# Supplementary material for: Enhanced oxidative phosphorylation, re-organized intracellular signaling, and epigenetic de-silencing as revealed by oligodendrocyte translatome analysis after contusive spinal cord injury
Source: Sci Rep. 2023 Dec 1;13:21254. doi: 10.1038/s41598-023-48425-6 (PMC10692148; doi:10.1038/s41598-023-48425-6)
Supplement: Supplementary file 2 — Supplementary Table S1. [file 41598_2023_48425_MOESM2_ESM.xlsx]

## Sheet: Sheet2
Supplementary Table S1. OL-enriched mRNAs in mouse spinal cord tissue (Log2FC/Total/>0.5, q<0.05)
NAÏVE mice							DPI 2							DPI 10							DPI 42
Gene	Ens_Id	Description		log2FC_Total_Naive	q_Value		Gene	Ens_Id	Description		log2FC_Total_2dpi	q_Value		Gene	Ens_Id	Description		log2FC_Total_Naive	q_Value		Gene	Ens_Id	Description		log2FC_Total_Naive	q_Value
Chst4	ENSMUSG00000035930	carbohydrate (chondroitin 6/keratan) sulfotransferase 4 [Source:MGI Symbol;Acc:MGI:1349479]		6.33225	0.0122614		Pgc	ENSMUSG00000023987	progastricsin (pepsinogen C) [Source:MGI Symbol;Acc:MGI:98909]		6.34443	0.000564829		Tbx10	ENSMUSG00000037477	T-box 10 [Source:MGI Symbol;Acc:MGI:1261436]		5.68531	0.0181235		Chst4	ENSMUSG00000035930	carbohydrate (chondroitin 6/keratan) sulfotransferase 4 [Source:MGI Symbol;Acc:MGI:1349479]		6.72237	0.00814658
Tbx10	ENSMUSG00000037477	T-box 10 [Source:MGI Symbol;Acc:MGI:1261436]		6.2363	0.0105928		Sec1	ENSMUSG00000040364	secretory blood group 1 [Source:MGI Symbol;Acc:MGI:1928893]		6.13573	0.0245247		Drd4	ENSMUSG00000025496	dopamine receptor D4 [Source:MGI Symbol;Acc:MGI:94926]		5.55881	0.000402618		Tdo2	ENSMUSG00000028011	tryptophan 2,3-dioxygenase [Source:MGI Symbol;Acc:MGI:1928486]		6.54187	5.18624e-05
Pgc	ENSMUSG00000023987	progastricsin (pepsinogen C) [Source:MGI Symbol;Acc:MGI:98909]		6.04797	0.00269904		Crybg2	ENSMUSG00000012123	crystallin beta-gamma domain containing 2 [Source:MGI Symbol;Acc:MGI:1334463]		6.04471	3.89508e-06		Rag1	ENSMUSG00000061311	recombination activating gene 1 [Source:MGI Symbol;Acc:MGI:97848]		5.35156	0.00596262		Tbx10	ENSMUSG00000037477	T-box 10 [Source:MGI Symbol;Acc:MGI:1261436]		6.53233	0.00982611
Clhc1	ENSMUSG00000020461	clathrin heavy chain linker domain containing 1 [Source:MGI Symbol;Acc:MGI:1920574]		5.46497	0.0182213		Slc25a48	ENSMUSG00000021509	solute carrier family 25, member 48 [Source:MGI Symbol;Acc:MGI:2145373]		5.93757	0.00158148		Fcrl6	ENSMUSG00000070504	Fc receptor-like 6 [Source:MGI Symbol;Acc:MGI:3618339]		5.1617	0.0395047		Serpina3m	ENSMUSG00000079012	serine (or cysteine) peptidase inhibitor, clade A, member 3M [Source:MGI Symbol;Acc:MGI:98378]		6.48441	0.0358944
Gm45837	ENSMUSG00000030653	predicted gene 45837 [Source:MGI Symbol;Acc:MGI:5804952]		5.33129	0.0161996		Clic3	ENSMUSG00000015093	chloride intracellular channel 3 [Source:MGI Symbol;Acc:MGI:1916704]		5.8297	0.0123812		Nxf2	ENSMUSG00000009941	nuclear RNA export factor 2 [Source:MGI Symbol;Acc:MGI:1933192]		5.01338	0.0106101		Dhrs2	ENSMUSG00000022209	dehydrogenase/reductase member 2 [Source:MGI Symbol;Acc:MGI:1918662]		6.36018	0.000219157
Slc25a48	ENSMUSG00000021509	solute carrier family 25, member 48 [Source:MGI Symbol;Acc:MGI:2145373]		4.58785	0.0110962		Sall4	ENSMUSG00000027547	spalt like transcription factor 4 [Source:MGI Symbol;Acc:MGI:2139360]		5.73909	0.00121551		Zfp872	ENSMUSG00000074472	zinc finger protein 872 [Source:MGI Symbol;Acc:MGI:3588272]		4.65761	0.0438739		Shbg	ENSMUSG00000005202	sex hormone binding globulin [Source:MGI Symbol;Acc:MGI:98295]		6.35579	4.20636e-07
Veph1	ENSMUSG00000027831	ventricular zone expressed PH domain-containing 1 [Source:MGI Symbol;Acc:MGI:1920039]		4.14604	0.0396048		Tex22	ENSMUSG00000012211	testis expressed gene 22 [Source:MGI Symbol;Acc:MGI:1922921]		5.64096	0.00830749		Wfdc18	ENSMUSG00000000983	WAP four-disulfide core domain 18 [Source:MGI Symbol;Acc:MGI:107506]		4.51367	0.00061292		Cabyr	ENSMUSG00000024430	calcium-binding tyrosine-(Y)-phosphorylation regulated (fibrousheathin 2) [Source:MGI Symbol;Acc:MGI:1918382]		5.89693	0.00107927
Fgfr4	ENSMUSG00000005320	fibroblast growth factor receptor 4 [Source:MGI Symbol;Acc:MGI:95525]		4.04802	9.63697e-07		Chst4	ENSMUSG00000035930	carbohydrate (chondroitin 6/keratan) sulfotransferase 4 [Source:MGI Symbol;Acc:MGI:1349479]		5.58664	0.0206646		Tulp2	ENSMUSG00000023467	tubby-like protein 2 [Source:MGI Symbol;Acc:MGI:1861600]		4.03968	0.0424942		Jmjd7	ENSMUSG00000098789	jumonji domain containing 7 [Source:MGI Symbol;Acc:MGI:3845785]		5.69843	0.011427
Hes3	ENSMUSG00000028946	hes family bHLH transcription factor 3 [Source:MGI Symbol;Acc:MGI:104877]		3.87044	6.5769e-08		Mfsd13b	ENSMUSG00000030877	major facilitator superfamily domain containing 13B [Source:MGI Symbol;Acc:MGI:1921716]		5.56166	0.0011838		Il17b	ENSMUSG00000024578	interleukin 17B [Source:MGI Symbol;Acc:MGI:1928397]		3.96263	0.000325038		Cryaa	ENSMUSG00000024041	crystallin, alpha A [Source:MGI Symbol;Acc:MGI:88515]		5.66818	0.000670397
Creb3l3	ENSMUSG00000035041	cAMP responsive element binding protein 3-like 3 [Source:MGI Symbol;Acc:MGI:2384786]		3.82885	0.0103587		Bglap2	ENSMUSG00000074486	bone gamma-carboxyglutamate protein 2 [Source:MGI Symbol;Acc:MGI:88157]		5.39879	0.0145174		Pgc	ENSMUSG00000023987	progastricsin (pepsinogen C) [Source:MGI Symbol;Acc:MGI:98909]		3.90328	0.0199736		Fam71f2	ENSMUSG00000079652	family with sequence similarity 71, member F2 [Source:MGI Symbol;Acc:MGI:2141439]		5.54617	0.0155768
Myh3	ENSMUSG00000020908	myosin, heavy polypeptide 3, skeletal muscle, embryonic [Source:MGI Symbol;Acc:MGI:1339709]		3.78276	0.00734489		Prss53	ENSMUSG00000044139	protease, serine 53 [Source:MGI Symbol;Acc:MGI:2652890]		5.35207	0.000871304		Klk6	ENSMUSG00000050063	kallikrein related-peptidase 6 [Source:MGI Symbol;Acc:MGI:1343166]		3.78	0		Cpa5	ENSMUSG00000029788	carboxypeptidase A5 [Source:MGI Symbol;Acc:MGI:1921899]		5.16348	0.0384428
Rab44	ENSMUSG00000064147	RAB44, member RAS oncogene family [Source:MGI Symbol;Acc:MGI:3045302]		3.76897	0.0163064		Tdo2	ENSMUSG00000028011	tryptophan 2,3-dioxygenase [Source:MGI Symbol;Acc:MGI:1928486]		5.15729	0.000203118		Tnfsf11	ENSMUSG00000022015	tumor necrosis factor (ligand) superfamily, member 11 [Source:MGI Symbol;Acc:MGI:1100089]		3.60693	0.0304105		Erp27	ENSMUSG00000030219	endoplasmic reticulum protein 27 [Source:MGI Symbol;Acc:MGI:1916437]		4.99336	0.00934855
Klk9	ENSMUSG00000047884	kallikrein related-peptidase 9 [Source:MGI Symbol;Acc:MGI:1921082]		3.68835	0.00166226		Dspp	ENSMUSG00000053268	dentin sialophosphoprotein [Source:MGI Symbol;Acc:MGI:109172]		5.03695	0.039745		Cd300e	ENSMUSG00000048498	CD300E molecule [Source:MGI Symbol;Acc:MGI:2387602]		3.54998	0.0365844		Cd46	ENSMUSG00000016493	CD46 antigen, complement regulatory protein [Source:MGI Symbol;Acc:MGI:1203290]		4.95243	0.00260203
Nhlrc4	ENSMUSG00000090113	NHL repeat containing 4 [Source:MGI Symbol;Acc:MGI:3687200]		3.61954	0.00119268		Xkrx	ENSMUSG00000031258	X-linked Kx blood group related, X-linked [Source:MGI Symbol;Acc:MGI:3584011]		5.0237	0.00392885		Serpinb1a	ENSMUSG00000044734	serine (or cysteine) peptidase inhibitor, clade B, member 1a [Source:MGI Symbol;Acc:MGI:1913472]		3.53322	5.20058e-74		Gm12689	ENSMUSG00000070891	predicted gene 12689 [Source:MGI Symbol;Acc:MGI:3650433]		4.85742	0.00729685
Cryaa	ENSMUSG00000024041	crystallin, alpha A [Source:MGI Symbol;Acc:MGI:88515]		3.58303	0.0213979		Krt28	ENSMUSG00000055937	keratin 28 [Source:MGI Symbol;Acc:MGI:1918093]		4.87293	0.00337643		Gm4969	ENSMUSG00000085601	predicted gene 4969 [Source:MGI Symbol;Acc:MGI:3647482]		3.50848	0.000910132		Gm14597	ENSMUSG00000079593	predicted gene 14597 [Source:MGI Symbol;Acc:MGI:3711766]		4.68156	0.0392443
Gsn	ENSMUSG00000026879	gelsolin [Source:MGI Symbol;Acc:MGI:95851]		3.57206	0		Fbxo24	ENSMUSG00000089984	F-box protein 24 [Source:MGI Symbol;Acc:MGI:1918426]		4.65279	0.00336256		Rs1	ENSMUSG00000031293	retinoschisis (X-linked, juvenile) 1 (human) [Source:MGI Symbol;Acc:MGI:1336189]		3.38414	0.0101584		Tal2	ENSMUSG00000028417	T cell acute lymphocytic leukemia 2 [Source:MGI Symbol;Acc:MGI:99540]		4.66283	0.0057132
1810062G17Rik	ENSMUSG00000027713	RIKEN cDNA 1810062G17 gene [Source:MGI Symbol;Acc:MGI:1919532]		3.52702	0.0493913		Dbil5	ENSMUSG00000038057	diazepam binding inhibitor-like 5 [Source:MGI Symbol;Acc:MGI:108039]		4.39407	4.84379e-05		Gjc2	ENSMUSG00000043448	gap junction protein, gamma 2 [Source:MGI Symbol;Acc:MGI:2153060]		3.3827	5.30208e-224		Gpr143	ENSMUSG00000025333	G protein-coupled receptor 143 [Source:MGI Symbol;Acc:MGI:107193]		4.6282	7.69964e-08
Krt28	ENSMUSG00000055937	keratin 28 [Source:MGI Symbol;Acc:MGI:1918093]		3.42071	0.0343353		Il17b	ENSMUSG00000024578	interleukin 17B [Source:MGI Symbol;Acc:MGI:1928397]		4.3771	5.53992e-05		Tmprss5	ENSMUSG00000032268	transmembrane protease, serine 5 (spinesin) [Source:MGI Symbol;Acc:MGI:1933407]		3.3374	6.96895e-76		Fam186a	ENSMUSG00000045350	family with sequence similarity 186, member A [Source:MGI Symbol;Acc:MGI:2685766]		4.4584	0.00366364
Klk6	ENSMUSG00000050063	kallikrein related-peptidase 6 [Source:MGI Symbol;Acc:MGI:1343166]		3.411	1.93921e-252		Sbk2	ENSMUSG00000030433	SH3-binding domain kinase family, member 2 [Source:MGI Symbol;Acc:MGI:2685925]		4.32943	0.000113497		Npb	ENSMUSG00000044034	neuropeptide B [Source:MGI Symbol;Acc:MGI:2387153]		3.29855	3.42561e-31		Gm5580	ENSMUSG00000107906	predicted pseudogene 5580 [Source:MGI Symbol;Acc:MGI:3646594]		4.41257	0.025497
Col2a1	ENSMUSG00000022483	collagen, type II, alpha 1 [Source:MGI Symbol;Acc:MGI:88452]		3.3553	4.7233e-58		Spocd1	ENSMUSG00000028784	SPOC domain containing 1 [Source:MGI Symbol;Acc:MGI:3652045]		4.31972	0.0130438		Nkx2-9	ENSMUSG00000058669	NK2 homeobox 9 [Source:MGI Symbol;Acc:MGI:1270158]		3.29654	2.68277e-86		Il17b	ENSMUSG00000024578	interleukin 17B [Source:MGI Symbol;Acc:MGI:1928397]		4.09787	0.000122614
Mag	ENSMUSG00000036634	myelin-associated glycoprotein [Source:MGI Symbol;Acc:MGI:96912]		3.33229	5.10403e-239		Veph1	ENSMUSG00000027831	ventricular zone expressed PH domain-containing 1 [Source:MGI Symbol;Acc:MGI:1920039]		4.16627	0.0291747		1810062G17Rik	ENSMUSG00000027713	RIKEN cDNA 1810062G17 gene [Source:MGI Symbol;Acc:MGI:1919532]		3.29249	0.0490562		Adprhl1	ENSMUSG00000031448	ADP-ribosylhydrolase like 1 [Source:MGI Symbol;Acc:MGI:2442168]		4.06835	3.45249e-07
Trf	ENSMUSG00000032554	transferrin [Source:MGI Symbol;Acc:MGI:98821]		3.31425	4.44165e-216		Pick1	ENSMUSG00000116121			4.15527	0.00050066		Styxl1	ENSMUSG00000019178	serine/threonine/tyrosine interacting-like 1 [Source:MGI Symbol;Acc:MGI:1923821]		3.29012	0.00405919		Myzap	ENSMUSG00000041361	myocardial zonula adherens protein [Source:MGI Symbol;Acc:MGI:2142908]		3.99597	0.00286853
Itgb4	ENSMUSG00000020758	integrin beta 4 [Source:MGI Symbol;Acc:MGI:96613]		3.30926	3.14243e-232		Ager	ENSMUSG00000015452	advanced glycosylation end product-specific receptor [Source:MGI Symbol;Acc:MGI:893592]		3.95438	0.0169672		Mkrn3	ENSMUSG00000070527	makorin, ring finger protein, 3 [Source:MGI Symbol;Acc:MGI:2181178]		3.2825	3.78701e-13		Tmem217	ENSMUSG00000079580	transmembrane protein 217 [Source:MGI Symbol;Acc:MGI:3646280]		3.96315	0.00848062
Serpinb1a	ENSMUSG00000044734	serine (or cysteine) peptidase inhibitor, clade B, member 1a [Source:MGI Symbol;Acc:MGI:1913472]		3.28173	1.5102e-64		Il12a	ENSMUSG00000027776	interleukin 12a [Source:MGI Symbol;Acc:MGI:96539]		3.71864	0.000158295		Acy3	ENSMUSG00000024866	aspartoacylase (aminoacylase) 3 [Source:MGI Symbol;Acc:MGI:1918920]		3.21321	1.36708e-63		Tdrd9	ENSMUSG00000054003	tudor domain containing 9 [Source:MGI Symbol;Acc:MGI:1921941]		3.73007	0.00115907
Sp7	ENSMUSG00000060284	Sp7 transcription factor 7 [Source:MGI Symbol;Acc:MGI:2153568]		3.26857	1.41663e-29		Speer4a	ENSMUSG00000073119	spermatogenesis associated glutamate (E)-rich protein 4A [Source:MGI Symbol;Acc:MGI:1922907]		3.71463	0.026095		Mag	ENSMUSG00000036634	myelin-associated glycoprotein [Source:MGI Symbol;Acc:MGI:96912]		3.20958	1.07482e-221		Klk6	ENSMUSG00000050063	kallikrein related-peptidase 6 [Source:MGI Symbol;Acc:MGI:1343166]		3.69382	4.28986e-300
Gjc2	ENSMUSG00000043448	gap junction protein, gamma 2 [Source:MGI Symbol;Acc:MGI:2153060]		3.25751	8.29983e-208		Smim5	ENSMUSG00000048442	small integral membrane protein 5 [Source:MGI Symbol;Acc:MGI:1913778]		3.69121	8.4837e-10		Smtnl2	ENSMUSG00000045667	smoothelin-like 2 [Source:MGI Symbol;Acc:MGI:2442764]		3.19133	2.17011e-60		BC049762	ENSMUSG00000045942	cDNA sequence BC049762 [Source:MGI Symbol;Acc:MGI:3039622]		3.6714	0.0226496
Cdkn1c	ENSMUSG00000037664	cyclin-dependent kinase inhibitor 1C (P57) [Source:MGI Symbol;Acc:MGI:104564]		3.24998	9.38902e-99		Mfsd4b1	ENSMUSG00000038522	major facilitator superfamily domain containing 4B1 [Source:MGI Symbol;Acc:MGI:2143575]		3.67049	4.84828e-16		Hapln2	ENSMUSG00000004894	hyaluronan and proteoglycan link protein 2 [Source:MGI Symbol;Acc:MGI:2137300]		3.15215	5.66868e-151		Slc25a48	ENSMUSG00000021509	solute carrier family 25, member 48 [Source:MGI Symbol;Acc:MGI:2145373]		3.62031	0.0430412
Mfsd7a	ENSMUSG00000029490	major facilitator superfamily domain containing 7A [Source:MGI Symbol;Acc:MGI:2442629]		3.23457	1.21604e-18		Tmem217	ENSMUSG00000079580	transmembrane protein 217 [Source:MGI Symbol;Acc:MGI:3646280]		3.63038	0.0218741		Acy1	ENSMUSG00000023262	aminoacylase 1 [Source:MGI Symbol;Acc:MGI:87913]		3.14987	9.59091e-110		Wfdc18	ENSMUSG00000000983	WAP four-disulfide core domain 18 [Source:MGI Symbol;Acc:MGI:107506]		3.5727	0.00658677
Sall4	ENSMUSG00000027547	spalt like transcription factor 4 [Source:MGI Symbol;Acc:MGI:2139360]		3.22799	0.0205373		Shbg	ENSMUSG00000005202	sex hormone binding globulin [Source:MGI Symbol;Acc:MGI:98295]		3.4277	0.000393836		Itgb4	ENSMUSG00000020758	integrin beta 4 [Source:MGI Symbol;Acc:MGI:96613]		3.14417	1.30017e-209		Sall4	ENSMUSG00000027547	spalt like transcription factor 4 [Source:MGI Symbol;Acc:MGI:2139360]		3.5434	0.0106092
Inf2	ENSMUSG00000037679	inverted formin, FH2 and WH2 domain containing [Source:MGI Symbol;Acc:MGI:1917685]		3.19019	7.75967e-229		Smtnl2	ENSMUSG00000045667	smoothelin-like 2 [Source:MGI Symbol;Acc:MGI:2442764]		3.3828	3.47217e-66		Trf	ENSMUSG00000032554	transferrin [Source:MGI Symbol;Acc:MGI:98821]		3.13471	1.18157e-193		Creb3l3	ENSMUSG00000035041	cAMP responsive element binding protein 3-like 3 [Source:MGI Symbol;Acc:MGI:2384786]		3.52469	0.0211364
Creb3l4	ENSMUSG00000027938	cAMP responsive element binding protein 3-like 4 [Source:MGI Symbol;Acc:MGI:1916603]		3.18872	0.00138006		Barx2	ENSMUSG00000032033	BarH-like homeobox 2 [Source:MGI Symbol;Acc:MGI:109617]		3.32923	1.09566e-14		Shroom1	ENSMUSG00000018387	shroom family member 1 [Source:MGI Symbol;Acc:MGI:1919024]		3.12805	4.14739e-137		Dmrta1	ENSMUSG00000043753	doublesex and mab-3 related transcription factor like family A1 [Source:MGI Symbol;Acc:MGI:2653627]		3.40936	3.41293e-06
Tdo2	ENSMUSG00000028011	tryptophan 2,3-dioxygenase [Source:MGI Symbol;Acc:MGI:1928486]		3.1818	0.00702561		Klk6	ENSMUSG00000050063	kallikrein related-peptidase 6 [Source:MGI Symbol;Acc:MGI:1343166]		3.31807	5.56478e-243		Gpr62	ENSMUSG00000091735	G protein-coupled receptor 62 [Source:MGI Symbol;Acc:MGI:3525078]		3.12305	8.42862e-126		Dbil5	ENSMUSG00000038057	diazepam binding inhibitor-like 5 [Source:MGI Symbol;Acc:MGI:108039]		3.36885	0.00191997
Tmprss5	ENSMUSG00000032268	transmembrane protease, serine 5 (spinesin) [Source:MGI Symbol;Acc:MGI:1933407]		3.1704	4.87875e-69		Gjc2	ENSMUSG00000043448	gap junction protein, gamma 2 [Source:MGI Symbol;Acc:MGI:2153060]		3.30886	2.95388e-213		Insc	ENSMUSG00000048782	INSC spindle orientation adaptor protein [Source:MGI Symbol;Acc:MGI:1917942]		3.11663	1.29466e-109		Gsta3	ENSMUSG00000025934	glutathione S-transferase, alpha 3 [Source:MGI Symbol;Acc:MGI:95856]		3.36884	8.16389e-09
Gm4969	ENSMUSG00000085601	predicted gene 4969 [Source:MGI Symbol;Acc:MGI:3647482]		3.16996	0.00197916		Nhlrc4	ENSMUSG00000090113	NHL repeat containing 4 [Source:MGI Symbol;Acc:MGI:3687200]		3.2899	0.0165394		Stmn4	ENSMUSG00000022044	stathmin-like 4 [Source:MGI Symbol;Acc:MGI:1931224]		3.05692	1.18779e-216		Barx2	ENSMUSG00000032033	BarH-like homeobox 2 [Source:MGI Symbol;Acc:MGI:109617]		3.30688	1.82155e-14
Slc34a3	ENSMUSG00000006469	solute carrier family 34 (sodium phosphate), member 3 [Source:MGI Symbol;Acc:MGI:2159410]		3.16056	1.50567e-15		Slc26a1	ENSMUSG00000046959	solute carrier family 26 (sulfate transporter), member 1 [Source:MGI Symbol;Acc:MGI:2385894]		3.22668	2.70852e-05		S1pr5	ENSMUSG00000045087	sphingosine-1-phosphate receptor 5 [Source:MGI Symbol;Acc:MGI:2150641]		3.05309	1.61674e-269		Gjc2	ENSMUSG00000043448	gap junction protein, gamma 2 [Source:MGI Symbol;Acc:MGI:2153060]		3.30663	1.05285e-213
Cnp	ENSMUSG00000006782	2',3'-cyclic nucleotide 3' phosphodiesterase [Source:MGI Symbol;Acc:MGI:88437]		3.14593	0		Tmprss5	ENSMUSG00000032268	transmembrane protease, serine 5 (spinesin) [Source:MGI Symbol;Acc:MGI:1933407]		3.18965	5.28537e-70		Sp7	ENSMUSG00000060284	Sp7 transcription factor 7 [Source:MGI Symbol;Acc:MGI:2153568]		3.05275	3.66352e-26		Ly6g6e	ENSMUSG00000013766	lymphocyte antigen 6 complex, locus G6E [Source:MGI Symbol;Acc:MGI:1917524]		3.29856	3.06167e-52
Agpat4	ENSMUSG00000023827	1-acylglycerol-3-phosphate O-acyltransferase 4 (lysophosphatidic acid acyltransferase, delta) [Source:MGI Symbol;Acc:MGI:1915512]		3.14552	0		Fgfr4	ENSMUSG00000005320	fibroblast growth factor receptor 4 [Source:MGI Symbol;Acc:MGI:95525]		3.17644	7.34454e-08		Ly6g6e	ENSMUSG00000013766	lymphocyte antigen 6 complex, locus G6E [Source:MGI Symbol;Acc:MGI:1917524]		3.04831	1.33138e-43		Cdkn1c	ENSMUSG00000037664	cyclin-dependent kinase inhibitor 1C (P57) [Source:MGI Symbol;Acc:MGI:104564]		3.29686	3.82009e-103
A930017K11Rik	ENSMUSG00000025727	RIKEN cDNA A930017K11 gene [Source:MGI Symbol;Acc:MGI:2442713]		3.13834	4.61994e-13		Mag	ENSMUSG00000036634	myelin-associated glycoprotein [Source:MGI Symbol;Acc:MGI:96912]		3.1431	1.46064e-212		Tnfaip6	ENSMUSG00000053475	tumor necrosis factor alpha induced protein 6 [Source:MGI Symbol;Acc:MGI:1195266]		3.03501	7.43166e-108		BC024139	ENSMUSG00000044361	cDNA sequence BC024139 [Source:MGI Symbol;Acc:MGI:2442591]		3.27897	1.92711e-07
Apod	ENSMUSG00000022548	apolipoprotein D [Source:MGI Symbol;Acc:MGI:88056]		3.1306	3.98833e-239		Esrp1	ENSMUSG00000040728	epithelial splicing regulatory protein 1 [Source:MGI Symbol;Acc:MGI:1917326]		3.14204	0.000429312		Creb3l3	ENSMUSG00000035041	cAMP responsive element binding protein 3-like 3 [Source:MGI Symbol;Acc:MGI:2384786]		3.02146	0.0412837		Stmn4	ENSMUSG00000022044	stathmin-like 4 [Source:MGI Symbol;Acc:MGI:1931224]		3.23464	3.8134e-242
Acy3	ENSMUSG00000024866	aspartoacylase (aminoacylase) 3 [Source:MGI Symbol;Acc:MGI:1918920]		3.12874	1.48962e-60		Apod	ENSMUSG00000022548	apolipoprotein D [Source:MGI Symbol;Acc:MGI:88056]		3.11523	3.36892e-237		Barx2	ENSMUSG00000032033	BarH-like homeobox 2 [Source:MGI Symbol;Acc:MGI:109617]		3.02044	1.55671e-12		Depdc1b	ENSMUSG00000021697	DEP domain containing 1B [Source:MGI Symbol;Acc:MGI:2145425]		3.21203	1.21778e-21
Ndrg1	ENSMUSG00000005125	N-myc downstream regulated gene 1 [Source:MGI Symbol;Acc:MGI:1341799]		3.1112	0		Stmn4	ENSMUSG00000022044	stathmin-like 4 [Source:MGI Symbol;Acc:MGI:1931224]		3.11322	1.45686e-223		Epha1	ENSMUSG00000029859	Eph receptor A1 [Source:MGI Symbol;Acc:MGI:107381]		3.02008	1.73458e-10		Serpinb1a	ENSMUSG00000044734	serine (or cysteine) peptidase inhibitor, clade B, member 1a [Source:MGI Symbol;Acc:MGI:1913472]		3.20412	3.16771e-61
Pdlim1	ENSMUSG00000055044	PDZ and LIM domain 1 (elfin) [Source:MGI Symbol;Acc:MGI:1860611]		3.09954	4.25852e-115		Trf	ENSMUSG00000032554	transferrin [Source:MGI Symbol;Acc:MGI:98821]		3.05614	3.14872e-185		Gjb1	ENSMUSG00000047797	gap junction protein, beta 1 [Source:MGI Symbol;Acc:MGI:95719]		3.00908	9.62779e-164		Slc34a3	ENSMUSG00000006469	solute carrier family 34 (sodium phosphate), member 3 [Source:MGI Symbol;Acc:MGI:2159410]		3.19752	9.73483e-16
Emilin2	ENSMUSG00000024053	elastin microfibril interfacer 2 [Source:MGI Symbol;Acc:MGI:2389136]		3.09099	5.6215e-83		Gsn	ENSMUSG00000026879	gelsolin [Source:MGI Symbol;Acc:MGI:95851]		3.05538	1.43905e-251		Gsn	ENSMUSG00000026879	gelsolin [Source:MGI Symbol;Acc:MGI:95851]		2.9997	2.80303e-242		Apod	ENSMUSG00000022548	apolipoprotein D [Source:MGI Symbol;Acc:MGI:88056]		3.18725	4.37504e-248
Smtnl2	ENSMUSG00000045667	smoothelin-like 2 [Source:MGI Symbol;Acc:MGI:2442764]		3.08425	1.98516e-57		Gpr62	ENSMUSG00000091735	G protein-coupled receptor 62 [Source:MGI Symbol;Acc:MGI:3525078]		3.01715	1.70351e-117		Nmral1	ENSMUSG00000063445	NmrA-like family domain containing 1 [Source:MGI Symbol;Acc:MGI:1915074]		2.99439	9.23958e-74		Gpr62	ENSMUSG00000091735	G protein-coupled receptor 62 [Source:MGI Symbol;Acc:MGI:3525078]		3.17575	2.50399e-130
Tmem63a	ENSMUSG00000026519	transmembrane protein 63a [Source:MGI Symbol;Acc:MGI:2384789]		3.07597	7.85822e-195		Insc	ENSMUSG00000048782	INSC spindle orientation adaptor protein [Source:MGI Symbol;Acc:MGI:1917942]		3.01134	6.47276e-102		Nipal4	ENSMUSG00000020411	NIPA-like domain containing 4 [Source:MGI Symbol;Acc:MGI:2444671]		2.99349	2.97665e-137		Nkx2-9	ENSMUSG00000058669	NK2 homeobox 9 [Source:MGI Symbol;Acc:MGI:1270158]		3.1725	3.02828e-82
Serpind1	ENSMUSG00000022766	serine (or cysteine) peptidase inhibitor, clade D, member 1 [Source:MGI Symbol;Acc:MGI:96051]		3.05857	2.40306e-96		Nkx6-2	ENSMUSG00000041309	NK6 homeobox 2 [Source:MGI Symbol;Acc:MGI:1352738]		2.99382	2.95541e-233		Klk8	ENSMUSG00000064023	kallikrein related-peptidase 8 [Source:MGI Symbol;Acc:MGI:1343327]		2.98789	2.50407e-30		Klk9	ENSMUSG00000047884	kallikrein related-peptidase 9 [Source:MGI Symbol;Acc:MGI:1921082]		3.15145	4.58972e-05
Insc	ENSMUSG00000048782	INSC spindle orientation adaptor protein [Source:MGI Symbol;Acc:MGI:1917942]		3.04912	6.79134e-105		Galnt5	ENSMUSG00000026828	polypeptide N-acetylgalactosaminyltransferase 5 [Source:MGI Symbol;Acc:MGI:2179403]		2.97554	0.00122106		Ndrg1	ENSMUSG00000005125	N-myc downstream regulated gene 1 [Source:MGI Symbol;Acc:MGI:1341799]		2.98132	0		Tmprss5	ENSMUSG00000032268	transmembrane protease, serine 5 (spinesin) [Source:MGI Symbol;Acc:MGI:1933407]		3.11016	4.41893e-66
S1pr5	ENSMUSG00000045087	sphingosine-1-phosphate receptor 5 [Source:MGI Symbol;Acc:MGI:2150641]		3.02895	2.06714e-264		Pou3f1	ENSMUSG00000090125	POU domain, class 3, transcription factor 1 [Source:MGI Symbol;Acc:MGI:101896]		2.97526	7.68857e-58		Apod	ENSMUSG00000022548	apolipoprotein D [Source:MGI Symbol;Acc:MGI:88056]		2.97491	2.81822e-216		Gm9945	ENSMUSG00000054450	predicted gene 9945 [Source:MGI Symbol;Acc:MGI:3641652]		3.1054	0.0496189
Cd82	ENSMUSG00000027215	CD82 antigen [Source:MGI Symbol;Acc:MGI:104651]		3.01549	0		Stmnd1	ENSMUSG00000063529	stathmin domain containing 1 [Source:MGI Symbol;Acc:MGI:2686420]		2.95239	0.0476965		Gstm7	ENSMUSG00000004035	glutathione S-transferase, mu 7 [Source:MGI Symbol;Acc:MGI:1915562]		2.96745	2.49697e-215		Galnt5	ENSMUSG00000026828	polypeptide N-acetylgalactosaminyltransferase 5 [Source:MGI Symbol;Acc:MGI:2179403]		3.08802	0.000858021
Depdc1b	ENSMUSG00000021697	DEP domain containing 1B [Source:MGI Symbol;Acc:MGI:2145425]		3.0009	6.39375e-20		Ppp1r14a	ENSMUSG00000037166	protein phosphatase 1, regulatory (inhibitor) subunit 14A [Source:MGI Symbol;Acc:MGI:1931139]		2.93919	3.70768e-116		Aspa	ENSMUSG00000020774	aspartoacylase [Source:MGI Symbol;Acc:MGI:87914]		2.93366	1.36708e-63		Il23a	ENSMUSG00000025383	interleukin 23, alpha subunit p19 [Source:MGI Symbol;Acc:MGI:1932410]		3.07874	0.00607078
Myo1d	ENSMUSG00000035441	myosin ID [Source:MGI Symbol;Acc:MGI:107728]		2.99721	2.22755e-143		Cldn11	ENSMUSG00000037625	claudin 11 [Source:MGI Symbol;Acc:MGI:106925]		2.93573	2.94476e-183		Cyp2j12	ENSMUSG00000081225	cytochrome P450, family 2, subfamily j, polypeptide 12 [Source:MGI Symbol;Acc:MGI:3717097]		2.93113	2.10177e-31		Mag	ENSMUSG00000036634	myelin-associated glycoprotein [Source:MGI Symbol;Acc:MGI:96912]		3.07546	1.77324e-203
Stmn4	ENSMUSG00000022044	stathmin-like 4 [Source:MGI Symbol;Acc:MGI:1931224]		2.99299	1.9577e-207		Ddc	ENSMUSG00000020182	dopa decarboxylase [Source:MGI Symbol;Acc:MGI:94876]		2.92851	3.22249e-60		Plin3	ENSMUSG00000024197	perilipin 3 [Source:MGI Symbol;Acc:MGI:1914155]		2.91932	2.58554e-186		Mfsd4b1	ENSMUSG00000038522	major facilitator superfamily domain containing 4B1 [Source:MGI Symbol;Acc:MGI:2143575]		3.06858	1.79002e-11
Aldh3b2	ENSMUSG00000075296	aldehyde dehydrogenase 3 family, member B2 [Source:MGI Symbol;Acc:MGI:2147613]		2.98878	0.00113515		Col2a1	ENSMUSG00000022483	collagen, type II, alpha 1 [Source:MGI Symbol;Acc:MGI:88452]		2.91888	2.42622e-70		Casq1	ENSMUSG00000007122	calsequestrin 1 [Source:MGI Symbol;Acc:MGI:1309468]		2.91656	5.1845e-26		Nmral1	ENSMUSG00000063445	NmrA-like family domain containing 1 [Source:MGI Symbol;Acc:MGI:1915074]		3.0552	2.66286e-77
Fah	ENSMUSG00000030630	fumarylacetoacetate hydrolase [Source:MGI Symbol;Acc:MGI:95482]		2.98096	2.51731e-168		S1pr5	ENSMUSG00000045087	sphingosine-1-phosphate receptor 5 [Source:MGI Symbol;Acc:MGI:2150641]		2.90728	1.35722e-244		Mfsd4b1	ENSMUSG00000038522	major facilitator superfamily domain containing 4B1 [Source:MGI Symbol;Acc:MGI:2143575]		2.91264	1.68565e-10		Tmem125	ENSMUSG00000050854	transmembrane protein 125 [Source:MGI Symbol;Acc:MGI:1923409]		3.0409	1.63245e-149
Acy1	ENSMUSG00000023262	aminoacylase 1 [Source:MGI Symbol;Acc:MGI:87913]		2.97525	8.85218e-98		Rasl11b	ENSMUSG00000049907	RAS-like, family 11, member B [Source:MGI Symbol;Acc:MGI:1916189]		2.90163	1.88577e-127		Aplp1	ENSMUSG00000006651	amyloid beta (A4) precursor-like protein 1 [Source:MGI Symbol;Acc:MGI:88046]		2.89922	8.80248e-149		Acy1	ENSMUSG00000023262	aminoacylase 1 [Source:MGI Symbol;Acc:MGI:87913]		3.04044	1.26424e-102
Tubb4a	ENSMUSG00000062591	tubulin, beta 4A class IVA [Source:MGI Symbol;Acc:MGI:107848]		2.9699	9.64543e-125		Casq1	ENSMUSG00000007122	calsequestrin 1 [Source:MGI Symbol;Acc:MGI:1309468]		2.89516	4.89e-28		Ildr1	ENSMUSG00000022900	immunoglobulin-like domain containing receptor 1 [Source:MGI Symbol;Acc:MGI:2146574]		2.89887	1.20882e-07		Gm9922	ENSMUSG00000053821	predicted gene 9922 [Source:MGI Symbol;Acc:MGI:3642123]		3.0355	0.0150672
Plin3	ENSMUSG00000024197	perilipin 3 [Source:MGI Symbol;Acc:MGI:1914155]		2.96263	2.14046e-191		Bfsp2	ENSMUSG00000032556	beaded filament structural protein 2, phakinin [Source:MGI Symbol;Acc:MGI:1333828]		2.89346	1.58196e-170		Slc45a3	ENSMUSG00000026435	solute carrier family 45, member 3 [Source:MGI Symbol;Acc:MGI:1922082]		2.89819	2.18169e-85		Smtnl2	ENSMUSG00000045667	smoothelin-like 2 [Source:MGI Symbol;Acc:MGI:2442764]		3.03184	2.64437e-54
Nmral1	ENSMUSG00000063445	NmrA-like family domain containing 1 [Source:MGI Symbol;Acc:MGI:1915074]		2.96221	1.52685e-72		Il12rb1	ENSMUSG00000000791	interleukin 12 receptor, beta 1 [Source:MGI Symbol;Acc:MGI:104579]		2.86671	9.74811e-17		Ppp1r14a	ENSMUSG00000037166	protein phosphatase 1, regulatory (inhibitor) subunit 14A [Source:MGI Symbol;Acc:MGI:1931139]		2.89607	9.74314e-113		Npb	ENSMUSG00000044034	neuropeptide B [Source:MGI Symbol;Acc:MGI:2387153]		3.0201	1.08734e-26
Mvp	ENSMUSG00000030681	major vault protein [Source:MGI Symbol;Acc:MGI:1925638]		2.95824	1.16767e-112		Il17rb	ENSMUSG00000015966	interleukin 17 receptor B [Source:MGI Symbol;Acc:MGI:1355292]		2.86599	5.87262e-08		Lmo7	ENSMUSG00000033060	LIM domain only 7 [Source:MGI Symbol;Acc:MGI:1353586]		2.89448	7.99236e-17		Sp7	ENSMUSG00000060284	Sp7 transcription factor 7 [Source:MGI Symbol;Acc:MGI:2153568]		3.01237	2.71701e-25
Nkx2-9	ENSMUSG00000058669	NK2 homeobox 9 [Source:MGI Symbol;Acc:MGI:1270158]		2.95746	4.94648e-69		Tmem88b	ENSMUSG00000073680	transmembrane protein 88B [Source:MGI Symbol;Acc:MGI:2444329]		2.86446	2.2565e-116		Arsg	ENSMUSG00000020604	arylsulfatase G [Source:MGI Symbol;Acc:MGI:1921258]		2.89343	3.61202e-140		Insc	ENSMUSG00000048782	INSC spindle orientation adaptor protein [Source:MGI Symbol;Acc:MGI:1917942]		3.00089	9.19824e-102
Casq1	ENSMUSG00000007122	calsequestrin 1 [Source:MGI Symbol;Acc:MGI:1309468]		2.93564	1.40339e-26		Art4	ENSMUSG00000030217	ADP-ribosyltransferase 4 [Source:MGI Symbol;Acc:MGI:1202710]		2.85689	0.0330478		Sbspon	ENSMUSG00000032719	somatomedin B and thrombospondin, type 1 domain containing [Source:MGI Symbol;Acc:MGI:2684952]		2.89062	0.00352267		Nkx6-2	ENSMUSG00000041309	NK6 homeobox 2 [Source:MGI Symbol;Acc:MGI:1352738]		2.99659	1.329e-232
Rftn1	ENSMUSG00000039316	raftlin lipid raft linker 1 [Source:MGI Symbol;Acc:MGI:1923688]		2.91915	3.96333e-65		Nkx2-9	ENSMUSG00000058669	NK2 homeobox 9 [Source:MGI Symbol;Acc:MGI:1270158]		2.85672	5.8723e-63		Wnt3	ENSMUSG00000000125	wingless-type MMTV integration site family, member 3 [Source:MGI Symbol;Acc:MGI:98955]		2.88981	2.86598e-32		Ddc	ENSMUSG00000020182	dopa decarboxylase [Source:MGI Symbol;Acc:MGI:94876]		2.99199	1.3275e-62
Galnt6	ENSMUSG00000037280	polypeptide N-acetylgalactosaminyltransferase 6 [Source:MGI Symbol;Acc:MGI:1891640]		2.91808	1.26211e-158		Cnp	ENSMUSG00000006782	2',3'-cyclic nucleotide 3' phosphodiesterase [Source:MGI Symbol;Acc:MGI:88437]		2.85464	7.65411e-254		Agpat4	ENSMUSG00000023827	1-acylglycerol-3-phosphate O-acyltransferase 4 (lysophosphatidic acid acyltransferase, delta) [Source:MGI Symbol;Acc:MGI:1915512]		2.87982	1.61674e-269		Ppp1r14a	ENSMUSG00000037166	protein phosphatase 1, regulatory (inhibitor) subunit 14A [Source:MGI Symbol;Acc:MGI:1931139]		2.99048	2.32544e-120
Mob3b	ENSMUSG00000073910	MOB kinase activator 3B [Source:MGI Symbol;Acc:MGI:2664539]		2.91414	2.79309e-88		Ndrg1	ENSMUSG00000005125	N-myc downstream regulated gene 1 [Source:MGI Symbol;Acc:MGI:1341799]		2.85397	0		Tubb4a	ENSMUSG00000062591	tubulin, beta 4A class IVA [Source:MGI Symbol;Acc:MGI:107848]		2.87406	1.00754e-116		Hes3	ENSMUSG00000028946	hes family bHLH transcription factor 3 [Source:MGI Symbol;Acc:MGI:104877]		2.98888	6.10468e-06
Adamts4	ENSMUSG00000006403	a disintegrin-like and metallopeptidase (reprolysin type) with thrombospondin type 1 motif, 4 [Source:MGI Symbol;Acc:MGI:1339949]		2.91314	6.10068e-260		Cdkn1c	ENSMUSG00000037664	cyclin-dependent kinase inhibitor 1C (P57) [Source:MGI Symbol;Acc:MGI:104564]		2.8433	4.1476e-74		Esr1	ENSMUSG00000019768	estrogen receptor 1 (alpha) [Source:MGI Symbol;Acc:MGI:1352467]		2.86971	2.15664e-180		Trf	ENSMUSG00000032554	transferrin [Source:MGI Symbol;Acc:MGI:98821]		2.97563	1.28786e-174
Adamtsl4	ENSMUSG00000015850	ADAMTS-like 4 [Source:MGI Symbol;Acc:MGI:2389008]		2.91047	5.10819e-126		Hapln2	ENSMUSG00000004894	hyaluronan and proteoglycan link protein 2 [Source:MGI Symbol;Acc:MGI:2137300]		2.8416	4.11502e-123		2020-09-04	ENSMUSG00000020486	septin 4 [Source:MGI Symbol;Acc:MGI:1270156]		2.86385	2.13702e-181		Sgk2	ENSMUSG00000017868	serum/glucocorticoid regulated kinase 2 [Source:MGI Symbol;Acc:MGI:1351318]		2.9737	2.14403e-18
Myo1e	ENSMUSG00000032220	myosin IE [Source:MGI Symbol;Acc:MGI:106621]		2.90918	1.74779e-120		Agpat4	ENSMUSG00000023827	1-acylglycerol-3-phosphate O-acyltransferase 4 (lysophosphatidic acid acyltransferase, delta) [Source:MGI Symbol;Acc:MGI:1915512]		2.84111	7.603e-263		Fah	ENSMUSG00000030630	fumarylacetoacetate hydrolase [Source:MGI Symbol;Acc:MGI:95482]		2.85403	2.29417e-154		Ribc1	ENSMUSG00000025257	RIB43A domain with coiled-coils 1 [Source:MGI Symbol;Acc:MGI:1913861]		2.97079	5.03783e-05
Arsg	ENSMUSG00000020604	arylsulfatase G [Source:MGI Symbol;Acc:MGI:1921258]		2.90695	3.36426e-142		Il23a	ENSMUSG00000025383	interleukin 23, alpha subunit p19 [Source:MGI Symbol;Acc:MGI:1932410]		2.83943	0.0100103		Il12rb1	ENSMUSG00000000791	interleukin 12 receptor, beta 1 [Source:MGI Symbol;Acc:MGI:104579]		2.85338	7.30305e-18		S1pr5	ENSMUSG00000045087	sphingosine-1-phosphate receptor 5 [Source:MGI Symbol;Acc:MGI:2150641]		2.96859	3.83903e-254
Ldlrap1	ENSMUSG00000037295	low density lipoprotein receptor adaptor protein 1 [Source:MGI Symbol;Acc:MGI:2140175]		2.89762	3.93844e-68		Mfsd7a	ENSMUSG00000029490	major facilitator superfamily domain containing 7A [Source:MGI Symbol;Acc:MGI:2442629]		2.83452	2.2968e-15		Art3	ENSMUSG00000034842	ADP-ribosyltransferase 3 [Source:MGI Symbol;Acc:MGI:1202729]		2.84831	4.13166e-121		Gjb1	ENSMUSG00000047797	gap junction protein, beta 1 [Source:MGI Symbol;Acc:MGI:95719]		2.96156	1.57936e-158
Hoxd1	ENSMUSG00000042448	homeobox D1 [Source:MGI Symbol;Acc:MGI:96201]		2.89658	3.35487e-20		Acy3	ENSMUSG00000024866	aspartoacylase (aminoacylase) 3 [Source:MGI Symbol;Acc:MGI:1918920]		2.83322	7.707e-49		Rtkn2	ENSMUSG00000037846	rhotekin 2 [Source:MGI Symbol;Acc:MGI:2158417]		2.84455	5.20558e-58		Tnfaip6	ENSMUSG00000053475	tumor necrosis factor alpha induced protein 6 [Source:MGI Symbol;Acc:MGI:1195266]		2.96058	2.79985e-102
Fa2h	ENSMUSG00000033579	fatty acid 2-hydroxylase [Source:MGI Symbol;Acc:MGI:2443327]		2.88628	8.69925e-115		Tmem125	ENSMUSG00000050854	transmembrane protein 125 [Source:MGI Symbol;Acc:MGI:1923409]		2.83221	1.70794e-129		Tmem125	ENSMUSG00000050854	transmembrane protein 125 [Source:MGI Symbol;Acc:MGI:1923409]		2.84176	1.37829e-131		Epha1	ENSMUSG00000029859	Eph receptor A1 [Source:MGI Symbol;Acc:MGI:107381]		2.95805	1.1855e-09
Jup	ENSMUSG00000001552	junction plakoglobin [Source:MGI Symbol;Acc:MGI:96650]		2.88146	5.44714e-220		Tnfaip6	ENSMUSG00000053475	tumor necrosis factor alpha induced protein 6 [Source:MGI Symbol;Acc:MGI:1195266]		2.82871	4.81469e-91		Inf2	ENSMUSG00000037679	inverted formin, FH2 and WH2 domain containing [Source:MGI Symbol;Acc:MGI:1917685]		2.83861	5.47708e-182		Cdhr2	ENSMUSG00000034918	cadherin-related family member 2 [Source:MGI Symbol;Acc:MGI:2687323]		2.95598	7.21772e-11
Sox10	ENSMUSG00000033006	SRY (sex determining region Y)-box 10 [Source:MGI Symbol;Acc:MGI:98358]		2.88129	1.10425e-182		Gjb1	ENSMUSG00000047797	gap junction protein, beta 1 [Source:MGI Symbol;Acc:MGI:95719]		2.8095	6.43545e-143		Myo1d	ENSMUSG00000035441	myosin ID [Source:MGI Symbol;Acc:MGI:107728]		2.83792	8.80451e-128		Tnfrsf13c	ENSMUSG00000068105	tumor necrosis factor receptor superfamily, member 13c [Source:MGI Symbol;Acc:MGI:1919299]		2.95484	2.25748e-20
Slc45a3	ENSMUSG00000026435	solute carrier family 45, member 3 [Source:MGI Symbol;Acc:MGI:1922082]		2.86878	5.02118e-81		Klk8	ENSMUSG00000064023	kallikrein related-peptidase 8 [Source:MGI Symbol;Acc:MGI:1343327]		2.79927	3.83134e-27		Cdkn1c	ENSMUSG00000037664	cyclin-dependent kinase inhibitor 1C (P57) [Source:MGI Symbol;Acc:MGI:104564]		2.83283	2.11313e-77		Cnp	ENSMUSG00000006782	2',3'-cyclic nucleotide 3' phosphodiesterase [Source:MGI Symbol;Acc:MGI:88437]		2.95247	7.32512e-272
Sgk2	ENSMUSG00000017868	serum/glucocorticoid regulated kinase 2 [Source:MGI Symbol;Acc:MGI:1351318]		2.86083	3.13183e-17		Gm49322	ENSMUSG00000035370	predicted gene, 49322 [Source:MGI Symbol;Acc:MGI:6121503]		2.79407	0.00189468		Cnp	ENSMUSG00000006782	2',3'-cyclic nucleotide 3' phosphodiesterase [Source:MGI Symbol;Acc:MGI:88437]		2.82817	1.20185e-249		Cldn14	ENSMUSG00000047109	claudin 14 [Source:MGI Symbol;Acc:MGI:1860425]		2.94831	1.57552e-70
Gpr62	ENSMUSG00000091735	G protein-coupled receptor 62 [Source:MGI Symbol;Acc:MGI:3525078]		2.85802	1.50055e-105		Noxo1	ENSMUSG00000019320	NADPH oxidase organizer 1 [Source:MGI Symbol;Acc:MGI:1919143]		2.79016	0.00120404		Nkx6-2	ENSMUSG00000041309	NK6 homeobox 2 [Source:MGI Symbol;Acc:MGI:1352738]		2.82718	2.76888e-207		Clcn1	ENSMUSG00000029862	chloride channel, voltage-sensitive 1 [Source:MGI Symbol;Acc:MGI:88417]		2.93481	0.012336
Nipal4	ENSMUSG00000020411	NIPA-like domain containing 4 [Source:MGI Symbol;Acc:MGI:2444671]		2.85165	2.10459e-126		Acy1	ENSMUSG00000023262	aminoacylase 1 [Source:MGI Symbol;Acc:MGI:87913]		2.78576	1.0719e-86		Fntb	ENSMUSG00000033373	farnesyltransferase, CAAX box, beta [Source:MGI Symbol;Acc:MGI:1861305]		2.81945	2.76e-123		Mkrn3	ENSMUSG00000070527	makorin, ring finger protein, 3 [Source:MGI Symbol;Acc:MGI:2181178]		2.92988	5.65264e-11
Cldn11	ENSMUSG00000037625	claudin 11 [Source:MGI Symbol;Acc:MGI:106925]		2.8491	1.87e-172		Jam3	ENSMUSG00000031990	junction adhesion molecule 3 [Source:MGI Symbol;Acc:MGI:1933825]		2.78354	5.58975e-166		Anln	ENSMUSG00000036777	anillin, actin binding protein [Source:MGI Symbol;Acc:MGI:1920174]		2.81898	1.97211e-103		Ucn2	ENSMUSG00000049699	urocortin 2 [Source:MGI Symbol;Acc:MGI:2176375]		2.92926	0.0204343
Bfsp2	ENSMUSG00000032556	beaded filament structural protein 2, phakinin [Source:MGI Symbol;Acc:MGI:1333828]		2.84801	1.81918e-161		Trim7	ENSMUSG00000040350	tripartite motif-containing 7 [Source:MGI Symbol;Acc:MGI:2137353]		2.77508	1.58532e-18		Pou3f1	ENSMUSG00000090125	POU domain, class 3, transcription factor 1 [Source:MGI Symbol;Acc:MGI:101896]		2.81344	6.6978e-51		Hapln2	ENSMUSG00000004894	hyaluronan and proteoglycan link protein 2 [Source:MGI Symbol;Acc:MGI:2137300]		2.91707	1.2162e-129
Gjb1	ENSMUSG00000047797	gap junction protein, beta 1 [Source:MGI Symbol;Acc:MGI:95719]		2.84471	2.41196e-146		Larp6	ENSMUSG00000034839	La ribonucleoprotein domain family, member 6 [Source:MGI Symbol;Acc:MGI:1914807]		2.76838	5.94616e-67		Fa2h	ENSMUSG00000033579	fatty acid 2-hydroxylase [Source:MGI Symbol;Acc:MGI:2443327]		2.80839	1.73582e-108		Fgfr4	ENSMUSG00000005320	fibroblast growth factor receptor 4 [Source:MGI Symbol;Acc:MGI:95525]		2.90237	1.5221e-06
Fgd3	ENSMUSG00000037946	FYVE, RhoGEF and PH domain containing 3 [Source:MGI Symbol;Acc:MGI:1353657]		2.8416	1.73482e-155		2020-09-04	ENSMUSG00000020486	septin 4 [Source:MGI Symbol;Acc:MGI:1270156]		2.76523	1.99789e-168		Car2	ENSMUSG00000027562	carbonic anhydrase 2 [Source:MGI Symbol;Acc:MGI:88269]		2.80616	3.15765e-185		Wnt3	ENSMUSG00000000125	wingless-type MMTV integration site family, member 3 [Source:MGI Symbol;Acc:MGI:98955]		2.90094	1.67253e-32
Shroom1	ENSMUSG00000018387	shroom family member 1 [Source:MGI Symbol;Acc:MGI:1919024]		2.81814	5.52825e-114		Cdc42ep2	ENSMUSG00000045664	CDC42 effector protein (Rho GTPase binding) 2 [Source:MGI Symbol;Acc:MGI:1929744]		2.76177	1.49815e-141		Pls1	ENSMUSG00000049493	plastin 1 (I-isoform) [Source:MGI Symbol;Acc:MGI:104809]		2.79835	7.0024e-87		Cdc42ep2	ENSMUSG00000045664	CDC42 effector protein (Rho GTPase binding) 2 [Source:MGI Symbol;Acc:MGI:1929744]		2.8631	1.12843e-152
Ttyh2	ENSMUSG00000034714	tweety family member 2 [Source:MGI Symbol;Acc:MGI:2157091]		2.81185	5.81e-124		Ripk4	ENSMUSG00000005251	receptor-interacting serine-threonine kinase 4 [Source:MGI Symbol;Acc:MGI:1919638]		2.75589	0.00327154		Adssl1	ENSMUSG00000011148	adenylosuccinate synthetase like 1 [Source:MGI Symbol;Acc:MGI:87947]		2.79566	1.81491e-108		Emilin2	ENSMUSG00000024053	elastin microfibril interfacer 2 [Source:MGI Symbol;Acc:MGI:2389136]		2.86228	3.36998e-71
Lpcat2	ENSMUSG00000033192	lysophosphatidylcholine acyltransferase 2 [Source:MGI Symbol;Acc:MGI:3606214]		2.80944	8.36763e-83		Nipal4	ENSMUSG00000020411	NIPA-like domain containing 4 [Source:MGI Symbol;Acc:MGI:2444671]		2.75271	1.94203e-116		Tprn	ENSMUSG00000048707	taperin [Source:MGI Symbol;Acc:MGI:2139535]		2.79219	1.97611e-123		Casq1	ENSMUSG00000007122	calsequestrin 1 [Source:MGI Symbol;Acc:MGI:1309468]		2.86002	3.09914e-26
Slc9b2	ENSMUSG00000037994	solute carrier family 9, subfamily B (NHA2, cation proton antiporter 2), member 2 [Source:MGI Symbol;Acc:MGI:2140077]		2.80805	1.55061e-17		Car2	ENSMUSG00000027562	carbonic anhydrase 2 [Source:MGI Symbol;Acc:MGI:88269]		2.75147	8.09943e-178		Rdh12	ENSMUSG00000021123	retinol dehydrogenase 12 [Source:MGI Symbol;Acc:MGI:1925224]		2.78527	7.76566e-12		Ankmy1	ENSMUSG00000034212	ankyrin repeat and MYND domain containing 1 [Source:MGI Symbol;Acc:MGI:3045261]		2.83254	0.00526833
Pla2g4a	ENSMUSG00000056220	phospholipase A2, group IVA (cytosolic, calcium-dependent) [Source:MGI Symbol;Acc:MGI:1195256]		2.80056	4.25168e-56		Tdrd9	ENSMUSG00000054003	tudor domain containing 9 [Source:MGI Symbol;Acc:MGI:1921941]		2.74907	0.00986339		Cntn2	ENSMUSG00000053024	contactin 2 [Source:MGI Symbol;Acc:MGI:104518]		2.78129	3.4359e-122		Bfsp2	ENSMUSG00000032556	beaded filament structural protein 2, phakinin [Source:MGI Symbol;Acc:MGI:1333828]		2.83188	6.54832e-168
Enpp6	ENSMUSG00000038173	ectonucleotide pyrophosphatase/phosphodiesterase 6 [Source:MGI Symbol;Acc:MGI:2445171]		2.79716	4.96274e-187		Galnt6	ENSMUSG00000037280	polypeptide N-acetylgalactosaminyltransferase 6 [Source:MGI Symbol;Acc:MGI:1891640]		2.74336	3.54269e-143		Ermn	ENSMUSG00000026830	ermin, ERM-like protein [Source:MGI Symbol;Acc:MGI:1925017]		2.77954	1.43909e-185		Sbk2	ENSMUSG00000030433	SH3-binding domain kinase family, member 2 [Source:MGI Symbol;Acc:MGI:2685925]		2.81658	0.0105342
Plp1	ENSMUSG00000031425	proteolipid protein (myelin) 1 [Source:MGI Symbol;Acc:MGI:97623]		2.79558	0.00761174		Gstm7	ENSMUSG00000004035	glutathione S-transferase, mu 7 [Source:MGI Symbol;Acc:MGI:1915562]		2.73952	2.66028e-185		A930017K11Rik	ENSMUSG00000025727	RIKEN cDNA A930017K11 gene [Source:MGI Symbol;Acc:MGI:2442713]		2.7751	9.62769e-11		Pdlim3	ENSMUSG00000031636	PDZ and LIM domain 3 [Source:MGI Symbol;Acc:MGI:1859274]		2.81637	0.000378523
Kcnk5	ENSMUSG00000023243	potassium channel, subfamily K, member 5 [Source:MGI Symbol;Acc:MGI:1336175]		2.79213	9.07129e-13		Ermn	ENSMUSG00000026830	ermin, ERM-like protein [Source:MGI Symbol;Acc:MGI:1925017]		2.73948	4.11301e-180		Ddc	ENSMUSG00000020182	dopa decarboxylase [Source:MGI Symbol;Acc:MGI:94876]		2.77462	1.13669e-54		Pdlim1	ENSMUSG00000055044	PDZ and LIM domain 1 (elfin) [Source:MGI Symbol;Acc:MGI:1860611]		2.78448	1.38244e-95
Enpp2	ENSMUSG00000022425	ectonucleotide pyrophosphatase/phosphodiesterase 2 [Source:MGI Symbol;Acc:MGI:1321390]		2.7917	3.72768e-182		Hist1h4h	ENSMUSG00000060981	histone cluster 1, H4h [Source:MGI Symbol;Acc:MGI:2448427]		2.72931	1.27112e-06		Gpt	ENSMUSG00000022546	glutamic pyruvic transaminase, soluble [Source:MGI Symbol;Acc:MGI:95802]		2.77233	5.39088e-80		Gstm7	ENSMUSG00000004035	glutathione S-transferase, mu 7 [Source:MGI Symbol;Acc:MGI:1915562]		2.784	2.32738e-192
Aif1l	ENSMUSG00000001864	allograft inflammatory factor 1-like [Source:MGI Symbol;Acc:MGI:1919598]		2.78821	3.45375e-74		Cyp2j12	ENSMUSG00000081225	cytochrome P450, family 2, subfamily j, polypeptide 12 [Source:MGI Symbol;Acc:MGI:3717097]		2.72219	1.03924e-27		Tmem63a	ENSMUSG00000026519	transmembrane protein 63a [Source:MGI Symbol;Acc:MGI:2384789]		2.77113	1.16011e-157		Acy3	ENSMUSG00000024866	aspartoacylase (aminoacylase) 3 [Source:MGI Symbol;Acc:MGI:1918920]		2.78362	6.87041e-49
Hapln2	ENSMUSG00000004894	hyaluronan and proteoglycan link protein 2 [Source:MGI Symbol;Acc:MGI:2137300]		2.78319	3.26908e-118		Elf5	ENSMUSG00000027186	E74-like factor 5 [Source:MGI Symbol;Acc:MGI:1335079]		2.72025	0.00812368		Efnb3	ENSMUSG00000003934	ephrin B3 [Source:MGI Symbol;Acc:MGI:109196]		2.77048	1.05266e-142		Shroom1	ENSMUSG00000018387	shroom family member 1 [Source:MGI Symbol;Acc:MGI:1919024]		2.77833	2.93677e-110
Rab7b	ENSMUSG00000052688	RAB7B, member RAS oncogene family [Source:MGI Symbol;Acc:MGI:2442295]		2.77736	1.29709e-38		Cd82	ENSMUSG00000027215	CD82 antigen [Source:MGI Symbol;Acc:MGI:104651]		2.71891	0		Galnt6	ENSMUSG00000037280	polypeptide N-acetylgalactosaminyltransferase 6 [Source:MGI Symbol;Acc:MGI:1891640]		2.76817	7.4525e-144		Plin3	ENSMUSG00000024197	perilipin 3 [Source:MGI Symbol;Acc:MGI:1914155]		2.77714	1.28771e-168
Rtkn2	ENSMUSG00000037846	rhotekin 2 [Source:MGI Symbol;Acc:MGI:2158417]		2.76465	9.36317e-55		Arsg	ENSMUSG00000020604	arylsulfatase G [Source:MGI Symbol;Acc:MGI:1921258]		2.71795	4.92705e-122		Larp6	ENSMUSG00000034839	La ribonucleoprotein domain family, member 6 [Source:MGI Symbol;Acc:MGI:1914807]		2.75882	4.90463e-67		Kcnk5	ENSMUSG00000023243	potassium channel, subfamily K, member 5 [Source:MGI Symbol;Acc:MGI:1336175]		2.77477	1.25923e-12
Ly6g6e	ENSMUSG00000013766	lymphocyte antigen 6 complex, locus G6E [Source:MGI Symbol;Acc:MGI:1917524]		2.7631	9.00745e-32		Wnt3	ENSMUSG00000000125	wingless-type MMTV integration site family, member 3 [Source:MGI Symbol;Acc:MGI:98955]		2.71154	1.82695e-28		Galnt5	ENSMUSG00000026828	polypeptide N-acetylgalactosaminyltransferase 5 [Source:MGI Symbol;Acc:MGI:2179403]		2.75271	0.00267889		Cldn11	ENSMUSG00000037625	claudin 11 [Source:MGI Symbol;Acc:MGI:106925]		2.77086	4.89557e-163
Unc5b	ENSMUSG00000020099	unc-5 netrin receptor B [Source:MGI Symbol;Acc:MGI:894703]		2.76277	4.61476e-120		Cldn14	ENSMUSG00000047109	claudin 14 [Source:MGI Symbol;Acc:MGI:1860425]		2.71065	2.71762e-59		Cdc42ep2	ENSMUSG00000045664	CDC42 effector protein (Rho GTPase binding) 2 [Source:MGI Symbol;Acc:MGI:1929744]		2.7519	3.39653e-142		Agpat4	ENSMUSG00000023827	1-acylglycerol-3-phosphate O-acyltransferase 4 (lysophosphatidic acid acyltransferase, delta) [Source:MGI Symbol;Acc:MGI:1915512]		2.76068	3.21519e-248
Cntn2	ENSMUSG00000053024	contactin 2 [Source:MGI Symbol;Acc:MGI:104518]		2.76121	8.8802e-121		Atp10b	ENSMUSG00000055415	ATPase, class V, type 10B [Source:MGI Symbol;Acc:MGI:2442688]		2.70992	2.95368e-19		Cldn14	ENSMUSG00000047109	claudin 14 [Source:MGI Symbol;Acc:MGI:1860425]		2.74863	1.21679e-61		Arsg	ENSMUSG00000020604	arylsulfatase G [Source:MGI Symbol;Acc:MGI:1921258]		2.7432	8.46701e-126
Rhpn2	ENSMUSG00000030494	rhophilin, Rho GTPase binding protein 2 [Source:MGI Symbol;Acc:MGI:1289234]		2.76026	8.35011e-81		Dapk2	ENSMUSG00000032380	death-associated protein kinase 2 [Source:MGI Symbol;Acc:MGI:1341297]		2.70682	2.07709e-10		Jph1	ENSMUSG00000042686	junctophilin 1 [Source:MGI Symbol;Acc:MGI:1891495]		2.73857	4.19213e-53		2020-09-04	ENSMUSG00000020486	septin 4 [Source:MGI Symbol;Acc:MGI:1270156]		2.73379	2.0274e-165
Gstp2	ENSMUSG00000038155	glutathione S-transferase, pi 2 [Source:MGI Symbol;Acc:MGI:95864]		2.76019	2.78014e-05		Aspa	ENSMUSG00000020774	aspartoacylase [Source:MGI Symbol;Acc:MGI:87914]		2.69739	3.03696e-53		Prob1	ENSMUSG00000073600	proline rich basic protein 1 [Source:MGI Symbol;Acc:MGI:2686460]		2.73461	6.8099e-38		Pou3f1	ENSMUSG00000090125	POU domain, class 3, transcription factor 1 [Source:MGI Symbol;Acc:MGI:101896]		2.71762	1.16946e-47
Tnfaip6	ENSMUSG00000053475	tumor necrosis factor alpha induced protein 6 [Source:MGI Symbol;Acc:MGI:1195266]		2.75271	3.98249e-89		Ly6g6e	ENSMUSG00000013766	lymphocyte antigen 6 complex, locus G6E [Source:MGI Symbol;Acc:MGI:1917524]		2.68475	1.06607e-35		Unc5b	ENSMUSG00000020099	unc-5 netrin receptor B [Source:MGI Symbol;Acc:MGI:894703]		2.72567	4.55385e-116		Pdlim2	ENSMUSG00000022090	PDZ and LIM domain 2 [Source:MGI Symbol;Acc:MGI:2384850]		2.71285	2.22867e-261
Aspa	ENSMUSG00000020774	aspartoacylase [Source:MGI Symbol;Acc:MGI:87914]		2.75176	2.47295e-56		Efnb3	ENSMUSG00000003934	ephrin B3 [Source:MGI Symbol;Acc:MGI:109196]		2.67164	3.05437e-132		Glul	ENSMUSG00000026473	glutamate-ammonia ligase (glutamine synthetase) [Source:MGI Symbol;Acc:MGI:95739]		2.71745	4.14136e-218		Tprn	ENSMUSG00000048707	taperin [Source:MGI Symbol;Acc:MGI:2139535]		2.70845	7.02355e-116
Slc22a18	ENSMUSG00000000154	solute carrier family 22 (organic cation transporter), member 18 [Source:MGI Symbol;Acc:MGI:1336884]		2.7491	1.10943e-07		Peg12	ENSMUSG00000070526	paternally expressed 12 [Source:MGI Symbol;Acc:MGI:1351637]		2.66948	0.00600624		Slc34a3	ENSMUSG00000006469	solute carrier family 34 (sodium phosphate), member 3 [Source:MGI Symbol;Acc:MGI:2159410]		2.71725	6.84174e-12		Klhl35	ENSMUSG00000035298	kelch-like 35 [Source:MGI Symbol;Acc:MGI:1919434]		2.69767	0.00231247
Efnb3	ENSMUSG00000003934	ephrin B3 [Source:MGI Symbol;Acc:MGI:109196]		2.73785	1.37774e-139		Itgad	ENSMUSG00000070369	integrin, alpha D [Source:MGI Symbol;Acc:MGI:3578624]		2.66921	3.02452e-05		Ephb1	ENSMUSG00000032537	Eph receptor B1 [Source:MGI Symbol;Acc:MGI:1096337]		2.71442	3.57662e-134		Gng11	ENSMUSG00000032766	guanine nucleotide binding protein (G protein), gamma 11 [Source:MGI Symbol;Acc:MGI:1913316]		2.69134	1.73775e-155
Myrf	ENSMUSG00000036098	myelin regulatory factor [Source:MGI Symbol;Acc:MGI:2684944]		2.73722	5.24852e-121		Fscn1	ENSMUSG00000029581	fascin actin-bundling protein 1 [Source:MGI Symbol;Acc:MGI:1352745]		2.65759	1.09685e-97		Ly6g6f	ENSMUSG00000034923	lymphocyte antigen 6 complex, locus G6F [Source:MGI Symbol;Acc:MGI:3616082]		2.71402	2.62486e-13		Klk8	ENSMUSG00000064023	kallikrein related-peptidase 8 [Source:MGI Symbol;Acc:MGI:1343327]		2.68652	7.34747e-24
Esr1	ENSMUSG00000019768	estrogen receptor 1 (alpha) [Source:MGI Symbol;Acc:MGI:1352467]		2.73406	2.40448e-164		Serpinb1a	ENSMUSG00000044734	serine (or cysteine) peptidase inhibitor, clade B, member 1a [Source:MGI Symbol;Acc:MGI:1913472]		2.65629	1.43522e-41		Qdpr	ENSMUSG00000015806	quinoid dihydropteridine reductase [Source:MGI Symbol;Acc:MGI:97836]		2.71297	2.41049e-150		Ndrg1	ENSMUSG00000005125	N-myc downstream regulated gene 1 [Source:MGI Symbol;Acc:MGI:1341799]		2.68569	2.46745e-279
Gstm7	ENSMUSG00000004035	glutathione S-transferase, mu 7 [Source:MGI Symbol;Acc:MGI:1915562]		2.73358	5.55832e-185		Jph1	ENSMUSG00000042686	junctophilin 1 [Source:MGI Symbol;Acc:MGI:1891495]		2.64893	7.60373e-48		Rab37	ENSMUSG00000020732	RAB37, member RAS oncogene family [Source:MGI Symbol;Acc:MGI:1929945]		2.71162	8.99325e-49		Cyp2j12	ENSMUSG00000081225	cytochrome P450, family 2, subfamily j, polypeptide 12 [Source:MGI Symbol;Acc:MGI:3717097]		2.68057	1.49064e-26
Irak3	ENSMUSG00000020227	interleukin-1 receptor-associated kinase 3 [Source:MGI Symbol;Acc:MGI:1921164]		2.73178	3.1852e-16		Cdhr2	ENSMUSG00000034918	cadherin-related family member 2 [Source:MGI Symbol;Acc:MGI:2687323]		2.64788	1.31299e-09		Slain1	ENSMUSG00000055717	SLAIN motif family, member 1 [Source:MGI Symbol;Acc:MGI:2145578]		2.70944	1.40757e-112		Rad51b	ENSMUSG00000059060	RAD51 paralog B [Source:MGI Symbol;Acc:MGI:1099436]		2.67804	6.61725e-08
Pls1	ENSMUSG00000049493	plastin 1 (I-isoform) [Source:MGI Symbol;Acc:MGI:104809]		2.72294	4.47081e-83		Unc5b	ENSMUSG00000020099	unc-5 netrin receptor B [Source:MGI Symbol;Acc:MGI:894703]		2.64197	6.09231e-108		Atp10b	ENSMUSG00000055415	ATPase, class V, type 10B [Source:MGI Symbol;Acc:MGI:2442688]		2.7058	3.3791e-20		Galnt6	ENSMUSG00000037280	polypeptide N-acetylgalactosaminyltransferase 6 [Source:MGI Symbol;Acc:MGI:1891640]		2.66602	1.97298e-133
Anln	ENSMUSG00000036777	anillin, actin binding protein [Source:MGI Symbol;Acc:MGI:1920174]		2.72177	4.51999e-97		Mog	ENSMUSG00000076439	myelin oligodendrocyte glycoprotein [Source:MGI Symbol;Acc:MGI:97435]		2.62212	1.61917e-169		Enpp2	ENSMUSG00000022425	ectonucleotide pyrophosphatase/phosphodiesterase 2 [Source:MGI Symbol;Acc:MGI:1321390]		2.70234	2.59256e-170		Aplp1	ENSMUSG00000006651	amyloid beta (A4) precursor-like protein 1 [Source:MGI Symbol;Acc:MGI:88046]		2.66392	9.42044e-126
Tfeb	ENSMUSG00000023990	transcription factor EB [Source:MGI Symbol;Acc:MGI:103270]		2.71975	1.24328e-92		Npb	ENSMUSG00000044034	neuropeptide B [Source:MGI Symbol;Acc:MGI:2387153]		2.62084	7.41624e-19		Aif1l	ENSMUSG00000001864	allograft inflammatory factor 1-like [Source:MGI Symbol;Acc:MGI:1919598]		2.69156	5.99331e-68		Esrp1	ENSMUSG00000040728	epithelial splicing regulatory protein 1 [Source:MGI Symbol;Acc:MGI:1917326]		2.65979	0.000251367
Npc1	ENSMUSG00000024413	NPC intracellular cholesterol transporter 1 [Source:MGI Symbol;Acc:MGI:1097712]		2.71922	1.34684e-233		Qdpr	ENSMUSG00000015806	quinoid dihydropteridine reductase [Source:MGI Symbol;Acc:MGI:97836]		2.61297	4.90957e-139		Emilin2	ENSMUSG00000024053	elastin microfibril interfacer 2 [Source:MGI Symbol;Acc:MGI:2389136]		2.67926	4.59939e-63		Tmem88b	ENSMUSG00000073680	transmembrane protein 88B [Source:MGI Symbol;Acc:MGI:2444329]		2.65272	5.41461e-100
Fscn1	ENSMUSG00000029581	fascin actin-bundling protein 1 [Source:MGI Symbol;Acc:MGI:1352745]		2.7192	2.58309e-102		Gsdma	ENSMUSG00000017204	gasdermin A [Source:MGI Symbol;Acc:MGI:1889509]		2.60969	0.0162199		Cldn11	ENSMUSG00000037625	claudin 11 [Source:MGI Symbol;Acc:MGI:106925]		2.67695	1.88775e-152		Itgb4	ENSMUSG00000020758	integrin beta 4 [Source:MGI Symbol;Acc:MGI:96613]		2.64917	2.7645e-149
Eml1	ENSMUSG00000058070	echinoderm microtubule associated protein like 1 [Source:MGI Symbol;Acc:MGI:1915769]		2.71877	3.46598e-93		Ly6g6f	ENSMUSG00000034923	lymphocyte antigen 6 complex, locus G6F [Source:MGI Symbol;Acc:MGI:3616082]		2.59682	1.55909e-11		Myrf	ENSMUSG00000036098	myelin regulatory factor [Source:MGI Symbol;Acc:MGI:2684944]		2.67604	1.37928e-115		Aspa	ENSMUSG00000020774	aspartoacylase [Source:MGI Symbol;Acc:MGI:87914]		2.64895	5.40648e-52
Rhog	ENSMUSG00000073982	ras homolog family member G [Source:MGI Symbol;Acc:MGI:1928370]		2.71599	5.19806e-108		Ephb1	ENSMUSG00000032537	Eph receptor B1 [Source:MGI Symbol;Acc:MGI:1096337]		2.59635	3.21731e-122		Tdrd6	ENSMUSG00000040140	tudor domain containing 6 [Source:MGI Symbol;Acc:MGI:2679727]		2.6759	4.59367e-07		Rasl11b	ENSMUSG00000049907	RAS-like, family 11, member B [Source:MGI Symbol;Acc:MGI:1916189]		2.64507	7.51552e-105
Npb	ENSMUSG00000044034	neuropeptide B [Source:MGI Symbol;Acc:MGI:2387153]		2.71109	5.09182e-21		Art3	ENSMUSG00000034842	ADP-ribosyltransferase 3 [Source:MGI Symbol;Acc:MGI:1202729]		2.5902	4.95644e-95		Cdk18	ENSMUSG00000026437	cyclin-dependent kinase 18 [Source:MGI Symbol;Acc:MGI:97518]		2.67363	9.46208e-142		Slc45a3	ENSMUSG00000026435	solute carrier family 45, member 3 [Source:MGI Symbol;Acc:MGI:1922082]		2.64464	4.21746e-71
Pkd2l1	ENSMUSG00000037578	polycystic kidney disease 2-like 1 [Source:MGI Symbol;Acc:MGI:1352448]		2.70757	1.14499e-45		Tprn	ENSMUSG00000048707	taperin [Source:MGI Symbol;Acc:MGI:2139535]		2.58582	1.64866e-105		Sccpdh	ENSMUSG00000038936	saccharopine dehydrogenase (putative) [Source:MGI Symbol;Acc:MGI:1924486]		2.66626	1.88167e-159		Cd82	ENSMUSG00000027215	CD82 antigen [Source:MGI Symbol;Acc:MGI:104651]		2.63827	0
Nkx6-2	ENSMUSG00000041309	NK6 homeobox 2 [Source:MGI Symbol;Acc:MGI:1352738]		2.70693	1.27555e-186		Cavin4	ENSMUSG00000028348	caveolae associated 4 [Source:MGI Symbol;Acc:MGI:1915266]		2.58135	0.0310152		Sgk2	ENSMUSG00000017868	serum/glucocorticoid regulated kinase 2 [Source:MGI Symbol;Acc:MGI:1351318]		2.66624	4.18116e-15		Itgad	ENSMUSG00000070369	integrin, alpha D [Source:MGI Symbol;Acc:MGI:3578624]		2.63405	0.000160383
Ermn	ENSMUSG00000026830	ermin, ERM-like protein [Source:MGI Symbol;Acc:MGI:1925017]		2.70671	2.40546e-176		En2	ENSMUSG00000039095	engrailed 2 [Source:MGI Symbol;Acc:MGI:95390]		2.57693	1.43784e-19		Slc5a11	ENSMUSG00000030769	solute carrier family 5 (sodium/glucose cotransporter), member 11 [Source:MGI Symbol;Acc:MGI:1919316]		2.66569	4.19117e-10		Fntb	ENSMUSG00000033373	farnesyltransferase, CAAX box, beta [Source:MGI Symbol;Acc:MGI:1861305]		2.63282	1.09381e-107
Dapk2	ENSMUSG00000032380	death-associated protein kinase 2 [Source:MGI Symbol;Acc:MGI:1341297]		2.70573	5.81324e-11		Pkd2l1	ENSMUSG00000037578	polycystic kidney disease 2-like 1 [Source:MGI Symbol;Acc:MGI:1352448]		2.57374	1.08337e-40		D7Ertd443e	ENSMUSG00000030994	DNA segment, Chr 7, ERATO Doi 443, expressed [Source:MGI Symbol;Acc:MGI:1196431]		2.66388	1.53088e-70		Mob3b	ENSMUSG00000073910	MOB kinase activator 3B [Source:MGI Symbol;Acc:MGI:2664539]		2.62992	3.93407e-72
Art3	ENSMUSG00000034842	ADP-ribosyltransferase 3 [Source:MGI Symbol;Acc:MGI:1202729]		2.70453	7.15636e-103		Plp1	ENSMUSG00000031425	proteolipid protein (myelin) 1 [Source:MGI Symbol;Acc:MGI:97623]		2.57229	0.015229		Fgfr2	ENSMUSG00000030849	fibroblast growth factor receptor 2 [Source:MGI Symbol;Acc:MGI:95523]		2.65073	5.68355e-167		Tubb4a	ENSMUSG00000062591	tubulin, beta 4A class IVA [Source:MGI Symbol;Acc:MGI:107848]		2.62043	3.72845e-97
Phgdh	ENSMUSG00000053398	3-phosphoglycerate dehydrogenase [Source:MGI Symbol;Acc:MGI:1355330]		2.70136	1.10425e-182		Esr1	ENSMUSG00000019768	estrogen receptor 1 (alpha) [Source:MGI Symbol;Acc:MGI:1352467]		2.57153	6.32147e-145		Gipr	ENSMUSG00000030406	gastric inhibitory polypeptide receptor [Source:MGI Symbol;Acc:MGI:1352753]		2.64847	1.75371e-15		Defb42	ENSMUSG00000054763	defensin beta 42 [Source:MGI Symbol;Acc:MGI:3033850]		2.62021	1.2719e-13
Aldh3b1	ENSMUSG00000024885	aldehyde dehydrogenase 3 family, member B1 [Source:MGI Symbol;Acc:MGI:1914939]		2.7005	2.22974e-41		Tubb4a	ENSMUSG00000062591	tubulin, beta 4A class IVA [Source:MGI Symbol;Acc:MGI:107848]		2.55226	3.96482e-92		Slco3a1	ENSMUSG00000025790	solute carrier organic anion transporter family, member 3a1 [Source:MGI Symbol;Acc:MGI:1351867]		2.64504	7.4329e-139		Efnb3	ENSMUSG00000003934	ephrin B3 [Source:MGI Symbol;Acc:MGI:109196]		2.61842	1.42493e-127
Tprn	ENSMUSG00000048707	taperin [Source:MGI Symbol;Acc:MGI:2139535]		2.69977	4.60709e-114		Hist2h3c1	ENSMUSG00000093769	histone cluster 2, H3c1 [Source:MGI Symbol;Acc:MGI:2448355]		2.55202	1.07402e-18		En2	ENSMUSG00000039095	engrailed 2 [Source:MGI Symbol;Acc:MGI:95390]		2.6449	5.75345e-21		Gipr	ENSMUSG00000030406	gastric inhibitory polypeptide receptor [Source:MGI Symbol;Acc:MGI:1352753]		2.61768	8.91241e-16
Phldb1	ENSMUSG00000048537	pleckstrin homology like domain, family B, member 1 [Source:MGI Symbol;Acc:MGI:2143230]		2.699	1.41798e-216		Adssl1	ENSMUSG00000011148	adenylosuccinate synthetase like 1 [Source:MGI Symbol;Acc:MGI:87947]		2.54892	4.39515e-90		Plp1	ENSMUSG00000031425	proteolipid protein (myelin) 1 [Source:MGI Symbol;Acc:MGI:97623]		2.6422	0.0129186		Inf2	ENSMUSG00000037679	inverted formin, FH2 and WH2 domain containing [Source:MGI Symbol;Acc:MGI:1917685]		2.61417	1.63166e-154
Tmc6	ENSMUSG00000025572	transmembrane channel-like gene family 6 [Source:MGI Symbol;Acc:MGI:1098686]		2.69739	1.60477e-45		Fa2h	ENSMUSG00000033579	fatty acid 2-hydroxylase [Source:MGI Symbol;Acc:MGI:2443327]		2.54873	2.16332e-89		Tmem88b	ENSMUSG00000073680	transmembrane protein 88B [Source:MGI Symbol;Acc:MGI:2444329]		2.6369	8.15094e-99		Art3	ENSMUSG00000034842	ADP-ribosyltransferase 3 [Source:MGI Symbol;Acc:MGI:1202729]		2.60885	5.83832e-104
Frmd8	ENSMUSG00000024816	FERM domain containing 8 [Source:MGI Symbol;Acc:MGI:1914707]		2.69552	1.90844e-226		Rhbdl2	ENSMUSG00000043333	rhomboid like 2 [Source:MGI Symbol;Acc:MGI:3608413]		2.54648	0.0138239		Carns1	ENSMUSG00000075289	carnosine synthase 1 [Source:MGI Symbol;Acc:MGI:2147595]		2.63518	9.18112e-80		Rtkn2	ENSMUSG00000037846	rhotekin 2 [Source:MGI Symbol;Acc:MGI:2158417]		2.60808	3.81429e-49
Cldn14	ENSMUSG00000047109	claudin 14 [Source:MGI Symbol;Acc:MGI:1860425]		2.69462	7.41539e-57		Pllp	ENSMUSG00000031775	plasma membrane proteolipid [Source:MGI Symbol;Acc:MGI:1915051]		2.53727	0		Mob3b	ENSMUSG00000073910	MOB kinase activator 3B [Source:MGI Symbol;Acc:MGI:2664539]		2.63227	1.1629e-72		Mfsd7a	ENSMUSG00000029490	major facilitator superfamily domain containing 7A [Source:MGI Symbol;Acc:MGI:2442629]		2.6004	9.63324e-14
Sh3tc2	ENSMUSG00000045629	SH3 domain and tetratricopeptide repeats 2 [Source:MGI Symbol;Acc:MGI:2444417]		2.69346	1.33338e-40		AI606181	ENSMUSG00000074873	expressed sequence AI606181 [Source:MGI Symbol;Acc:MGI:2147586]		2.53265	1.04451e-12		Il33	ENSMUSG00000024810	interleukin 33 [Source:MGI Symbol;Acc:MGI:1924375]		2.62783	2.22237e-196		1700020L24Rik	ENSMUSG00000035085	RIKEN cDNA 1700020L24 gene [Source:MGI Symbol;Acc:MGI:1913580]		2.59727	0.0262979
Wnt3	ENSMUSG00000000125	wingless-type MMTV integration site family, member 3 [Source:MGI Symbol;Acc:MGI:98955]		2.69345	3.10975e-28		Otud7b	ENSMUSG00000038495	OTU domain containing 7B [Source:MGI Symbol;Acc:MGI:2654703]		2.53258	3.27615e-108		Pdlim1	ENSMUSG00000055044	PDZ and LIM domain 1 (elfin) [Source:MGI Symbol;Acc:MGI:1860611]		2.62741	1.61574e-85		Esr1	ENSMUSG00000019768	estrogen receptor 1 (alpha) [Source:MGI Symbol;Acc:MGI:1352467]		2.59143	3.49989e-147
Kcnk13	ENSMUSG00000045404	potassium channel, subfamily K, member 13 [Source:MGI Symbol;Acc:MGI:2384976]		2.68842	3.69646e-48		Ly6g6d	ENSMUSG00000073413	lymphocyte antigen 6 complex, locus G6D [Source:MGI Symbol;Acc:MGI:2148931]		2.5274	4.1131e-09		Hcn2	ENSMUSG00000020331	hyperpolarization-activated, cyclic nucleotide-gated K+ 2 [Source:MGI Symbol;Acc:MGI:1298210]		2.6264	8.69196e-110		Jph1	ENSMUSG00000042686	junctophilin 1 [Source:MGI Symbol;Acc:MGI:1891495]		2.58116	3.45498e-47
Slain1	ENSMUSG00000055717	SLAIN motif family, member 1 [Source:MGI Symbol;Acc:MGI:2145578]		2.68842	2.93977e-111		Gm9922	ENSMUSG00000053821	predicted gene 9922 [Source:MGI Symbol;Acc:MGI:3642123]		2.51412	0.0470948		Chdh	ENSMUSG00000015970	choline dehydrogenase [Source:MGI Symbol;Acc:MGI:1860776]		2.62588	7.09257e-29		Adssl1	ENSMUSG00000011148	adenylosuccinate synthetase like 1 [Source:MGI Symbol;Acc:MGI:87947]		2.57694	2.46276e-92
Elovl1	ENSMUSG00000006390	elongation of very long chain fatty acids (FEN1/Elo2, SUR4/Elo3, yeast)-like 1 [Source:MGI Symbol;Acc:MGI:1858959]		2.68587	5.23326e-98		Tmem81	ENSMUSG00000048174	transmembrane protein 81 [Source:MGI Symbol;Acc:MGI:1921876]		2.51023	8.60679e-21		Spg20	ENSMUSG00000036580	spastic paraplegia 20, spartin (Troyer syndrome) homolog (human) [Source:MGI Symbol;Acc:MGI:2139806]		2.62496	1.07104e-256		Fah	ENSMUSG00000030630	fumarylacetoacetate hydrolase [Source:MGI Symbol;Acc:MGI:95482]		2.56763	7.04613e-126
Gab1	ENSMUSG00000031714	growth factor receptor bound protein 2-associated protein 1 [Source:MGI Symbol;Acc:MGI:108088]		2.68067	1.31558e-268		Slc34a3	ENSMUSG00000006469	solute carrier family 34 (sodium phosphate), member 3 [Source:MGI Symbol;Acc:MGI:2159410]		2.5091	5.77801e-10		Pcsk6	ENSMUSG00000030513	proprotein convertase subtilisin/kexin type 6 [Source:MGI Symbol;Acc:MGI:102897]		2.61657	1.78093e-123		Qdpr	ENSMUSG00000015806	quinoid dihydropteridine reductase [Source:MGI Symbol;Acc:MGI:97836]		2.56586	1.36636e-134
Atp10b	ENSMUSG00000055415	ATPase, class V, type 10B [Source:MGI Symbol;Acc:MGI:2442688]		2.66831	5.45366e-20		Shroom1	ENSMUSG00000018387	shroom family member 1 [Source:MGI Symbol;Acc:MGI:1919024]		2.50646	5.26162e-90		Bfsp2	ENSMUSG00000032556	beaded filament structural protein 2, phakinin [Source:MGI Symbol;Acc:MGI:1333828]		2.61135	2.42521e-143		Slc27a6	ENSMUSG00000024600	solute carrier family 27 (fatty acid transporter), member 6 [Source:MGI Symbol;Acc:MGI:3036230]		2.56576	0.0018627
Enpp3	ENSMUSG00000019989	ectonucleotide pyrophosphatase/phosphodiesterase 3 [Source:MGI Symbol;Acc:MGI:2143702]		2.66362	9.77456e-12		Frmd8	ENSMUSG00000024816	FERM domain containing 8 [Source:MGI Symbol;Acc:MGI:1914707]		2.50449	2.96504e-200		Esyt3	ENSMUSG00000037681	extended synaptotagmin-like protein 3 [Source:MGI Symbol;Acc:MGI:1098699]		2.61025	1.44652e-15		Ermn	ENSMUSG00000026830	ermin, ERM-like protein [Source:MGI Symbol;Acc:MGI:1925017]		2.56295	8.46173e-158
Cdk18	ENSMUSG00000026437	cyclin-dependent kinase 18 [Source:MGI Symbol;Acc:MGI:97518]		2.6626	3.61552e-140		Rhpn2	ENSMUSG00000030494	rhophilin, Rho GTPase binding protein 2 [Source:MGI Symbol;Acc:MGI:1289234]		2.50235	1.66521e-67		Pdlim2	ENSMUSG00000022090	PDZ and LIM domain 2 [Source:MGI Symbol;Acc:MGI:2384850]		2.6034	1.59146e-242		Ephb1	ENSMUSG00000032537	Eph receptor B1 [Source:MGI Symbol;Acc:MGI:1096337]		2.5626	1.02423e-119
Jph1	ENSMUSG00000042686	junctophilin 1 [Source:MGI Symbol;Acc:MGI:1891495]		2.66009	1.21165e-51		Epha1	ENSMUSG00000029859	Eph receptor A1 [Source:MGI Symbol;Acc:MGI:107381]		2.50204	9.43114e-08		Otud7b	ENSMUSG00000038495	OTU domain containing 7B [Source:MGI Symbol;Acc:MGI:2654703]		2.5915	1.94553e-113		Tle6	ENSMUSG00000034758	transducin-like enhancer of split 6 [Source:MGI Symbol;Acc:MGI:2149593]		2.55555	8.53428e-16
Aplp1	ENSMUSG00000006651	amyloid beta (A4) precursor-like protein 1 [Source:MGI Symbol;Acc:MGI:88046]		2.66008	1.40511e-125		Tmem63a	ENSMUSG00000026519	transmembrane protein 63a [Source:MGI Symbol;Acc:MGI:2384789]		2.49974	3.97056e-128		Egfl8	ENSMUSG00000015467	EGF-like domain 8 [Source:MGI Symbol;Acc:MGI:1932094]		2.58231	2.55621e-08		Gstp1	ENSMUSG00000060803	glutathione S-transferase, pi 1 [Source:MGI Symbol;Acc:MGI:95865]		2.55098	7.51467e-152
Fgfr2	ENSMUSG00000030849	fibroblast growth factor receptor 2 [Source:MGI Symbol;Acc:MGI:95523]		2.65482	6.53526e-168		Itgb4	ENSMUSG00000020758	integrin beta 4 [Source:MGI Symbol;Acc:MGI:96613]		2.49674	3.45581e-130		Adamtsl4	ENSMUSG00000015850	ADAMTS-like 4 [Source:MGI Symbol;Acc:MGI:2389008]		2.57955	2.49744e-100		Ldlrap1	ENSMUSG00000037295	low density lipoprotein receptor adaptor protein 1 [Source:MGI Symbol;Acc:MGI:2140175]		2.54836	8.94793e-54
Enpp1	ENSMUSG00000037370	ectonucleotide pyrophosphatase/phosphodiesterase 1 [Source:MGI Symbol;Acc:MGI:97370]		2.65231	7.30921e-35		Gpd1	ENSMUSG00000023019	glycerol-3-phosphate dehydrogenase 1 (soluble) [Source:MGI Symbol;Acc:MGI:95679]		2.49595	7.2323e-83		Gpd1	ENSMUSG00000023019	glycerol-3-phosphate dehydrogenase 1 (soluble) [Source:MGI Symbol;Acc:MGI:95679]		2.57626	1.21581e-87		Mog	ENSMUSG00000076439	myelin oligodendrocyte glycoprotein [Source:MGI Symbol;Acc:MGI:97435]		2.54083	7.41662e-159
BC024139	ENSMUSG00000044361	cDNA sequence BC024139 [Source:MGI Symbol;Acc:MGI:2442591]		2.64564	2.62004e-05		Slain1	ENSMUSG00000055717	SLAIN motif family, member 1 [Source:MGI Symbol;Acc:MGI:2145578]		2.4955	5.3896e-95		Car14	ENSMUSG00000038526	carbonic anhydrase 14 [Source:MGI Symbol;Acc:MGI:1344341]		2.56983	6.61102e-82		Car2	ENSMUSG00000027562	carbonic anhydrase 2 [Source:MGI Symbol;Acc:MGI:88269]		2.5403	6.59431e-152
Cdc42ep2	ENSMUSG00000045664	CDC42 effector protein (Rho GTPase binding) 2 [Source:MGI Symbol;Acc:MGI:1929744]		2.64554	1.158e-129		Lzts2	ENSMUSG00000035342	leucine zipper, putative tumor suppressor 2 [Source:MGI Symbol;Acc:MGI:2385095]		2.49414	5.15928e-212		Mroh7	ENSMUSG00000047502	maestro heat-like repeat family member 7 [Source:MGI Symbol;Acc:MGI:2685873]		2.56451	0.0415886		Unc5b	ENSMUSG00000020099	unc-5 netrin receptor B [Source:MGI Symbol;Acc:MGI:894703]		2.5322	2.97553e-100
Rnf43	ENSMUSG00000034177	ring finger protein 43 [Source:MGI Symbol;Acc:MGI:2442609]		2.64543	9.7679e-21		Mob3b	ENSMUSG00000073910	MOB kinase activator 3B [Source:MGI Symbol;Acc:MGI:2664539]		2.49389	1.9522e-63		Ttyh2	ENSMUSG00000034714	tweety family member 2 [Source:MGI Symbol;Acc:MGI:2157091]		2.55239	3.31308e-102		Sccpdh	ENSMUSG00000038936	saccharopine dehydrogenase (putative) [Source:MGI Symbol;Acc:MGI:1924486]		2.53055	7.62866e-144
Col11a2	ENSMUSG00000024330	collagen, type XI, alpha 2 [Source:MGI Symbol;Acc:MGI:88447]		2.6432	3.44296e-89		Hist2h3c2	ENSMUSG00000081058	histone cluster 2, H3c2 [Source:MGI Symbol;Acc:MGI:2448357]		2.49225	0.0241281		Frmd8	ENSMUSG00000024816	FERM domain containing 8 [Source:MGI Symbol;Acc:MGI:1914707]		2.54935	1.00011e-204		Ninj2	ENSMUSG00000041377	ninjurin 2 [Source:MGI Symbol;Acc:MGI:1352751]		2.53007	1.48064e-18
Adssl1	ENSMUSG00000011148	adenylosuccinate synthetase like 1 [Source:MGI Symbol;Acc:MGI:87947]		2.64161	2.57393e-96		Dnd1	ENSMUSG00000044595	DND microRNA-mediated repression inhibitor 1 [Source:MGI Symbol;Acc:MGI:2447763]		2.48145	0.0492337		Klhl4	ENSMUSG00000025597	kelch-like 4 [Source:MGI Symbol;Acc:MGI:2442829]		2.54838	3.30806e-42		Prob1	ENSMUSG00000073600	proline rich basic protein 1 [Source:MGI Symbol;Acc:MGI:2686460]		2.52112	3.31318e-32
Chdh	ENSMUSG00000015970	choline dehydrogenase [Source:MGI Symbol;Acc:MGI:1860776]		2.64053	9.03312e-30		Inf2	ENSMUSG00000037679	inverted formin, FH2 and WH2 domain containing [Source:MGI Symbol;Acc:MGI:1917685]		2.47457	1.85745e-138		Fscn1	ENSMUSG00000029581	fascin actin-bundling protein 1 [Source:MGI Symbol;Acc:MGI:1352745]		2.54554	8.07928e-90		Adgrv1	ENSMUSG00000069170	adhesion G protein-coupled receptor V1 [Source:MGI Symbol;Acc:MGI:1274784]		2.51704	5.49363e-10
Cyp2j12	ENSMUSG00000081225	cytochrome P450, family 2, subfamily j, polypeptide 12 [Source:MGI Symbol;Acc:MGI:3717097]		2.63692	3.8619e-26		Ankmy1	ENSMUSG00000034212	ankyrin repeat and MYND domain containing 1 [Source:MGI Symbol;Acc:MGI:3045261]		2.47394	0.0139423		Cd82	ENSMUSG00000027215	CD82 antigen [Source:MGI Symbol;Acc:MGI:104651]		2.54405	0		Smim5	ENSMUSG00000048442	small integral membrane protein 5 [Source:MGI Symbol;Acc:MGI:1913778]		2.51154	1.17637e-05
Dmrta1	ENSMUSG00000043753	doublesex and mab-3 related transcription factor like family A1 [Source:MGI Symbol;Acc:MGI:2653627]		2.63445	0.000220544		Sp7	ENSMUSG00000060284	Sp7 transcription factor 7 [Source:MGI Symbol;Acc:MGI:2153568]		2.47322	2.98391e-17		Sh3bp5	ENSMUSG00000021892	SH3-domain binding protein 5 (BTK-associated) [Source:MGI Symbol;Acc:MGI:1344391]		2.54185	2.48799e-158		Pllp	ENSMUSG00000031775	plasma membrane proteolipid [Source:MGI Symbol;Acc:MGI:1915051]		2.51131	0
Otud7b	ENSMUSG00000038495	OTU domain containing 7B [Source:MGI Symbol;Acc:MGI:2654703]		2.63198	4.90175e-117		Stxbp3	ENSMUSG00000027882	syntaxin binding protein 3 [Source:MGI Symbol;Acc:MGI:107362]		2.47086	1.98632e-44		Adamts4	ENSMUSG00000006403	a disintegrin-like and metallopeptidase (reprolysin type) with thrombospondin type 1 motif, 4 [Source:MGI Symbol;Acc:MGI:1339949]		2.53642	8.82381e-198		Il17rb	ENSMUSG00000015966	interleukin 17 receptor B [Source:MGI Symbol;Acc:MGI:1355292]		2.51082	1.81017e-06
Sema4d	ENSMUSG00000021451	sema domain, immunoglobulin domain (Ig), transmembrane domain (TM) and short cytoplasmic domain, (semaphorin) 4D [Source:MGI Symbol;Acc:MGI:109244]		2.62664	5.37078e-156		Lpar1	ENSMUSG00000038668	lysophosphatidic acid receptor 1 [Source:MGI Symbol;Acc:MGI:108429]		2.47062	2.0099e-117		Lzts2	ENSMUSG00000035342	leucine zipper, putative tumor suppressor 2 [Source:MGI Symbol;Acc:MGI:2385095]		2.53579	4.68858e-220		Slc9b2	ENSMUSG00000037994	solute carrier family 9, subfamily B (NHA2, cation proton antiporter 2), member 2 [Source:MGI Symbol;Acc:MGI:2140077]		2.50366	2.72605e-14
Magt1	ENSMUSG00000031232	magnesium transporter 1 [Source:MGI Symbol;Acc:MGI:1914325]		2.62502	4.83849e-143		Efhd1	ENSMUSG00000026255	EF hand domain containing 1 [Source:MGI Symbol;Acc:MGI:1921607]		2.46792	6.76079e-105		Gpr37	ENSMUSG00000039904	G protein-coupled receptor 37 [Source:MGI Symbol;Acc:MGI:1313297]		2.53411	2.49148e-80		Jam3	ENSMUSG00000031990	junction adhesion molecule 3 [Source:MGI Symbol;Acc:MGI:1933825]		2.50325	1.47147e-133
Taldo1	ENSMUSG00000025503	transaldolase 1 [Source:MGI Symbol;Acc:MGI:1274789]		2.62304	1.81655e-304		Tfeb	ENSMUSG00000023990	transcription factor EB [Source:MGI Symbol;Acc:MGI:103270]		2.46527	1.75114e-77		BC024139	ENSMUSG00000044361	cDNA sequence BC024139 [Source:MGI Symbol;Acc:MGI:2442591]		2.52297	6.6052e-05		Frmd8	ENSMUSG00000024816	FERM domain containing 8 [Source:MGI Symbol;Acc:MGI:1914707]		2.49986	2.23846e-196
Slc12a8	ENSMUSG00000035506	solute carrier family 12 (potassium/chloride transporters), member 8 [Source:MGI Symbol;Acc:MGI:2443672]		2.62091	3.39566e-05		Cntn2	ENSMUSG00000053024	contactin 2 [Source:MGI Symbol;Acc:MGI:104518]		2.46258	8.40687e-96		Clgn	ENSMUSG00000002190	calmegin [Source:MGI Symbol;Acc:MGI:107472]		2.52241	2.09982e-46		Il11	ENSMUSG00000004371	interleukin 11 [Source:MGI Symbol;Acc:MGI:107613]		2.4997	0.000806687
Cyp27a1	ENSMUSG00000026170	cytochrome P450, family 27, subfamily a, polypeptide 1 [Source:MGI Symbol;Acc:MGI:88594]		2.62001	1.35125e-65		Slc45a3	ENSMUSG00000026435	solute carrier family 45, member 3 [Source:MGI Symbol;Acc:MGI:1922082]		2.4606	1.45793e-60		Slc12a2	ENSMUSG00000024597	solute carrier family 12, member 2 [Source:MGI Symbol;Acc:MGI:101924]		2.5075	2.55109e-114		Mn1	ENSMUSG00000070576	meningioma 1 [Source:MGI Symbol;Acc:MGI:1261813]		2.49933	2.81129e-33
Arhgef10	ENSMUSG00000071176	Rho guanine nucleotide exchange factor (GEF) 10 [Source:MGI Symbol;Acc:MGI:2444453]		2.61861	7.008e-68		Pdlim2	ENSMUSG00000022090	PDZ and LIM domain 2 [Source:MGI Symbol;Acc:MGI:2384850]		2.4605	1.37441e-213		Sh3tc2	ENSMUSG00000045629	SH3 domain and tetratricopeptide repeats 2 [Source:MGI Symbol;Acc:MGI:2444417]		2.50551	8.25687e-35		Gamt	ENSMUSG00000020150	guanidinoacetate methyltransferase [Source:MGI Symbol;Acc:MGI:1098221]		2.49715	7.72703e-89
Dnah8	ENSMUSG00000033826	dynein, axonemal, heavy chain 8 [Source:MGI Symbol;Acc:MGI:107714]		2.61793	0.000117312		Tgif2	ENSMUSG00000062175	TGFB-induced factor homeobox 2 [Source:MGI Symbol;Acc:MGI:1915299]		2.45917	1.0595e-21		Efhd1	ENSMUSG00000026255	EF hand domain containing 1 [Source:MGI Symbol;Acc:MGI:1921607]		2.50324	1.433e-108		Ly6g6f	ENSMUSG00000034923	lymphocyte antigen 6 complex, locus G6F [Source:MGI Symbol;Acc:MGI:3616082]		2.49571	1.42165e-11
Nid1	ENSMUSG00000005397	nidogen 1 [Source:MGI Symbol;Acc:MGI:97342]		2.61602	4.39909e-67		Fgfr2	ENSMUSG00000030849	fibroblast growth factor receptor 2 [Source:MGI Symbol;Acc:MGI:95523]		2.45863	1.00349e-141		Gpr143	ENSMUSG00000025333	G protein-coupled receptor 143 [Source:MGI Symbol;Acc:MGI:107193]		2.50096	0.00171715		Rhou	ENSMUSG00000039960	ras homolog family member U [Source:MGI Symbol;Acc:MGI:1916831]		2.49088	2.00371e-82
Jam3	ENSMUSG00000031990	junction adhesion molecule 3 [Source:MGI Symbol;Acc:MGI:1933825]		2.61302	2.87828e-145		Ucn2	ENSMUSG00000049699	urocortin 2 [Source:MGI Symbol;Acc:MGI:2176375]		2.45165	0.0450387		Depdc1b	ENSMUSG00000021697	DEP domain containing 1B [Source:MGI Symbol;Acc:MGI:2145425]		2.49915	3.16652e-14		Adamts4	ENSMUSG00000006403	a disintegrin-like and metallopeptidase (reprolysin type) with thrombospondin type 1 motif, 4 [Source:MGI Symbol;Acc:MGI:1339949]		2.48839	3.15029e-189
2020-09-04	ENSMUSG00000020486	septin 4 [Source:MGI Symbol;Acc:MGI:1270156]		2.60697	1.03867e-150		Aplp1	ENSMUSG00000006651	amyloid beta (A4) precursor-like protein 1 [Source:MGI Symbol;Acc:MGI:88046]		2.45096	1.84747e-106		Pllp	ENSMUSG00000031775	plasma membrane proteolipid [Source:MGI Symbol;Acc:MGI:1915051]		2.49881	0		Fscn1	ENSMUSG00000029581	fascin actin-bundling protein 1 [Source:MGI Symbol;Acc:MGI:1352745]		2.48694	9.36777e-86
Psat1	ENSMUSG00000024640	phosphoserine aminotransferase 1 [Source:MGI Symbol;Acc:MGI:2183441]		2.60655	2.02627e-168		Slc13a5	ENSMUSG00000020805	solute carrier family 13 (sodium-dependent citrate transporter), member 5 [Source:MGI Symbol;Acc:MGI:3037150]		2.44932	3.53391e-09		Dip2a	ENSMUSG00000020231	disco interacting protein 2 homolog A [Source:MGI Symbol;Acc:MGI:2385920]		2.49673	4.87045e-102		Spata24	ENSMUSG00000024352	spermatogenesis associated 24 [Source:MGI Symbol;Acc:MGI:1918492]		2.48524	9.63324e-14
Arhgef2	ENSMUSG00000028059	rho/rac guanine nucleotide exchange factor (GEF) 2 [Source:MGI Symbol;Acc:MGI:103264]		2.60593	6.16497e-102		Ninj2	ENSMUSG00000041377	ninjurin 2 [Source:MGI Symbol;Acc:MGI:1352751]		2.44687	2.01044e-16		Sox10	ENSMUSG00000033006	SRY (sex determining region Y)-box 10 [Source:MGI Symbol;Acc:MGI:98358]		2.48917	4.9472e-137		C4b	ENSMUSG00000073418	complement component 4B (Chido blood group) [Source:MGI Symbol;Acc:MGI:88228]		2.48208	2.64148e-76
Slc12a2	ENSMUSG00000024597	solute carrier family 12, member 2 [Source:MGI Symbol;Acc:MGI:101924]		2.60492	2.0704e-123		Gm10401	ENSMUSG00000072693	predicted gene 10401 [Source:MGI Symbol;Acc:MGI:3704254]		2.44446	0.0101312		Rhpn2	ENSMUSG00000030494	rhophilin, Rho GTPase binding protein 2 [Source:MGI Symbol;Acc:MGI:1289234]		2.48771	1.72008e-65		Ly6g6d	ENSMUSG00000073413	lymphocyte antigen 6 complex, locus G6D [Source:MGI Symbol;Acc:MGI:2148931]		2.4747	5.42231e-09
Jpt2	ENSMUSG00000024165	Jupiter microtubule associated homolog 2 [Source:MGI Symbol;Acc:MGI:1196260]		2.6037	7.91735e-81		Wscd1	ENSMUSG00000020811	WSC domain containing 1 [Source:MGI Symbol;Acc:MGI:2448493]		2.44147	2.71157e-125		Tmem144	ENSMUSG00000027956	transmembrane protein 144 [Source:MGI Symbol;Acc:MGI:1917902]		2.48563	2.21903e-39		Taldo1	ENSMUSG00000025503	transaldolase 1 [Source:MGI Symbol;Acc:MGI:1274789]		2.47391	9.34835e-273
Spg20	ENSMUSG00000036580	spastic paraplegia 20, spartin (Troyer syndrome) homolog (human) [Source:MGI Symbol;Acc:MGI:2139806]		2.60239	2.38033e-253		Aif1l	ENSMUSG00000001864	allograft inflammatory factor 1-like [Source:MGI Symbol;Acc:MGI:1919598]		2.43785	3.81782e-55		Wscd1	ENSMUSG00000020811	WSC domain containing 1 [Source:MGI Symbol;Acc:MGI:2448493]		2.48409	8.09887e-130		Plp1	ENSMUSG00000031425	proteolipid protein (myelin) 1 [Source:MGI Symbol;Acc:MGI:97623]		2.46761	0.0206594
Efemp1	ENSMUSG00000020467	epidermal growth factor-containing fibulin-like extracellular matrix protein 1 [Source:MGI Symbol;Acc:MGI:1339998]		2.59676	1.30702e-22		Pls1	ENSMUSG00000049493	plastin 1 (I-isoform) [Source:MGI Symbol;Acc:MGI:104809]		2.43775	5.82356e-62		Gsta3	ENSMUSG00000025934	glutathione S-transferase, alpha 3 [Source:MGI Symbol;Acc:MGI:95856]		2.4839	1.50724e-05		Cdk18	ENSMUSG00000026437	cyclin-dependent kinase 18 [Source:MGI Symbol;Acc:MGI:97518]		2.4644	1.49199e-120
Ybx3	ENSMUSG00000030189	Y box protein 3 [Source:MGI Symbol;Acc:MGI:2137670]		2.59672	5.84589e-147		Mn1	ENSMUSG00000070576	meningioma 1 [Source:MGI Symbol;Acc:MGI:1261813]		2.43775	3.07131e-31		Sez6l2	ENSMUSG00000030683	seizure related 6 homolog like 2 [Source:MGI Symbol;Acc:MGI:2385295]		2.48129	4.67089e-74		Wscd1	ENSMUSG00000020811	WSC domain containing 1 [Source:MGI Symbol;Acc:MGI:2448493]		2.46414	1.1327e-127
Car2	ENSMUSG00000027562	carbonic anhydrase 2 [Source:MGI Symbol;Acc:MGI:88269]		2.5936	1.74229e-158		Nmral1	ENSMUSG00000063445	NmrA-like family domain containing 1 [Source:MGI Symbol;Acc:MGI:1915074]		2.43285	5.619e-49		Cdhr2	ENSMUSG00000034918	cadherin-related family member 2 [Source:MGI Symbol;Acc:MGI:2687323]		2.47781	4.09378e-08		Larp6	ENSMUSG00000034839	La ribonucleoprotein domain family, member 6 [Source:MGI Symbol;Acc:MGI:1914807]		2.46139	1.14216e-53
Tmem144	ENSMUSG00000027956	transmembrane protein 144 [Source:MGI Symbol;Acc:MGI:1917902]		2.59335	1.95176e-43		Prob1	ENSMUSG00000073600	proline rich basic protein 1 [Source:MGI Symbol;Acc:MGI:2686460]		2.43175	1.54353e-29		Esrp1	ENSMUSG00000040728	epithelial splicing regulatory protein 1 [Source:MGI Symbol;Acc:MGI:1917326]		2.47777	0.000387161		Prkag3	ENSMUSG00000006542	protein kinase, AMP-activated, gamma 3 non-catalytic subunit [Source:MGI Symbol;Acc:MGI:1891343]		2.45727	0.000146528
Elovl7	ENSMUSG00000021696	ELOVL family member 7, elongation of long chain fatty acids (yeast) [Source:MGI Symbol;Acc:MGI:1921809]		2.59166	1.27813e-115		Myrf	ENSMUSG00000036098	myelin regulatory factor [Source:MGI Symbol;Acc:MGI:2684944]		2.43141	2.28878e-95		Fgfr4	ENSMUSG00000005320	fibroblast growth factor receptor 4 [Source:MGI Symbol;Acc:MGI:95525]		2.47749	3.86035e-05		Gpt	ENSMUSG00000022546	glutamic pyruvic transaminase, soluble [Source:MGI Symbol;Acc:MGI:95802]		2.45356	1.88417e-64
4933428G20Rik	ENSMUSG00000047988	RIKEN cDNA 4933428G20 gene [Source:MGI Symbol;Acc:MGI:1918475]		2.59081	0.00223443		Mal	ENSMUSG00000027375	myelin and lymphocyte protein, T cell differentiation protein [Source:MGI Symbol;Acc:MGI:892970]		2.42957	6.42294e-122		Stmn1	ENSMUSG00000028832	stathmin 1 [Source:MGI Symbol;Acc:MGI:96739]		2.47153	1.32754e-95		Trim7	ENSMUSG00000040350	tripartite motif-containing 7 [Source:MGI Symbol;Acc:MGI:2137353]		2.45315	2.72428e-17
Cpd	ENSMUSG00000020841	carboxypeptidase D [Source:MGI Symbol;Acc:MGI:107265]		2.58912	7.31515e-112		Dpy19l1	ENSMUSG00000043067	dpy-19-like 1 (C. elegans) [Source:MGI Symbol;Acc:MGI:1915685]		2.4293	9.16788e-130		Lpar3	ENSMUSG00000036832	lysophosphatidic acid receptor 3 [Source:MGI Symbol;Acc:MGI:1929469]		2.4701	6.99272e-06		Plpp2	ENSMUSG00000052151	phospholipid phosphatase 2 [Source:MGI Symbol;Acc:MGI:1354945]		2.44944	1.74869e-49
Plekhh1	ENSMUSG00000060716	pleckstrin homology domain containing, family H (with MyTH4 domain) member 1 [Source:MGI Symbol;Acc:MGI:2144989]		2.58508	1.42059e-62		Adamts4	ENSMUSG00000006403	a disintegrin-like and metallopeptidase (reprolysin type) with thrombospondin type 1 motif, 4 [Source:MGI Symbol;Acc:MGI:1339949]		2.42703	8.96262e-179		Fam83f	ENSMUSG00000022408	family with sequence similarity 83, member F [Source:MGI Symbol;Acc:MGI:2146227]		2.46891	5.7633e-05		Col2a1	ENSMUSG00000022483	collagen, type II, alpha 1 [Source:MGI Symbol;Acc:MGI:88452]		2.44941	2.70854e-35
Stxbp3	ENSMUSG00000027882	syntaxin binding protein 3 [Source:MGI Symbol;Acc:MGI:107362]		2.58465	1.31841e-48		Pla2g3	ENSMUSG00000034579	phospholipase A2, group III [Source:MGI Symbol;Acc:MGI:2444945]		2.42153	1.36952e-23		Dpy19l1	ENSMUSG00000043067	dpy-19-like 1 (C. elegans) [Source:MGI Symbol;Acc:MGI:1915685]		2.4667	4.14304e-134		Stxbp3	ENSMUSG00000027882	syntaxin binding protein 3 [Source:MGI Symbol;Acc:MGI:107362]		2.447	1.41576e-43
D7Ertd443e	ENSMUSG00000030994	DNA segment, Chr 7, ERATO Doi 443, expressed [Source:MGI Symbol;Acc:MGI:1196431]		2.58418	8.14755e-66		Slc30a2	ENSMUSG00000028836	solute carrier family 30 (zinc transporter), member 2 [Source:MGI Symbol;Acc:MGI:106637]		2.4168	0.0411305		2020-09-08	ENSMUSG00000018398	septin 8 [Source:MGI Symbol;Acc:MGI:894310]		2.4647	3.51616e-148		Pls1	ENSMUSG00000049493	plastin 1 (I-isoform) [Source:MGI Symbol;Acc:MGI:104809]		2.44657	1.61793e-66
Lzts2	ENSMUSG00000035342	leucine zipper, putative tumor suppressor 2 [Source:MGI Symbol;Acc:MGI:2385095]		2.5826	1.26798e-226		Serpina3c	ENSMUSG00000066361	serine (or cysteine) peptidase inhibitor, clade A, member 3C [Source:MGI Symbol;Acc:MGI:102848]		2.40551	0.00346099		Plekhh1	ENSMUSG00000060716	pleckstrin homology domain containing, family H (with MyTH4 domain) member 1 [Source:MGI Symbol;Acc:MGI:2144989]		2.46261	1.47028e-56		Marcksl1	ENSMUSG00000047945	MARCKS-like 1 [Source:MGI Symbol;Acc:MGI:97143]		2.44395	7.89149e-73
Carns1	ENSMUSG00000075289	carnosine synthase 1 [Source:MGI Symbol;Acc:MGI:2147595]		2.58195	4.51227e-76		Evi2a	ENSMUSG00000078771	ecotropic viral integration site 2a [Source:MGI Symbol;Acc:MGI:95458]		2.40464	2.89126e-123		Faah	ENSMUSG00000034171	fatty acid amide hydrolase [Source:MGI Symbol;Acc:MGI:109609]		2.45932	3.80463e-105		Fa2h	ENSMUSG00000033579	fatty acid 2-hydroxylase [Source:MGI Symbol;Acc:MGI:2443327]		2.44357	2.40577e-82
Fam205a1	ENSMUSG00000078721	family with sequence similarity 205, member A1 [Source:MGI Symbol;Acc:MGI:3651059]		2.57778	0.000833435		Fgfbp3	ENSMUSG00000047632	fibroblast growth factor binding protein 3 [Source:MGI Symbol;Acc:MGI:1919764]		2.40346	1.11682e-17		Tmem151a	ENSMUSG00000061451	transmembrane protein 151A [Source:MGI Symbol;Acc:MGI:2147713]		2.45275	1.30663e-74		Otud7b	ENSMUSG00000038495	OTU domain containing 7B [Source:MGI Symbol;Acc:MGI:2654703]		2.43978	1.46131e-100
Ppfibp2	ENSMUSG00000036528	PTPRF interacting protein, binding protein 2 (liprin beta 2) [Source:MGI Symbol;Acc:MGI:894649]		2.5775	7.87179e-118		Ldlrap1	ENSMUSG00000037295	low density lipoprotein receptor adaptor protein 1 [Source:MGI Symbol;Acc:MGI:2140175]		2.40162	3.6116e-48		C4b	ENSMUSG00000073418	complement component 4B (Chido blood group) [Source:MGI Symbol;Acc:MGI:88228]		2.45095	2.48132e-74		Col11a2	ENSMUSG00000024330	collagen, type XI, alpha 2 [Source:MGI Symbol;Acc:MGI:88447]		2.43819	2.21133e-77
Lpar1	ENSMUSG00000038668	lysophosphatidic acid receptor 1 [Source:MGI Symbol;Acc:MGI:108429]		2.57672	7.11369e-129		Clrn1	ENSMUSG00000043850	clarin 1 [Source:MGI Symbol;Acc:MGI:2388124]		2.40044	9.91389e-06		Gstp1	ENSMUSG00000060803	glutathione S-transferase, pi 1 [Source:MGI Symbol;Acc:MGI:95865]		2.44923	2.56907e-140		Stmn1	ENSMUSG00000028832	stathmin 1 [Source:MGI Symbol;Acc:MGI:96739]		2.43658	2.90792e-93
Tmbim1	ENSMUSG00000006301	transmembrane BAX inhibitor motif containing 1 [Source:MGI Symbol;Acc:MGI:1916910]		2.5762	2.83356e-198		Marcksl1	ENSMUSG00000047945	MARCKS-like 1 [Source:MGI Symbol;Acc:MGI:97143]		2.39964	3.05663e-70		Enpp4	ENSMUSG00000023961	ectonucleotide pyrophosphatase/phosphodiesterase 4 [Source:MGI Symbol;Acc:MGI:2682634]		2.44574	2.01154e-143		Lpar1	ENSMUSG00000038668	lysophosphatidic acid receptor 1 [Source:MGI Symbol;Acc:MGI:108429]		2.41829	2.20179e-113
Tmem125	ENSMUSG00000050854	transmembrane protein 125 [Source:MGI Symbol;Acc:MGI:1923409]		2.57414	2.58939e-107		Esyt3	ENSMUSG00000037681	extended synaptotagmin-like protein 3 [Source:MGI Symbol;Acc:MGI:1098699]		2.39919	1.89411e-13		Slc20a2	ENSMUSG00000037656	solute carrier family 20, member 2 [Source:MGI Symbol;Acc:MGI:97851]		2.43915	2.46374e-96		Nfe2l3	ENSMUSG00000029832	nuclear factor, erythroid derived 2, like 3 [Source:MGI Symbol;Acc:MGI:1339958]		2.40864	2.43828e-61
Gpr37	ENSMUSG00000039904	G protein-coupled receptor 37 [Source:MGI Symbol;Acc:MGI:1313297]		2.57264	3.5346e-83		Kcnk13	ENSMUSG00000045404	potassium channel, subfamily K, member 13 [Source:MGI Symbol;Acc:MGI:2384976]		2.39719	3.03087e-38		Nfe2l3	ENSMUSG00000029832	nuclear factor, erythroid derived 2, like 3 [Source:MGI Symbol;Acc:MGI:1339958]		2.43614	2.6223e-64		Nipal4	ENSMUSG00000020411	NIPA-like domain containing 4 [Source:MGI Symbol;Acc:MGI:2444671]		2.4086	3.15753e-90
Ephb1	ENSMUSG00000032537	Eph receptor B1 [Source:MGI Symbol;Acc:MGI:1096337]		2.57064	1.2016e-120		Eml1	ENSMUSG00000058070	echinoderm microtubule associated protein like 1 [Source:MGI Symbol;Acc:MGI:1915769]		2.39675	2.89393e-72		Mog	ENSMUSG00000076439	myelin oligodendrocyte glycoprotein [Source:MGI Symbol;Acc:MGI:97435]		2.43081	6.16929e-146		Tmem63a	ENSMUSG00000026519	transmembrane protein 63a [Source:MGI Symbol;Acc:MGI:2384789]		2.40743	3.78041e-119
Plxnb3	ENSMUSG00000031385	plexin B3 [Source:MGI Symbol;Acc:MGI:2154240]		2.57051	6.28736e-108		Sgk2	ENSMUSG00000017868	serum/glucocorticoid regulated kinase 2 [Source:MGI Symbol;Acc:MGI:1351318]		2.3966	2.88685e-12		Ldlrap1	ENSMUSG00000037295	low density lipoprotein receptor adaptor protein 1 [Source:MGI Symbol;Acc:MGI:2140175]		2.43003	1.80638e-49		En2	ENSMUSG00000039095	engrailed 2 [Source:MGI Symbol;Acc:MGI:95390]		2.40243	1.6438e-17
Cpm	ENSMUSG00000020183	carboxypeptidase M [Source:MGI Symbol;Acc:MGI:1917824]		2.56645	1.2664e-55		Fah	ENSMUSG00000030630	fumarylacetoacetate hydrolase [Source:MGI Symbol;Acc:MGI:95482]		2.39306	1.01018e-109		Mbp	ENSMUSG00000041607	myelin basic protein [Source:MGI Symbol;Acc:MGI:96925]		2.42983	2.73857e-09		Pcsk6	ENSMUSG00000030513	proprotein convertase subtilisin/kexin type 6 [Source:MGI Symbol;Acc:MGI:102897]		2.40043	1.33183e-104
Nfe2l3	ENSMUSG00000029832	nuclear factor, erythroid derived 2, like 3 [Source:MGI Symbol;Acc:MGI:1339958]		2.56399	2.45934e-70		Ribc1	ENSMUSG00000025257	RIB43A domain with coiled-coils 1 [Source:MGI Symbol;Acc:MGI:1913861]		2.39166	0.000835496		Rasl11b	ENSMUSG00000049907	RAS-like, family 11, member B [Source:MGI Symbol;Acc:MGI:1916189]		2.42174	1.13823e-87		Nthl1	ENSMUSG00000041429	nth (endonuclease III)-like 1 (E.coli) [Source:MGI Symbol;Acc:MGI:1313275]		2.39877	1.32163e-16
Il12rb1	ENSMUSG00000000791	interleukin 12 receptor, beta 1 [Source:MGI Symbol;Acc:MGI:104579]		2.56334	1.11278e-14		Fdps	ENSMUSG00000059743	farnesyl diphosphate synthetase [Source:MGI Symbol;Acc:MGI:104888]		2.38927	5.65729e-25		Prr5l	ENSMUSG00000032841	proline rich 5 like [Source:MGI Symbol;Acc:MGI:1919696]		2.41884	2.6644e-110		Sh3tc2	ENSMUSG00000045629	SH3 domain and tetratricopeptide repeats 2 [Source:MGI Symbol;Acc:MGI:2444417]		2.39379	1.67239e-31
Evi2a	ENSMUSG00000078771	ecotropic viral integration site 2a [Source:MGI Symbol;Acc:MGI:95458]		2.55661	3.0144e-140		Slco3a1	ENSMUSG00000025790	solute carrier organic anion transporter family, member 3a1 [Source:MGI Symbol;Acc:MGI:1351867]		2.3762	6.65857e-112		Tyro3	ENSMUSG00000027298	TYRO3 protein tyrosine kinase 3 [Source:MGI Symbol;Acc:MGI:104294]		2.41696	4.10756e-74		Psat1	ENSMUSG00000024640	phosphoserine aminotransferase 1 [Source:MGI Symbol;Acc:MGI:2183441]		2.39028	2.94262e-141
Depdc7	ENSMUSG00000027173	DEP domain containing 7 [Source:MGI Symbol;Acc:MGI:2139258]		2.55433	2.39287e-13		Klhl2	ENSMUSG00000031605	kelch-like 2, Mayven [Source:MGI Symbol;Acc:MGI:1924363]		2.37461	4.68013e-88		Ninj2	ENSMUSG00000041377	ninjurin 2 [Source:MGI Symbol;Acc:MGI:1352751]		2.41486	3.46046e-17		Sec11c	ENSMUSG00000024516	SEC11 homolog C, signal peptidase complex subunit [Source:MGI Symbol;Acc:MGI:1913536]		2.38896	1.36812e-144
Mog	ENSMUSG00000076439	myelin oligodendrocyte glycoprotein [Source:MGI Symbol;Acc:MGI:97435]		2.55429	2.85884e-161		Pla2g16	ENSMUSG00000060675	phospholipase A2, group XVI [Source:MGI Symbol;Acc:MGI:2179715]		2.3603	8.59775e-88		Jam3	ENSMUSG00000031990	junction adhesion molecule 3 [Source:MGI Symbol;Acc:MGI:1933825]		2.41422	1.31385e-124		Sh3bp5	ENSMUSG00000021892	SH3-domain binding protein 5 (BTK-associated) [Source:MGI Symbol;Acc:MGI:1344391]		2.38596	1.6496e-139
Rad51b	ENSMUSG00000059060	RAD51 paralog B [Source:MGI Symbol;Acc:MGI:1099436]		2.55344	4.42876e-07		Klhl35	ENSMUSG00000035298	kelch-like 35 [Source:MGI Symbol;Acc:MGI:1919434]		2.35825	0.0139265		Dusp15	ENSMUSG00000042662	dual specificity phosphatase-like 15 [Source:MGI Symbol;Acc:MGI:1934928]		2.41125	2.72749e-126		Nqo1	ENSMUSG00000003849	NAD(P)H dehydrogenase, quinone 1 [Source:MGI Symbol;Acc:MGI:103187]		2.38206	4.73653e-31
Slc44a1	ENSMUSG00000028412	solute carrier family 44, member 1 [Source:MGI Symbol;Acc:MGI:2140592]		2.55095	3.49952e-271		Hmgcs1	ENSMUSG00000093930	3-hydroxy-3-methylglutaryl-Coenzyme A synthase 1 [Source:MGI Symbol;Acc:MGI:107592]		2.35594	2.30362e-39		Eml1	ENSMUSG00000058070	echinoderm microtubule associated protein like 1 [Source:MGI Symbol;Acc:MGI:1915769]		2.40796	6.12355e-73		Aif1l	ENSMUSG00000001864	allograft inflammatory factor 1-like [Source:MGI Symbol;Acc:MGI:1919598]		2.38045	3.38491e-54
Tmem88b	ENSMUSG00000073680	transmembrane protein 88B [Source:MGI Symbol;Acc:MGI:2444329]		2.54319	3.99278e-92		Lrrc1	ENSMUSG00000032352	leucine rich repeat containing 1 [Source:MGI Symbol;Acc:MGI:2442313]		2.35488	6.80264e-46		Pigz	ENSMUSG00000045625	phosphatidylinositol glycan anchor biosynthesis, class Z [Source:MGI Symbol;Acc:MGI:2443822]		2.39724	1.68821e-37		Glul	ENSMUSG00000026473	glutamate-ammonia ligase (glutamine synthetase) [Source:MGI Symbol;Acc:MGI:95739]		2.37873	2.80499e-167
Dnm2	ENSMUSG00000033335	dynamin 2 [Source:MGI Symbol;Acc:MGI:109547]		2.54102	1.55131e-126		Col9a3	ENSMUSG00000027570	collagen, type IX, alpha 3 [Source:MGI Symbol;Acc:MGI:894686]		2.35384	1.17455e-85		Cpm	ENSMUSG00000020183	carboxypeptidase M [Source:MGI Symbol;Acc:MGI:1917824]		2.39225	3.15607e-48		Ildr1	ENSMUSG00000022900	immunoglobulin-like domain containing receptor 1 [Source:MGI Symbol;Acc:MGI:2146574]		2.37628	2.14802e-05
Dpy19l1	ENSMUSG00000043067	dpy-19-like 1 (C. elegans) [Source:MGI Symbol;Acc:MGI:1915685]		2.53835	4.54926e-142		Scel	ENSMUSG00000022123	sciellin [Source:MGI Symbol;Acc:MGI:1891228]		2.34735	1.03081e-10		Sec11c	ENSMUSG00000024516	SEC11 homolog C, signal peptidase complex subunit [Source:MGI Symbol;Acc:MGI:1913536]		2.39201	3.92625e-145		Evi2a	ENSMUSG00000078771	ecotropic viral integration site 2a [Source:MGI Symbol;Acc:MGI:95458]		2.37312	4.11702e-121
Mal	ENSMUSG00000027375	myelin and lymphocyte protein, T cell differentiation protein [Source:MGI Symbol;Acc:MGI:892970]		2.53755	2.82451e-133		Osbpl7	ENSMUSG00000038534	oxysterol binding protein-like 7 [Source:MGI Symbol;Acc:MGI:1918490]		2.34345	1.88558e-62		Snx15	ENSMUSG00000024787	sorting nexin 15 [Source:MGI Symbol;Acc:MGI:1916274]		2.38842	4.00886e-116		Gss	ENSMUSG00000027610	glutathione synthetase [Source:MGI Symbol;Acc:MGI:95852]		2.3687	2.04965e-93
Ddc	ENSMUSG00000020182	dopa decarboxylase [Source:MGI Symbol;Acc:MGI:94876]		2.53611	6.92602e-45		Ccdc13	ENSMUSG00000079235	coiled-coil domain containing 13 [Source:MGI Symbol;Acc:MGI:1920144]		2.3345	4.86813e-21		Fez1	ENSMUSG00000032118	fasciculation and elongation protein zeta 1 (zygin I) [Source:MGI Symbol;Acc:MGI:2670976]		2.38665	1.64748e-122		Trim59	ENSMUSG00000034317	tripartite motif-containing 59 [Source:MGI Symbol;Acc:MGI:1914199]		2.36132	4.79201e-109
Plekhg3	ENSMUSG00000052609	pleckstrin homology domain containing, family G (with RhoGef domain) member 3 [Source:MGI Symbol;Acc:MGI:2388284]		2.5349	3.96245e-107		Car14	ENSMUSG00000038526	carbonic anhydrase 14 [Source:MGI Symbol;Acc:MGI:1344341]		2.33285	3.62161e-66		Ly6g6d	ENSMUSG00000073413	lymphocyte antigen 6 complex, locus G6D [Source:MGI Symbol;Acc:MGI:2148931]		2.3794	2.529e-08		Tfeb	ENSMUSG00000023990	transcription factor EB [Source:MGI Symbol;Acc:MGI:103270]		2.35684	2.21713e-71
Padi2	ENSMUSG00000028927	peptidyl arginine deiminase, type II [Source:MGI Symbol;Acc:MGI:1338892]		2.5337	5.88936e-54		Zfp579	ENSMUSG00000051550	zinc finger protein 579 [Source:MGI Symbol;Acc:MGI:1915740]		2.32638	5.9948e-69		Sypl	ENSMUSG00000020570	synaptophysin-like protein [Source:MGI Symbol;Acc:MGI:108081]		2.37679	3.6776e-203		Myo1d	ENSMUSG00000035441	myosin ID [Source:MGI Symbol;Acc:MGI:107728]		2.35605	1.46838e-88
Litaf	ENSMUSG00000022500	LPS-induced TN factor [Source:MGI Symbol;Acc:MGI:1929512]		2.53239	3.77477e-130		Enpp6	ENSMUSG00000038173	ectonucleotide pyrophosphatase/phosphodiesterase 6 [Source:MGI Symbol;Acc:MGI:2445171]		2.32313	9.62827e-128		Kcnk13	ENSMUSG00000045404	potassium channel, subfamily K, member 13 [Source:MGI Symbol;Acc:MGI:2384976]		2.37283	2.11696e-37		Lzts2	ENSMUSG00000035342	leucine zipper, putative tumor suppressor 2 [Source:MGI Symbol;Acc:MGI:2385095]		2.34899	3.07264e-191
Glul	ENSMUSG00000026473	glutamate-ammonia ligase (glutamine synthetase) [Source:MGI Symbol;Acc:MGI:95739]		2.53021	2.09447e-189		Xrcc3	ENSMUSG00000021287	X-ray repair complementing defective repair in Chinese hamster cells 3 [Source:MGI Symbol;Acc:MGI:1921585]		2.32293	1.82161e-32		Osbpl7	ENSMUSG00000038534	oxysterol binding protein-like 7 [Source:MGI Symbol;Acc:MGI:1918490]		2.36781	4.5898e-63		Enpp6	ENSMUSG00000038173	ectonucleotide pyrophosphatase/phosphodiesterase 6 [Source:MGI Symbol;Acc:MGI:2445171]		2.34565	2.86898e-131
Adipor2	ENSMUSG00000030168	adiponectin receptor 2 [Source:MGI Symbol;Acc:MGI:93830]		2.5296	1.3923e-53		Aven	ENSMUSG00000003604	apoptosis, caspase activation inhibitor [Source:MGI Symbol;Acc:MGI:1921518]		2.32025	7.22549e-35		Jpt2	ENSMUSG00000024165	Jupiter microtubule associated homolog 2 [Source:MGI Symbol;Acc:MGI:1196260]		2.36661	3.47471e-67		Rftn1	ENSMUSG00000039316	raftlin lipid raft linker 1 [Source:MGI Symbol;Acc:MGI:1923688]		2.34413	1.48326e-42
Ptgds	ENSMUSG00000015090	prostaglandin D2 synthase (brain) [Source:MGI Symbol;Acc:MGI:99261]		2.52377	9.94412e-17		Plpp2	ENSMUSG00000052151	phospholipid phosphatase 2 [Source:MGI Symbol;Acc:MGI:1354945]		2.31339	1.51572e-44		Aatk	ENSMUSG00000025375	apoptosis-associated tyrosine kinase [Source:MGI Symbol;Acc:MGI:1197518]		2.36552	3.62363e-64		Sypl	ENSMUSG00000020570	synaptophysin-like protein [Source:MGI Symbol;Acc:MGI:108081]		2.34212	6.4564e-196
Gss	ENSMUSG00000027610	glutathione synthetase [Source:MGI Symbol;Acc:MGI:95852]		2.52213	1.15082e-104		Chdh	ENSMUSG00000015970	choline dehydrogenase [Source:MGI Symbol;Acc:MGI:1860776]		2.31186	8.60523e-23		Ldb3	ENSMUSG00000021798	LIM domain binding 3 [Source:MGI Symbol;Acc:MGI:1344412]		2.36324	7.01239e-31		Fgfr2	ENSMUSG00000030849	fibroblast growth factor receptor 2 [Source:MGI Symbol;Acc:MGI:95523]		2.33821	6.42769e-130
Nrap	ENSMUSG00000049134	nebulin-related anchoring protein [Source:MGI Symbol;Acc:MGI:1098765]		2.52001	1.02176e-23		Slc12a2	ENSMUSG00000024597	solute carrier family 12, member 2 [Source:MGI Symbol;Acc:MGI:101924]		2.30991	1.41968e-96		Cmtm5	ENSMUSG00000040759	CKLF-like MARVEL transmembrane domain containing 5 [Source:MGI Symbol;Acc:MGI:2447164]		2.35898	9.4589e-116		Rhpn2	ENSMUSG00000030494	rhophilin, Rho GTPase binding protein 2 [Source:MGI Symbol;Acc:MGI:1289234]		2.33792	6.25917e-59
Smim5	ENSMUSG00000048442	small integral membrane protein 5 [Source:MGI Symbol;Acc:MGI:1913778]		2.5145	1.22617e-05		Serpind1	ENSMUSG00000022766	serine (or cysteine) peptidase inhibitor, clade D, member 1 [Source:MGI Symbol;Acc:MGI:96051]		2.30525	9.51898e-55		Rnf43	ENSMUSG00000034177	ring finger protein 43 [Source:MGI Symbol;Acc:MGI:2442609]		2.35896	8.2823e-17		Enpp2	ENSMUSG00000022425	ectonucleotide pyrophosphatase/phosphodiesterase 2 [Source:MGI Symbol;Acc:MGI:1321390]		2.33507	2.66645e-127
Slco3a1	ENSMUSG00000025790	solute carrier organic anion transporter family, member 3a1 [Source:MGI Symbol;Acc:MGI:1351867]		2.51244	6.90883e-126		D7Ertd443e	ENSMUSG00000030994	DNA segment, Chr 7, ERATO Doi 443, expressed [Source:MGI Symbol;Acc:MGI:1196431]		2.29848	2.22042e-48		Mfsd7a	ENSMUSG00000029490	major facilitator superfamily domain containing 7A [Source:MGI Symbol;Acc:MGI:2442629]		2.35882	1.36e-11		Cmtm5	ENSMUSG00000040759	CKLF-like MARVEL transmembrane domain containing 5 [Source:MGI Symbol;Acc:MGI:2447164]		2.33483	1.62239e-113
Lamc1	ENSMUSG00000026478	laminin, gamma 1 [Source:MGI Symbol;Acc:MGI:99914]		2.51126	2.6892e-86		Tmeff1	ENSMUSG00000028347	transmembrane protein with EGF-like and two follistatin-like domains 1 [Source:MGI Symbol;Acc:MGI:1926810]		2.29762	6.37533e-68		Dmrta1	ENSMUSG00000043753	doublesex and mab-3 related transcription factor like family A1 [Source:MGI Symbol;Acc:MGI:2653627]		2.35554	0.00118911		Pcna-ps2	ENSMUSG00000067608	proliferating cell nuclear antigen pseudogene 2 [Source:MGI Symbol;Acc:MGI:97505]		2.33294	0.0260536
Pcsk6	ENSMUSG00000030513	proprotein convertase subtilisin/kexin type 6 [Source:MGI Symbol;Acc:MGI:102897]		2.50991	1.14518e-114		Adipor2	ENSMUSG00000030168	adiponectin receptor 2 [Source:MGI Symbol;Acc:MGI:93830]		2.29472	3.99902e-44		Slc25a13	ENSMUSG00000015112	solute carrier family 25 (mitochondrial carrier, adenine nucleotide translocator), member 13 [Source:MGI Symbol;Acc:MGI:1354721]		2.35456	9.62187e-60		2020-09-08	ENSMUSG00000018398	septin 8 [Source:MGI Symbol;Acc:MGI:894310]		2.32829	2.2522e-132
Erbb3	ENSMUSG00000018166	erb-b2 receptor tyrosine kinase 3 [Source:MGI Symbol;Acc:MGI:95411]		2.50716	1.40939e-40		Pex11g	ENSMUSG00000069633	peroxisomal biogenesis factor 11 gamma [Source:MGI Symbol;Acc:MGI:1920905]		2.29407	6.83637e-08		Fam222a	ENSMUSG00000041930	family with sequence similarity 222, member A [Source:MGI Symbol;Acc:MGI:3605543]		2.35432	5.28191e-54		Rhog	ENSMUSG00000073982	ras homolog family member G [Source:MGI Symbol;Acc:MGI:1928370]		2.32759	3.82343e-80
Prr5l	ENSMUSG00000032841	proline rich 5 like [Source:MGI Symbol;Acc:MGI:1919696]		2.50695	1.91375e-118		Bace2	ENSMUSG00000040605	beta-site APP-cleaving enzyme 2 [Source:MGI Symbol;Acc:MGI:1860440]		2.28648	4.39676e-30		Defb42	ENSMUSG00000054763	defensin beta 42 [Source:MGI Symbol;Acc:MGI:3033850]		2.3539	1.49638e-11		Gng8	ENSMUSG00000063594	guanine nucleotide binding protein (G protein), gamma 8 [Source:MGI Symbol;Acc:MGI:109163]		2.32	3.07982e-24
En2	ENSMUSG00000039095	engrailed 2 [Source:MGI Symbol;Acc:MGI:95390]		2.50582	9.38315e-19		Mbp	ENSMUSG00000041607	myelin basic protein [Source:MGI Symbol;Acc:MGI:96925]		2.28568	2.46771e-08		Itpk1	ENSMUSG00000057963	inositol 1,3,4-triphosphate 5/6 kinase [Source:MGI Symbol;Acc:MGI:2446159]		2.35193	5.028e-86		Snx15	ENSMUSG00000024787	sorting nexin 15 [Source:MGI Symbol;Acc:MGI:1916274]		2.31395	2.00139e-108
Ugt8a	ENSMUSG00000032854	UDP galactosyltransferase 8A [Source:MGI Symbol;Acc:MGI:109522]		2.50502	1.84942e-61		Sema4d	ENSMUSG00000021451	sema domain, immunoglobulin domain (Ig), transmembrane domain (TM) and short cytoplasmic domain, (semaphorin) 4D [Source:MGI Symbol;Acc:MGI:109244]		2.28528	7.95864e-118		Myh14	ENSMUSG00000030739	myosin, heavy polypeptide 14 [Source:MGI Symbol;Acc:MGI:1919210]		2.35008	8.4835e-52		Nrap	ENSMUSG00000049134	nebulin-related anchoring protein [Source:MGI Symbol;Acc:MGI:1098765]		2.3136	2.964e-21
Abca8a	ENSMUSG00000041828	ATP-binding cassette, sub-family A (ABC1), member 8a [Source:MGI Symbol;Acc:MGI:2386846]		2.49589	2.00643e-23		Slc5a11	ENSMUSG00000030769	solute carrier family 5 (sodium/glucose cotransporter), member 11 [Source:MGI Symbol;Acc:MGI:1919316]		2.28494	7.77089e-08		Tmod1	ENSMUSG00000028328	tropomodulin 1 [Source:MGI Symbol;Acc:MGI:98775]		2.34905	5.24824e-82		Cntn2	ENSMUSG00000053024	contactin 2 [Source:MGI Symbol;Acc:MGI:104518]		2.31157	1.03246e-84
Crybg3	ENSMUSG00000022723	beta-gamma crystallin domain containing 3 [Source:MGI Symbol;Acc:MGI:2676311]		2.49037	4.04419e-46		Enpp2	ENSMUSG00000022425	ectonucleotide pyrophosphatase/phosphodiesterase 2 [Source:MGI Symbol;Acc:MGI:1321390]		2.28468	1.94927e-121		Shroom3	ENSMUSG00000029381	shroom family member 3 [Source:MGI Symbol;Acc:MGI:1351655]		2.34863	1.07536e-37		Efna1	ENSMUSG00000027954	ephrin A1 [Source:MGI Symbol;Acc:MGI:103236]		2.31024	2.18916e-21
Wfikkn2	ENSMUSG00000044177	WAP, follistatin/kazal, immunoglobulin, kunitz and netrin domain containing 2 [Source:MGI Symbol;Acc:MGI:2669209]		2.4896	0.0456434		Srcin1	ENSMUSG00000038453	SRC kinase signaling inhibitor 1 [Source:MGI Symbol;Acc:MGI:1933179]		2.28454	5.36104e-78		Gsto2	ENSMUSG00000025069	glutathione S-transferase omega 2 [Source:MGI Symbol;Acc:MGI:1915464]		2.34835	9.90414e-09		Dpy19l1	ENSMUSG00000043067	dpy-19-like 1 (C. elegans) [Source:MGI Symbol;Acc:MGI:1915685]		2.30941	2.60072e-117
Tdrd6	ENSMUSG00000040140	tudor domain containing 6 [Source:MGI Symbol;Acc:MGI:2679727]		2.48625	1.69624e-06		Slc44a1	ENSMUSG00000028412	solute carrier family 44, member 1 [Source:MGI Symbol;Acc:MGI:2140592]		2.28378	1.99565e-218		Cdc42ep1	ENSMUSG00000049521	CDC42 effector protein (Rho GTPase binding) 1 [Source:MGI Symbol;Acc:MGI:1929763]		2.34671	2.95615e-164		Tmem81	ENSMUSG00000048174	transmembrane protein 81 [Source:MGI Symbol;Acc:MGI:1921876]		2.3088	1.34928e-18
Tspan14	ENSMUSG00000037824	tetraspanin 14 [Source:MGI Symbol;Acc:MGI:1196325]		2.48589	2.98129e-103		Sox8	ENSMUSG00000024176	SRY (sex determining region Y)-box 8 [Source:MGI Symbol;Acc:MGI:98370]		2.28249	2.60958e-102		Prox1	ENSMUSG00000010175	prospero homeobox 1 [Source:MGI Symbol;Acc:MGI:97772]		2.34341	1.40873e-45		Myrf	ENSMUSG00000036098	myelin regulatory factor [Source:MGI Symbol;Acc:MGI:2684944]		2.30371	7.20187e-86
Sorbs3	ENSMUSG00000022091	sorbin and SH3 domain containing 3 [Source:MGI Symbol;Acc:MGI:700013]		2.48528	1.17793e-81		Gm4969	ENSMUSG00000085601	predicted gene 4969 [Source:MGI Symbol;Acc:MGI:3647482]		2.28097	0.0412228		Lctl	ENSMUSG00000032401	lactase-like [Source:MGI Symbol;Acc:MGI:2183549]		2.34232	0.000187881		Acot1	ENSMUSG00000072949	acyl-CoA thioesterase 1 [Source:MGI Symbol;Acc:MGI:1349396]		2.30023	4.60114e-60
Prob1	ENSMUSG00000073600	proline rich basic protein 1 [Source:MGI Symbol;Acc:MGI:2686460]		2.48104	2.92179e-31		Plekhg3	ENSMUSG00000052609	pleckstrin homology domain containing, family G (with RhoGef domain) member 3 [Source:MGI Symbol;Acc:MGI:2388284]		2.28067	1.19015e-84		Shcbp1l	ENSMUSG00000042708	Shc SH2-domain binding protein 1-like [Source:MGI Symbol;Acc:MGI:1919086]		2.3402	6.50652e-05		Fez1	ENSMUSG00000032118	fasciculation and elongation protein zeta 1 (zygin I) [Source:MGI Symbol;Acc:MGI:2670976]		2.29817	1.16123e-113
Cdc42ep1	ENSMUSG00000049521	CDC42 effector protein (Rho GTPase binding) 1 [Source:MGI Symbol;Acc:MGI:1929763]		2.47984	1.01923e-183		Pcsk6	ENSMUSG00000030513	proprotein convertase subtilisin/kexin type 6 [Source:MGI Symbol;Acc:MGI:102897]		2.27306	2.3765e-91		Il17rb	ENSMUSG00000015966	interleukin 17 receptor B [Source:MGI Symbol;Acc:MGI:1355292]		2.33758	8.67427e-06		Nkx2-2	ENSMUSG00000027434	NK2 homeobox 2 [Source:MGI Symbol;Acc:MGI:97347]		2.29399	6.47917e-53
Arl4d	ENSMUSG00000034936	ADP-ribosylation factor-like 4D [Source:MGI Symbol;Acc:MGI:1933155]		2.4785	3.86502e-23		Plin3	ENSMUSG00000024197	perilipin 3 [Source:MGI Symbol;Acc:MGI:1914155]		2.26983	7.29888e-112		Gss	ENSMUSG00000027610	glutathione synthetase [Source:MGI Symbol;Acc:MGI:95852]		2.33515	2.41191e-91		Spg20	ENSMUSG00000036580	spastic paraplegia 20, spartin (Troyer syndrome) homolog (human) [Source:MGI Symbol;Acc:MGI:2139806]		2.28984	2.65176e-196
Ppp1r14a	ENSMUSG00000037166	protein phosphatase 1, regulatory (inhibitor) subunit 14A [Source:MGI Symbol;Acc:MGI:1931139]		2.47267	3.3359e-82		Itpk1	ENSMUSG00000057963	inositol 1,3,4-triphosphate 5/6 kinase [Source:MGI Symbol;Acc:MGI:2446159]		2.26641	4.9186e-80		Mn1	ENSMUSG00000070576	meningioma 1 [Source:MGI Symbol;Acc:MGI:1261813]		2.33323	3.59301e-29		Cryab	ENSMUSG00000032060	crystallin, alpha B [Source:MGI Symbol;Acc:MGI:88516]		2.28898	1.27346e-74
Kif13b	ENSMUSG00000060012	kinesin family member 13B [Source:MGI Symbol;Acc:MGI:1098265]		2.46837	7.56153e-113		Pdlim1	ENSMUSG00000055044	PDZ and LIM domain 1 (elfin) [Source:MGI Symbol;Acc:MGI:1860611]		2.26169	5.27251e-64		Pik3c2b	ENSMUSG00000026447	phosphatidylinositol-4-phosphate 3-kinase catalytic subunit type 2 beta [Source:MGI Symbol;Acc:MGI:2685045]		2.3317	9.90411e-52		Rnf43	ENSMUSG00000034177	ring finger protein 43 [Source:MGI Symbol;Acc:MGI:2442609]		2.27783	1.13351e-15
Pdlim2	ENSMUSG00000022090	PDZ and LIM domain 2 [Source:MGI Symbol;Acc:MGI:2384850]		2.4661	7.61359e-211		Rhou	ENSMUSG00000039960	ras homolog family member U [Source:MGI Symbol;Acc:MGI:1916831]		2.25969	7.72501e-68		Tmbim1	ENSMUSG00000006301	transmembrane BAX inhibitor motif containing 1 [Source:MGI Symbol;Acc:MGI:1916910]		2.33073	6.63448e-164		Cyb5r2	ENSMUSG00000048065	cytochrome b5 reductase 2 [Source:MGI Symbol;Acc:MGI:2444415]		2.2705	1.48105e-06
D16Ertd472e	ENSMUSG00000022864	DNA segment, Chr 16, ERATO Doi 472, expressed [Source:MGI Symbol;Acc:MGI:1196400]		2.46572	3.88425e-49		Ttyh2	ENSMUSG00000034714	tweety family member 2 [Source:MGI Symbol;Acc:MGI:2157091]		2.25969	1.0049e-79		Synm	ENSMUSG00000030554	synemin, intermediate filament protein [Source:MGI Symbol;Acc:MGI:2661187]		2.32712	9.91867e-109		Slain1	ENSMUSG00000055717	SLAIN motif family, member 1 [Source:MGI Symbol;Acc:MGI:2145578]		2.26485	4.3307e-79
Tyro3	ENSMUSG00000027298	TYRO3 protein tyrosine kinase 3 [Source:MGI Symbol;Acc:MGI:104294]		2.46153	3.17703e-77		Scd3	ENSMUSG00000025202	stearoyl-coenzyme A desaturase 3 [Source:MGI Symbol;Acc:MGI:1353437]		2.2591	3.02696e-12		Sema7a	ENSMUSG00000038264	sema domain, immunoglobulin domain (Ig), and GPI membrane anchor, (semaphorin) 7A [Source:MGI Symbol;Acc:MGI:1306826]		2.32267	7.22528e-61		Egfl8	ENSMUSG00000015467	EGF-like domain 8 [Source:MGI Symbol;Acc:MGI:1932094]		2.26234	1.44094e-06
Epha1	ENSMUSG00000029859	Eph receptor A1 [Source:MGI Symbol;Acc:MGI:107381]		2.46038	1.95263e-06		Glul	ENSMUSG00000026473	glutamate-ammonia ligase (glutamine synthetase) [Source:MGI Symbol;Acc:MGI:95739]		2.2589	1.07544e-150		Trim59	ENSMUSG00000034317	tripartite motif-containing 59 [Source:MGI Symbol;Acc:MGI:1914199]		2.31663	2.42587e-107		Tmbim1	ENSMUSG00000006301	transmembrane BAX inhibitor motif containing 1 [Source:MGI Symbol;Acc:MGI:1916910]		2.26218	4.15221e-154
Efna1	ENSMUSG00000027954	ephrin A1 [Source:MGI Symbol;Acc:MGI:103236]		2.45802	2.43726e-22		Scd2	ENSMUSG00000025203	stearoyl-Coenzyme A desaturase 2 [Source:MGI Symbol;Acc:MGI:98240]		2.25686	3.52393e-158		St6galnac3	ENSMUSG00000052544	ST6 (alpha-N-acetyl-neuraminyl-2,3-beta-galactosyl-1,3)-N-acetylgalactosaminide alpha-2,6-sialyltransferase 3 [Source:MGI Symbol;Acc:MGI:1341828]		2.31023	7.99377e-51		Ceacam2	ENSMUSG00000054385	carcinoembryonic antigen-related cell adhesion molecule 2 [Source:MGI Symbol;Acc:MGI:1347246]		2.25721	0.0222574
Plekhf1	ENSMUSG00000074170	pleckstrin homology domain containing, family F (with FYVE domain) member 1 [Source:MGI Symbol;Acc:MGI:1919537]		2.45699	1.73161e-57		Pik3c2b	ENSMUSG00000026447	phosphatidylinositol-4-phosphate 3-kinase catalytic subunit type 2 beta [Source:MGI Symbol;Acc:MGI:2685045]		2.25583	5.23428e-48		Zfp536	ENSMUSG00000043456	zinc finger protein 536 [Source:MGI Symbol;Acc:MGI:1926102]		2.30812	1.70145e-38		Efhd1	ENSMUSG00000026255	EF hand domain containing 1 [Source:MGI Symbol;Acc:MGI:1921607]		2.25637	1.00559e-88
Wscd1	ENSMUSG00000020811	WSC domain containing 1 [Source:MGI Symbol;Acc:MGI:2448493]		2.45571	4.15357e-127		Gamt	ENSMUSG00000020150	guanidinoacetate methyltransferase [Source:MGI Symbol;Acc:MGI:1098221]		2.25552	2.37596e-69		Lpo	ENSMUSG00000009356	lactoperoxidase [Source:MGI Symbol;Acc:MGI:1923363]		2.30759	4.1521e-23		Tspan15	ENSMUSG00000037031	tetraspanin 15 [Source:MGI Symbol;Acc:MGI:1917673]		2.25372	9.23498e-99
Lrrc1	ENSMUSG00000032352	leucine rich repeat containing 1 [Source:MGI Symbol;Acc:MGI:2442313]		2.4543	5.11863e-51		Gpt	ENSMUSG00000022546	glutamic pyruvic transaminase, soluble [Source:MGI Symbol;Acc:MGI:95802]		2.2553	1.01043e-51		Ppfibp2	ENSMUSG00000036528	PTPRF interacting protein, binding protein 2 (liprin beta 2) [Source:MGI Symbol;Acc:MGI:894649]		2.30553	4.72302e-96		Sema4d	ENSMUSG00000021451	sema domain, immunoglobulin domain (Ig), transmembrane domain (TM) and short cytoplasmic domain, (semaphorin) 4D [Source:MGI Symbol;Acc:MGI:109244]		2.25131	3.41971e-115
Sypl	ENSMUSG00000020570	synaptophysin-like protein [Source:MGI Symbol;Acc:MGI:108081]		2.452	4.69821e-215		Cmtm5	ENSMUSG00000040759	CKLF-like MARVEL transmembrane domain containing 5 [Source:MGI Symbol;Acc:MGI:2447164]		2.25435	1.26105e-104		Sox8	ENSMUSG00000024176	SRY (sex determining region Y)-box 8 [Source:MGI Symbol;Acc:MGI:98370]		2.30078	1.13276e-105		Dusp15	ENSMUSG00000042662	dual specificity phosphatase-like 15 [Source:MGI Symbol;Acc:MGI:1934928]		2.24732	1.49747e-109
Micall1	ENSMUSG00000033039	microtubule associated monooxygenase, calponin and LIM domain containing -like 1 [Source:MGI Symbol;Acc:MGI:105870]		2.4489	1.10751e-188		Gsto2	ENSMUSG00000025069	glutathione S-transferase omega 2 [Source:MGI Symbol;Acc:MGI:1915464]		2.25398	4.22384e-08		St8sia5	ENSMUSG00000025425	ST8 alpha-N-acetyl-neuraminide alpha-2,8-sialyltransferase 5 [Source:MGI Symbol;Acc:MGI:109243]		2.30017	1.1666e-57		Zfp536	ENSMUSG00000043456	zinc finger protein 536 [Source:MGI Symbol;Acc:MGI:1926102]		2.24699	2.36939e-36
Mfsd4b1	ENSMUSG00000038522	major facilitator superfamily domain containing 4B1 [Source:MGI Symbol;Acc:MGI:2143575]		2.44712	1.1286e-07		Serpina3i	ENSMUSG00000079014	serine (or cysteine) peptidase inhibitor, clade A, member 3I [Source:MGI Symbol;Acc:MGI:2182841]		2.25134	0.019175		Psat1	ENSMUSG00000024640	phosphoserine aminotransferase 1 [Source:MGI Symbol;Acc:MGI:2183441]		2.29996	7.56936e-131		Snx33	ENSMUSG00000032733	sorting nexin 33 [Source:MGI Symbol;Acc:MGI:2443239]		2.2461	1.23125e-76
Itgb3	ENSMUSG00000020689	integrin beta 3 [Source:MGI Symbol;Acc:MGI:96612]		2.44231	1.68675e-16		Sccpdh	ENSMUSG00000038936	saccharopine dehydrogenase (putative) [Source:MGI Symbol;Acc:MGI:1924486]		2.25036	1.40037e-113		Ugt8a	ENSMUSG00000032854	UDP galactosyltransferase 8A [Source:MGI Symbol;Acc:MGI:109522]		2.29887	9.69063e-52		Mbp	ENSMUSG00000041607	myelin basic protein [Source:MGI Symbol;Acc:MGI:96925]		2.24557	4.27456e-08
Il17b	ENSMUSG00000024578	interleukin 17B [Source:MGI Symbol;Acc:MGI:1928397]		2.44123	0.0381006		Mpp2	ENSMUSG00000017314	membrane protein, palmitoylated 2 (MAGUK p55 subfamily member 2) [Source:MGI Symbol;Acc:MGI:1858257]		2.24417	1.43117e-47		Sbk3	ENSMUSG00000085272	SH3 domain binding kinase family, member 3 [Source:MGI Symbol;Acc:MGI:2685924]		2.29837	5.85689e-06		S100a1	ENSMUSG00000044080	S100 calcium binding protein A1 [Source:MGI Symbol;Acc:MGI:1338917]		2.24173	4.54287e-72
Atp1b3	ENSMUSG00000032412	ATPase, Na+/K+ transporting, beta 3 polypeptide [Source:MGI Symbol;Acc:MGI:107788]		2.44049	1.15578e-153		Slc25a13	ENSMUSG00000015112	solute carrier family 25 (mitochondrial carrier, adenine nucleotide translocator), member 13 [Source:MGI Symbol;Acc:MGI:1354721]		2.24386	2.31946e-53		Pla2g16	ENSMUSG00000060675	phospholipase A2, group XVI [Source:MGI Symbol;Acc:MGI:2179715]		2.29764	2.17501e-83		Kcnk13	ENSMUSG00000045404	potassium channel, subfamily K, member 13 [Source:MGI Symbol;Acc:MGI:2384976]		2.24051	1.51397e-33
Tjp2	ENSMUSG00000024812	tight junction protein 2 [Source:MGI Symbol;Acc:MGI:1341872]		2.43931	1.18641e-90		Gal3st1	ENSMUSG00000049721	galactose-3-O-sulfotransferase 1 [Source:MGI Symbol;Acc:MGI:1858277]		2.24224	1.68255e-57		Enpp6	ENSMUSG00000038173	ectonucleotide pyrophosphatase/phosphodiesterase 6 [Source:MGI Symbol;Acc:MGI:2445171]		2.29713	1.8137e-128		Lrrc1	ENSMUSG00000032352	leucine rich repeat containing 1 [Source:MGI Symbol;Acc:MGI:2442313]		2.23754	3.67502e-42
Gamt	ENSMUSG00000020150	guanidinoacetate methyltransferase [Source:MGI Symbol;Acc:MGI:1098221]		2.43872	6.59695e-83		Bpgm	ENSMUSG00000038871	2,3-bisphosphoglycerate mutase [Source:MGI Symbol;Acc:MGI:1098242]		2.23195	1.49815e-141		Sostdc1	ENSMUSG00000036169	sclerostin domain containing 1 [Source:MGI Symbol;Acc:MGI:1913292]		2.29668	0.0131972		Pla2g16	ENSMUSG00000060675	phospholipase A2, group XVI [Source:MGI Symbol;Acc:MGI:2179715]		2.23686	1.89656e-79
Syngr2	ENSMUSG00000048277	synaptogyrin 2 [Source:MGI Symbol;Acc:MGI:1328324]		2.43809	1.62828e-54		Cyp27a1	ENSMUSG00000026170	cytochrome P450, family 27, subfamily a, polypeptide 1 [Source:MGI Symbol;Acc:MGI:88594]		2.23153	1.00162e-46		Jup	ENSMUSG00000001552	junction plakoglobin [Source:MGI Symbol;Acc:MGI:96650]		2.29452	3.31912e-140		D7Ertd443e	ENSMUSG00000030994	DNA segment, Chr 7, ERATO Doi 443, expressed [Source:MGI Symbol;Acc:MGI:1196431]		2.23524	7.5395e-50
Pllp	ENSMUSG00000031775	plasma membrane proteolipid [Source:MGI Symbol;Acc:MGI:1915051]		2.42993	5.82619e-290		Spg20	ENSMUSG00000036580	spastic paraplegia 20, spartin (Troyer syndrome) homolog (human) [Source:MGI Symbol;Acc:MGI:2139806]		2.23055	8.60323e-181		Clrn1	ENSMUSG00000043850	clarin 1 [Source:MGI Symbol;Acc:MGI:2388124]		2.29051	2.97905e-05		Ppp1r17	ENSMUSG00000002930	protein phosphatase 1, regulatory subunit 17 [Source:MGI Symbol;Acc:MGI:1333876]		2.23334	0.00220821
Snx33	ENSMUSG00000032733	sorting nexin 33 [Source:MGI Symbol;Acc:MGI:2443239]		2.42746	3.85508e-88		Gltp	ENSMUSG00000011884	glycolipid transfer protein [Source:MGI Symbol;Acc:MGI:1929253]		2.22666	5.50299e-111		Scd3	ENSMUSG00000025202	stearoyl-coenzyme A desaturase 3 [Source:MGI Symbol;Acc:MGI:1353437]		2.28957	8.89793e-13		A930017K11Rik	ENSMUSG00000025727	RIKEN cDNA A930017K11 gene [Source:MGI Symbol;Acc:MGI:2442713]		2.23029	3.53201e-07
Fntb	ENSMUSG00000033373	farnesyltransferase, CAAX box, beta [Source:MGI Symbol;Acc:MGI:1861305]		2.42582	1.64257e-91		Sh3bp5	ENSMUSG00000021892	SH3-domain binding protein 5 (BTK-associated) [Source:MGI Symbol;Acc:MGI:1344391]		2.22664	2.21447e-121		Sema4d	ENSMUSG00000021451	sema domain, immunoglobulin domain (Ig), transmembrane domain (TM) and short cytoplasmic domain, (semaphorin) 4D [Source:MGI Symbol;Acc:MGI:109244]		2.28865	1.92334e-119		Anln	ENSMUSG00000036777	anillin, actin binding protein [Source:MGI Symbol;Acc:MGI:1920174]		2.23019	3.48643e-65
Carhsp1	ENSMUSG00000008393	calcium regulated heat stable protein 1 [Source:MGI Symbol;Acc:MGI:1196368]		2.42502	3.72673e-200		Fam222a	ENSMUSG00000041930	family with sequence similarity 222, member A [Source:MGI Symbol;Acc:MGI:3605543]		2.22439	3.81918e-47		Rhou	ENSMUSG00000039960	ras homolog family member U [Source:MGI Symbol;Acc:MGI:1916831]		2.2855	1.38264e-69		Phgdh	ENSMUSG00000053398	3-phosphoglycerate dehydrogenase [Source:MGI Symbol;Acc:MGI:1355330]		2.22677	8.79226e-125
Osbpl7	ENSMUSG00000038534	oxysterol binding protein-like 7 [Source:MGI Symbol;Acc:MGI:1918490]		2.42273	3.22496e-67		Lctl	ENSMUSG00000032401	lactase-like [Source:MGI Symbol;Acc:MGI:2183549]		2.22378	0.00140014		Aldh1l2	ENSMUSG00000020256	aldehyde dehydrogenase 1 family, member L2 [Source:MGI Symbol;Acc:MGI:2444680]		2.28451	2.68428e-38		Tmem144	ENSMUSG00000027956	transmembrane protein 144 [Source:MGI Symbol;Acc:MGI:1917902]		2.22591	6.11431e-32
Shkbp1	ENSMUSG00000089832	Sh3kbp1 binding protein 1 [Source:MGI Symbol;Acc:MGI:2385803]		2.4194	1.01671e-29		Pim3	ENSMUSG00000035828	proviral integration site 3 [Source:MGI Symbol;Acc:MGI:1355297]		2.21806	1.82034e-49		Tppp3	ENSMUSG00000014846	tubulin polymerization-promoting protein family member 3 [Source:MGI Symbol;Acc:MGI:1915221]		2.27119	9.8553e-113		Xrcc3	ENSMUSG00000021287	X-ray repair complementing defective repair in Chinese hamster cells 3 [Source:MGI Symbol;Acc:MGI:1921585]		2.2227	4.03464e-30
Cyp20a1	ENSMUSG00000049439	cytochrome P450, family 20, subfamily a, polypeptide 1 [Source:MGI Symbol;Acc:MGI:1925201]		2.4161	7.7322e-88		Gpr37	ENSMUSG00000039904	G protein-coupled receptor 37 [Source:MGI Symbol;Acc:MGI:1313297]		2.2161	2.15392e-61		Arhgef10	ENSMUSG00000071176	Rho guanine nucleotide exchange factor (GEF) 10 [Source:MGI Symbol;Acc:MGI:2444453]		2.27025	4.44224e-51		Plekhh1	ENSMUSG00000060716	pleckstrin homology domain containing, family H (with MyTH4 domain) member 1 [Source:MGI Symbol;Acc:MGI:2144989]		2.22233	3.10121e-46
Il1rap	ENSMUSG00000022514	interleukin 1 receptor accessory protein [Source:MGI Symbol;Acc:MGI:104975]		2.40711	1.73892e-43		Myo1d	ENSMUSG00000035441	myosin ID [Source:MGI Symbol;Acc:MGI:107728]		2.2161	2.07352e-77		Nupr1l	ENSMUSG00000095789	nuclear protein transcriptional regulator 1 like [Source:MGI Symbol;Acc:MGI:1923099]		2.26924	0.0486873		Hist2h3c1	ENSMUSG00000093769	histone cluster 2, H3c1 [Source:MGI Symbol;Acc:MGI:2448355]		2.21344	4.59758e-14
Efcab14	ENSMUSG00000034210	EF-hand calcium binding domain 14 [Source:MGI Symbol;Acc:MGI:2442397]		2.40517	1.52014e-94		Tex52	ENSMUSG00000079304	testis expressed 52 [Source:MGI Symbol;Acc:MGI:1918399]		2.21382	2.20369e-18		Csrp1	ENSMUSG00000026421	cysteine and glycine-rich protein 1 [Source:MGI Symbol;Acc:MGI:88549]		2.26474	4.26455e-244		Il33	ENSMUSG00000024810	interleukin 33 [Source:MGI Symbol;Acc:MGI:1924375]		2.21283	8.14199e-139
Il17rb	ENSMUSG00000015966	interleukin 17 receptor B [Source:MGI Symbol;Acc:MGI:1355292]		2.40424	4.17014e-06		Prox1	ENSMUSG00000010175	prospero homeobox 1 [Source:MGI Symbol;Acc:MGI:97772]		2.21315	1.81274e-40		Slc9b2	ENSMUSG00000037994	solute carrier family 9, subfamily B (NHA2, cation proton antiporter 2), member 2 [Source:MGI Symbol;Acc:MGI:2140077]		2.25925	5.64043e-12		Adamtsl4	ENSMUSG00000015850	ADAMTS-like 4 [Source:MGI Symbol;Acc:MGI:2389008]		2.21035	6.49912e-74
Smco3	ENSMUSG00000043298	single-pass membrane protein with coiled-coil domains 3 [Source:MGI Symbol;Acc:MGI:2443451]		2.40366	9.88072e-29		Rab33a	ENSMUSG00000031104	RAB33A, member RAS oncogene family [Source:MGI Symbol;Acc:MGI:109493]		2.21031	1.16873e-18		Cpox	ENSMUSG00000022742	coproporphyrinogen oxidase [Source:MGI Symbol;Acc:MGI:104841]		2.25836	6.47699e-97		Fancf	ENSMUSG00000092118	Fanconi anemia, complementation group F [Source:MGI Symbol;Acc:MGI:3689889]		2.20852	1.63129e-33
Plekhg1	ENSMUSG00000040624	pleckstrin homology domain containing, family G (with RhoGef domain) member 1 [Source:MGI Symbol;Acc:MGI:2676551]		2.40234	1.72839e-105		Pkd1l3	ENSMUSG00000048827	polycystic kidney disease 1 like 3 [Source:MGI Symbol;Acc:MGI:2664670]		2.20991	0.00179096		Abca2	ENSMUSG00000026944	ATP-binding cassette, sub-family A (ABC1), member 2 [Source:MGI Symbol;Acc:MGI:99606]		2.25822	1.5065e-96		Car14	ENSMUSG00000038526	carbonic anhydrase 14 [Source:MGI Symbol;Acc:MGI:1344341]		2.20457	1.13784e-60
St18	ENSMUSG00000033740	suppression of tumorigenicity 18 [Source:MGI Symbol;Acc:MGI:2446700]		2.39759	1.48857e-35		Cdk18	ENSMUSG00000026437	cyclin-dependent kinase 18 [Source:MGI Symbol;Acc:MGI:97518]		2.20078	3.48788e-95		Stxbp3	ENSMUSG00000027882	syntaxin binding protein 3 [Source:MGI Symbol;Acc:MGI:107362]		2.25723	2.59671e-37		Grb14	ENSMUSG00000026888	growth factor receptor bound protein 14 [Source:MGI Symbol;Acc:MGI:1355324]		2.20329	4.70264e-44
Clca3a1	ENSMUSG00000056025	chloride channel accessory 3A1 [Source:MGI Symbol;Acc:MGI:1316732]		2.39431	0.0165653		Dusp15	ENSMUSG00000042662	dual specificity phosphatase-like 15 [Source:MGI Symbol;Acc:MGI:1934928]		2.20002	8.52293e-102		Abca8a	ENSMUSG00000041828	ATP-binding cassette, sub-family A (ABC1), member 8a [Source:MGI Symbol;Acc:MGI:2386846]		2.25678	3.57598e-19		Carns1	ENSMUSG00000075289	carnosine synthase 1 [Source:MGI Symbol;Acc:MGI:2147595]		2.20229	3.8974e-56
Sox8	ENSMUSG00000024176	SRY (sex determining region Y)-box 8 [Source:MGI Symbol;Acc:MGI:98370]		2.39291	9.94748e-114		Plin4	ENSMUSG00000002831	perilipin 4 [Source:MGI Symbol;Acc:MGI:1929709]		2.19948	2.30862e-25		Hes3	ENSMUSG00000028946	hes family bHLH transcription factor 3 [Source:MGI Symbol;Acc:MGI:104877]		2.25651	0.000559405		Lgals2	ENSMUSG00000043501	lectin, galactose-binding, soluble 2 [Source:MGI Symbol;Acc:MGI:895068]		2.19605	1.44715e-08
Sccpdh	ENSMUSG00000038936	saccharopine dehydrogenase (putative) [Source:MGI Symbol;Acc:MGI:1924486]		2.39074	4.33552e-129		Enpp4	ENSMUSG00000023961	ectonucleotide pyrophosphatase/phosphodiesterase 4 [Source:MGI Symbol;Acc:MGI:2682634]		2.19794	3.28376e-115		Adipor2	ENSMUSG00000030168	adiponectin receptor 2 [Source:MGI Symbol;Acc:MGI:93830]		2.25624	1.14951e-42		Ppfibp2	ENSMUSG00000036528	PTPRF interacting protein, binding protein 2 (liprin beta 2) [Source:MGI Symbol;Acc:MGI:894649]		2.19519	4.47088e-87
Gpt	ENSMUSG00000022546	glutamic pyruvic transaminase, soluble [Source:MGI Symbol;Acc:MGI:95802]		2.38647	1.67632e-60		Sema7a	ENSMUSG00000038264	sema domain, immunoglobulin domain (Ig), and GPI membrane anchor, (semaphorin) 7A [Source:MGI Symbol;Acc:MGI:1306826]		2.19776	1.11723e-54		Nkx2-2	ENSMUSG00000027434	NK2 homeobox 2 [Source:MGI Symbol;Acc:MGI:97347]		2.25435	4.0935e-51		Ttyh2	ENSMUSG00000034714	tweety family member 2 [Source:MGI Symbol;Acc:MGI:2157091]		2.19396	1.34588e-75
Enpp4	ENSMUSG00000023961	ectonucleotide pyrophosphatase/phosphodiesterase 4 [Source:MGI Symbol;Acc:MGI:2682634]		2.37946	4.375e-136		Sypl	ENSMUSG00000020570	synaptophysin-like protein [Source:MGI Symbol;Acc:MGI:108081]		2.19539	2.53597e-171		Dapk2	ENSMUSG00000032380	death-associated protein kinase 2 [Source:MGI Symbol;Acc:MGI:1341297]		2.25208	6.43469e-08		Ldb3	ENSMUSG00000021798	LIM domain binding 3 [Source:MGI Symbol;Acc:MGI:1344412]		2.19309	1.69946e-26
Trim59	ENSMUSG00000034317	tripartite motif-containing 59 [Source:MGI Symbol;Acc:MGI:1914199]		2.37853	3.42667e-113		Pdzd7	ENSMUSG00000074818	PDZ domain containing 7 [Source:MGI Symbol;Acc:MGI:3608325]		2.1946	5.53723e-06		Taldo1	ENSMUSG00000025503	transaldolase 1 [Source:MGI Symbol;Acc:MGI:1274789]		2.24778	2.21064e-225		Gstp2	ENSMUSG00000038155	glutathione S-transferase, pi 2 [Source:MGI Symbol;Acc:MGI:95864]		2.18946	0.000455368
Rasgrp3	ENSMUSG00000071042	RAS, guanyl releasing protein 3 [Source:MGI Symbol;Acc:MGI:3028579]		2.37678	6.18725e-39		Col11a2	ENSMUSG00000024330	collagen, type XI, alpha 2 [Source:MGI Symbol;Acc:MGI:88447]		2.19448	9.48691e-57		Tnfrsf13c	ENSMUSG00000068105	tumor necrosis factor receptor superfamily, member 13c [Source:MGI Symbol;Acc:MGI:1919299]		2.24769	1.41185e-12		Rab37	ENSMUSG00000020732	RAB37, member RAS oncogene family [Source:MGI Symbol;Acc:MGI:1929945]		2.18815	3.89894e-32
Pacs2	ENSMUSG00000021143	phosphofurin acidic cluster sorting protein 2 [Source:MGI Symbol;Acc:MGI:1924399]		2.36676	1.13977e-96		Cpox	ENSMUSG00000022742	coproporphyrinogen oxidase [Source:MGI Symbol;Acc:MGI:104841]		2.19144	1.52027e-90		Gab1	ENSMUSG00000031714	growth factor receptor bound protein 2-associated protein 1 [Source:MGI Symbol;Acc:MGI:108088]		2.24672	2.90795e-188		Slc44a1	ENSMUSG00000028412	solute carrier family 44, member 1 [Source:MGI Symbol;Acc:MGI:2140592]		2.18662	6.37509e-200
Sec14l5	ENSMUSG00000091712	SEC14-like lipid binding 5 [Source:MGI Symbol;Acc:MGI:3616084]		2.35631	3.82553e-52		Stmn1	ENSMUSG00000028832	stathmin 1 [Source:MGI Symbol;Acc:MGI:96739]		2.18963	4.07442e-75		Mpp2	ENSMUSG00000017314	membrane protein, palmitoylated 2 (MAGUK p55 subfamily member 2) [Source:MGI Symbol;Acc:MGI:1858257]		2.24425	5.51794e-48		Jpt2	ENSMUSG00000024165	Jupiter microtubule associated homolog 2 [Source:MGI Symbol;Acc:MGI:1196260]		2.18442	2.11229e-57
Sez6l2	ENSMUSG00000030683	seizure related 6 homolog like 2 [Source:MGI Symbol;Acc:MGI:2385295]		2.35395	5.51718e-67		Cpm	ENSMUSG00000020183	carboxypeptidase M [Source:MGI Symbol;Acc:MGI:1917824]		2.18865	2.00804e-40		Srcin1	ENSMUSG00000038453	SRC kinase signaling inhibitor 1 [Source:MGI Symbol;Acc:MGI:1933179]		2.24387	1.55708e-75		Gsn	ENSMUSG00000026879	gelsolin [Source:MGI Symbol;Acc:MGI:95851]		2.17895	2.98681e-128
Pik3c2b	ENSMUSG00000026447	phosphatidylinositol-4-phosphate 3-kinase catalytic subunit type 2 beta [Source:MGI Symbol;Acc:MGI:2685045]		2.35313	4.81172e-53		Elovl7	ENSMUSG00000021696	ELOVL family member 7, elongation of long chain fatty acids (yeast) [Source:MGI Symbol;Acc:MGI:1921809]		2.18838	3.29991e-82		Mal	ENSMUSG00000027375	myelin and lymphocyte protein, T cell differentiation protein [Source:MGI Symbol;Acc:MGI:892970]		2.24347	2.91731e-104		Shkbp1	ENSMUSG00000089832	Sh3kbp1 binding protein 1 [Source:MGI Symbol;Acc:MGI:2385803]		2.17833	4.62683e-25
Slc31a2	ENSMUSG00000066152	solute carrier family 31, member 2 [Source:MGI Symbol;Acc:MGI:1333844]		2.34766	6.97178e-44		Hopx	ENSMUSG00000059325	HOP homeobox [Source:MGI Symbol;Acc:MGI:1916782]		2.18351	2.36761e-70		Mast3	ENSMUSG00000031833	microtubule associated serine/threonine kinase 3 [Source:MGI Symbol;Acc:MGI:2683541]		2.24119	3.48216e-66		Tgif2	ENSMUSG00000062175	TGFB-induced factor homeobox 2 [Source:MGI Symbol;Acc:MGI:1915299]		2.17809	9.36912e-17
Cers2	ENSMUSG00000015714	ceramide synthase 2 [Source:MGI Symbol;Acc:MGI:1924143]		2.34604	7.27429e-92		Gatm	ENSMUSG00000027199	glycine amidinotransferase (L-arginine:glycine amidinotransferase) [Source:MGI Symbol;Acc:MGI:1914342]		2.18248	1.04645e-69		Elovl7	ENSMUSG00000021696	ELOVL family member 7, elongation of long chain fatty acids (yeast) [Source:MGI Symbol;Acc:MGI:1921809]		2.23781	2.09602e-86		Gins1	ENSMUSG00000027454	GINS complex subunit 1 (Psf1 homolog) [Source:MGI Symbol;Acc:MGI:1916520]		2.17776	4.96994e-11
Sh3bp5	ENSMUSG00000021892	SH3-domain binding protein 5 (BTK-associated) [Source:MGI Symbol;Acc:MGI:1344391]		2.34585	4.59081e-134		Opalin	ENSMUSG00000050121	oligodendrocytic myelin paranodal and inner loop protein [Source:MGI Symbol;Acc:MGI:2657025]		2.18127	2.46619e-87		Pcolce2	ENSMUSG00000015354	procollagen C-endopeptidase enhancer 2 [Source:MGI Symbol;Acc:MGI:1923727]		2.23138	1.23502e-27		Slc20a2	ENSMUSG00000037656	solute carrier family 20, member 2 [Source:MGI Symbol;Acc:MGI:97851]		2.17054	2.10125e-76
Daam2	ENSMUSG00000040260	dishevelled associated activator of morphogenesis 2 [Source:MGI Symbol;Acc:MGI:1923691]		2.34556	6.6579e-136		Grb14	ENSMUSG00000026888	growth factor receptor bound protein 14 [Source:MGI Symbol;Acc:MGI:1355324]		2.17377	1.04639e-42		Elavl3	ENSMUSG00000003410	ELAV like RNA binding protein 3 [Source:MGI Symbol;Acc:MGI:109157]		2.2282	3.59719e-52		Bpgm	ENSMUSG00000038871	2,3-bisphosphoglycerate mutase [Source:MGI Symbol;Acc:MGI:1098242]		2.16761	5.94782e-133
Ribc1	ENSMUSG00000025257	RIB43A domain with coiled-coils 1 [Source:MGI Symbol;Acc:MGI:1913861]		2.34422	0.0010252		Nfe2l3	ENSMUSG00000029832	nuclear factor, erythroid derived 2, like 3 [Source:MGI Symbol;Acc:MGI:1339958]		2.16341	1.59286e-50		Slc44a1	ENSMUSG00000028412	solute carrier family 44, member 1 [Source:MGI Symbol;Acc:MGI:2140592]		2.2277	2.94531e-208		Fam222a	ENSMUSG00000041930	family with sequence similarity 222, member A [Source:MGI Symbol;Acc:MGI:3605543]		2.16427	1.4778e-45
Gltp	ENSMUSG00000011884	glycolipid transfer protein [Source:MGI Symbol;Acc:MGI:1929253]		2.343	4.58085e-122		Fgd3	ENSMUSG00000037946	FYVE, RhoGEF and PH domain containing 3 [Source:MGI Symbol;Acc:MGI:1353657]		2.1624	7.24802e-92		Dpysl5	ENSMUSG00000029168	dihydropyrimidinase-like 5 [Source:MGI Symbol;Acc:MGI:1929772]		2.2268	8.87171e-34		Sox10	ENSMUSG00000033006	SRY (sex determining region Y)-box 10 [Source:MGI Symbol;Acc:MGI:98358]		2.16414	9.59534e-104
Ctnnd1	ENSMUSG00000034101	catenin (cadherin associated protein), delta 1 [Source:MGI Symbol;Acc:MGI:105100]		2.34239	9.3479e-54		Tmcc3	ENSMUSG00000020023	transmembrane and coiled coil domains 3 [Source:MGI Symbol;Acc:MGI:2442900]		2.16201	6.2743e-129		Clcn2	ENSMUSG00000022843	chloride channel, voltage-sensitive 2 [Source:MGI Symbol;Acc:MGI:105061]		2.22615	4.11437e-68		Sox8	ENSMUSG00000024176	SRY (sex determining region Y)-box 8 [Source:MGI Symbol;Acc:MGI:98370]		2.15899	7.05851e-93
AA986860	ENSMUSG00000042510	expressed sequence AA986860 [Source:MGI Symbol;Acc:MGI:2138143]		2.34043	5.41492e-22		Smco3	ENSMUSG00000043298	single-pass membrane protein with coiled-coil domains 3 [Source:MGI Symbol;Acc:MGI:2443451]		2.15814	7.13502e-22		Pacs2	ENSMUSG00000021143	phosphofurin acidic cluster sorting protein 2 [Source:MGI Symbol;Acc:MGI:1924399]		2.22612	1.72293e-85		Opalin	ENSMUSG00000050121	oligodendrocytic myelin paranodal and inner loop protein [Source:MGI Symbol;Acc:MGI:2657025]		2.15646	5.02679e-87
Rasl11b	ENSMUSG00000049907	RAS-like, family 11, member B [Source:MGI Symbol;Acc:MGI:1916189]		2.34005	2.1897e-78		Pdgfa	ENSMUSG00000025856	platelet derived growth factor, alpha [Source:MGI Symbol;Acc:MGI:97527]		2.15648	2.05897e-51		Atp1b3	ENSMUSG00000032412	ATPase, Na+/K+ transporting, beta 3 polypeptide [Source:MGI Symbol;Acc:MGI:107788]		2.22607	6.78579e-129		Hopx	ENSMUSG00000059325	HOP homeobox [Source:MGI Symbol;Acc:MGI:1916782]		2.15537	9.77899e-69
Dip2a	ENSMUSG00000020231	disco interacting protein 2 homolog A [Source:MGI Symbol;Acc:MGI:2385920]		2.33968	5.29134e-90		Aatk	ENSMUSG00000025375	apoptosis-associated tyrosine kinase [Source:MGI Symbol;Acc:MGI:1197518]		2.15623	2.46654e-53		Il23a	ENSMUSG00000025383	interleukin 23, alpha subunit p19 [Source:MGI Symbol;Acc:MGI:1932410]		2.22543	0.0499144		Arhgap23	ENSMUSG00000049807	Rho GTPase activating protein 23 [Source:MGI Symbol;Acc:MGI:3697726]		2.15423	1.66787e-71
Gsto2	ENSMUSG00000025069	glutathione S-transferase omega 2 [Source:MGI Symbol;Acc:MGI:1915464]		2.33776	2.17706e-08		Tspan2	ENSMUSG00000027858	tetraspanin 2 [Source:MGI Symbol;Acc:MGI:1917997]		2.15374	5.98339e-131		Sort1	ENSMUSG00000068747	sortilin 1 [Source:MGI Symbol;Acc:MGI:1338015]		2.2253	3.65708e-67		Slc12a2	ENSMUSG00000024597	solute carrier family 12, member 2 [Source:MGI Symbol;Acc:MGI:101924]		2.15358	2.09274e-84
Nkd1	ENSMUSG00000031661	naked cuticle 1 [Source:MGI Symbol;Acc:MGI:2135954]		2.33745	1.19587e-58		2020-09-08	ENSMUSG00000018398	septin 8 [Source:MGI Symbol;Acc:MGI:894310]		2.15296	5.57682e-113		Tmeff1	ENSMUSG00000028347	transmembrane protein with EGF-like and two follistatin-like domains 1 [Source:MGI Symbol;Acc:MGI:1926810]		2.22489	2.38984e-64		S100a16	ENSMUSG00000074457	S100 calcium binding protein A16 [Source:MGI Symbol;Acc:MGI:1915110]		2.15032	1.50715e-200
Pou3f1	ENSMUSG00000090125	POU domain, class 3, transcription factor 1 [Source:MGI Symbol;Acc:MGI:101896]		2.33487	7.80781e-35		Smad7	ENSMUSG00000025880	SMAD family member 7 [Source:MGI Symbol;Acc:MGI:1100518]		2.15292	1.86291e-65		Smco3	ENSMUSG00000043298	single-pass membrane protein with coiled-coil domains 3 [Source:MGI Symbol;Acc:MGI:2443451]		2.22083	3.14871e-24		D16Ertd472e	ENSMUSG00000022864	DNA segment, Chr 16, ERATO Doi 472, expressed [Source:MGI Symbol;Acc:MGI:1196400]		2.14755	4.41538e-37
Cdkn1a	ENSMUSG00000023067	cyclin-dependent kinase inhibitor 1A (P21) [Source:MGI Symbol;Acc:MGI:104556]		2.33048	1.46195e-34		Hoxd1	ENSMUSG00000042448	homeobox D1 [Source:MGI Symbol;Acc:MGI:96201]		2.15114	5.2778e-12		Ilvbl	ENSMUSG00000032763	ilvB (bacterial acetolactate synthase)-like [Source:MGI Symbol;Acc:MGI:1351911]		2.21862	3.57993e-179		Prr5l	ENSMUSG00000032841	proline rich 5 like [Source:MGI Symbol;Acc:MGI:1919696]		2.14516	1.35716e-86
Plpp2	ENSMUSG00000052151	phospholipid phosphatase 2 [Source:MGI Symbol;Acc:MGI:1354945]		2.3286	2.63086e-44		Klk9	ENSMUSG00000047884	kallikrein related-peptidase 9 [Source:MGI Symbol;Acc:MGI:1921082]		2.15094	0.00438664		Lpar1	ENSMUSG00000038668	lysophosphatidic acid receptor 1 [Source:MGI Symbol;Acc:MGI:108429]		2.21855	6.26799e-96		Csrp1	ENSMUSG00000026421	cysteine and glycine-rich protein 1 [Source:MGI Symbol;Acc:MGI:88549]		2.14323	4.16487e-219
Ccdc89	ENSMUSG00000044362	coiled-coil domain containing 89 [Source:MGI Symbol;Acc:MGI:1917304]		2.32754	1.35663e-08		Snx15	ENSMUSG00000024787	sorting nexin 15 [Source:MGI Symbol;Acc:MGI:1916274]		2.15017	1.0851e-90		Dis3l2	ENSMUSG00000053333	DIS3 like 3'-5' exoribonuclease 2 [Source:MGI Symbol;Acc:MGI:2442555]		2.21705	6.14556e-45		Tmeff1	ENSMUSG00000028347	transmembrane protein with EGF-like and two follistatin-like domains 1 [Source:MGI Symbol;Acc:MGI:1926810]		2.1388	1.68923e-59
Pcolce2	ENSMUSG00000015354	procollagen C-endopeptidase enhancer 2 [Source:MGI Symbol;Acc:MGI:1923727]		2.32696	4.40958e-30		D16Ertd472e	ENSMUSG00000022864	DNA segment, Chr 16, ERATO Doi 472, expressed [Source:MGI Symbol;Acc:MGI:1196400]		2.14516	1.97252e-36		Plekhg3	ENSMUSG00000052609	pleckstrin homology domain containing, family G (with RhoGef domain) member 3 [Source:MGI Symbol;Acc:MGI:2388284]		2.21656	6.89751e-82		Gstk1	ENSMUSG00000029864	glutathione S-transferase kappa 1 [Source:MGI Symbol;Acc:MGI:1923513]		2.13601	4.47819e-21
Nde1	ENSMUSG00000022678	nudE neurodevelopment protein 1 [Source:MGI Symbol;Acc:MGI:1914453]		2.32434	8.99241e-55		Josd2	ENSMUSG00000038695	Josephin domain containing 2 [Source:MGI Symbol;Acc:MGI:1913374]		2.14411	1.199e-76		Cyp27a1	ENSMUSG00000026170	cytochrome P450, family 27, subfamily a, polypeptide 1 [Source:MGI Symbol;Acc:MGI:88594]		2.21551	3.07144e-47		Itpk1	ENSMUSG00000057963	inositol 1,3,4-triphosphate 5/6 kinase [Source:MGI Symbol;Acc:MGI:2446159]		2.1355	1.81056e-71
Efhd1	ENSMUSG00000026255	EF hand domain containing 1 [Source:MGI Symbol;Acc:MGI:1921607]		2.32287	7.16432e-94		Adamtsl4	ENSMUSG00000015850	ADAMTS-like 4 [Source:MGI Symbol;Acc:MGI:2389008]		2.13903	4.782e-69		Nrbp2	ENSMUSG00000075590	nuclear receptor binding protein 2 [Source:MGI Symbol;Acc:MGI:2385017]		2.21546	3.32413e-46		Osbpl7	ENSMUSG00000038534	oxysterol binding protein-like 7 [Source:MGI Symbol;Acc:MGI:1918490]		2.13182	3.51585e-52
Arc	ENSMUSG00000022602	activity regulated cytoskeletal-associated protein [Source:MGI Symbol;Acc:MGI:88067]		2.32001	1.74662e-31		Plekhh1	ENSMUSG00000060716	pleckstrin homology domain containing, family H (with MyTH4 domain) member 1 [Source:MGI Symbol;Acc:MGI:2144989]		2.1379	2.80634e-42		Gatm	ENSMUSG00000027199	glycine amidinotransferase (L-arginine:glycine amidinotransferase) [Source:MGI Symbol;Acc:MGI:1914342]		2.2132	9.87465e-72		AI429214	ENSMUSG00000074384	expressed sequence AI429214 [Source:MGI Symbol;Acc:MGI:2142538]		2.12606	1.72612e-05
Zdhhc12	ENSMUSG00000015335	zinc finger, DHHC domain containing 12 [Source:MGI Symbol;Acc:MGI:1913470]		2.3196	1.50351e-22		Gdnf	ENSMUSG00000022144	glial cell line derived neurotrophic factor [Source:MGI Symbol;Acc:MGI:107430]		2.13638	0.0427528		Cpd	ENSMUSG00000020841	carboxypeptidase D [Source:MGI Symbol;Acc:MGI:107265]		2.21259	7.14879e-82		Tppp3	ENSMUSG00000014846	tubulin polymerization-promoting protein family member 3 [Source:MGI Symbol;Acc:MGI:1915221]		2.12563	4.35291e-99
Cmtm5	ENSMUSG00000040759	CKLF-like MARVEL transmembrane domain containing 5 [Source:MGI Symbol;Acc:MGI:2447164]		2.31915	5.78245e-112		Map7	ENSMUSG00000019996	microtubule-associated protein 7 [Source:MGI Symbol;Acc:MGI:1328328]		2.13615	6.66997e-72		Phldb1	ENSMUSG00000048537	pleckstrin homology like domain, family B, member 1 [Source:MGI Symbol;Acc:MGI:2143230]		2.20947	1.20279e-145		Plekhg3	ENSMUSG00000052609	pleckstrin homology domain containing, family G (with RhoGef domain) member 3 [Source:MGI Symbol;Acc:MGI:2388284]		2.12215	8.5179e-75
Barx2	ENSMUSG00000032033	BarH-like homeobox 2 [Source:MGI Symbol;Acc:MGI:109617]		2.3147	1.05058e-07		Ypel2	ENSMUSG00000018427	yippee like 2 [Source:MGI Symbol;Acc:MGI:1925114]		2.13001	2.50533e-31		St18	ENSMUSG00000033740	suppression of tumorigenicity 18 [Source:MGI Symbol;Acc:MGI:2446700]		2.20945	5.179e-30		Mal	ENSMUSG00000027375	myelin and lymphocyte protein, T cell differentiation protein [Source:MGI Symbol;Acc:MGI:892970]		2.12046	3.54217e-93
Sbk2	ENSMUSG00000030433	SH3-binding domain kinase family, member 2 [Source:MGI Symbol;Acc:MGI:2685925]		2.31363	0.0384505		Klhl4	ENSMUSG00000025597	kelch-like 4 [Source:MGI Symbol;Acc:MGI:2442829]		2.1295	1.98935e-29		Lrrc1	ENSMUSG00000032352	leucine rich repeat containing 1 [Source:MGI Symbol;Acc:MGI:2442313]		2.20854	1.00376e-40		Cpox	ENSMUSG00000022742	coproporphyrinogen oxidase [Source:MGI Symbol;Acc:MGI:104841]		2.11979	2.23442e-85
Pla2g16	ENSMUSG00000060675	phospholipase A2, group XVI [Source:MGI Symbol;Acc:MGI:2179715]		2.30885	1.14362e-84		Zfp536	ENSMUSG00000043456	zinc finger protein 536 [Source:MGI Symbol;Acc:MGI:1926102]		2.12405	2.98249e-32		Kcna6	ENSMUSG00000038077	potassium voltage-gated channel, shaker-related, subfamily, member 6 [Source:MGI Symbol;Acc:MGI:96663]		2.20558	4.88444e-113		Tnni1	ENSMUSG00000026418	troponin I, skeletal, slow 1 [Source:MGI Symbol;Acc:MGI:105073]		2.11893	2.38529e-47
Kat2b	ENSMUSG00000000708	K(lysine) acetyltransferase 2B [Source:MGI Symbol;Acc:MGI:1343094]		2.30375	1.17303e-65		Gng8	ENSMUSG00000063594	guanine nucleotide binding protein (G protein), gamma 8 [Source:MGI Symbol;Acc:MGI:109163]		2.12358	1.80746e-19		Tmc3	ENSMUSG00000038540	transmembrane channel-like gene family 3 [Source:MGI Symbol;Acc:MGI:2669033]		2.2041	8.76739e-09		Col9a3	ENSMUSG00000027570	collagen, type IX, alpha 3 [Source:MGI Symbol;Acc:MGI:894686]		2.11807	2.93339e-72
B3gnt9	ENSMUSG00000069920	UDP-GlcNAc:betaGal beta-1,3-N-acetylglucosaminyltransferase 9 [Source:MGI Symbol;Acc:MGI:2142841]		2.30166	5.70836e-37		Secisbp2l	ENSMUSG00000035093	SECIS binding protein 2-like [Source:MGI Symbol;Acc:MGI:1917604]		2.1135	6.04938e-58		Scube3	ENSMUSG00000038677	signal peptide, CUB domain, EGF-like 3 [Source:MGI Symbol;Acc:MGI:3045253]		2.20159	2.37622e-22		Enpp4	ENSMUSG00000023961	ectonucleotide pyrophosphatase/phosphodiesterase 4 [Source:MGI Symbol;Acc:MGI:2682634]		2.11656	3.27668e-107
Il33	ENSMUSG00000024810	interleukin 33 [Source:MGI Symbol;Acc:MGI:1924375]		2.30105	5.39325e-150		B3galt5	ENSMUSG00000074892	UDP-Gal:betaGlcNAc beta 1,3-galactosyltransferase, polypeptide 5 [Source:MGI Symbol;Acc:MGI:2136878]		2.10769	3.6907e-40		Arrdc2	ENSMUSG00000002910	arrestin domain containing 2 [Source:MGI Symbol;Acc:MGI:1918057]		2.19799	1.70384e-41		Dip2a	ENSMUSG00000020231	disco interacting protein 2 homolog A [Source:MGI Symbol;Acc:MGI:2385920]		2.11419	2.78211e-73
Cdhr2	ENSMUSG00000034918	cadherin-related family member 2 [Source:MGI Symbol;Acc:MGI:2687323]		2.30012	4.64321e-06		Ppp1r16b	ENSMUSG00000037754	protein phosphatase 1, regulatory (inhibitor) subunit 16B [Source:MGI Symbol;Acc:MGI:2151841]		2.10385	7.30879e-71		Rhog	ENSMUSG00000073982	ras homolog family member G [Source:MGI Symbol;Acc:MGI:1928370]		2.19697	1.38123e-71		Fgd3	ENSMUSG00000037946	FYVE, RhoGEF and PH domain containing 3 [Source:MGI Symbol;Acc:MGI:1353657]		2.11098	8.6758e-88
Aldh1l2	ENSMUSG00000020256	aldehyde dehydrogenase 1 family, member L2 [Source:MGI Symbol;Acc:MGI:2444680]		2.29506	5.1433e-37		Mvp	ENSMUSG00000030681	major vault protein [Source:MGI Symbol;Acc:MGI:1925638]		2.10266	2.92163e-63		Trim36	ENSMUSG00000033949	tripartite motif-containing 36 [Source:MGI Symbol;Acc:MGI:106264]		2.19496	6.74637e-45		Arl4d	ENSMUSG00000034936	ADP-ribosylation factor-like 4D [Source:MGI Symbol;Acc:MGI:1933155]		2.10797	6.41252e-17
Fam57a	ENSMUSG00000069808	family with sequence similarity 57, member A [Source:MGI Symbol;Acc:MGI:2151840]		2.29373	1.52149e-140		Hspa2	ENSMUSG00000059970	heat shock protein 2 [Source:MGI Symbol;Acc:MGI:96243]		2.1015	4.567e-70		Eml2	ENSMUSG00000040811	echinoderm microtubule associated protein like 2 [Source:MGI Symbol;Acc:MGI:1919455]		2.19314	2.50377e-42		Tmcc3	ENSMUSG00000020023	transmembrane and coiled coil domains 3 [Source:MGI Symbol;Acc:MGI:2442900]		2.10776	5.25115e-124
Ddr1	ENSMUSG00000003534	discoidin domain receptor family, member 1 [Source:MGI Symbol;Acc:MGI:99216]		2.29097	1.47516e-173		Fam241a	ENSMUSG00000050549	family with sequence similarity 241, member A [Source:MGI Symbol;Acc:MGI:1917867]		2.1011	1.37295e-05		Evi2a	ENSMUSG00000078771	ecotropic viral integration site 2a [Source:MGI Symbol;Acc:MGI:95458]		2.19088	1.0414e-103		Chdh	ENSMUSG00000015970	choline dehydrogenase [Source:MGI Symbol;Acc:MGI:1860776]		2.10262	4.42173e-19
Prox1	ENSMUSG00000010175	prospero homeobox 1 [Source:MGI Symbol;Acc:MGI:97772]		2.29087	9.34676e-44		Sox10	ENSMUSG00000033006	SRY (sex determining region Y)-box 10 [Source:MGI Symbol;Acc:MGI:98358]		2.1009	1.50892e-97		Tmem81	ENSMUSG00000048174	transmembrane protein 81 [Source:MGI Symbol;Acc:MGI:1921876]		2.18982	6.45682e-17		Zfp579	ENSMUSG00000051550	zinc finger protein 579 [Source:MGI Symbol;Acc:MGI:1915740]		2.1019	4.6669e-56
Snx15	ENSMUSG00000024787	sorting nexin 15 [Source:MGI Symbol;Acc:MGI:1916274]		2.29008	3.60719e-103		C4b	ENSMUSG00000073418	complement component 4B (Chido blood group) [Source:MGI Symbol;Acc:MGI:88228]		2.09843	1.93588e-54		D16Ertd472e	ENSMUSG00000022864	DNA segment, Chr 16, ERATO Doi 472, expressed [Source:MGI Symbol;Acc:MGI:1196400]		2.18729	1.17043e-38		Lbh	ENSMUSG00000024063	limb-bud and heart [Source:MGI Symbol;Acc:MGI:1925139]		2.1001	4.99308e-67
Sgsh	ENSMUSG00000005043	N-sulfoglucosamine sulfohydrolase (sulfamidase) [Source:MGI Symbol;Acc:MGI:1350341]		2.28993	3.39828e-38		Fntb	ENSMUSG00000033373	farnesyltransferase, CAAX box, beta [Source:MGI Symbol;Acc:MGI:1861305]		2.09706	8.10005e-68		Cryab	ENSMUSG00000032060	crystallin, alpha B [Source:MGI Symbol;Acc:MGI:88516]		2.18237	7.56536e-68		Aatk	ENSMUSG00000025375	apoptosis-associated tyrosine kinase [Source:MGI Symbol;Acc:MGI:1197518]		2.09894	9.65266e-51
Rhou	ENSMUSG00000039960	ras homolog family member U [Source:MGI Symbol;Acc:MGI:1916831]		2.28808	1.45589e-69		Taldo1	ENSMUSG00000025503	transaldolase 1 [Source:MGI Symbol;Acc:MGI:1274789]		2.09583	3.23125e-197		Pex5l	ENSMUSG00000027674	peroxisomal biogenesis factor 5-like [Source:MGI Symbol;Acc:MGI:1916672]		2.17886	1.03656e-76		Gltp	ENSMUSG00000011884	glycolipid transfer protein [Source:MGI Symbol;Acc:MGI:1929253]		2.09595	2.6643e-98
Slc25a13	ENSMUSG00000015112	solute carrier family 25 (mitochondrial carrier, adenine nucleotide translocator), member 13 [Source:MGI Symbol;Acc:MGI:1354721]		2.28759	9.00533e-57		Gpr176	ENSMUSG00000040133	G protein-coupled receptor 176 [Source:MGI Symbol;Acc:MGI:2685858]		2.09457	7.69645e-46		Tmcc3	ENSMUSG00000020023	transmembrane and coiled coil domains 3 [Source:MGI Symbol;Acc:MGI:2442900]		2.17879	1.59049e-132		Josd2	ENSMUSG00000038695	Josephin domain containing 2 [Source:MGI Symbol;Acc:MGI:1913374]		2.09246	5.73728e-73
Tgfa	ENSMUSG00000029999	transforming growth factor alpha [Source:MGI Symbol;Acc:MGI:98724]		2.28691	6.69086e-88		Acaca	ENSMUSG00000020532	acetyl-Coenzyme A carboxylase alpha [Source:MGI Symbol;Acc:MGI:108451]		2.09322	1.17821e-36		Arhgap23	ENSMUSG00000049807	Rho GTPase activating protein 23 [Source:MGI Symbol;Acc:MGI:3697726]		2.17337	8.20525e-73		Slco3a1	ENSMUSG00000025790	solute carrier organic anion transporter family, member 3a1 [Source:MGI Symbol;Acc:MGI:1351867]		2.09117	3.81986e-87
Gas7	ENSMUSG00000033066	growth arrest specific 7 [Source:MGI Symbol;Acc:MGI:1202388]		2.28683	1.33652e-76		Tmeff2	ENSMUSG00000026109	transmembrane protein with EGF-like and two follistatin-like domains 2 [Source:MGI Symbol;Acc:MGI:1861735]		2.09201	2.1979e-49		Gng8	ENSMUSG00000063594	guanine nucleotide binding protein (G protein), gamma 8 [Source:MGI Symbol;Acc:MGI:109163]		2.17319	2.48061e-21		Il12rb1	ENSMUSG00000000791	interleukin 12 receptor, beta 1 [Source:MGI Symbol;Acc:MGI:104579]		2.09104	3.21821e-10
Rtkn	ENSMUSG00000034930	rhotekin [Source:MGI Symbol;Acc:MGI:107371]		2.28654	4.10747e-130		Nkx2-2	ENSMUSG00000027434	NK2 homeobox 2 [Source:MGI Symbol;Acc:MGI:97347]		2.09114	4.76807e-44		Snx33	ENSMUSG00000032733	sorting nexin 33 [Source:MGI Symbol;Acc:MGI:2443239]		2.1704	5.17441e-72		Tyro3	ENSMUSG00000027298	TYRO3 protein tyrosine kinase 3 [Source:MGI Symbol;Acc:MGI:104294]		2.08778	1.50932e-55
Pqlc3	ENSMUSG00000045679	PQ loop repeat containing [Source:MGI Symbol;Acc:MGI:2444067]		2.28428	1.03724e-08		St8sia5	ENSMUSG00000025425	ST8 alpha-N-acetyl-neuraminide alpha-2,8-sialyltransferase 5 [Source:MGI Symbol;Acc:MGI:109243]		2.0897	9.32021e-49		Micall1	ENSMUSG00000033039	microtubule associated monooxygenase, calponin and LIM domain containing -like 1 [Source:MGI Symbol;Acc:MGI:105870]		2.16838	3.81701e-149		Cep72	ENSMUSG00000021572	centrosomal protein 72 [Source:MGI Symbol;Acc:MGI:1921720]		2.08353	0.00239053
Tmcc3	ENSMUSG00000020023	transmembrane and coiled coil domains 3 [Source:MGI Symbol;Acc:MGI:2442900]		2.28244	1.4657e-145		Tmbim1	ENSMUSG00000006301	transmembrane BAX inhibitor motif containing 1 [Source:MGI Symbol;Acc:MGI:1916910]		2.08943	1.7662e-132		Pld6	ENSMUSG00000043648	phospholipase D family, member 6 [Source:MGI Symbol;Acc:MGI:2687283]		2.16788	0.000862985		Atp1b3	ENSMUSG00000032412	ATPase, Na+/K+ transporting, beta 3 polypeptide [Source:MGI Symbol;Acc:MGI:107788]		2.08226	8.7368e-113
Zfp579	ENSMUSG00000051550	zinc finger protein 579 [Source:MGI Symbol;Acc:MGI:1915740]		2.28233	1.74106e-62		Plxnb3	ENSMUSG00000031385	plexin B3 [Source:MGI Symbol;Acc:MGI:2154240]		2.08548	9.50228e-71		Tfeb	ENSMUSG00000023990	transcription factor EB [Source:MGI Symbol;Acc:MGI:103270]		2.16491	8.47326e-61		Smad7	ENSMUSG00000025880	SMAD family member 7 [Source:MGI Symbol;Acc:MGI:1100518]		2.07839	7.27412e-62
Megf10	ENSMUSG00000024593	multiple EGF-like-domains 10 [Source:MGI Symbol;Acc:MGI:2685177]		2.2819	4.3071e-94		Rcbtb1	ENSMUSG00000035469	regulator of chromosome condensation (RCC1) and BTB (POZ) domain containing protein 1 [Source:MGI Symbol;Acc:MGI:1918580]		2.08255	3.50216e-48		Mks1	ENSMUSG00000034121	Meckel syndrome, type 1 [Source:MGI Symbol;Acc:MGI:3584243]		2.16421	5.83406e-15		Plekhg1	ENSMUSG00000040624	pleckstrin homology domain containing, family G (with RhoGef domain) member 1 [Source:MGI Symbol;Acc:MGI:2676551]		2.07526	1.33878e-77
Kif19a	ENSMUSG00000010021	kinesin family member 19A [Source:MGI Symbol;Acc:MGI:2447024]		2.27829	3.13748e-27		Phgdh	ENSMUSG00000053398	3-phosphoglycerate dehydrogenase [Source:MGI Symbol;Acc:MGI:1355330]		2.08181	6.87418e-108		Col28a1	ENSMUSG00000068794	collagen, type XXVIII, alpha 1 [Source:MGI Symbol;Acc:MGI:2685312]		2.16275	0.0100079		Syde2	ENSMUSG00000036863	synapse defective 1, Rho GTPase, homolog 2 (C. elegans) [Source:MGI Symbol;Acc:MGI:3036264]		2.0752	6.57826e-14
Il11	ENSMUSG00000004371	interleukin 11 [Source:MGI Symbol;Acc:MGI:107613]		2.27825	0.0019495		Ppfibp2	ENSMUSG00000036528	PTPRF interacting protein, binding protein 2 (liprin beta 2) [Source:MGI Symbol;Acc:MGI:894649]		2.07936	2.13771e-76		Acot1	ENSMUSG00000072949	acyl-CoA thioesterase 1 [Source:MGI Symbol;Acc:MGI:1349396]		2.1582	1.5015e-53		Rbks	ENSMUSG00000029136	ribokinase [Source:MGI Symbol;Acc:MGI:1918586]		2.07381	5.71307e-13
Acot1	ENSMUSG00000072949	acyl-CoA thioesterase 1 [Source:MGI Symbol;Acc:MGI:1349396]		2.27609	4.798e-58		Ildr1	ENSMUSG00000022900	immunoglobulin-like domain containing receptor 1 [Source:MGI Symbol;Acc:MGI:2146574]		2.07863	0.000438281		Edil3	ENSMUSG00000034488	EGF-like repeats and discoidin I-like domains 3 [Source:MGI Symbol;Acc:MGI:1329025]		2.15595	9.24768e-47		Magt1	ENSMUSG00000031232	magnesium transporter 1 [Source:MGI Symbol;Acc:MGI:1914325]		2.06961	1.08573e-89
Gng11	ENSMUSG00000032766	guanine nucleotide binding protein (G protein), gamma 11 [Source:MGI Symbol;Acc:MGI:1913316]		2.27166	2.98198e-111		Hhip	ENSMUSG00000064325	Hedgehog-interacting protein [Source:MGI Symbol;Acc:MGI:1341847]		2.07828	3.11041e-26		Rtkn	ENSMUSG00000034930	rhotekin [Source:MGI Symbol;Acc:MGI:107371]		2.15446	1.47534e-115		Ripk4	ENSMUSG00000005251	receptor-interacting serine-threonine kinase 4 [Source:MGI Symbol;Acc:MGI:1919638]		2.06712	0.0239598
Fam222a	ENSMUSG00000041930	family with sequence similarity 222, member A [Source:MGI Symbol;Acc:MGI:3605543]		2.27105	9.15989e-49		Cntn3	ENSMUSG00000030075	contactin 3 [Source:MGI Symbol;Acc:MGI:99534]		2.07789	4.02562e-28		Trim13	ENSMUSG00000035235	tripartite motif-containing 13 [Source:MGI Symbol;Acc:MGI:1913847]		2.15429	2.69569e-45		Dnajb2	ENSMUSG00000026203	DnaJ heat shock protein family (Hsp40) member B2 [Source:MGI Symbol;Acc:MGI:1928739]		2.06524	3.11818e-67
Lrrn1	ENSMUSG00000034648	leucine rich repeat protein 1, neuronal [Source:MGI Symbol;Acc:MGI:106038]		2.27003	6.83685e-58		Paqr6	ENSMUSG00000041423	progestin and adipoQ receptor family member VI [Source:MGI Symbol;Acc:MGI:1916207]		2.07703	6.19314e-32		Phgdh	ENSMUSG00000053398	3-phosphoglycerate dehydrogenase [Source:MGI Symbol;Acc:MGI:1355330]		2.15169	2.29915e-115		4933428G20Rik	ENSMUSG00000047988	RIKEN cDNA 4933428G20 gene [Source:MGI Symbol;Acc:MGI:1918475]		2.06403	0.0163452
Lipe	ENSMUSG00000003123	lipase, hormone sensitive [Source:MGI Symbol;Acc:MGI:96790]		2.26705	8.95409e-34		Trim59	ENSMUSG00000034317	tripartite motif-containing 59 [Source:MGI Symbol;Acc:MGI:1914199]		2.06901	3.07723e-84		Mpz	ENSMUSG00000056569	myelin protein zero [Source:MGI Symbol;Acc:MGI:103177]		2.15046	0.00340224		St6galnac3	ENSMUSG00000052544	ST6 (alpha-N-acetyl-neuraminyl-2,3-beta-galactosyl-1,3)-N-acetylgalactosaminide alpha-2,6-sialyltransferase 3 [Source:MGI Symbol;Acc:MGI:1341828]		2.06382	7.8063e-41
Actn4	ENSMUSG00000054808	actinin alpha 4 [Source:MGI Symbol;Acc:MGI:1890773]		2.26609	4.94164e-283		Piga	ENSMUSG00000031381	phosphatidylinositol glycan anchor biosynthesis, class A [Source:MGI Symbol;Acc:MGI:99461]		2.06821	6.76284e-19		Efcab14	ENSMUSG00000034210	EF-hand calcium binding domain 14 [Source:MGI Symbol;Acc:MGI:2442397]		2.15042	1.63977e-75		1190005I06Rik	ENSMUSG00000043687	RIKEN cDNA 1190005I06 gene [Source:MGI Symbol;Acc:MGI:1916168]		2.06178	5.43757e-08
Tspan15	ENSMUSG00000037031	tetraspanin 15 [Source:MGI Symbol;Acc:MGI:1917673]		2.26488	5.27633e-99		Depdc7	ENSMUSG00000027173	DEP domain containing 7 [Source:MGI Symbol;Acc:MGI:2139258]		2.06816	8.248e-09		Zfp579	ENSMUSG00000051550	zinc finger protein 579 [Source:MGI Symbol;Acc:MGI:1915740]		2.14459	4.8455e-58		Jup	ENSMUSG00000001552	junction plakoglobin [Source:MGI Symbol;Acc:MGI:96650]		2.05825	2.66114e-113
Csf1	ENSMUSG00000014599	colony stimulating factor 1 (macrophage) [Source:MGI Symbol;Acc:MGI:1339753]		2.26373	3.32202e-89		Gab1	ENSMUSG00000031714	growth factor receptor bound protein 2-associated protein 1 [Source:MGI Symbol;Acc:MGI:108088]		2.05825	1.0267e-153		Megf10	ENSMUSG00000024593	multiple EGF-like-domains 10 [Source:MGI Symbol;Acc:MGI:2685177]		2.14438	3.9187e-82		Arhgef2	ENSMUSG00000028059	rho/rac guanine nucleotide exchange factor (GEF) 2 [Source:MGI Symbol;Acc:MGI:103264]		2.05512	7.92601e-64
Car14	ENSMUSG00000038526	carbonic anhydrase 14 [Source:MGI Symbol;Acc:MGI:1344341]		2.26368	7.02753e-64		Tspan15	ENSMUSG00000037031	tetraspanin 15 [Source:MGI Symbol;Acc:MGI:1917673]		2.05685	4.99678e-82		Serpina3n	ENSMUSG00000021091	serine (or cysteine) peptidase inhibitor, clade A, member 3N [Source:MGI Symbol;Acc:MGI:105045]		2.14397	1.01451e-56		Gpr37	ENSMUSG00000039904	G protein-coupled receptor 37 [Source:MGI Symbol;Acc:MGI:1313297]		2.05122	6.0446e-53
Bfsp1	ENSMUSG00000027420	beaded filament structural protein 1, in lens-CP94 [Source:MGI Symbol;Acc:MGI:101770]		2.26277	4.58819e-06		Gstk1	ENSMUSG00000029864	glutathione S-transferase kappa 1 [Source:MGI Symbol;Acc:MGI:1923513]		2.05604	3.63276e-19		Plpp2	ENSMUSG00000052151	phospholipid phosphatase 2 [Source:MGI Symbol;Acc:MGI:1354945]		2.13831	2.29229e-38		Chtf18	ENSMUSG00000019214	CTF18, chromosome transmission fidelity factor 18 [Source:MGI Symbol;Acc:MGI:2384887]		2.04687	1.3201e-05
Galnt5	ENSMUSG00000026828	polypeptide N-acetylgalactosaminyltransferase 5 [Source:MGI Symbol;Acc:MGI:2179403]		2.26237	0.013375		Dusp26	ENSMUSG00000039661	dual specificity phosphatase 26 (putative) [Source:MGI Symbol;Acc:MGI:1914209]		2.05529	5.38451e-31		Gng11	ENSMUSG00000032766	guanine nucleotide binding protein (G protein), gamma 11 [Source:MGI Symbol;Acc:MGI:1913316]		2.13632	2.99505e-98		Myh14	ENSMUSG00000030739	myosin, heavy polypeptide 14 [Source:MGI Symbol;Acc:MGI:1919210]		2.04611	1.18359e-39
AI606181	ENSMUSG00000074873	expressed sequence AI606181 [Source:MGI Symbol;Acc:MGI:2147586]		2.26131	2.2244e-10		Tnni1	ENSMUSG00000026418	troponin I, skeletal, slow 1 [Source:MGI Symbol;Acc:MGI:105073]		2.05106	8.75522e-47		Il1rap	ENSMUSG00000022514	interleukin 1 receptor accessory protein [Source:MGI Symbol;Acc:MGI:104975]		2.1322	3.70162e-34		Esyt3	ENSMUSG00000037681	extended synaptotagmin-like protein 3 [Source:MGI Symbol;Acc:MGI:1098699]		2.04567	8.0272e-10
Gal3st1	ENSMUSG00000049721	galactose-3-O-sulfotransferase 1 [Source:MGI Symbol;Acc:MGI:1858277]		2.25747	3.33019e-58		St6galnac3	ENSMUSG00000052544	ST6 (alpha-N-acetyl-neuraminyl-2,3-beta-galactosyl-1,3)-N-acetylgalactosaminide alpha-2,6-sialyltransferase 3 [Source:MGI Symbol;Acc:MGI:1341828]		2.05084	2.60906e-40		B3galt5	ENSMUSG00000074892	UDP-Gal:betaGlcNAc beta 1,3-galactosyltransferase, polypeptide 5 [Source:MGI Symbol;Acc:MGI:2136878]		2.13053	5.32139e-41		Ccdc13	ENSMUSG00000079235	coiled-coil domain containing 13 [Source:MGI Symbol;Acc:MGI:1920144]		2.04494	7.96793e-17
Zfp536	ENSMUSG00000043456	zinc finger protein 536 [Source:MGI Symbol;Acc:MGI:1926102]		2.25741	5.84914e-37		Psat1	ENSMUSG00000024640	phosphoserine aminotransferase 1 [Source:MGI Symbol;Acc:MGI:2183441]		2.04661	7.34791e-104		Map7	ENSMUSG00000019996	microtubule-associated protein 7 [Source:MGI Symbol;Acc:MGI:1328328]		2.12946	7.27887e-72		Atp10b	ENSMUSG00000055415	ATPase, class V, type 10B [Source:MGI Symbol;Acc:MGI:2442688]		2.04476	6.26137e-12
Plod1	ENSMUSG00000019055	procollagen-lysine, 2-oxoglutarate 5-dioxygenase 1 [Source:MGI Symbol;Acc:MGI:99907]		2.25658	1.70323e-113		Pcyt2	ENSMUSG00000025137	phosphate cytidylyltransferase 2, ethanolamine [Source:MGI Symbol;Acc:MGI:1915921]		2.04638	1.85218e-59		Pacsin3	ENSMUSG00000027257	protein kinase C and casein kinase substrate in neurons 3 [Source:MGI Symbol;Acc:MGI:1891410]		2.12617	9.73409e-64		Srcin1	ENSMUSG00000038453	SRC kinase signaling inhibitor 1 [Source:MGI Symbol;Acc:MGI:1933179]		2.04387	7.84679e-63
Creb3l2	ENSMUSG00000038648	cAMP responsive element binding protein 3-like 2 [Source:MGI Symbol;Acc:MGI:2442695]		2.25103	9.96254e-68		Arhgef2	ENSMUSG00000028059	rho/rac guanine nucleotide exchange factor (GEF) 2 [Source:MGI Symbol;Acc:MGI:103264]		2.04607	3.45339e-63		Fgd3	ENSMUSG00000037946	FYVE, RhoGEF and PH domain containing 3 [Source:MGI Symbol;Acc:MGI:1353657]		2.12607	3.47851e-89		Eml1	ENSMUSG00000058070	echinoderm microtubule associated protein like 1 [Source:MGI Symbol;Acc:MGI:1915769]		2.04382	9.11226e-53
Tmem81	ENSMUSG00000048174	transmembrane protein 81 [Source:MGI Symbol;Acc:MGI:1921876]		2.24942	1.73154e-17		Prr5l	ENSMUSG00000032841	proline rich 5 like [Source:MGI Symbol;Acc:MGI:1919696]		2.04524	5.69339e-79		Macrod1	ENSMUSG00000036278	MACRO domain containing 1 [Source:MGI Symbol;Acc:MGI:2147583]		2.12504	4.75845e-41		Carhsp1	ENSMUSG00000008393	calcium regulated heat stable protein 1 [Source:MGI Symbol;Acc:MGI:1196368]		2.04268	9.82941e-143
Abca2	ENSMUSG00000026944	ATP-binding cassette, sub-family A (ABC1), member 2 [Source:MGI Symbol;Acc:MGI:99606]		2.24868	5.454e-96		Gipr	ENSMUSG00000030406	gastric inhibitory polypeptide receptor [Source:MGI Symbol;Acc:MGI:1352753]		2.04383	2.14242e-09		Cntn3	ENSMUSG00000030075	contactin 3 [Source:MGI Symbol;Acc:MGI:99534]		2.12083	5.72003e-29		Gab1	ENSMUSG00000031714	growth factor receptor bound protein 2-associated protein 1 [Source:MGI Symbol;Acc:MGI:108088]		2.04195	1.77915e-155
Secisbp2l	ENSMUSG00000035093	SECIS binding protein 2-like [Source:MGI Symbol;Acc:MGI:1917604]		2.24738	9.9846e-66		Rftn1	ENSMUSG00000039316	raftlin lipid raft linker 1 [Source:MGI Symbol;Acc:MGI:1923688]		2.04115	5.31595e-32		Sec14l5	ENSMUSG00000091712	SEC14-like lipid binding 5 [Source:MGI Symbol;Acc:MGI:3616084]		2.11743	3.41078e-42		Trp53i13	ENSMUSG00000044328	transformation related protein 53 inducible protein 13 [Source:MGI Symbol;Acc:MGI:1915125]		2.04014	7.33946e-17
Mn1	ENSMUSG00000070576	meningioma 1 [Source:MGI Symbol;Acc:MGI:1261813]		2.2457	1.24302e-26		Rnf43	ENSMUSG00000034177	ring finger protein 43 [Source:MGI Symbol;Acc:MGI:2442609]		2.03918	9.98879e-13		Xrcc3	ENSMUSG00000021287	X-ray repair complementing defective repair in Chinese hamster cells 3 [Source:MGI Symbol;Acc:MGI:1921585]		2.11609	1.23204e-27		Sema7a	ENSMUSG00000038264	sema domain, immunoglobulin domain (Ig), and GPI membrane anchor, (semaphorin) 7A [Source:MGI Symbol;Acc:MGI:1306826]		2.04	3.01485e-47
Mfge8	ENSMUSG00000030605	milk fat globule-EGF factor 8 protein [Source:MGI Symbol;Acc:MGI:102768]		2.24383	2.2056e-61		Snx33	ENSMUSG00000032733	sorting nexin 33 [Source:MGI Symbol;Acc:MGI:2443239]		2.03883	7.9958e-63		Tex52	ENSMUSG00000079304	testis expressed 52 [Source:MGI Symbol;Acc:MGI:1918399]		2.1144	1.79306e-17		Micall1	ENSMUSG00000033039	microtubule associated monooxygenase, calponin and LIM domain containing -like 1 [Source:MGI Symbol;Acc:MGI:105870]		2.03328	1.60004e-130
Mbp	ENSMUSG00000041607	myelin basic protein [Source:MGI Symbol;Acc:MGI:96925]		2.24301	3.68028e-08		St18	ENSMUSG00000033740	suppression of tumorigenicity 18 [Source:MGI Symbol;Acc:MGI:2446700]		2.03788	2.05196e-25		Scd2	ENSMUSG00000025203	stearoyl-Coenzyme A desaturase 2 [Source:MGI Symbol;Acc:MGI:98240]		2.11379	5.4391e-139		Mxd3	ENSMUSG00000021485	Max dimerization protein 3 [Source:MGI Symbol;Acc:MGI:104987]		2.03262	0.00339907
Dnaaf5	ENSMUSG00000025857	dynein, axonemal assembly factor 5 [Source:MGI Symbol;Acc:MGI:3616079]		2.24122	1.13576e-39		Spry1	ENSMUSG00000037211	sprouty RTK signaling antagonist 1 [Source:MGI Symbol;Acc:MGI:1345139]		2.03784	9.39661e-29		Arc	ENSMUSG00000022602	activity regulated cytoskeletal-associated protein [Source:MGI Symbol;Acc:MGI:88067]		2.11365	5.01423e-26		Dis3l2	ENSMUSG00000053333	DIS3 like 3'-5' exoribonuclease 2 [Source:MGI Symbol;Acc:MGI:2442555]		2.03172	5.2841e-38
Scd2	ENSMUSG00000025203	stearoyl-Coenzyme A desaturase 2 [Source:MGI Symbol;Acc:MGI:98240]		2.23989	3.2362e-156		Lgals2	ENSMUSG00000043501	lectin, galactose-binding, soluble 2 [Source:MGI Symbol;Acc:MGI:895068]		2.03514	5.41916e-08		Pkd2l1	ENSMUSG00000037578	polycystic kidney disease 2-like 1 [Source:MGI Symbol;Acc:MGI:1352448]		2.11303	1.59917e-27		Phldb1	ENSMUSG00000048537	pleckstrin homology like domain, family B, member 1 [Source:MGI Symbol;Acc:MGI:2143230]		2.02965	8.97771e-123
Tmem98	ENSMUSG00000035413	transmembrane protein 98 [Source:MGI Symbol;Acc:MGI:1923457]		2.23887	6.91173e-83		Anln	ENSMUSG00000036777	anillin, actin binding protein [Source:MGI Symbol;Acc:MGI:1920174]		2.03399	2.94228e-54		Ermp1	ENSMUSG00000046324	endoplasmic reticulum metallopeptidase 1 [Source:MGI Symbol;Acc:MGI:106250]		2.10821	3.6308e-87		Scel	ENSMUSG00000022123	sciellin [Source:MGI Symbol;Acc:MGI:1891228]		2.02752	3.58353e-08
Serinc5	ENSMUSG00000021703	serine incorporator 5 [Source:MGI Symbol;Acc:MGI:2444223]		2.23731	7.89449e-128		Ccdc89	ENSMUSG00000044362	coiled-coil domain containing 89 [Source:MGI Symbol;Acc:MGI:1917304]		2.03184	1.46248e-06		Epn2	ENSMUSG00000001036	epsin 2 [Source:MGI Symbol;Acc:MGI:1333766]		2.10706	3.57487e-85		Aven	ENSMUSG00000003604	apoptosis, caspase activation inhibitor [Source:MGI Symbol;Acc:MGI:1921518]		2.02739	8.64632e-27
Cryab	ENSMUSG00000032060	crystallin, alpha B [Source:MGI Symbol;Acc:MGI:88516]		2.23594	3.02309e-71		Phldb1	ENSMUSG00000048537	pleckstrin homology like domain, family B, member 1 [Source:MGI Symbol;Acc:MGI:2143230]		2.03071	4.06498e-122		Fads6	ENSMUSG00000044788	fatty acid desaturase domain family, member 6 [Source:MGI Symbol;Acc:MGI:3039592]		2.10159	3.80902e-132		Trim13	ENSMUSG00000035235	tripartite motif-containing 13 [Source:MGI Symbol;Acc:MGI:1913847]		2.02436	1.39083e-39
Cep72	ENSMUSG00000021572	centrosomal protein 72 [Source:MGI Symbol;Acc:MGI:1921720]		2.23504	0.000893644		3110082J24Rik	ENSMUSG00000086815	RIKEN cDNA 3110082J24 gene [Source:MGI Symbol;Acc:MGI:3641994]		2.03066	8.38132e-06		1700022I11Rik	ENSMUSG00000028451	RIKEN cDNA 1700022I11 gene [Source:MGI Symbol;Acc:MGI:1914567]		2.10151	0.0306641		Mvp	ENSMUSG00000030681	major vault protein [Source:MGI Symbol;Acc:MGI:1925638]		2.02369	1.00367e-57
Adamtsl1	ENSMUSG00000066113	ADAMTS-like 1 [Source:MGI Symbol;Acc:MGI:1924989]		2.233	1.21914e-51		Il33	ENSMUSG00000024810	interleukin 33 [Source:MGI Symbol;Acc:MGI:1924375]		2.03064	1.0061e-117		Aven	ENSMUSG00000003604	apoptosis, caspase activation inhibitor [Source:MGI Symbol;Acc:MGI:1921518]		2.09953	3.04905e-28		Eml2	ENSMUSG00000040811	echinoderm microtubule associated protein like 2 [Source:MGI Symbol;Acc:MGI:1919455]		2.01943	4.49979e-36
Mkrn3	ENSMUSG00000070527	makorin, ring finger protein, 3 [Source:MGI Symbol;Acc:MGI:2181178]		2.23057	5.83686e-07		Garem2	ENSMUSG00000044576	GRB2 associated regulator of MAPK1 subtype 2 [Source:MGI Symbol;Acc:MGI:2685290]		2.02677	7.91946e-29		Lrrn1	ENSMUSG00000034648	leucine rich repeat protein 1, neuronal [Source:MGI Symbol;Acc:MGI:106038]		2.09734	2.86906e-49		Klhl2	ENSMUSG00000031605	kelch-like 2, Mayven [Source:MGI Symbol;Acc:MGI:1924363]		2.01795	1.13111e-63
Ldb3	ENSMUSG00000021798	LIM domain binding 3 [Source:MGI Symbol;Acc:MGI:1344412]		2.22926	1.11426e-27		Tppp	ENSMUSG00000021573	tubulin polymerization promoting protein [Source:MGI Symbol;Acc:MGI:1920198]		2.02429	2.72701e-75		Creb3l4	ENSMUSG00000027938	cAMP responsive element binding protein 3-like 4 [Source:MGI Symbol;Acc:MGI:1916603]		2.09521	0.0247396		Tmem98	ENSMUSG00000035413	transmembrane protein 98 [Source:MGI Symbol;Acc:MGI:1923457]		2.01738	5.19969e-69
Shroom3	ENSMUSG00000029381	shroom family member 3 [Source:MGI Symbol;Acc:MGI:1351655]		2.22655	5.17489e-34		Zdhhc12	ENSMUSG00000015335	zinc finger, DHHC domain containing 12 [Source:MGI Symbol;Acc:MGI:1913470]		2.02374	1.50865e-18		Depdc7	ENSMUSG00000027173	DEP domain containing 7 [Source:MGI Symbol;Acc:MGI:2139258]		2.09345	3.47692e-09		Faah	ENSMUSG00000034171	fatty acid amide hydrolase [Source:MGI Symbol;Acc:MGI:109609]		2.01634	1.94677e-71
Phlpp1	ENSMUSG00000044340	PH domain and leucine rich repeat protein phosphatase 1 [Source:MGI Symbol;Acc:MGI:2138327]		2.22394	7.05009e-80		Aacs	ENSMUSG00000029482	acetoacetyl-CoA synthetase [Source:MGI Symbol;Acc:MGI:1926144]		2.02244	1.00034e-30		Arl4d	ENSMUSG00000034936	ADP-ribosylation factor-like 4D [Source:MGI Symbol;Acc:MGI:1933155]		2.09319	3.05369e-16		Tmod1	ENSMUSG00000028328	tropomodulin 1 [Source:MGI Symbol;Acc:MGI:98775]		2.01335	4.74224e-60
Ninj2	ENSMUSG00000041377	ninjurin 2 [Source:MGI Symbol;Acc:MGI:1352751]		2.22035	1.58734e-14		2310022B05Rik	ENSMUSG00000031983	RIKEN cDNA 2310022B05 gene [Source:MGI Symbol;Acc:MGI:1916801]		2.02163	1.80375e-70		Nkain2	ENSMUSG00000069670	Na+/K+ transporting ATPase interacting 2 [Source:MGI Symbol;Acc:MGI:1923447]		2.09273	3.79864e-100		Ippk	ENSMUSG00000021385	inositol 1,3,4,5,6-pentakisphosphate 2-kinase [Source:MGI Symbol;Acc:MGI:1922928]		2.00495	4.15623e-23
Trim7	ENSMUSG00000040350	tripartite motif-containing 7 [Source:MGI Symbol;Acc:MGI:2137353]		2.22015	2.17217e-14		Arrdc2	ENSMUSG00000002910	arrestin domain containing 2 [Source:MGI Symbol;Acc:MGI:1918057]		2.02097	5.57606e-35		Dcps	ENSMUSG00000032040	decapping enzyme, scavenger [Source:MGI Symbol;Acc:MGI:1916555]		2.08979	8.00389e-36		Rtkn	ENSMUSG00000034930	rhotekin [Source:MGI Symbol;Acc:MGI:107371]		2.00386	2.06564e-100
Xaf1	ENSMUSG00000040483	XIAP associated factor 1 [Source:MGI Symbol;Acc:MGI:3772572]		2.22009	6.3869e-34		Elavl3	ENSMUSG00000003410	ELAV like RNA binding protein 3 [Source:MGI Symbol;Acc:MGI:109157]		2.01803	7.34575e-43		Ribc1	ENSMUSG00000025257	RIB43A domain with coiled-coils 1 [Source:MGI Symbol;Acc:MGI:1913861]		2.08502	0.00393381		Rcbtb1	ENSMUSG00000035469	regulator of chromosome condensation (RCC1) and BTB (POZ) domain containing protein 1 [Source:MGI Symbol;Acc:MGI:1918580]		2.00039	1.35582e-44
Trim36	ENSMUSG00000033949	tripartite motif-containing 36 [Source:MGI Symbol;Acc:MGI:106264]		2.21986	2.06083e-46		Ehd1	ENSMUSG00000024772	EH-domain containing 1 [Source:MGI Symbol;Acc:MGI:1341878]		2.018	7.04713e-59		Tgfa	ENSMUSG00000029999	transforming growth factor alpha [Source:MGI Symbol;Acc:MGI:98724]		2.08439	3.19886e-73		Tmem151a	ENSMUSG00000061451	transmembrane protein 151A [Source:MGI Symbol;Acc:MGI:2147713]		2.0003	5.8235e-50
Rcbtb1	ENSMUSG00000035469	regulator of chromosome condensation (RCC1) and BTB (POZ) domain containing protein 1 [Source:MGI Symbol;Acc:MGI:1918580]		2.21554	7.59946e-55		Ankub1	ENSMUSG00000074591	ankrin repeat and ubiquitin domain containing 1 [Source:MGI Symbol;Acc:MGI:2685256]		2.01645	1.36984e-08		Klhl2	ENSMUSG00000031605	kelch-like 2, Mayven [Source:MGI Symbol;Acc:MGI:1924363]		2.08335	9.45961e-68		Hcn2	ENSMUSG00000020331	hyperpolarization-activated, cyclic nucleotide-gated K+ 2 [Source:MGI Symbol;Acc:MGI:1298210]		1.99958	5.43301e-64
Anxa5	ENSMUSG00000027712	annexin A5 [Source:MGI Symbol;Acc:MGI:106008]		2.21476	5.65017e-179		Myh14	ENSMUSG00000030739	myosin, heavy polypeptide 14 [Source:MGI Symbol;Acc:MGI:1919210]		2.01537	4.44643e-38		Gal3st1	ENSMUSG00000049721	galactose-3-O-sulfotransferase 1 [Source:MGI Symbol;Acc:MGI:1858277]		2.0772	1.3871e-49		Cpd	ENSMUSG00000020841	carboxypeptidase D [Source:MGI Symbol;Acc:MGI:107265]		1.99677	9.82669e-67
Afap1l1	ENSMUSG00000033032	actin filament associated protein 1-like 1 [Source:MGI Symbol;Acc:MGI:2147199]		2.21415	1.60968e-38		Rab37	ENSMUSG00000020732	RAB37, member RAS oncogene family [Source:MGI Symbol;Acc:MGI:1929945]		2.01247	5.79189e-27		Usp31	ENSMUSG00000063317	ubiquitin specific peptidase 31 [Source:MGI Symbol;Acc:MGI:1923429]		2.07318	9.2676e-39		Ada	ENSMUSG00000017697	adenosine deaminase [Source:MGI Symbol;Acc:MGI:87916]		1.9944	8.32835e-07
Tmeff1	ENSMUSG00000028347	transmembrane protein with EGF-like and two follistatin-like domains 1 [Source:MGI Symbol;Acc:MGI:1926810]		2.21386	4.85464e-64		Hoxa4	ENSMUSG00000000942	homeobox A4 [Source:MGI Symbol;Acc:MGI:96176]		2.01145	1.3657e-18		Pxylp1	ENSMUSG00000043587	2-phosphoxylose phosphatase 1 [Source:MGI Symbol;Acc:MGI:2442444]		2.07211	8.00345e-26		Ehd1	ENSMUSG00000024772	EH-domain containing 1 [Source:MGI Symbol;Acc:MGI:1341878]		1.99227	7.05103e-57
Creb5	ENSMUSG00000053007	cAMP responsive element binding protein 5 [Source:MGI Symbol;Acc:MGI:2443973]		2.21376	2.82557e-30		Kcna6	ENSMUSG00000038077	potassium voltage-gated channel, shaker-related, subfamily, member 6 [Source:MGI Symbol;Acc:MGI:96663]		2.00888	7.47926e-93		Dnajb2	ENSMUSG00000026203	DnaJ heat shock protein family (Hsp40) member B2 [Source:MGI Symbol;Acc:MGI:1928739]		2.0719	1.65368e-67		Capn12	ENSMUSG00000054083	calpain 12 [Source:MGI Symbol;Acc:MGI:1891369]		1.98898	0.0240395
Klhl4	ENSMUSG00000025597	kelch-like 4 [Source:MGI Symbol;Acc:MGI:2442829]		2.2136	8.69205e-33		Plcl1	ENSMUSG00000038349	phospholipase C-like 1 [Source:MGI Symbol;Acc:MGI:3036262]		2.00867	1.04803e-62		Rnf112	ENSMUSG00000010086	ring finger protein 112 [Source:MGI Symbol;Acc:MGI:106611]		2.07166	3.04854e-46		Gdf9	ENSMUSG00000018238	growth differentiation factor 9 [Source:MGI Symbol;Acc:MGI:95692]		1.98636	0.000729149
Opalin	ENSMUSG00000050121	oligodendrocytic myelin paranodal and inner loop protein [Source:MGI Symbol;Acc:MGI:2657025]		2.2117	7.12626e-92		Tgfa	ENSMUSG00000029999	transforming growth factor alpha [Source:MGI Symbol;Acc:MGI:98724]		2.00678	3.68412e-68		Phlpp1	ENSMUSG00000044340	PH domain and leucine rich repeat protein phosphatase 1 [Source:MGI Symbol;Acc:MGI:2138327]		2.07027	6.57378e-69		Shisa8	ENSMUSG00000096883	shisa family member 8 [Source:MGI Symbol;Acc:MGI:2146080]		1.98469	1.38503e-12
Tex52	ENSMUSG00000079304	testis expressed 52 [Source:MGI Symbol;Acc:MGI:1918399]		2.21105	3.04332e-19		Cnmd	ENSMUSG00000022025	chondromodulin [Source:MGI Symbol;Acc:MGI:1341171]		2.00106	0.0128022		Zdhhc14	ENSMUSG00000034265	zinc finger, DHHC domain containing 14 [Source:MGI Symbol;Acc:MGI:2653229]		2.06914	7.80521e-77		Gatm	ENSMUSG00000027199	glycine amidinotransferase (L-arginine:glycine amidinotransferase) [Source:MGI Symbol;Acc:MGI:1914342]		1.98202	9.71498e-58
Sgk1	ENSMUSG00000019970	serum/glucocorticoid regulated kinase 1 [Source:MGI Symbol;Acc:MGI:1340062]		2.20985	3.86772e-08		Btc	ENSMUSG00000082361	betacellulin, epidermal growth factor family member [Source:MGI Symbol;Acc:MGI:99439]		1.99843	7.44521e-05		Rftn1	ENSMUSG00000039316	raftlin lipid raft linker 1 [Source:MGI Symbol;Acc:MGI:1923688]		2.06722	2.64625e-33		Elavl3	ENSMUSG00000003410	ELAV like RNA binding protein 3 [Source:MGI Symbol;Acc:MGI:109157]		1.98109	1.82723e-41
Qdpr	ENSMUSG00000015806	quinoid dihydropteridine reductase [Source:MGI Symbol;Acc:MGI:97836]		2.20958	3.07648e-100		Pcyox1l	ENSMUSG00000024579	prenylcysteine oxidase 1 like [Source:MGI Symbol;Acc:MGI:3606062]		1.99683	2.41349e-28		Adprhl1	ENSMUSG00000031448	ADP-ribosylhydrolase like 1 [Source:MGI Symbol;Acc:MGI:2442168]		2.06623	0.0058846		Cdc42ep1	ENSMUSG00000049521	CDC42 effector protein (Rho GTPase binding) 1 [Source:MGI Symbol;Acc:MGI:1929763]		1.97993	1.21093e-117
Elovl5	ENSMUSG00000032349	ELOVL family member 5, elongation of long chain fatty acids (yeast) [Source:MGI Symbol;Acc:MGI:1916051]		2.20739	5.5463e-134		Ado	ENSMUSG00000057134	2-aminoethanethiol (cysteamine) dioxygenase [Source:MGI Symbol;Acc:MGI:2685083]		1.99595	6.77757e-127		Pde8a	ENSMUSG00000025584	phosphodiesterase 8A [Source:MGI Symbol;Acc:MGI:1277116]		2.06608	4.37599e-171		Padi2	ENSMUSG00000028927	peptidyl arginine deiminase, type II [Source:MGI Symbol;Acc:MGI:1338892]		1.97598	3.3321e-33
Gna12	ENSMUSG00000000149	guanine nucleotide binding protein, alpha 12 [Source:MGI Symbol;Acc:MGI:95767]		2.20383	9.77269e-121		Abca8a	ENSMUSG00000041828	ATP-binding cassette, sub-family A (ABC1), member 8a [Source:MGI Symbol;Acc:MGI:2386846]		1.99577	3.02275e-15		Marcksl1	ENSMUSG00000047945	MARCKS-like 1 [Source:MGI Symbol;Acc:MGI:97143]		2.06464	2.30115e-52		Ccdc89	ENSMUSG00000044362	coiled-coil domain containing 89 [Source:MGI Symbol;Acc:MGI:1917304]		1.97546	2.65205e-06
Rell1	ENSMUSG00000047881	RELT-like 1 [Source:MGI Symbol;Acc:MGI:2140767]		2.20314	2.43155e-69		Lbh	ENSMUSG00000024063	limb-bud and heart [Source:MGI Symbol;Acc:MGI:1925139]		1.99425	1.5726e-60		Gamt	ENSMUSG00000020150	guanidinoacetate methyltransferase [Source:MGI Symbol;Acc:MGI:1098221]		2.06325	1.35367e-61		Ilvbl	ENSMUSG00000032763	ilvB (bacterial acetolactate synthase)-like [Source:MGI Symbol;Acc:MGI:1351911]		1.97474	9.82941e-143
Col6a2	ENSMUSG00000020241	collagen, type VI, alpha 2 [Source:MGI Symbol;Acc:MGI:88460]		2.20194	2.44768e-11		Sec14l5	ENSMUSG00000091712	SEC14-like lipid binding 5 [Source:MGI Symbol;Acc:MGI:3616084]		1.99317	2.01016e-37		Col11a2	ENSMUSG00000024330	collagen, type XI, alpha 2 [Source:MGI Symbol;Acc:MGI:88447]		2.06047	3.55499e-56		Lmo7	ENSMUSG00000033060	LIM domain only 7 [Source:MGI Symbol;Acc:MGI:1353586]		1.97188	1.31943e-08
Cpox	ENSMUSG00000022742	coproporphyrinogen oxidase [Source:MGI Symbol;Acc:MGI:104841]		2.20163	1.21148e-92		Fam57a	ENSMUSG00000069808	family with sequence similarity 57, member A [Source:MGI Symbol;Acc:MGI:2151840]		1.99145	6.76025e-109		Wrap53	ENSMUSG00000041346	WD repeat containing, antisense to Trp53 [Source:MGI Symbol;Acc:MGI:2384933]		2.05927	7.20129e-34		Smco3	ENSMUSG00000043298	single-pass membrane protein with coiled-coil domains 3 [Source:MGI Symbol;Acc:MGI:2443451]		1.9647	3.98065e-19
Ildr1	ENSMUSG00000022900	immunoglobulin-like domain containing receptor 1 [Source:MGI Symbol;Acc:MGI:2146574]		2.20151	5.38401e-05		Tmem189	ENSMUSG00000090213	transmembrane protein 189 [Source:MGI Symbol;Acc:MGI:2142624]		1.9874	2.48715e-110		Tjp2	ENSMUSG00000024812	tight junction protein 2 [Source:MGI Symbol;Acc:MGI:1341872]		2.05926	1.669e-64		S100b	ENSMUSG00000033208	S100 protein, beta polypeptide, neural [Source:MGI Symbol;Acc:MGI:98217]		1.96175	5.44453e-220
Nkx2-2	ENSMUSG00000027434	NK2 homeobox 2 [Source:MGI Symbol;Acc:MGI:97347]		2.20142	4.92762e-48		Tyro3	ENSMUSG00000027298	TYRO3 protein tyrosine kinase 3 [Source:MGI Symbol;Acc:MGI:104294]		1.98418	1.27534e-49		Btc	ENSMUSG00000082361	betacellulin, epidermal growth factor family member [Source:MGI Symbol;Acc:MGI:99439]		2.05598	6.48113e-05		Pxylp1	ENSMUSG00000043587	2-phosphoxylose phosphatase 1 [Source:MGI Symbol;Acc:MGI:2442444]		1.95978	1.35802e-23
Slc4a2	ENSMUSG00000028962	solute carrier family 4 (anion exchanger), member 2 [Source:MGI Symbol;Acc:MGI:109351]		2.20127	3.68118e-55		Hcn2	ENSMUSG00000020331	hyperpolarization-activated, cyclic nucleotide-gated K+ 2 [Source:MGI Symbol;Acc:MGI:1298210]		1.98261	1.1173e-62		Magt1	ENSMUSG00000031232	magnesium transporter 1 [Source:MGI Symbol;Acc:MGI:1914325]		2.05532	1.02371e-88		Pik3c2b	ENSMUSG00000026447	phosphatidylinositol-4-phosphate 3-kinase catalytic subunit type 2 beta [Source:MGI Symbol;Acc:MGI:2685045]		1.95811	9.03104e-37
Stard3	ENSMUSG00000018167	START domain containing 3 [Source:MGI Symbol;Acc:MGI:1929618]		2.20115	5.20042e-43		Slc20a2	ENSMUSG00000037656	solute carrier family 20, member 2 [Source:MGI Symbol;Acc:MGI:97851]		1.98203	1.48068e-63		Rffl	ENSMUSG00000020696	ring finger and FYVE like domain containing protein [Source:MGI Symbol;Acc:MGI:1914588]		2.05462	3.66252e-73		Pacs2	ENSMUSG00000021143	phosphofurin acidic cluster sorting protein 2 [Source:MGI Symbol;Acc:MGI:1924399]		1.95722	3.1031e-66
Ralgds	ENSMUSG00000026821	ral guanine nucleotide dissociation stimulator [Source:MGI Symbol;Acc:MGI:107485]		2.20011	3.77221e-73		Arhgap23	ENSMUSG00000049807	Rho GTPase activating protein 23 [Source:MGI Symbol;Acc:MGI:3697726]		1.98058	2.57651e-60		Tmem117	ENSMUSG00000063296	transmembrane protein 117 [Source:MGI Symbol;Acc:MGI:2444580]		2.05324	5.85072e-36		Prox1	ENSMUSG00000010175	prospero homeobox 1 [Source:MGI Symbol;Acc:MGI:97772]		1.95524	5.72118e-32
Chn2	ENSMUSG00000004633	chimerin 2 [Source:MGI Symbol;Acc:MGI:1917243]		2.19997	2.27407e-37		Rtkn	ENSMUSG00000034930	rhotekin [Source:MGI Symbol;Acc:MGI:107371]		1.9785	1.15035e-97		Sbf1	ENSMUSG00000036529	SET binding factor 1 [Source:MGI Symbol;Acc:MGI:1925230]		2.05238	3.43093e-70		Bdkrb2	ENSMUSG00000021070	bradykinin receptor, beta 2 [Source:MGI Symbol;Acc:MGI:102845]		1.95524	2.2916e-06
Arrdc2	ENSMUSG00000002910	arrestin domain containing 2 [Source:MGI Symbol;Acc:MGI:1918057]		2.19937	1.89923e-42		Prr18	ENSMUSG00000055945	proline rich 18 [Source:MGI Symbol;Acc:MGI:2443403]		1.97441	3.96299e-69		Tspan15	ENSMUSG00000037031	tetraspanin 15 [Source:MGI Symbol;Acc:MGI:1917673]		2.05202	1.34958e-82		Sass6	ENSMUSG00000027959	SAS-6 centriolar assembly protein [Source:MGI Symbol;Acc:MGI:1920026]		1.95156	2.77242e-17
Hhip	ENSMUSG00000064325	Hedgehog-interacting protein [Source:MGI Symbol;Acc:MGI:1341847]		2.19691	8.7045e-32		Jakmip3	ENSMUSG00000056856	janus kinase and microtubule interacting protein 3 [Source:MGI Symbol;Acc:MGI:1921254]		1.9702	8.49522e-25		Pip4k2a	ENSMUSG00000026737	phosphatidylinositol-5-phosphate 4-kinase, type II, alpha [Source:MGI Symbol;Acc:MGI:1298206]		2.0508	5.24824e-82		Dcps	ENSMUSG00000032040	decapping enzyme, scavenger [Source:MGI Symbol;Acc:MGI:1916555]		1.95133	1.18714e-31
Grm3	ENSMUSG00000003974	glutamate receptor, metabotropic 3 [Source:MGI Symbol;Acc:MGI:1351340]		2.18951	6.17947e-32		Csrp1	ENSMUSG00000026421	cysteine and glycine-rich protein 1 [Source:MGI Symbol;Acc:MGI:88549]		1.96948	3.72015e-184		Cyb5r2	ENSMUSG00000048065	cytochrome b5 reductase 2 [Source:MGI Symbol;Acc:MGI:2444415]		2.05074	1.52045e-05		Arhgef10	ENSMUSG00000071176	Rho guanine nucleotide exchange factor (GEF) 10 [Source:MGI Symbol;Acc:MGI:2444453]		1.95108	5.98541e-38
Tubb2b	ENSMUSG00000045136	tubulin, beta 2B class IIB [Source:MGI Symbol;Acc:MGI:1920960]		2.18752	1.12005e-34		Arhgef10	ENSMUSG00000071176	Rho guanine nucleotide exchange factor (GEF) 10 [Source:MGI Symbol;Acc:MGI:2444453]		1.96882	1.65608e-38		Hoxd1	ENSMUSG00000042448	homeobox D1 [Source:MGI Symbol;Acc:MGI:96201]		2.04969	3.45543e-11		Aldh1l2	ENSMUSG00000020256	aldehyde dehydrogenase 1 family, member L2 [Source:MGI Symbol;Acc:MGI:2444680]		1.95075	3.28914e-28
Acsl1	ENSMUSG00000018796	acyl-CoA synthetase long-chain family member 1 [Source:MGI Symbol;Acc:MGI:102797]		2.18453	2.96937e-60		Trim13	ENSMUSG00000035235	tripartite motif-containing 13 [Source:MGI Symbol;Acc:MGI:1913847]		1.9688	8.78878e-37		Pard3	ENSMUSG00000025812	par-3 family cell polarity regulator [Source:MGI Symbol;Acc:MGI:2135608]		2.04864	2.87627e-48		Nkain2	ENSMUSG00000069670	Na+/K+ transporting ATPase interacting 2 [Source:MGI Symbol;Acc:MGI:1923447]		1.94964	7.09407e-87
Sgk3	ENSMUSG00000025915	serum/glucocorticoid regulated kinase 3 [Source:MGI Symbol;Acc:MGI:2182368]		2.1824	4.48604e-21		Dnajb2	ENSMUSG00000026203	DnaJ heat shock protein family (Hsp40) member B2 [Source:MGI Symbol;Acc:MGI:1928739]		1.96776	7.95315e-61		Plcl1	ENSMUSG00000038349	phospholipase C-like 1 [Source:MGI Symbol;Acc:MGI:3036262]		2.04856	1.45825e-65		Fam57a	ENSMUSG00000069808	family with sequence similarity 57, member A [Source:MGI Symbol;Acc:MGI:2151840]		1.94827	2.67352e-98
Stxbp2	ENSMUSG00000004626	syntaxin binding protein 2 [Source:MGI Symbol;Acc:MGI:107370]		2.18111	8.17828e-18		Tmem98	ENSMUSG00000035413	transmembrane protein 98 [Source:MGI Symbol;Acc:MGI:1923457]		1.96726	3.21314e-66		Col2a1	ENSMUSG00000022483	collagen, type II, alpha 1 [Source:MGI Symbol;Acc:MGI:88452]		2.04718	3.91516e-29		Kcnu1	ENSMUSG00000031576	potassium channel, subfamily U, member 1 [Source:MGI Symbol;Acc:MGI:1202300]		1.94669	1.19823e-05
Fam53b	ENSMUSG00000030956	family with sequence similarity 53, member B [Source:MGI Symbol;Acc:MGI:1925188]		2.17641	5.68606e-73		Magt1	ENSMUSG00000031232	magnesium transporter 1 [Source:MGI Symbol;Acc:MGI:1914325]		1.96147	3.24713e-81		Prr18	ENSMUSG00000055945	proline rich 18 [Source:MGI Symbol;Acc:MGI:2443403]		2.03862	2.18042e-74		Nck2	ENSMUSG00000066877	non-catalytic region of tyrosine kinase adaptor protein 2 [Source:MGI Symbol;Acc:MGI:1306821]		1.94531	2.18713e-22
Sulf2	ENSMUSG00000006800	sulfatase 2 [Source:MGI Symbol;Acc:MGI:1919293]		2.1758	7.23476e-238		Gng11	ENSMUSG00000032766	guanine nucleotide binding protein (G protein), gamma 11 [Source:MGI Symbol;Acc:MGI:1913316]		1.96075	1.13822e-83		Shtn1	ENSMUSG00000041362	shootin 1 [Source:MGI Symbol;Acc:MGI:1918903]		2.03594	5.41614e-40		AI606181	ENSMUSG00000074873	expressed sequence AI606181 [Source:MGI Symbol;Acc:MGI:2147586]		1.94216	3.43203e-08
Ctsk	ENSMUSG00000028111	cathepsin K [Source:MGI Symbol;Acc:MGI:107823]		2.17433	6.09475e-31		Pex5l	ENSMUSG00000027674	peroxisomal biogenesis factor 5-like [Source:MGI Symbol;Acc:MGI:1916672]		1.95763	5.71772e-62		Zfp553	ENSMUSG00000045598	zinc finger protein 553 [Source:MGI Symbol;Acc:MGI:2384725]		2.03551	9.07142e-52		Shcbp1l	ENSMUSG00000042708	Shc SH2-domain binding protein 1-like [Source:MGI Symbol;Acc:MGI:1919086]		1.93856	0.000963694
Ldlrad3	ENSMUSG00000048058	low density lipoprotein receptor class A domain containing 3 [Source:MGI Symbol;Acc:MGI:2138856]		2.17422	1.27348e-56		Vwa3b	ENSMUSG00000050122	von Willebrand factor A domain containing 3B [Source:MGI Symbol;Acc:MGI:1918103]		1.95688	0.0216778		Kctd3	ENSMUSG00000026608	potassium channel tetramerisation domain containing 3 [Source:MGI Symbol;Acc:MGI:2444629]		2.03363	2.75062e-33		Pacsin3	ENSMUSG00000027257	protein kinase C and casein kinase substrate in neurons 3 [Source:MGI Symbol;Acc:MGI:1891410]		1.93548	1.79042e-53
Arhgap23	ENSMUSG00000049807	Rho GTPase activating protein 23 [Source:MGI Symbol;Acc:MGI:3697726]		2.17392	5.06216e-73		Dnah14	ENSMUSG00000047369	dynein, axonemal, heavy chain 14 [Source:MGI Symbol;Acc:MGI:2444525]		1.95467	0.022005		Trim7	ENSMUSG00000040350	tripartite motif-containing 7 [Source:MGI Symbol;Acc:MGI:2137353]		2.03065	3.91596e-12		Gal3st1	ENSMUSG00000049721	galactose-3-O-sulfotransferase 1 [Source:MGI Symbol;Acc:MGI:1858277]		1.93434	5.5861e-43
Sh3kbp1	ENSMUSG00000040990	SH3-domain kinase binding protein 1 [Source:MGI Symbol;Acc:MGI:1889583]		2.1729	1.50754e-57		Ctnna2	ENSMUSG00000063063	catenin (cadherin associated protein), alpha 2 [Source:MGI Symbol;Acc:MGI:88275]		1.95366	3.3733e-45		Ripk4	ENSMUSG00000005251	receptor-interacting serine-threonine kinase 4 [Source:MGI Symbol;Acc:MGI:1919638]		2.02973	0.02954		Efcab14	ENSMUSG00000034210	EF-hand calcium binding domain 14 [Source:MGI Symbol;Acc:MGI:2442397]		1.92977	5.75215e-61
Amotl2	ENSMUSG00000032531	angiomotin-like 2 [Source:MGI Symbol;Acc:MGI:1929286]		2.1726	4.71993e-54		Ift43	ENSMUSG00000007867	intraflagellar transport 43 [Source:MGI Symbol;Acc:MGI:1923661]		1.95288	3.52851e-34		Fgfbp3	ENSMUSG00000047632	fibroblast growth factor binding protein 3 [Source:MGI Symbol;Acc:MGI:1919764]		2.0292	3.04504e-12		Kif19a	ENSMUSG00000010021	kinesin family member 19A [Source:MGI Symbol;Acc:MGI:2447024]		1.92417	4.64819e-20
Itpk1	ENSMUSG00000057963	inositol 1,3,4-triphosphate 5/6 kinase [Source:MGI Symbol;Acc:MGI:2446159]		2.17219	1.05481e-73		Kat2b	ENSMUSG00000000708	K(lysine) acetyltransferase 2B [Source:MGI Symbol;Acc:MGI:1343094]		1.95183	4.86204e-47		Vwa3b	ENSMUSG00000050122	von Willebrand factor A domain containing 3B [Source:MGI Symbol;Acc:MGI:1918103]		2.02893	0.00686347		Fbxo32	ENSMUSG00000022358	F-box protein 32 [Source:MGI Symbol;Acc:MGI:1914981]		1.92092	3.19309e-26
Sirt2	ENSMUSG00000015149	sirtuin 2 [Source:MGI Symbol;Acc:MGI:1927664]		2.17219	6.66787e-172		Jup	ENSMUSG00000001552	junction plakoglobin [Source:MGI Symbol;Acc:MGI:96650]		1.94975	2.93688e-101		Etv1	ENSMUSG00000004151	ets variant 1 [Source:MGI Symbol;Acc:MGI:99254]		2.02666	6.00729e-34		Eps8l3	ENSMUSG00000040600	EPS8-like 3 [Source:MGI Symbol;Acc:MGI:2139743]		1.92086	0.011353
Ly6g6f	ENSMUSG00000034923	lymphocyte antigen 6 complex, locus G6F [Source:MGI Symbol;Acc:MGI:3616082]		2.17112	5.54491e-09		Col28a1	ENSMUSG00000068794	collagen, type XXVIII, alpha 1 [Source:MGI Symbol;Acc:MGI:2685312]		1.9485	0.0195011		Gltp	ENSMUSG00000011884	glycolipid transfer protein [Source:MGI Symbol;Acc:MGI:1929253]		2.02634	4.54053e-92		Sft2d3	ENSMUSG00000044982	SFT2 domain containing 3 [Source:MGI Symbol;Acc:MGI:1914408]		1.92049	8.03935e-07
Plcl1	ENSMUSG00000038349	phospholipase C-like 1 [Source:MGI Symbol;Acc:MGI:3036262]		2.17002	3.30473e-74		C1ql2	ENSMUSG00000036907	complement component 1, q subcomponent-like 2 [Source:MGI Symbol;Acc:MGI:3032521]		1.94782	0.000252686		Pcbp4	ENSMUSG00000023495	poly(rC) binding protein 4 [Source:MGI Symbol;Acc:MGI:1890471]		2.02503	5.29119e-100		Hoxa4	ENSMUSG00000000942	homeobox A4 [Source:MGI Symbol;Acc:MGI:96176]		1.91712	2.08695e-17
Esrp1	ENSMUSG00000040728	epithelial splicing regulatory protein 1 [Source:MGI Symbol;Acc:MGI:1917326]		2.16615	0.00127604		Atp8b5	ENSMUSG00000028457	ATPase, class I, type 8B, member 5 [Source:MGI Symbol;Acc:MGI:2444287]		1.94667	0.00828067		Dhh	ENSMUSG00000023000	desert hedgehog [Source:MGI Symbol;Acc:MGI:94891]		2.02427	4.21111e-05		Nde1	ENSMUSG00000022678	nudE neurodevelopment protein 1 [Source:MGI Symbol;Acc:MGI:1914453]		1.91701	1.92027e-37
2020-09-08	ENSMUSG00000018398	septin 8 [Source:MGI Symbol;Acc:MGI:894310]		2.16603	7.6628e-115		Mvd	ENSMUSG00000006517	mevalonate (diphospho) decarboxylase [Source:MGI Symbol;Acc:MGI:2179327]		1.94612	4.10135e-46		Smim5	ENSMUSG00000048442	small integral membrane protein 5 [Source:MGI Symbol;Acc:MGI:1913778]		2.02069	0.000494196		Arl2	ENSMUSG00000024944	ADP-ribosylation factor-like 2 [Source:MGI Symbol;Acc:MGI:1928393]		1.91285	9.02209e-94
Stmn1	ENSMUSG00000028832	stathmin 1 [Source:MGI Symbol;Acc:MGI:96739]		2.1602	1.4058e-73		Sostdc1	ENSMUSG00000036169	sclerostin domain containing 1 [Source:MGI Symbol;Acc:MGI:1913292]		1.94338	0.0384137		Slc26a1	ENSMUSG00000046959	solute carrier family 26 (sulfate transporter), member 1 [Source:MGI Symbol;Acc:MGI:2385894]		2.02054	0.00841662		Cpm	ENSMUSG00000020183	carboxypeptidase M [Source:MGI Symbol;Acc:MGI:1917824]		1.91234	3.91276e-31
Slc20a2	ENSMUSG00000037656	solute carrier family 20, member 2 [Source:MGI Symbol;Acc:MGI:97851]		2.15953	8.93312e-76		Tm7sf3	ENSMUSG00000040234	transmembrane 7 superfamily member 3 [Source:MGI Symbol;Acc:MGI:1914873]		1.94063	1.71081e-52		Kif6	ENSMUSG00000023999	kinesin family member 6 [Source:MGI Symbol;Acc:MGI:1098238]		2.02037	2.64082e-06		St18	ENSMUSG00000033740	suppression of tumorigenicity 18 [Source:MGI Symbol;Acc:MGI:2446700]		1.90716	1.38664e-22
Rffl	ENSMUSG00000020696	ring finger and FYVE like domain containing protein [Source:MGI Symbol;Acc:MGI:1914588]		2.15921	4.60875e-80		Rffl	ENSMUSG00000020696	ring finger and FYVE like domain containing protein [Source:MGI Symbol;Acc:MGI:1914588]		1.94007	1.10396e-64		Arhgef37	ENSMUSG00000045094	Rho guanine nucleotide exchange factor (GEF) 37 [Source:MGI Symbol;Acc:MGI:3045339]		2.02025	2.3373e-13		Rffl	ENSMUSG00000020696	ring finger and FYVE like domain containing protein [Source:MGI Symbol;Acc:MGI:1914588]		1.90635	7.45321e-63
Pxylp1	ENSMUSG00000043587	2-phosphoxylose phosphatase 1 [Source:MGI Symbol;Acc:MGI:2442444]		2.15861	4.51219e-28		Dnaic2	ENSMUSG00000034706	dynein, axonemal, intermediate chain 2 [Source:MGI Symbol;Acc:MGI:2685574]		1.93994	1.05141e-18		Ehd1	ENSMUSG00000024772	EH-domain containing 1 [Source:MGI Symbol;Acc:MGI:1341878]		2.01899	1.83102e-58		Mpp2	ENSMUSG00000017314	membrane protein, palmitoylated 2 (MAGUK p55 subfamily member 2) [Source:MGI Symbol;Acc:MGI:1858257]		1.90217	8.99586e-35
Ccdc163	ENSMUSG00000028689	coiled-coil domain containing 163 [Source:MGI Symbol;Acc:MGI:1915644]		2.1559	4.24758e-09		Nkd1	ENSMUSG00000031661	naked cuticle 1 [Source:MGI Symbol;Acc:MGI:2135954]		1.93713	7.63229e-40		Rcbtb1	ENSMUSG00000035469	regulator of chromosome condensation (RCC1) and BTB (POZ) domain containing protein 1 [Source:MGI Symbol;Acc:MGI:1918580]		2.01795	2.3245e-45		Pcolce2	ENSMUSG00000015354	procollagen C-endopeptidase enhancer 2 [Source:MGI Symbol;Acc:MGI:1923727]		1.90144	1.89492e-20
Syde2	ENSMUSG00000036863	synapse defective 1, Rho GTPase, homolog 2 (C. elegans) [Source:MGI Symbol;Acc:MGI:3036264]		2.15489	1.17877e-15		Rhog	ENSMUSG00000073982	ras homolog family member G [Source:MGI Symbol;Acc:MGI:1928370]		1.93514	2.10236e-55		Gpr176	ENSMUSG00000040133	G protein-coupled receptor 176 [Source:MGI Symbol;Acc:MGI:2685858]		2.01765	6.1891e-43		Plekhb1	ENSMUSG00000030701	pleckstrin homology domain containing, family B (evectins) member 1 [Source:MGI Symbol;Acc:MGI:1351469]		1.89468	9.32428e-174
Fez1	ENSMUSG00000032118	fasciculation and elongation protein zeta 1 (zygin I) [Source:MGI Symbol;Acc:MGI:2670976]		2.15471	2.23272e-100		Lipe	ENSMUSG00000003123	lipase, hormone sensitive [Source:MGI Symbol;Acc:MGI:96790]		1.93445	6.41398e-25		Jakmip3	ENSMUSG00000056856	janus kinase and microtubule interacting protein 3 [Source:MGI Symbol;Acc:MGI:1921254]		2.01275	5.76473e-26		Shroom3	ENSMUSG00000029381	shroom family member 3 [Source:MGI Symbol;Acc:MGI:1351655]		1.89447	6.23759e-25
Syne3	ENSMUSG00000054150	spectrin repeat containing, nuclear envelope family member 3 [Source:MGI Symbol;Acc:MGI:2442408]		2.15395	3.53563e-17		Defb42	ENSMUSG00000054763	defensin beta 42 [Source:MGI Symbol;Acc:MGI:3033850]		1.93436	6.83523e-07		Gnai1	ENSMUSG00000057614	guanine nucleotide binding protein (G protein), alpha inhibiting 1 [Source:MGI Symbol;Acc:MGI:95771]		2.01255	2.6421e-43		Bfsp1	ENSMUSG00000027420	beaded filament structural protein 1, in lens-CP94 [Source:MGI Symbol;Acc:MGI:101770]		1.89356	8.64766e-05
Map7	ENSMUSG00000019996	microtubule-associated protein 7 [Source:MGI Symbol;Acc:MGI:1328328]		2.15155	1.88124e-73		Micall1	ENSMUSG00000033039	microtubule associated monooxygenase, calponin and LIM domain containing -like 1 [Source:MGI Symbol;Acc:MGI:105870]		1.93239	4.60755e-118		Slc22a18	ENSMUSG00000000154	solute carrier family 22 (organic cation transporter), member 18 [Source:MGI Symbol;Acc:MGI:1336884]		2.00818	3.22857e-05		Hadh	ENSMUSG00000027984	hydroxyacyl-Coenzyme A dehydrogenase [Source:MGI Symbol;Acc:MGI:96009]		1.89295	1.98659e-83
Kcna6	ENSMUSG00000038077	potassium voltage-gated channel, shaker-related, subfamily, member 6 [Source:MGI Symbol;Acc:MGI:96663]		2.15058	3.39258e-108		Efcab14	ENSMUSG00000034210	EF-hand calcium binding domain 14 [Source:MGI Symbol;Acc:MGI:2442397]		1.93203	8.76512e-61		Secisbp2l	ENSMUSG00000035093	SECIS binding protein 2-like [Source:MGI Symbol;Acc:MGI:1917604]		2.00726	1.89306e-52		Sec14l5	ENSMUSG00000091712	SEC14-like lipid binding 5 [Source:MGI Symbol;Acc:MGI:3616084]		1.88993	7.37496e-34
Fnbp1	ENSMUSG00000075415	formin binding protein 1 [Source:MGI Symbol;Acc:MGI:109606]		2.15021	1.2164e-163		Foxn3	ENSMUSG00000033713	forkhead box N3 [Source:MGI Symbol;Acc:MGI:1918625]		1.93169	6.84433e-52		Recql4	ENSMUSG00000033762	RecQ protein-like 4 [Source:MGI Symbol;Acc:MGI:1931028]		2.00704	1.32356e-05		Fbxo36	ENSMUSG00000073633	F-box protein 36 [Source:MGI Symbol;Acc:MGI:1289192]		1.88839	4.92145e-15
C4b	ENSMUSG00000073418	complement component 4B (Chido blood group) [Source:MGI Symbol;Acc:MGI:88228]		2.14749	8.31461e-56		Slc27a6	ENSMUSG00000024600	solute carrier family 27 (fatty acid transporter), member 6 [Source:MGI Symbol;Acc:MGI:3036230]		1.92978	0.0178305		Lpcat2	ENSMUSG00000033192	lysophosphatidylcholine acyltransferase 2 [Source:MGI Symbol;Acc:MGI:3606214]		2.00578	1.36075e-43		Litaf	ENSMUSG00000022500	LPS-induced TN factor [Source:MGI Symbol;Acc:MGI:1929512]		1.88798	2.44279e-73
Mast3	ENSMUSG00000031833	microtubule associated serine/threonine kinase 3 [Source:MGI Symbol;Acc:MGI:2683541]		2.14633	7.29235e-61		Plekhg1	ENSMUSG00000040624	pleckstrin homology domain containing, family G (with RhoGef domain) member 1 [Source:MGI Symbol;Acc:MGI:2676551]		1.92649	7.7008e-65		Arhgef2	ENSMUSG00000028059	rho/rac guanine nucleotide exchange factor (GEF) 2 [Source:MGI Symbol;Acc:MGI:103264]		2.00383	5.90169e-61		Rdh12	ENSMUSG00000021123	retinol dehydrogenase 12 [Source:MGI Symbol;Acc:MGI:1925224]		1.88753	2.424e-06
Larp6	ENSMUSG00000034839	La ribonucleoprotein domain family, member 6 [Source:MGI Symbol;Acc:MGI:1914807]		2.14632	3.83467e-41		Kazn	ENSMUSG00000040606	kazrin, periplakin interacting protein [Source:MGI Symbol;Acc:MGI:1918779]		1.9264	5.84972e-66		S100b	ENSMUSG00000033208	S100 protein, beta polypeptide, neural [Source:MGI Symbol;Acc:MGI:98217]		2.00351	5.31711e-229		Klhl4	ENSMUSG00000025597	kelch-like 4 [Source:MGI Symbol;Acc:MGI:2442829]		1.8871	1.17359e-23
Tm7sf3	ENSMUSG00000040234	transmembrane 7 superfamily member 3 [Source:MGI Symbol;Acc:MGI:1914873]		2.1457	5.80401e-64		Tmem151a	ENSMUSG00000061451	transmembrane protein 151A [Source:MGI Symbol;Acc:MGI:2147713]		1.92609	3.0838e-46		Plekhg1	ENSMUSG00000040624	pleckstrin homology domain containing, family G (with RhoGef domain) member 1 [Source:MGI Symbol;Acc:MGI:2676551]		2.00334	6.56336e-74		Map7	ENSMUSG00000019996	microtubule-associated protein 7 [Source:MGI Symbol;Acc:MGI:1328328]		1.88692	1.17866e-56
Pld1	ENSMUSG00000027695	phospholipase D1 [Source:MGI Symbol;Acc:MGI:109585]		2.14248	4.45005e-56		Synm	ENSMUSG00000030554	synemin, intermediate filament protein [Source:MGI Symbol;Acc:MGI:2661187]		1.92454	6.81637e-75		Grm3	ENSMUSG00000003974	glutamate receptor, metabotropic 3 [Source:MGI Symbol;Acc:MGI:1351340]		2.00294	3.91766e-26		Dmrtc1a	ENSMUSG00000031323	DMRT-like family C1a [Source:MGI Symbol;Acc:MGI:1918137]		1.88638	0.00165858
Pi4k2b	ENSMUSG00000029186	phosphatidylinositol 4-kinase type 2 beta [Source:MGI Symbol;Acc:MGI:1914323]		2.13737	1.21719e-08		4933428G20Rik	ENSMUSG00000047988	RIKEN cDNA 4933428G20 gene [Source:MGI Symbol;Acc:MGI:1918475]		1.92382	0.0288301		Nde1	ENSMUSG00000022678	nudE neurodevelopment protein 1 [Source:MGI Symbol;Acc:MGI:1914453]		2.00109	1.15842e-40		Ddr1	ENSMUSG00000003534	discoidin domain receptor family, member 1 [Source:MGI Symbol;Acc:MGI:99216]		1.88532	1.24235e-118
Tln1	ENSMUSG00000028465	talin 1 [Source:MGI Symbol;Acc:MGI:1099832]		2.13493	8.39617e-83		Erbb3	ENSMUSG00000018166	erb-b2 receptor tyrosine kinase 3 [Source:MGI Symbol;Acc:MGI:95411]		1.92337	3.80063e-24		Plekhb1	ENSMUSG00000030701	pleckstrin homology domain containing, family B (evectins) member 1 [Source:MGI Symbol;Acc:MGI:1351469]		1.99897	3.00454e-193		Pigz	ENSMUSG00000045625	phosphatidylinositol glycan anchor biosynthesis, class Z [Source:MGI Symbol;Acc:MGI:2443822]		1.88493	1.82022e-23
Phc1	ENSMUSG00000040669	polyhomeotic 1 [Source:MGI Symbol;Acc:MGI:103248]		2.13461	1.51293e-34		Sfrp5	ENSMUSG00000018822	secreted frizzled-related sequence protein 5 [Source:MGI Symbol;Acc:MGI:1860298]		1.9212	0.000137463		Cep72	ENSMUSG00000021572	centrosomal protein 72 [Source:MGI Symbol;Acc:MGI:1921720]		1.9959	0.00336632		Scd2	ENSMUSG00000025203	stearoyl-Coenzyme A desaturase 2 [Source:MGI Symbol;Acc:MGI:98240]		1.88307	1.81495e-110
Slc5a11	ENSMUSG00000030769	solute carrier family 5 (sodium/glucose cotransporter), member 11 [Source:MGI Symbol;Acc:MGI:1919316]		2.13189	2.22429e-07		Serpina3n	ENSMUSG00000021091	serine (or cysteine) peptidase inhibitor, clade A, member 3N [Source:MGI Symbol;Acc:MGI:105045]		1.92084	1.00588e-45		Gnao1	ENSMUSG00000031748	guanine nucleotide binding protein, alpha O [Source:MGI Symbol;Acc:MGI:95775]		1.99533	5.17991e-79		Kctd13	ENSMUSG00000030685	potassium channel tetramerisation domain containing 13 [Source:MGI Symbol;Acc:MGI:1923739]		1.88293	5.34215e-44
Lmo7	ENSMUSG00000033060	LIM domain only 7 [Source:MGI Symbol;Acc:MGI:1353586]		2.13145	6.23509e-10		Cyth1	ENSMUSG00000017132	cytohesin 1 [Source:MGI Symbol;Acc:MGI:1334257]		1.92082	2.70102e-38		Klk10	ENSMUSG00000030693	kallikrein related-peptidase 10 [Source:MGI Symbol;Acc:MGI:1916790]		1.99308	0.0467185		Mad1l1	ENSMUSG00000029554	MAD1 mitotic arrest deficient 1-like 1 [Source:MGI Symbol;Acc:MGI:1341857]		1.88058	3.84739e-63
P2rx7	ENSMUSG00000029468	purinergic receptor P2X, ligand-gated ion channel, 7 [Source:MGI Symbol;Acc:MGI:1339957]		2.13113	7.71652e-37		Tnfrsf13c	ENSMUSG00000068105	tumor necrosis factor receptor superfamily, member 13c [Source:MGI Symbol;Acc:MGI:1919299]		1.91954	9.63008e-09		Lbh	ENSMUSG00000024063	limb-bud and heart [Source:MGI Symbol;Acc:MGI:1925139]		1.99211	2.1452e-60		Cyth1	ENSMUSG00000017132	cytohesin 1 [Source:MGI Symbol;Acc:MGI:1334257]		1.87807	9.54574e-37
Nqo1	ENSMUSG00000003849	NAD(P)H dehydrogenase, quinone 1 [Source:MGI Symbol;Acc:MGI:103187]		2.12998	1.09659e-24		Carns1	ENSMUSG00000075289	carnosine synthase 1 [Source:MGI Symbol;Acc:MGI:2147595]		1.91819	1.78152e-41		Fnbp1	ENSMUSG00000075415	formin binding protein 1 [Source:MGI Symbol;Acc:MGI:109606]		1.9886	1.59269e-139		Garem2	ENSMUSG00000044576	GRB2 associated regulator of MAPK1 subtype 2 [Source:MGI Symbol;Acc:MGI:2685290]		1.87637	5.67608e-25
Papss1	ENSMUSG00000028032	3'-phosphoadenosine 5'-phosphosulfate synthase 1 [Source:MGI Symbol;Acc:MGI:1330587]		2.12881	1.19493e-131		Pacs2	ENSMUSG00000021143	phosphofurin acidic cluster sorting protein 2 [Source:MGI Symbol;Acc:MGI:1924399]		1.91792	1.76081e-63		Klhl35	ENSMUSG00000035298	kelch-like 35 [Source:MGI Symbol;Acc:MGI:1919434]		1.98817	0.0216211		Anxa5	ENSMUSG00000027712	annexin A5 [Source:MGI Symbol;Acc:MGI:106008]		1.87633	1.69581e-130
Ermp1	ENSMUSG00000046324	endoplasmic reticulum metallopeptidase 1 [Source:MGI Symbol;Acc:MGI:106250]		2.12865	3.43046e-89		Pip4k2a	ENSMUSG00000026737	phosphatidylinositol-5-phosphate 4-kinase, type II, alpha [Source:MGI Symbol;Acc:MGI:1298206]		1.91499	2.46204e-71		Josd2	ENSMUSG00000038695	Josephin domain containing 2 [Source:MGI Symbol;Acc:MGI:1913374]		1.98773	7.60412e-66		Lipe	ENSMUSG00000003123	lipase, hormone sensitive [Source:MGI Symbol;Acc:MGI:96790]		1.87581	1.64011e-23
Plk3	ENSMUSG00000028680	polo like kinase 3 [Source:MGI Symbol;Acc:MGI:109604]		2.12551	7.66432e-36		Fcor	ENSMUSG00000089665	Foxo1 corepressor [Source:MGI Symbol;Acc:MGI:1915484]		1.91461	1.84175e-05		Tmem98	ENSMUSG00000035413	transmembrane protein 98 [Source:MGI Symbol;Acc:MGI:1923457]		1.98725	2.10084e-67		Olig1	ENSMUSG00000046160	oligodendrocyte transcription factor 1 [Source:MGI Symbol;Acc:MGI:1355334]		1.87441	1.06125e-103
Smad7	ENSMUSG00000025880	SMAD family member 7 [Source:MGI Symbol;Acc:MGI:1100518]		2.12446	3.46573e-64		Fam53b	ENSMUSG00000030956	family with sequence similarity 53, member B [Source:MGI Symbol;Acc:MGI:1925188]		1.91395	9.41849e-56		Limch1	ENSMUSG00000037736	LIM and calponin homology domains 1 [Source:MGI Symbol;Acc:MGI:1924819]		1.98663	2.78615e-90		Rap1a	ENSMUSG00000068798	RAS-related protein 1a [Source:MGI Symbol;Acc:MGI:97852]		1.87263	7.59665e-51
Wrap53	ENSMUSG00000041346	WD repeat containing, antisense to Trp53 [Source:MGI Symbol;Acc:MGI:2384933]		2.12434	1.92056e-36		Fez1	ENSMUSG00000032118	fasciculation and elongation protein zeta 1 (zygin I) [Source:MGI Symbol;Acc:MGI:2670976]		1.91345	7.48028e-79		B3gnt4	ENSMUSG00000029431	UDP-GlcNAc:betaGal beta-1,3-N-acetylglucosaminyltransferase 4 [Source:MGI Symbol;Acc:MGI:2680208]		1.98507	0.00918358		Tmc6	ENSMUSG00000025572	transmembrane channel-like gene family 6 [Source:MGI Symbol;Acc:MGI:1098686]		1.87044	7.44186e-23
Hcn2	ENSMUSG00000020331	hyperpolarization-activated, cyclic nucleotide-gated K+ 2 [Source:MGI Symbol;Acc:MGI:1298210]		2.12327	3.23418e-72		Ippk	ENSMUSG00000021385	inositol 1,3,4,5,6-pentakisphosphate 2-kinase [Source:MGI Symbol;Acc:MGI:1922928]		1.91238	5.48224e-21		Ceacam2	ENSMUSG00000054385	carcinoembryonic antigen-related cell adhesion molecule 2 [Source:MGI Symbol;Acc:MGI:1347246]		1.98137	0.0447924		Ypel2	ENSMUSG00000018427	yippee like 2 [Source:MGI Symbol;Acc:MGI:1925114]		1.86905	1.74194e-24
Grb14	ENSMUSG00000026888	growth factor receptor bound protein 14 [Source:MGI Symbol;Acc:MGI:1355324]		2.12211	5.1588e-41		Trim36	ENSMUSG00000033949	tripartite motif-containing 36 [Source:MGI Symbol;Acc:MGI:106264]		1.90953	3.49724e-34		Usp54	ENSMUSG00000034235	ubiquitin specific peptidase 54 [Source:MGI Symbol;Acc:MGI:1926037]		1.97968	1.12489e-66		Scd3	ENSMUSG00000025202	stearoyl-coenzyme A desaturase 3 [Source:MGI Symbol;Acc:MGI:1353437]		1.86706	5.76289e-09
Fzd5	ENSMUSG00000045005	frizzled class receptor 5 [Source:MGI Symbol;Acc:MGI:108571]		2.12101	1.20602e-07		Pacsin3	ENSMUSG00000027257	protein kinase C and casein kinase substrate in neurons 3 [Source:MGI Symbol;Acc:MGI:1891410]		1.90787	4.14745e-51		Dhcr7	ENSMUSG00000058454	7-dehydrocholesterol reductase [Source:MGI Symbol;Acc:MGI:1298378]		1.97678	3.26905e-52		Gas7	ENSMUSG00000033066	growth arrest specific 7 [Source:MGI Symbol;Acc:MGI:1202388]		1.86623	2.1983e-51
Sema4c	ENSMUSG00000026121	sema domain, immunoglobulin domain (Ig), transmembrane domain (TM) and short cytoplasmic domain, (semaphorin) 4C [Source:MGI Symbol;Acc:MGI:109252]		2.1204	9.03512e-56		Padi2	ENSMUSG00000028927	peptidyl arginine deiminase, type II [Source:MGI Symbol;Acc:MGI:1338892]		1.90628	9.2313e-31		Cyth1	ENSMUSG00000017132	cytohesin 1 [Source:MGI Symbol;Acc:MGI:1334257]		1.97638	1.4113e-40		Prdx1	ENSMUSG00000028691	peroxiredoxin 1 [Source:MGI Symbol;Acc:MGI:99523]		1.86461	8.76283e-143
Acot2	ENSMUSG00000021226	acyl-CoA thioesterase 2 [Source:MGI Symbol;Acc:MGI:2159605]		2.11876	1.41958e-20		Adam19	ENSMUSG00000011256	a disintegrin and metallopeptidase domain 19 (meltrin beta) [Source:MGI Symbol;Acc:MGI:105377]		1.89973	7.86249e-28		Kif13b	ENSMUSG00000060012	kinesin family member 13B [Source:MGI Symbol;Acc:MGI:1098265]		1.97556	5.13e-72		Mpst	ENSMUSG00000071711	mercaptopyruvate sulfurtransferase [Source:MGI Symbol;Acc:MGI:2179733]		1.86435	2.28597e-59
Plekhh2	ENSMUSG00000040852	pleckstrin homology domain containing, family H (with MyTH4 domain) member 2 [Source:MGI Symbol;Acc:MGI:2146813]		2.11847	3.36612e-22		Slc4a11	ENSMUSG00000074796	solute carrier family 4, sodium bicarbonate transporter-like, member 11 [Source:MGI Symbol;Acc:MGI:2138987]		1.89969	0.0288796		Nrap	ENSMUSG00000049134	nebulin-related anchoring protein [Source:MGI Symbol;Acc:MGI:1098765]		1.97417	1.83119e-16		Lmna	ENSMUSG00000028063	lamin A [Source:MGI Symbol;Acc:MGI:96794]		1.86291	2.20982e-52
Hmgcs1	ENSMUSG00000093930	3-hydroxy-3-methylglutaryl-Coenzyme A synthase 1 [Source:MGI Symbol;Acc:MGI:107592]		2.11536	3.88955e-32		Clgn	ENSMUSG00000002190	calmegin [Source:MGI Symbol;Acc:MGI:107472]		1.89856	1.3406e-26		Smad7	ENSMUSG00000025880	SMAD family member 7 [Source:MGI Symbol;Acc:MGI:1100518]		1.9728	5.52107e-56		Kazn	ENSMUSG00000040606	kazrin, periplakin interacting protein [Source:MGI Symbol;Acc:MGI:1918779]		1.86144	5.32061e-62
Pmp22	ENSMUSG00000018217	peripheral myelin protein 22 [Source:MGI Symbol;Acc:MGI:97631]		2.11482	4.7671e-38		Ralgds	ENSMUSG00000026821	ral guanine nucleotide dissociation stimulator [Source:MGI Symbol;Acc:MGI:107485]		1.89853	7.90503e-55		Carhsp1	ENSMUSG00000008393	calcium regulated heat stable protein 1 [Source:MGI Symbol;Acc:MGI:1196368]		1.97235	5.78392e-133		Gpd1	ENSMUSG00000023019	glycerol-3-phosphate dehydrogenase 1 (soluble) [Source:MGI Symbol;Acc:MGI:95679]		1.85621	5.31757e-46
Aatk	ENSMUSG00000025375	apoptosis-associated tyrosine kinase [Source:MGI Symbol;Acc:MGI:1197518]		2.11391	1.25299e-51		Nde1	ENSMUSG00000022678	nudE neurodevelopment protein 1 [Source:MGI Symbol;Acc:MGI:1914453]		1.89813	7.9699e-37		Mxd3	ENSMUSG00000021485	Max dimerization protein 3 [Source:MGI Symbol;Acc:MGI:104987]		1.96447	0.00457129		Prr18	ENSMUSG00000055945	proline rich 18 [Source:MGI Symbol;Acc:MGI:2443403]		1.85514	1.06673e-61
Dhcr7	ENSMUSG00000058454	7-dehydrocholesterol reductase [Source:MGI Symbol;Acc:MGI:1298378]		2.11078	3.35245e-60		Etv1	ENSMUSG00000004151	ets variant 1 [Source:MGI Symbol;Acc:MGI:99254]		1.89719	6.32631e-30		Ralgds	ENSMUSG00000026821	ral guanine nucleotide dissociation stimulator [Source:MGI Symbol;Acc:MGI:107485]		1.96375	1.82117e-58		Cyp27a1	ENSMUSG00000026170	cytochrome P450, family 27, subfamily a, polypeptide 1 [Source:MGI Symbol;Acc:MGI:88594]		1.85493	1.2824e-33
Fam234a	ENSMUSG00000024187	family with sequence similarity 234, member A [Source:MGI Symbol;Acc:MGI:2146854]		2.10927	2.0635e-58		Slc35a2	ENSMUSG00000031156	solute carrier family 35 (UDP-galactose transporter), member A2 [Source:MGI Symbol;Acc:MGI:1345297]		1.89718	3.16655e-34		Adamtsl1	ENSMUSG00000066113	ADAMTS-like 1 [Source:MGI Symbol;Acc:MGI:1924989]		1.95906	8.48505e-40		Slc26a11	ENSMUSG00000039908	solute carrier family 26, member 11 [Source:MGI Symbol;Acc:MGI:2444589]		1.85343	1.88757e-11
Itgad	ENSMUSG00000070369	integrin, alpha D [Source:MGI Symbol;Acc:MGI:3578624]		2.10803	0.00230985		Ebp	ENSMUSG00000031168	phenylalkylamine Ca2+ antagonist (emopamil) binding protein [Source:MGI Symbol;Acc:MGI:107822]		1.89683	6.05898e-60		Bpgm	ENSMUSG00000038871	2,3-bisphosphoglycerate mutase [Source:MGI Symbol;Acc:MGI:1098242]		1.95893	2.02081e-108		Arrdc2	ENSMUSG00000002910	arrestin domain containing 2 [Source:MGI Symbol;Acc:MGI:1918057]		1.85292	3.05305e-30
Dis3l2	ENSMUSG00000053333	DIS3 like 3'-5' exoribonuclease 2 [Source:MGI Symbol;Acc:MGI:2442555]		2.10689	4.52322e-41		Nol3	ENSMUSG00000014776	nucleolar protein 3 (apoptosis repressor with CARD domain) [Source:MGI Symbol;Acc:MGI:1925938]		1.89181	8.79322e-60		Enoph1	ENSMUSG00000029326	enolase-phosphatase 1 [Source:MGI Symbol;Acc:MGI:1915120]		1.95854	1.62311e-49		Dbndd2	ENSMUSG00000017734	dysbindin (dystrobrevin binding protein 1) domain containing 2 [Source:MGI Symbol;Acc:MGI:106562]		1.85205	4.94226e-56
Cln3	ENSMUSG00000030720	ceroid lipofuscinosis, neuronal 3, juvenile (Batten, Spielmeyer-Vogt disease) [Source:MGI Symbol;Acc:MGI:107537]		2.10565	1.4513e-79		Ugt8a	ENSMUSG00000032854	UDP galactosyltransferase 8A [Source:MGI Symbol;Acc:MGI:109522]		1.89135	3.21798e-35		Sv2a	ENSMUSG00000038486	synaptic vesicle glycoprotein 2 a [Source:MGI Symbol;Acc:MGI:1927139]		1.95724	7.55755e-42		Tmem268	ENSMUSG00000045917	transmembrane protein 268 [Source:MGI Symbol;Acc:MGI:1913920]		1.85022	3.91544e-28
Mks1	ENSMUSG00000034121	Meckel syndrome, type 1 [Source:MGI Symbol;Acc:MGI:3584243]		2.10516	2.0365e-14		Sc5d	ENSMUSG00000032018	sterol-C5-desaturase [Source:MGI Symbol;Acc:MGI:1353611]		1.88965	9.81481e-37		Olig1	ENSMUSG00000046160	oligodendrocyte transcription factor 1 [Source:MGI Symbol;Acc:MGI:1355334]		1.95226	2.21915e-112		Tspan14	ENSMUSG00000037824	tetraspanin 14 [Source:MGI Symbol;Acc:MGI:1196325]		1.84989	9.41742e-59
Tmem151a	ENSMUSG00000061451	transmembrane protein 151A [Source:MGI Symbol;Acc:MGI:2147713]		2.10513	2.06882e-55		Dip2a	ENSMUSG00000020231	disco interacting protein 2 homolog A [Source:MGI Symbol;Acc:MGI:2385920]		1.88674	4.00913e-58		Fam57a	ENSMUSG00000069808	family with sequence similarity 57, member A [Source:MGI Symbol;Acc:MGI:2151840]		1.94997	9.52558e-102		Tgfa	ENSMUSG00000029999	transforming growth factor alpha [Source:MGI Symbol;Acc:MGI:98724]		1.84966	8.22636e-58
Shtn1	ENSMUSG00000041362	shootin 1 [Source:MGI Symbol;Acc:MGI:1918903]		2.10451	3.37481e-43		Sh3tc2	ENSMUSG00000045629	SH3 domain and tetratricopeptide repeats 2 [Source:MGI Symbol;Acc:MGI:2444417]		1.88671	6.71524e-20		Ngfr	ENSMUSG00000000120	nerve growth factor receptor (TNFR superfamily, member 16) [Source:MGI Symbol;Acc:MGI:97323]		1.94388	3.69788e-08		Pcbp4	ENSMUSG00000023495	poly(rC) binding protein 4 [Source:MGI Symbol;Acc:MGI:1890471]		1.84922	1.27143e-83
2020-03-08	ENSMUSG00000025702	membrane-associated ring finger (C3HC4) 8 [Source:MGI Symbol;Acc:MGI:1919029]		2.10428	1.42648e-99		Gm12166	ENSMUSG00000069899	predicted gene 12166 [Source:MGI Symbol;Acc:MGI:3650635]		1.88645	0.000238524		Nectin1	ENSMUSG00000032012	nectin cell adhesion molecule 1 [Source:MGI Symbol;Acc:MGI:1926483]		1.94337	6.60061e-53		Poc1a	ENSMUSG00000023345	POC1 centriolar protein A [Source:MGI Symbol;Acc:MGI:1917485]		1.84677	1.24742e-15
Klk10	ENSMUSG00000030693	kallikrein related-peptidase 10 [Source:MGI Symbol;Acc:MGI:1916790]		2.10312	0.0448183		Lrrn1	ENSMUSG00000034648	leucine rich repeat protein 1, neuronal [Source:MGI Symbol;Acc:MGI:106038]		1.88419	8.23716e-40		Agap1	ENSMUSG00000055013	ArfGAP with GTPase domain, ankyrin repeat and PH domain 1 [Source:MGI Symbol;Acc:MGI:2653690]		1.94307	2.03929e-73		Tmem220	ENSMUSG00000050270	transmembrane protein 220 [Source:MGI Symbol;Acc:MGI:2443691]		1.8452	0.0180127
Rassf2	ENSMUSG00000027339	Ras association (RalGDS/AF-6) domain family member 2 [Source:MGI Symbol;Acc:MGI:2442060]		2.10259	2.08867e-124		Catsper2	ENSMUSG00000033486	cation channel, sperm associated 2 [Source:MGI Symbol;Acc:MGI:2387404]		1.88263	1.03942e-05		Tle6	ENSMUSG00000034758	transducin-like enhancer of split 6 [Source:MGI Symbol;Acc:MGI:2149593]		1.93839	1.5559e-09		Epn2	ENSMUSG00000001036	epsin 2 [Source:MGI Symbol;Acc:MGI:1333766]		1.84316	2.6034e-65
Abl1	ENSMUSG00000026842	c-abl oncogene 1, non-receptor tyrosine kinase [Source:MGI Symbol;Acc:MGI:87859]		2.10237	6.75468e-99		Unc13b	ENSMUSG00000028456	unc-13 homolog B (C. elegans) [Source:MGI Symbol;Acc:MGI:1342278]		1.88262	2.45143e-07		Tanc1	ENSMUSG00000035168	tetratricopeptide repeat, ankyrin repeat and coiled-coil containing 1 [Source:MGI Symbol;Acc:MGI:1914110]		1.93791	4.88486e-31		Slc25a13	ENSMUSG00000015112	solute carrier family 25 (mitochondrial carrier, adenine nucleotide translocator), member 13 [Source:MGI Symbol;Acc:MGI:1354721]		1.84228	2.05352e-37
Mad1l1	ENSMUSG00000029554	MAD1 mitotic arrest deficient 1-like 1 [Source:MGI Symbol;Acc:MGI:1341857]		2.10047	6.64515e-80		Nkain2	ENSMUSG00000069670	Na+/K+ transporting ATPase interacting 2 [Source:MGI Symbol;Acc:MGI:1923447]		1.88194	1.17698e-77		Ippk	ENSMUSG00000021385	inositol 1,3,4,5,6-pentakisphosphate 2-kinase [Source:MGI Symbol;Acc:MGI:1922928]		1.93762	1.14158e-21		Jakmip3	ENSMUSG00000056856	janus kinase and microtubule interacting protein 3 [Source:MGI Symbol;Acc:MGI:1921254]		1.84042	9.01952e-22
Naglu	ENSMUSG00000001751	alpha-N-acetylglucosaminidase (Sanfilippo disease IIIB) [Source:MGI Symbol;Acc:MGI:1351641]		2.1004	1.09568e-21		Tanc1	ENSMUSG00000035168	tetratricopeptide repeat, ankyrin repeat and coiled-coil containing 1 [Source:MGI Symbol;Acc:MGI:1914110]		1.87954	2.67701e-29		Tbc1d10b	ENSMUSG00000042492	TBC1 domain family, member 10b [Source:MGI Symbol;Acc:MGI:1915699]		1.93739	1.91926e-43		Adipor2	ENSMUSG00000030168	adiponectin receptor 2 [Source:MGI Symbol;Acc:MGI:93830]		1.83727	1.16281e-28
Rela	ENSMUSG00000024927	v-rel reticuloendotheliosis viral oncogene homolog A (avian) [Source:MGI Symbol;Acc:MGI:103290]		2.09827	4.9699e-40		Paqr8	ENSMUSG00000025931	progestin and adipoQ receptor family member VIII [Source:MGI Symbol;Acc:MGI:1921479]		1.87388	1.18783e-38		Scel	ENSMUSG00000022123	sciellin [Source:MGI Symbol;Acc:MGI:1891228]		1.93579	1.09134e-07		Zfp771	ENSMUSG00000054716	zinc finger protein 771 [Source:MGI Symbol;Acc:MGI:2442050]		1.83713	4.40512e-26
Hadh	ENSMUSG00000027984	hydroxyacyl-Coenzyme A dehydrogenase [Source:MGI Symbol;Acc:MGI:96009]		2.09604	1.37377e-100		Tmem117	ENSMUSG00000063296	transmembrane protein 117 [Source:MGI Symbol;Acc:MGI:2444580]		1.87152	7.92343e-30		Pus7	ENSMUSG00000057541	pseudouridylate synthase 7 [Source:MGI Symbol;Acc:MGI:1925947]		1.93433	1.75894e-55		Lpcat2	ENSMUSG00000033192	lysophosphatidylcholine acyltransferase 2 [Source:MGI Symbol;Acc:MGI:3606214]		1.83678	1.64829e-36
Zdhhc14	ENSMUSG00000034265	zinc finger, DHHC domain containing 14 [Source:MGI Symbol;Acc:MGI:2653229]		2.09473	3.20573e-78		Cyp51	ENSMUSG00000001467	cytochrome P450, family 51 [Source:MGI Symbol;Acc:MGI:106040]		1.86968	1.81842e-40		Lipe	ENSMUSG00000003123	lipase, hormone sensitive [Source:MGI Symbol;Acc:MGI:96790]		1.93422	5.59886e-25		Ralgds	ENSMUSG00000026821	ral guanine nucleotide dissociation stimulator [Source:MGI Symbol;Acc:MGI:107485]		1.83654	3.03275e-51
Galk1	ENSMUSG00000020766	galactokinase 1 [Source:MGI Symbol;Acc:MGI:95730]		2.09443	1.00573e-21		Ldb3	ENSMUSG00000021798	LIM domain binding 3 [Source:MGI Symbol;Acc:MGI:1344412]		1.86803	2.69246e-19		Ado	ENSMUSG00000057134	2-aminoethanethiol (cysteamine) dioxygenase [Source:MGI Symbol;Acc:MGI:2685083]		1.93381	6.95386e-120		Tmem189	ENSMUSG00000090213	transmembrane protein 189 [Source:MGI Symbol;Acc:MGI:2142624]		1.83545	6.56685e-95
Ada	ENSMUSG00000017697	adenosine deaminase [Source:MGI Symbol;Acc:MGI:87916]		2.09423	3.87292e-07		Dbndd2	ENSMUSG00000017734	dysbindin (dystrobrevin binding protein 1) domain containing 2 [Source:MGI Symbol;Acc:MGI:106562]		1.86765	5.00469e-57		Syt11	ENSMUSG00000068923	synaptotagmin XI [Source:MGI Symbol;Acc:MGI:1859547]		1.93225	7.38774e-94		Ebp	ENSMUSG00000031168	phenylalkylamine Ca2+ antagonist (emopamil) binding protein [Source:MGI Symbol;Acc:MGI:107822]		1.8346	3.89667e-54
Trim13	ENSMUSG00000035235	tripartite motif-containing 13 [Source:MGI Symbol;Acc:MGI:1913847]		2.09289	9.067e-43		Nthl1	ENSMUSG00000041429	nth (endonuclease III)-like 1 (E.coli) [Source:MGI Symbol;Acc:MGI:1313275]		1.86753	1.04688e-10		Elovl1	ENSMUSG00000006390	elongation of very long chain fatty acids (FEN1/Elo2, SUR4/Elo3, yeast)-like 1 [Source:MGI Symbol;Acc:MGI:1858959]		1.92941	2.21137e-51		Clgn	ENSMUSG00000002190	calmegin [Source:MGI Symbol;Acc:MGI:107472]		1.83448	5.3102e-25
Mboat1	ENSMUSG00000038732	membrane bound O-acyltransferase domain containing 1 [Source:MGI Symbol;Acc:MGI:2387184]		2.08974	5.08855e-13		Papss1	ENSMUSG00000028032	3'-phosphoadenosine 5'-phosphosulfate synthase 1 [Source:MGI Symbol;Acc:MGI:1330587]		1.86543	1.1988e-100		Nacad	ENSMUSG00000041073	NAC alpha domain containing [Source:MGI Symbol;Acc:MGI:3603030]		1.92889	2.02522e-33		Tmem117	ENSMUSG00000063296	transmembrane protein 117 [Source:MGI Symbol;Acc:MGI:2444580]		1.83396	6.78141e-29
Prrg1	ENSMUSG00000047996	proline rich Gla (G-carboxyglutamic acid) 1 [Source:MGI Symbol;Acc:MGI:1917364]		2.08871	6.86506e-35		Gstp1	ENSMUSG00000060803	glutathione S-transferase, pi 1 [Source:MGI Symbol;Acc:MGI:95865]		1.86442	9.61374e-81		Acaca	ENSMUSG00000020532	acetyl-Coenzyme A carboxylase alpha [Source:MGI Symbol;Acc:MGI:108451]		1.92702	3.30111e-31		Pla2g4a	ENSMUSG00000056220	phospholipase A2, group IVA (cytosolic, calcium-dependent) [Source:MGI Symbol;Acc:MGI:1195256]		1.83395	4.89117e-24
Ilvbl	ENSMUSG00000032763	ilvB (bacterial acetolactate synthase)-like [Source:MGI Symbol;Acc:MGI:1351911]		2.08831	3.02162e-160		Rassf2	ENSMUSG00000027339	Ras association (RalGDS/AF-6) domain family member 2 [Source:MGI Symbol;Acc:MGI:2442060]		1.86372	1.64535e-97		Pou3f3	ENSMUSG00000045515	POU domain, class 3, transcription factor 3 [Source:MGI Symbol;Acc:MGI:102564]		1.92372	4.94034e-41		Elovl7	ENSMUSG00000021696	ELOVL family member 7, elongation of long chain fatty acids (yeast) [Source:MGI Symbol;Acc:MGI:1921809]		1.83181	1.07132e-57
Cc2d1b	ENSMUSG00000028582	coiled-coil and C2 domain containing 1B [Source:MGI Symbol;Acc:MGI:2443076]		2.08812	1.09525e-34		Fam13c	ENSMUSG00000043259	family with sequence similarity 13, member C [Source:MGI Symbol;Acc:MGI:1918971]		1.86308	1.29049e-57		Ppp1r16b	ENSMUSG00000037754	protein phosphatase 1, regulatory (inhibitor) subunit 16B [Source:MGI Symbol;Acc:MGI:2151841]		1.92312	1.63001e-59		Pde8a	ENSMUSG00000025584	phosphodiesterase 8A [Source:MGI Symbol;Acc:MGI:1277116]		1.83171	2.20509e-131
Tspan2	ENSMUSG00000027858	tetraspanin 2 [Source:MGI Symbol;Acc:MGI:1917997]		2.08787	5.64247e-124		Egr2	ENSMUSG00000037868	early growth response 2 [Source:MGI Symbol;Acc:MGI:95296]		1.86218	0.000620771		Mad1l1	ENSMUSG00000029554	MAD1 mitotic arrest deficient 1-like 1 [Source:MGI Symbol;Acc:MGI:1341857]		1.92276	2.38101e-66		Pter	ENSMUSG00000026730	phosphotriesterase related [Source:MGI Symbol;Acc:MGI:107372]		1.83153	2.95998e-11
Myh14	ENSMUSG00000030739	myosin, heavy polypeptide 14 [Source:MGI Symbol;Acc:MGI:1919210]		2.08735	1.86415e-41		Pigz	ENSMUSG00000045625	phosphatidylinositol glycan anchor biosynthesis, class Z [Source:MGI Symbol;Acc:MGI:2443822]		1.86014	1.40986e-22		Ypel2	ENSMUSG00000018427	yippee like 2 [Source:MGI Symbol;Acc:MGI:1925114]		1.9216	5.88264e-26		Dnajc17	ENSMUSG00000034278	DnaJ heat shock protein family (Hsp40) member C17 [Source:MGI Symbol;Acc:MGI:1916658]		1.83077	8.70495e-14
Rad54l	ENSMUSG00000028702	RAD54 like (S. cerevisiae) [Source:MGI Symbol;Acc:MGI:894697]		2.08445	0.000119085		Arl4d	ENSMUSG00000034936	ADP-ribosylation factor-like 4D [Source:MGI Symbol;Acc:MGI:1933155]		1.85808	3.5068e-13		Prkag3	ENSMUSG00000006542	protein kinase, AMP-activated, gamma 3 non-catalytic subunit [Source:MGI Symbol;Acc:MGI:1891343]		1.92143	0.00425836		Galk1	ENSMUSG00000020766	galactokinase 1 [Source:MGI Symbol;Acc:MGI:95730]		1.83048	4.25527e-17
St6galnac3	ENSMUSG00000052544	ST6 (alpha-N-acetyl-neuraminyl-2,3-beta-galactosyl-1,3)-N-acetylgalactosaminide alpha-2,6-sialyltransferase 3 [Source:MGI Symbol;Acc:MGI:1341828]		2.08084	7.09256e-42		Ccdc152	ENSMUSG00000091119	coiled-coil domain containing 152 [Source:MGI Symbol;Acc:MGI:3641617]		1.85719	6.38554e-09		Fancf	ENSMUSG00000092118	Fanconi anemia, complementation group F [Source:MGI Symbol;Acc:MGI:3689889]		1.91974	1.45827e-26		Synm	ENSMUSG00000030554	synemin, intermediate filament protein [Source:MGI Symbol;Acc:MGI:2661187]		1.8303	6.54548e-68
Klhl2	ENSMUSG00000031605	kelch-like 2, Mayven [Source:MGI Symbol;Acc:MGI:1924363]		2.07969	1.07266e-67		Efna1	ENSMUSG00000027954	ephrin A1 [Source:MGI Symbol;Acc:MGI:103236]		1.85689	3.24105e-14		Plxnb3	ENSMUSG00000031385	plexin B3 [Source:MGI Symbol;Acc:MGI:2154240]		1.91899	2.79115e-60		Tspan2	ENSMUSG00000027858	tetraspanin 2 [Source:MGI Symbol;Acc:MGI:1917997]		1.82828	7.7944e-95
Gpr143	ENSMUSG00000025333	G protein-coupled receptor 143 [Source:MGI Symbol;Acc:MGI:107193]		2.07662	0.0155269		Cdc42ep1	ENSMUSG00000049521	CDC42 effector protein (Rho GTPase binding) 1 [Source:MGI Symbol;Acc:MGI:1929763]		1.85581	3.47154e-103		Ttc12	ENSMUSG00000040219	tetratricopeptide repeat domain 12 [Source:MGI Symbol;Acc:MGI:2444588]		1.91724	1.0159e-26		Gna12	ENSMUSG00000000149	guanine nucleotide binding protein, alpha 12 [Source:MGI Symbol;Acc:MGI:95767]		1.8282	1.89227e-83
Pter	ENSMUSG00000026730	phosphotriesterase related [Source:MGI Symbol;Acc:MGI:107372]		2.07584	3.22296e-14		Ctsk	ENSMUSG00000028111	cathepsin K [Source:MGI Symbol;Acc:MGI:107823]		1.85528	7.13201e-24		Kndc1	ENSMUSG00000066129	kinase non-catalytic C-lobe domain (KIND) containing 1 [Source:MGI Symbol;Acc:MGI:1923734]		1.91184	2.33326e-50		Enoph1	ENSMUSG00000029326	enolase-phosphatase 1 [Source:MGI Symbol;Acc:MGI:1915120]		1.82659	2.41654e-43
Usp54	ENSMUSG00000034235	ubiquitin specific peptidase 54 [Source:MGI Symbol;Acc:MGI:1926037]		2.07573	9.24384e-74		Litaf	ENSMUSG00000022500	LPS-induced TN factor [Source:MGI Symbol;Acc:MGI:1929512]		1.85427	6.28897e-71		Teddm2	ENSMUSG00000045968	transmembrane epididymal family member 2 [Source:MGI Symbol;Acc:MGI:1923273]		1.91065	2.61058e-06		Nol3	ENSMUSG00000014776	nucleolar protein 3 (apoptosis repressor with CARD domain) [Source:MGI Symbol;Acc:MGI:1925938]		1.82315	7.77938e-56
Mpp2	ENSMUSG00000017314	membrane protein, palmitoylated 2 (MAGUK p55 subfamily member 2) [Source:MGI Symbol;Acc:MGI:1858257]		2.07492	2.19603e-41		Tmem38b	ENSMUSG00000028420	transmembrane protein 38B [Source:MGI Symbol;Acc:MGI:1098718]		1.85414	3.73658e-33		Ggt1	ENSMUSG00000006345	gamma-glutamyltransferase 1 [Source:MGI Symbol;Acc:MGI:95706]		1.90984	2.38132e-06		D1Ertd622e	ENSMUSG00000044768	DNA segment, Chr 1, ERATO Doi 622, expressed [Source:MGI Symbol;Acc:MGI:1277184]		1.82167	5.01896e-26
Col9a3	ENSMUSG00000027570	collagen, type IX, alpha 3 [Source:MGI Symbol;Acc:MGI:894686]		2.07408	1.41576e-64		Pycr2	ENSMUSG00000026520	pyrroline-5-carboxylate reductase family, member 2 [Source:MGI Symbol;Acc:MGI:1277956]		1.85385	3.55791e-64		Garem2	ENSMUSG00000044576	GRB2 associated regulator of MAPK1 subtype 2 [Source:MGI Symbol;Acc:MGI:2685290]		1.90968	9.76454e-26		Macrod1	ENSMUSG00000036278	MACRO domain containing 1 [Source:MGI Symbol;Acc:MGI:2147583]		1.81885	5.56961e-31
Gng8	ENSMUSG00000063594	guanine nucleotide binding protein (G protein), gamma 8 [Source:MGI Symbol;Acc:MGI:109163]		2.07315	1.26995e-19		Hes3	ENSMUSG00000028946	hes family bHLH transcription factor 3 [Source:MGI Symbol;Acc:MGI:104877]		1.85246	0.00385568		Slc25a27	ENSMUSG00000023912	solute carrier family 25, member 27 [Source:MGI Symbol;Acc:MGI:1921261]		1.90592	6.6831e-29		Sbf1	ENSMUSG00000036529	SET binding factor 1 [Source:MGI Symbol;Acc:MGI:1925230]		1.81658	4.10076e-55
Slc26a1	ENSMUSG00000046959	solute carrier family 26 (sulfate transporter), member 1 [Source:MGI Symbol;Acc:MGI:2385894]		2.07294	0.00627525		Snx1	ENSMUSG00000032382	sorting nexin 1 [Source:MGI Symbol;Acc:MGI:1928395]		1.8493	1.18973e-60		Olfml1	ENSMUSG00000051041	olfactomedin-like 1 [Source:MGI Symbol;Acc:MGI:2679264]		1.90433	5.51818e-38		Plk3	ENSMUSG00000028680	polo like kinase 3 [Source:MGI Symbol;Acc:MGI:109604]		1.81587	6.50322e-27
Cyth1	ENSMUSG00000017132	cytohesin 1 [Source:MGI Symbol;Acc:MGI:1334257]		2.0726	1.39756e-44		Mpz	ENSMUSG00000056569	myelin protein zero [Source:MGI Symbol;Acc:MGI:103177]		1.8492	0.0122155		Sorbs3	ENSMUSG00000022091	sorbin and SH3 domain containing 3 [Source:MGI Symbol;Acc:MGI:700013]		1.90409	7.22611e-49		Sbds	ENSMUSG00000025337	SBDS ribosome maturation factor [Source:MGI Symbol;Acc:MGI:1913961]		1.81402	4.96063e-197
Abcg1	ENSMUSG00000024030	ATP binding cassette subfamily G member 1 [Source:MGI Symbol;Acc:MGI:107704]		2.07117	3.3537e-44		Tesk2	ENSMUSG00000033985	testis-specific kinase 2 [Source:MGI Symbol;Acc:MGI:2385204]		1.84818	7.98575e-21		Ddr1	ENSMUSG00000003534	discoidin domain receptor family, member 1 [Source:MGI Symbol;Acc:MGI:99216]		1.90335	2.72274e-121		Mast3	ENSMUSG00000031833	microtubule associated serine/threonine kinase 3 [Source:MGI Symbol;Acc:MGI:2683541]		1.81095	1.50299e-43
Gstk1	ENSMUSG00000029864	glutathione S-transferase kappa 1 [Source:MGI Symbol;Acc:MGI:1923513]		2.0693	9.91469e-20		Elovl5	ENSMUSG00000032349	ELOVL family member 5, elongation of long chain fatty acids (yeast) [Source:MGI Symbol;Acc:MGI:1916051]		1.84762	9.61918e-94		Npc1	ENSMUSG00000024413	NPC intracellular cholesterol transporter 1 [Source:MGI Symbol;Acc:MGI:1097712]		1.90321	4.53157e-115		Nrbp2	ENSMUSG00000075590	nuclear receptor binding protein 2 [Source:MGI Symbol;Acc:MGI:2385017]		1.81005	3.31683e-31
Ptpn13	ENSMUSG00000034573	protein tyrosine phosphatase, non-receptor type 13 [Source:MGI Symbol;Acc:MGI:103293]		2.06861	1.81419e-18		Snx30	ENSMUSG00000028385	sorting nexin family member 30 [Source:MGI Symbol;Acc:MGI:2443882]		1.84623	5.92921e-52		Kctd13	ENSMUSG00000030685	potassium channel tetramerisation domain containing 13 [Source:MGI Symbol;Acc:MGI:1923739]		1.90257	8.9026e-45		Megf10	ENSMUSG00000024593	multiple EGF-like-domains 10 [Source:MGI Symbol;Acc:MGI:2685177]		1.80819	3.58654e-58
Gatm	ENSMUSG00000027199	glycine amidinotransferase (L-arginine:glycine amidinotransferase) [Source:MGI Symbol;Acc:MGI:1914342]		2.06742	6.47011e-63		Emilin2	ENSMUSG00000024053	elastin microfibril interfacer 2 [Source:MGI Symbol;Acc:MGI:2389136]		1.84458	1.20811e-30		Gas7	ENSMUSG00000033066	growth arrest specific 7 [Source:MGI Symbol;Acc:MGI:1202388]		1.90098	2.26189e-53		Sez6l2	ENSMUSG00000030683	seizure related 6 homolog like 2 [Source:MGI Symbol;Acc:MGI:2385295]		1.80766	9.05176e-40
Lap3	ENSMUSG00000039682	leucine aminopeptidase 3 [Source:MGI Symbol;Acc:MGI:1914238]		2.06687	6.87947e-58		Sez6l2	ENSMUSG00000030683	seizure related 6 homolog like 2 [Source:MGI Symbol;Acc:MGI:2385295]		1.84222	3.57944e-41		Amotl2	ENSMUSG00000032531	angiomotin-like 2 [Source:MGI Symbol;Acc:MGI:1929286]		1.90081	1.06057e-41		Cyp20a1	ENSMUSG00000049439	cytochrome P450, family 20, subfamily a, polypeptide 1 [Source:MGI Symbol;Acc:MGI:1925201]		1.80701	8.53299e-50
S100a16	ENSMUSG00000074457	S100 calcium binding protein A16 [Source:MGI Symbol;Acc:MGI:1915110]		2.06685	1.20584e-182		Serinc5	ENSMUSG00000021703	serine incorporator 5 [Source:MGI Symbol;Acc:MGI:2444223]		1.84126	1.14574e-86		Nthl1	ENSMUSG00000041429	nth (endonuclease III)-like 1 (E.coli) [Source:MGI Symbol;Acc:MGI:1313275]		1.89714	4.98552e-11		Trim36	ENSMUSG00000033949	tripartite motif-containing 36 [Source:MGI Symbol;Acc:MGI:106264]		1.80509	1.20096e-30
Hspa1b	ENSMUSG00000090877	heat shock protein 1B [Source:MGI Symbol;Acc:MGI:99517]		2.06586	8.23515e-05		Bcat1	ENSMUSG00000030268	branched chain aminotransferase 1, cytosolic [Source:MGI Symbol;Acc:MGI:104861]		1.8394	2.28421e-20		Atp11a	ENSMUSG00000031441	ATPase, class VI, type 11A [Source:MGI Symbol;Acc:MGI:1354735]		1.89478	4.28363e-52		Zdhhc14	ENSMUSG00000034265	zinc finger, DHHC domain containing 14 [Source:MGI Symbol;Acc:MGI:2653229]		1.80485	1.2901e-58
Rab37	ENSMUSG00000020732	RAB37, member RAS oncogene family [Source:MGI Symbol;Acc:MGI:1929945]		2.06371	6.91728e-29		Acsl1	ENSMUSG00000018796	acyl-CoA synthetase long-chain family member 1 [Source:MGI Symbol;Acc:MGI:102797]		1.83755	1.77422e-42		Clmn	ENSMUSG00000021097	calmin [Source:MGI Symbol;Acc:MGI:2136957]		1.89059	6.16619e-128		Elovl1	ENSMUSG00000006390	elongation of very long chain fatty acids (FEN1/Elo2, SUR4/Elo3, yeast)-like 1 [Source:MGI Symbol;Acc:MGI:1858959]		1.80432	7.51889e-45
Plin4	ENSMUSG00000002831	perilipin 4 [Source:MGI Symbol;Acc:MGI:1929709]		2.06262	1.49038e-19		Plekhb1	ENSMUSG00000030701	pleckstrin homology domain containing, family B (evectins) member 1 [Source:MGI Symbol;Acc:MGI:1351469]		1.83677	1.08282e-162		Gna12	ENSMUSG00000000149	guanine nucleotide binding protein, alpha 12 [Source:MGI Symbol;Acc:MGI:95767]		1.8888	4.09607e-89		U2af1	ENSMUSG00000061613	U2 small nuclear ribonucleoprotein auxiliary factor (U2AF) 1 [Source:MGI Symbol;Acc:MGI:98884]		1.80202	3.9624e-37
Pde8a	ENSMUSG00000025584	phosphodiesterase 8A [Source:MGI Symbol;Acc:MGI:1277116]		2.0604	9.60378e-169		Rnf223	ENSMUSG00000110404	ring finger 223 [Source:MGI Symbol;Acc:MGI:3588193]		1.83588	0.0326591		Bche	ENSMUSG00000027792	butyrylcholinesterase [Source:MGI Symbol;Acc:MGI:894278]		1.88849	3.07609e-31		Ddah2	ENSMUSG00000007039	dimethylarginine dimethylaminohydrolase 2 [Source:MGI Symbol;Acc:MGI:1859016]		1.80016	2.27663e-24
Ypel2	ENSMUSG00000018427	yippee like 2 [Source:MGI Symbol;Acc:MGI:1925114]		2.05976	1.06093e-29		Dcps	ENSMUSG00000032040	decapping enzyme, scavenger [Source:MGI Symbol;Acc:MGI:1916555]		1.83328	4.65298e-28		Slc4a2	ENSMUSG00000028962	solute carrier family 4 (anion exchanger), member 2 [Source:MGI Symbol;Acc:MGI:109351]		1.88528	1.83469e-40		Nkd1	ENSMUSG00000031661	naked cuticle 1 [Source:MGI Symbol;Acc:MGI:2135954]		1.79995	4.65903e-35
Olig2	ENSMUSG00000039830	oligodendrocyte transcription factor 2 [Source:MGI Symbol;Acc:MGI:1355331]		2.05653	8.65394e-47		Rtkn2	ENSMUSG00000037846	rhotekin 2 [Source:MGI Symbol;Acc:MGI:2158417]		1.83311	3.81945e-25		Ktn1	ENSMUSG00000021843	kinectin 1 [Source:MGI Symbol;Acc:MGI:109153]		1.88108	4.57177e-117		Aldh3b1	ENSMUSG00000024885	aldehyde dehydrogenase 3 family, member B1 [Source:MGI Symbol;Acc:MGI:1914939]		1.79622	5.48679e-20
Mtus1	ENSMUSG00000045636	mitochondrial tumor suppressor 1 [Source:MGI Symbol;Acc:MGI:2142572]		2.05649	1.90615e-60		Sema4c	ENSMUSG00000026121	sema domain, immunoglobulin domain (Ig), transmembrane domain (TM) and short cytoplasmic domain, (semaphorin) 4C [Source:MGI Symbol;Acc:MGI:109252]		1.83258	3.43264e-44		Nkd1	ENSMUSG00000031661	naked cuticle 1 [Source:MGI Symbol;Acc:MGI:2135954]		1.88054	3.38014e-38		Adh5	ENSMUSG00000028138	alcohol dehydrogenase 5 (class III), chi polypeptide [Source:MGI Symbol;Acc:MGI:87929]		1.79207	2.27403e-79
Fbxo32	ENSMUSG00000022358	F-box protein 32 [Source:MGI Symbol;Acc:MGI:1914981]		2.05636	5.56713e-30		Zfyve21	ENSMUSG00000021286	zinc finger, FYVE domain containing 21 [Source:MGI Symbol;Acc:MGI:1915770]		1.83167	1.6813e-24		Pcyox1l	ENSMUSG00000024579	prenylcysteine oxidase 1 like [Source:MGI Symbol;Acc:MGI:3606062]		1.87838	7.84588e-25		Zdhhc12	ENSMUSG00000015335	zinc finger, DHHC domain containing 12 [Source:MGI Symbol;Acc:MGI:1913470]		1.79045	1.60803e-14
Gipr	ENSMUSG00000030406	gastric inhibitory polypeptide receptor [Source:MGI Symbol;Acc:MGI:1352753]		2.05359	4.55918e-10		Nrbp2	ENSMUSG00000075590	nuclear receptor binding protein 2 [Source:MGI Symbol;Acc:MGI:2385017]		1.83065	1.14192e-31		S100a1	ENSMUSG00000044080	S100 calcium binding protein A1 [Source:MGI Symbol;Acc:MGI:1338917]		1.87837	8.20203e-51		Plxnb3	ENSMUSG00000031385	plexin B3 [Source:MGI Symbol;Acc:MGI:2154240]		1.78959	3.95357e-52
Igsf11	ENSMUSG00000022790	immunoglobulin superfamily, member 11 [Source:MGI Symbol;Acc:MGI:2388477]		2.05178	1.75222e-64		Slc4a2	ENSMUSG00000028962	solute carrier family 4 (anion exchanger), member 2 [Source:MGI Symbol;Acc:MGI:109351]		1.83056	3.88652e-38		Daam2	ENSMUSG00000040260	dishevelled associated activator of morphogenesis 2 [Source:MGI Symbol;Acc:MGI:1923691]		1.87636	8.23786e-87		Depdc7	ENSMUSG00000027173	DEP domain containing 7 [Source:MGI Symbol;Acc:MGI:2139258]		1.78888	4.96026e-07
Map3k11	ENSMUSG00000004054	mitogen-activated protein kinase kinase kinase 11 [Source:MGI Symbol;Acc:MGI:1346880]		2.05037	5.75461e-44		Pter	ENSMUSG00000026730	phosphotriesterase related [Source:MGI Symbol;Acc:MGI:107372]		1.82725	3.24954e-11		Papss1	ENSMUSG00000028032	3'-phosphoadenosine 5'-phosphosulfate synthase 1 [Source:MGI Symbol;Acc:MGI:1330587]		1.87561	3.79298e-102		Kcna6	ENSMUSG00000038077	potassium voltage-gated channel, shaker-related, subfamily, member 6 [Source:MGI Symbol;Acc:MGI:96663]		1.78878	1.33546e-74
Phactr4	ENSMUSG00000066043	phosphatase and actin regulator 4 [Source:MGI Symbol;Acc:MGI:2140327]		2.04969	7.0553e-52		Zdhhc14	ENSMUSG00000034265	zinc finger, DHHC domain containing 14 [Source:MGI Symbol;Acc:MGI:2653229]		1.8269	1.58078e-58		Arrdc3	ENSMUSG00000074794	arrestin domain containing 3 [Source:MGI Symbol;Acc:MGI:2145242]		1.86992	1.02968e-103		Arrdc3	ENSMUSG00000074794	arrestin domain containing 3 [Source:MGI Symbol;Acc:MGI:2145242]		1.78787	2.31649e-94
Srcin1	ENSMUSG00000038453	SRC kinase signaling inhibitor 1 [Source:MGI Symbol;Acc:MGI:1933179]		2.04904	2.44043e-63		Il1rap	ENSMUSG00000022514	interleukin 1 receptor accessory protein [Source:MGI Symbol;Acc:MGI:104975]		1.82416	2.55697e-25		Lmna	ENSMUSG00000028063	lamin A [Source:MGI Symbol;Acc:MGI:96794]		1.86927	7.92789e-53		Fads6	ENSMUSG00000044788	fatty acid desaturase domain family, member 6 [Source:MGI Symbol;Acc:MGI:3039592]		1.78505	3.10318e-96
Csrp1	ENSMUSG00000026421	cysteine and glycine-rich protein 1 [Source:MGI Symbol;Acc:MGI:88549]		2.04857	2.92019e-200		Gas7	ENSMUSG00000033066	growth arrest specific 7 [Source:MGI Symbol;Acc:MGI:1202388]		1.82285	9.14333e-49		Adam19	ENSMUSG00000011256	a disintegrin and metallopeptidase domain 19 (meltrin beta) [Source:MGI Symbol;Acc:MGI:105377]		1.86686	7.59405e-27		Plcl1	ENSMUSG00000038349	phospholipase C-like 1 [Source:MGI Symbol;Acc:MGI:3036262]		1.78477	5.25932e-50
Dcps	ENSMUSG00000032040	decapping enzyme, scavenger [Source:MGI Symbol;Acc:MGI:1916555]		2.04855	1.42055e-34		Aldh1l2	ENSMUSG00000020256	aldehyde dehydrogenase 1 family, member L2 [Source:MGI Symbol;Acc:MGI:2444680]		1.82205	7.72298e-25		1190005I06Rik	ENSMUSG00000043687	RIKEN cDNA 1190005I06 gene [Source:MGI Symbol;Acc:MGI:1916168]		1.86517	1.27042e-06		Sort1	ENSMUSG00000068747	sortilin 1 [Source:MGI Symbol;Acc:MGI:1338015]		1.78417	1.63801e-43
Pus7	ENSMUSG00000057541	pseudouridylate synthase 7 [Source:MGI Symbol;Acc:MGI:1925947]		2.04612	1.80938e-60		Fbxo32	ENSMUSG00000022358	F-box protein 32 [Source:MGI Symbol;Acc:MGI:1914981]		1.8217	1.95791e-23		Rhob	ENSMUSG00000054364	ras homolog family member B [Source:MGI Symbol;Acc:MGI:107949]		1.86487	3.88756e-74		Ugt8a	ENSMUSG00000032854	UDP galactosyltransferase 8A [Source:MGI Symbol;Acc:MGI:109522]		1.78265	1.97493e-31
Dock5	ENSMUSG00000044447	dedicator of cytokinesis 5 [Source:MGI Symbol;Acc:MGI:2652871]		2.04576	7.59128e-55		P3h4	ENSMUSG00000006931	prolyl 3-hydroxylase family member 4 (non-enzymatic) [Source:MGI Symbol;Acc:MGI:1913430]		1.82104	1.21956e-97		Rap1a	ENSMUSG00000068798	RAS-related protein 1a [Source:MGI Symbol;Acc:MGI:97852]		1.8644	1.08246e-50		Gm12166	ENSMUSG00000069899	predicted gene 12166 [Source:MGI Symbol;Acc:MGI:3650635]		1.78055	0.000621696
Epn2	ENSMUSG00000001036	epsin 2 [Source:MGI Symbol;Acc:MGI:1333766]		2.04439	1.59134e-80		Dpysl2	ENSMUSG00000022048	dihydropyrimidinase-like 2 [Source:MGI Symbol;Acc:MGI:1349763]		1.81986	1.13634e-59		Fam205a1	ENSMUSG00000078721	family with sequence similarity 205, member A1 [Source:MGI Symbol;Acc:MGI:3651059]		1.86217	0.0193497		1700029I15Rik	ENSMUSG00000044916	RIKEN cDNA 1700029I15 gene [Source:MGI Symbol;Acc:MGI:1916742]		1.7805	0.000875413
Fmnl2	ENSMUSG00000036053	formin-like 2 [Source:MGI Symbol;Acc:MGI:1918659]		2.04409	1.7929e-49		Nrap	ENSMUSG00000049134	nebulin-related anchoring protein [Source:MGI Symbol;Acc:MGI:1098765]		1.81798	4.49761e-14		Kctd7	ENSMUSG00000034110	potassium channel tetramerisation domain containing 7 [Source:MGI Symbol;Acc:MGI:2442265]		1.86194	3.01824e-18		Ddrgk1	ENSMUSG00000068290	DDRGK domain containing 1 [Source:MGI Symbol;Acc:MGI:1924256]		1.7764	4.23839e-96
Fam83d	ENSMUSG00000027654	family with sequence similarity 83, member D [Source:MGI Symbol;Acc:MGI:1919128]		2.04245	4.78625e-13		Mks1	ENSMUSG00000034121	Meckel syndrome, type 1 [Source:MGI Symbol;Acc:MGI:3584243]		1.8156	6.83451e-11		Grb14	ENSMUSG00000026888	growth factor receptor bound protein 14 [Source:MGI Symbol;Acc:MGI:1355324]		1.86136	9.47948e-32		Tbc1d10b	ENSMUSG00000042492	TBC1 domain family, member 10b [Source:MGI Symbol;Acc:MGI:1915699]		1.77589	1.08116e-36
Nkain2	ENSMUSG00000069670	Na+/K+ transporting ATPase interacting 2 [Source:MGI Symbol;Acc:MGI:1923447]		2.03904	2.31942e-95		Lefty1	ENSMUSG00000038793	left right determination factor 1 [Source:MGI Symbol;Acc:MGI:107405]		1.81557	4.59615e-06		Mast4	ENSMUSG00000034751	microtubule associated serine/threonine kinase family member 4 [Source:MGI Symbol;Acc:MGI:1918885]		1.85813	5.78519e-30		Cpa2	ENSMUSG00000071553	carboxypeptidase A2, pancreatic [Source:MGI Symbol;Acc:MGI:3617840]		1.77577	7.96335e-05
Ehd1	ENSMUSG00000024772	EH-domain containing 1 [Source:MGI Symbol;Acc:MGI:1341878]		2.03285	8.56234e-59		Lss	ENSMUSG00000033105	lanosterol synthase [Source:MGI Symbol;Acc:MGI:1336155]		1.81358	4.54582e-30		Tmem189	ENSMUSG00000090213	transmembrane protein 189 [Source:MGI Symbol;Acc:MGI:2142624]		1.85594	4.76153e-97		S100a13	ENSMUSG00000042312	S100 calcium binding protein A13 [Source:MGI Symbol;Acc:MGI:109581]		1.77222	4.80938e-42
Cdc20	ENSMUSG00000006398	cell division cycle 20 [Source:MGI Symbol;Acc:MGI:1859866]		2.03074	4.77442e-05		B3gnt9	ENSMUSG00000069920	UDP-GlcNAc:betaGal beta-1,3-N-acetylglucosaminyltransferase 9 [Source:MGI Symbol;Acc:MGI:2142841]		1.81318	1.02181e-23		Ccdc89	ENSMUSG00000044362	coiled-coil domain containing 89 [Source:MGI Symbol;Acc:MGI:1917304]		1.85571	6.85775e-06		Rhob	ENSMUSG00000054364	ras homolog family member B [Source:MGI Symbol;Acc:MGI:107949]		1.77148	5.45353e-67
Bdkrb2	ENSMUSG00000021070	bradykinin receptor, beta 2 [Source:MGI Symbol;Acc:MGI:102845]		2.0307	8.46021e-07		2020-03-08	ENSMUSG00000025702	membrane-associated ring finger (C3HC4) 8 [Source:MGI Symbol;Acc:MGI:1919029]		1.81216	7.62791e-74		Dbndd2	ENSMUSG00000017734	dysbindin (dystrobrevin binding protein 1) domain containing 2 [Source:MGI Symbol;Acc:MGI:106562]		1.85484	5.00894e-56		Gadd45a	ENSMUSG00000036390	growth arrest and DNA-damage-inducible 45 alpha [Source:MGI Symbol;Acc:MGI:107799]		1.77064	3.3814e-32
Matn2	ENSMUSG00000022324	matrilin 2 [Source:MGI Symbol;Acc:MGI:109613]		2.02984	1.04456e-46		Sec11c	ENSMUSG00000024516	SEC11 homolog C, signal peptidase complex subunit [Source:MGI Symbol;Acc:MGI:1913536]		1.80756	1.01828e-82		Gcat	ENSMUSG00000006378	glycine C-acetyltransferase (2-amino-3-ketobutyrate-coenzyme A ligase) [Source:MGI Symbol;Acc:MGI:1349389]		1.85364	1.26384e-05		Papss1	ENSMUSG00000028032	3'-phosphoadenosine 5'-phosphosulfate synthase 1 [Source:MGI Symbol;Acc:MGI:1330587]		1.77045	3.24831e-91
Arrdc3	ENSMUSG00000074794	arrestin domain containing 3 [Source:MGI Symbol;Acc:MGI:2145242]		2.02789	4.51365e-123		Wrap53	ENSMUSG00000041346	WD repeat containing, antisense to Trp53 [Source:MGI Symbol;Acc:MGI:2384933]		1.80662	1.44547e-26		Fam13c	ENSMUSG00000043259	family with sequence similarity 13, member C [Source:MGI Symbol;Acc:MGI:1918971]		1.85087	5.38213e-58		Npc1	ENSMUSG00000024413	NPC intracellular cholesterol transporter 1 [Source:MGI Symbol;Acc:MGI:1097712]		1.76943	2.53373e-99
Fam83f	ENSMUSG00000022408	family with sequence similarity 83, member F [Source:MGI Symbol;Acc:MGI:2146227]		2.02785	0.00139996		Shroom3	ENSMUSG00000029381	shroom family member 3 [Source:MGI Symbol;Acc:MGI:1351655]		1.80626	2.0495e-22		Hdac11	ENSMUSG00000034245	histone deacetylase 11 [Source:MGI Symbol;Acc:MGI:2385252]		1.84988	3.55855e-47		Ybx3	ENSMUSG00000030189	Y box protein 3 [Source:MGI Symbol;Acc:MGI:2137670]		1.76698	2.02828e-70
Snx30	ENSMUSG00000028385	sorting nexin family member 30 [Source:MGI Symbol;Acc:MGI:2443882]		2.02511	5.23265e-63		Pcolce2	ENSMUSG00000015354	procollagen C-endopeptidase enhancer 2 [Source:MGI Symbol;Acc:MGI:1923727]		1.80576	2.27695e-18		Fam98a	ENSMUSG00000002017	family with sequence similarity 98, member A [Source:MGI Symbol;Acc:MGI:1919972]		1.84844	2.18895e-48		Pdgfa	ENSMUSG00000025856	platelet derived growth factor, alpha [Source:MGI Symbol;Acc:MGI:97527]		1.76694	8.61018e-35
Piga	ENSMUSG00000031381	phosphatidylinositol glycan anchor biosynthesis, class A [Source:MGI Symbol;Acc:MGI:99461]		2.0237	1.26869e-18		Rps6ka5	ENSMUSG00000021180	ribosomal protein S6 kinase, polypeptide 5 [Source:MGI Symbol;Acc:MGI:1920336]		1.80542	1.2376e-37		Padi2	ENSMUSG00000028927	peptidyl arginine deiminase, type II [Source:MGI Symbol;Acc:MGI:1338892]		1.84794	3.60709e-29		Zfp553	ENSMUSG00000045598	zinc finger protein 553 [Source:MGI Symbol;Acc:MGI:2384725]		1.76666	5.92162e-39
Prdx1	ENSMUSG00000028691	peroxiredoxin 1 [Source:MGI Symbol;Acc:MGI:99523]		2.0236	2.6149e-166		Ilvbl	ENSMUSG00000032763	ilvB (bacterial acetolactate synthase)-like [Source:MGI Symbol;Acc:MGI:1351911]		1.80395	1.95186e-115		Slc12a8	ENSMUSG00000035506	solute carrier family 12 (potassium/chloride transporters), member 8 [Source:MGI Symbol;Acc:MGI:2443672]		1.84493	0.00440823		Afap1l1	ENSMUSG00000033032	actin filament associated protein 1-like 1 [Source:MGI Symbol;Acc:MGI:2147199]		1.76554	9.0321e-25
Klf13	ENSMUSG00000052040	Kruppel-like factor 13 [Source:MGI Symbol;Acc:MGI:1354948]		2.02207	1.37749e-101		Clcn2	ENSMUSG00000022843	chloride channel, voltage-sensitive 2 [Source:MGI Symbol;Acc:MGI:105061]		1.80232	3.86476e-44		Slc48a1	ENSMUSG00000081534	solute carrier family 48 (heme transporter), member 1 [Source:MGI Symbol;Acc:MGI:1914989]		1.84342	5.6242e-105		Slc35a2	ENSMUSG00000031156	solute carrier family 35 (UDP-galactose transporter), member A2 [Source:MGI Symbol;Acc:MGI:1345297]		1.76504	9.19227e-30
Cdk5rap2	ENSMUSG00000039298	CDK5 regulatory subunit associated protein 2 [Source:MGI Symbol;Acc:MGI:2384875]		2.02204	6.92018e-87		Ddr1	ENSMUSG00000003534	discoidin domain receptor family, member 1 [Source:MGI Symbol;Acc:MGI:99216]		1.80205	3.23173e-108		Prrg1	ENSMUSG00000047996	proline rich Gla (G-carboxyglutamic acid) 1 [Source:MGI Symbol;Acc:MGI:1917364]		1.84092	1.21085e-26		Pip4k2a	ENSMUSG00000026737	phosphatidylinositol-5-phosphate 4-kinase, type II, alpha [Source:MGI Symbol;Acc:MGI:1298206]		1.76479	4.90757e-61
Agmo	ENSMUSG00000050103	alkylglycerol monooxygenase [Source:MGI Symbol;Acc:MGI:2442495]		2.0219	1.91323e-23		Kif13b	ENSMUSG00000060012	kinesin family member 13B [Source:MGI Symbol;Acc:MGI:1098265]		1.80074	7.61964e-59		Dpysl2	ENSMUSG00000022048	dihydropyrimidinase-like 2 [Source:MGI Symbol;Acc:MGI:1349763]		1.84068	3.98738e-61		Fdxr	ENSMUSG00000018861	ferredoxin reductase [Source:MGI Symbol;Acc:MGI:104724]		1.76474	1.74593e-15
Tmod1	ENSMUSG00000028328	tropomodulin 1 [Source:MGI Symbol;Acc:MGI:98775]		2.01978	4.36178e-60		Ldlrad3	ENSMUSG00000048058	low density lipoprotein receptor class A domain containing 3 [Source:MGI Symbol;Acc:MGI:2138856]		1.79924	5.55378e-39		Crybg3	ENSMUSG00000022723	beta-gamma crystallin domain containing 3 [Source:MGI Symbol;Acc:MGI:2676311]		1.84057	2.30199e-25		Gtf2a1	ENSMUSG00000020962	general transcription factor II A, 1 [Source:MGI Symbol;Acc:MGI:1933277]		1.76383	1.00051e-43
Fzd7	ENSMUSG00000041075	frizzled class receptor 7 [Source:MGI Symbol;Acc:MGI:108570]		2.01878	1.93809e-32		Bche	ENSMUSG00000027792	butyrylcholinesterase [Source:MGI Symbol;Acc:MGI:894278]		1.79682	6.00215e-25		Sptb	ENSMUSG00000021061	spectrin beta, erythrocytic [Source:MGI Symbol;Acc:MGI:98387]		1.84006	2.51902e-16		Pop4	ENSMUSG00000030423	processing of precursor 4, ribonuclease P/MRP family, (S. cerevisiae) [Source:MGI Symbol;Acc:MGI:1913411]		1.76228	1.10617e-49
Olfml1	ENSMUSG00000051041	olfactomedin-like 1 [Source:MGI Symbol;Acc:MGI:2679264]		2.01553	1.82166e-42		Agap1	ENSMUSG00000055013	ArfGAP with GTPase domain, ankyrin repeat and PH domain 1 [Source:MGI Symbol;Acc:MGI:2653690]		1.79571	2.27549e-62		Nol3	ENSMUSG00000014776	nucleolar protein 3 (apoptosis repressor with CARD domain) [Source:MGI Symbol;Acc:MGI:1925938]		1.83921	1.6705e-56		Gdpd5	ENSMUSG00000035314	glycerophosphodiester phosphodiesterase domain containing 5 [Source:MGI Symbol;Acc:MGI:2686926]		1.7618	1.05782e-38
Pex5l	ENSMUSG00000027674	peroxisomal biogenesis factor 5-like [Source:MGI Symbol;Acc:MGI:1916672]		2.01536	3.35604e-66		Mast3	ENSMUSG00000031833	microtubule associated serine/threonine kinase 3 [Source:MGI Symbol;Acc:MGI:2683541]		1.79337	4.8383e-42		Rps6ka5	ENSMUSG00000021180	ribosomal protein S6 kinase, polypeptide 5 [Source:MGI Symbol;Acc:MGI:1920336]		1.83597	4.63068e-40		Secisbp2l	ENSMUSG00000035093	SECIS binding protein 2-like [Source:MGI Symbol;Acc:MGI:1917604]		1.76079	1.51332e-40
Gpr155	ENSMUSG00000041762	G protein-coupled receptor 155 [Source:MGI Symbol;Acc:MGI:1915776]		2.01477	2.16236e-58		Carhsp1	ENSMUSG00000008393	calcium regulated heat stable protein 1 [Source:MGI Symbol;Acc:MGI:1196368]		1.79298	7.4006e-111		Catsper2	ENSMUSG00000033486	cation channel, sperm associated 2 [Source:MGI Symbol;Acc:MGI:2387404]		1.83527	1.79037e-05		Grhpr	ENSMUSG00000035637	glyoxylate reductase/hydroxypyruvate reductase [Source:MGI Symbol;Acc:MGI:1923488]		1.76024	4.94925e-43
Rasa3	ENSMUSG00000031453	RAS p21 protein activator 3 [Source:MGI Symbol;Acc:MGI:1197013]		2.01422	1.56804e-129		Srd5a1	ENSMUSG00000021594	steroid 5 alpha-reductase 1 [Source:MGI Symbol;Acc:MGI:98400]		1.79023	3.40105e-32		Dscaml1	ENSMUSG00000032087	DS cell adhesion molecule like 1 [Source:MGI Symbol;Acc:MGI:2150309]		1.83506	1.05172e-20		Cadm4	ENSMUSG00000054793	cell adhesion molecule 4 [Source:MGI Symbol;Acc:MGI:2449088]		1.75884	2.30808e-127
Ly6g6d	ENSMUSG00000073413	lymphocyte antigen 6 complex, locus G6D [Source:MGI Symbol;Acc:MGI:2148931]		2.01308	2.93929e-06		Ccdc159	ENSMUSG00000006241	coiled-coil domain containing 159 [Source:MGI Symbol;Acc:MGI:1914369]		1.78935	7.15753e-05		Phc1	ENSMUSG00000040669	polyhomeotic 1 [Source:MGI Symbol;Acc:MGI:103248]		1.83175	1.50492e-25		Rbmx2	ENSMUSG00000031107	RNA binding motif protein, X-linked 2 [Source:MGI Symbol;Acc:MGI:1919414]		1.75855	2.11295e-12
Pdia4	ENSMUSG00000025823	protein disulfide isomerase associated 4 [Source:MGI Symbol;Acc:MGI:104864]		2.01175	6.42969e-71		Gpr143	ENSMUSG00000025333	G protein-coupled receptor 143 [Source:MGI Symbol;Acc:MGI:107193]		1.78899	0.0292111		Mapt	ENSMUSG00000018411	microtubule-associated protein tau [Source:MGI Symbol;Acc:MGI:97180]		1.82721	1.60138e-101		Daam2	ENSMUSG00000040260	dishevelled associated activator of morphogenesis 2 [Source:MGI Symbol;Acc:MGI:1923691]		1.75737	1.50131e-76
Kif13a	ENSMUSG00000021375	kinesin family member 13A [Source:MGI Symbol;Acc:MGI:1098264]		2.01025	8.67296e-67		Faah	ENSMUSG00000034171	fatty acid amide hydrolase [Source:MGI Symbol;Acc:MGI:109609]		1.78698	2.33795e-54		Haus5	ENSMUSG00000078762	HAUS augmin-like complex, subunit 5 [Source:MGI Symbol;Acc:MGI:1919159]		1.82689	7.88936e-09		Slc48a1	ENSMUSG00000081534	solute carrier family 48 (heme transporter), member 1 [Source:MGI Symbol;Acc:MGI:1914989]		1.75563	2.40466e-95
Aacs	ENSMUSG00000029482	acetoacetyl-CoA synthetase [Source:MGI Symbol;Acc:MGI:1926144]		2.00721	2.99132e-30		Fancf	ENSMUSG00000092118	Fanconi anemia, complementation group F [Source:MGI Symbol;Acc:MGI:3689889]		1.78294	2.66354e-23		Fam131b	ENSMUSG00000029861	family with sequence similarity 131, member B [Source:MGI Symbol;Acc:MGI:1923406]		1.82638	7.74592e-34		Erbb3	ENSMUSG00000018166	erb-b2 receptor tyrosine kinase 3 [Source:MGI Symbol;Acc:MGI:95411]		1.75493	3.16135e-20
Tuba1a	ENSMUSG00000072235	tubulin, alpha 1A [Source:MGI Symbol;Acc:MGI:98869]		2.00707	2.67219e-111		Pdk4	ENSMUSG00000019577	pyruvate dehydrogenase kinase, isoenzyme 4 [Source:MGI Symbol;Acc:MGI:1351481]		1.78221	6.84764e-26		Mindy1	ENSMUSG00000038712	MINDY lysine 48 deubiquitinase 1 [Source:MGI Symbol;Acc:MGI:1922257]		1.82487	2.00448e-60		Rassf2	ENSMUSG00000027339	Ras association (RalGDS/AF-6) domain family member 2 [Source:MGI Symbol;Acc:MGI:2442060]		1.75309	1.04551e-86
Hcfc1	ENSMUSG00000031386	host cell factor C1 [Source:MGI Symbol;Acc:MGI:105942]		2.00514	4.18589e-15		Sft2d3	ENSMUSG00000044982	SFT2 domain containing 3 [Source:MGI Symbol;Acc:MGI:1914408]		1.78201	4.72355e-06		Kazn	ENSMUSG00000040606	kazrin, periplakin interacting protein [Source:MGI Symbol;Acc:MGI:1918779]		1.82329	1.64382e-59		Ggt1	ENSMUSG00000006345	gamma-glutamyltransferase 1 [Source:MGI Symbol;Acc:MGI:95706]		1.75157	1.46247e-05
Fam126a	ENSMUSG00000028995	family with sequence similarity 126, member A [Source:MGI Symbol;Acc:MGI:2149839]		2.00377	1.14041e-48		Steap3	ENSMUSG00000026389	STEAP family member 3 [Source:MGI Symbol;Acc:MGI:1915678]		1.78163	4.65345e-05		Hoxa4	ENSMUSG00000000942	homeobox A4 [Source:MGI Symbol;Acc:MGI:96176]		1.82271	1.20513e-15		Fam53b	ENSMUSG00000030956	family with sequence similarity 53, member B [Source:MGI Symbol;Acc:MGI:1925188]		1.74787	1.16684e-47
Pla2g3	ENSMUSG00000034579	phospholipase A2, group III [Source:MGI Symbol;Acc:MGI:2444945]		2.003	4.50027e-16		Usp31	ENSMUSG00000063317	ubiquitin specific peptidase 31 [Source:MGI Symbol;Acc:MGI:1923429]		1.78135	1.04425e-28		Ccdc13	ENSMUSG00000079235	coiled-coil domain containing 13 [Source:MGI Symbol;Acc:MGI:1920144]		1.82229	1.17899e-13		Serpina3n	ENSMUSG00000021091	serine (or cysteine) peptidase inhibitor, clade A, member 3N [Source:MGI Symbol;Acc:MGI:105045]		1.74642	6.10628e-38
Map4k5	ENSMUSG00000034761	mitogen-activated protein kinase kinase kinase kinase 5 [Source:MGI Symbol;Acc:MGI:1925503]		2.00275	3.03315e-45		Atg4c	ENSMUSG00000028550	autophagy related 4C, cysteine peptidase [Source:MGI Symbol;Acc:MGI:2651854]		1.779	5.3509e-24		Nqo1	ENSMUSG00000003849	NAD(P)H dehydrogenase, quinone 1 [Source:MGI Symbol;Acc:MGI:103187]		1.82205	1.08592e-18		Mindy1	ENSMUSG00000038712	MINDY lysine 48 deubiquitinase 1 [Source:MGI Symbol;Acc:MGI:1922257]		1.74565	6.40651e-55
Clgn	ENSMUSG00000002190	calmegin [Source:MGI Symbol;Acc:MGI:107472]		2.00185	7.35267e-30		Txndc16	ENSMUSG00000021830	thioredoxin domain containing 16 [Source:MGI Symbol;Acc:MGI:1917811]		1.77463	3.12928e-46		Acot2	ENSMUSG00000021226	acyl-CoA thioesterase 2 [Source:MGI Symbol;Acc:MGI:2159605]		1.82183	1.37272e-15		Bin1	ENSMUSG00000024381	bridging integrator 1 [Source:MGI Symbol;Acc:MGI:108092]		1.74398	1.66658e-56
Olig1	ENSMUSG00000046160	oligodendrocyte transcription factor 1 [Source:MGI Symbol;Acc:MGI:1355334]		2.00038	3.2333e-118		Btbd16	ENSMUSG00000040298	BTB (POZ) domain containing 16 [Source:MGI Symbol;Acc:MGI:3045247]		1.76785	2.01219e-08		App	ENSMUSG00000022892	amyloid beta (A4) precursor protein [Source:MGI Symbol;Acc:MGI:88059]		1.82138	5.00894e-56		Sat2	ENSMUSG00000069835	spermidine/spermine N1-acetyl transferase 2 [Source:MGI Symbol;Acc:MGI:1916465]		1.74306	9.05115e-13
Rnf135	ENSMUSG00000020707	ring finger protein 135 [Source:MGI Symbol;Acc:MGI:1919206]		2.00034	3.98804e-11		Ccdc24	ENSMUSG00000078588	coiled-coil domain containing 24 [Source:MGI Symbol;Acc:MGI:2685874]		1.76544	2.92859e-14		Slc35a2	ENSMUSG00000031156	solute carrier family 35 (UDP-galactose transporter), member A2 [Source:MGI Symbol;Acc:MGI:1345297]		1.82114	2.12886e-31		Gsto2	ENSMUSG00000025069	glutathione S-transferase omega 2 [Source:MGI Symbol;Acc:MGI:1915464]		1.74279	2.26008e-05
Epb41l2	ENSMUSG00000019978	erythrocyte membrane protein band 4.1 like 2 [Source:MGI Symbol;Acc:MGI:103009]		1.99792	2.12599e-196		Klf13	ENSMUSG00000052040	Kruppel-like factor 13 [Source:MGI Symbol;Acc:MGI:1354948]		1.7635	6.37519e-77		Usp48	ENSMUSG00000043411	ubiquitin specific peptidase 48 [Source:MGI Symbol;Acc:MGI:2158502]		1.82015	7.88837e-31		Tjp2	ENSMUSG00000024812	tight junction protein 2 [Source:MGI Symbol;Acc:MGI:1341872]		1.74263	1.57854e-46
Snx1	ENSMUSG00000032382	sorting nexin 1 [Source:MGI Symbol;Acc:MGI:1928395]		1.99684	3.05526e-70		Rell1	ENSMUSG00000047881	RELT-like 1 [Source:MGI Symbol;Acc:MGI:2140767]		1.76157	2.81826e-46		Kat2b	ENSMUSG00000000708	K(lysine) acetyltransferase 2B [Source:MGI Symbol;Acc:MGI:1343094]		1.82004	4.84293e-41		Amotl2	ENSMUSG00000032531	angiomotin-like 2 [Source:MGI Symbol;Acc:MGI:1929286]		1.74161	3.37449e-35
Lamp1	ENSMUSG00000031447	lysosomal-associated membrane protein 1 [Source:MGI Symbol;Acc:MGI:96745]		1.9935	8.57928e-225		Fads6	ENSMUSG00000044788	fatty acid desaturase domain family, member 6 [Source:MGI Symbol;Acc:MGI:3039592]		1.76141	2.57135e-91		Rnf13	ENSMUSG00000036503	ring finger protein 13 [Source:MGI Symbol;Acc:MGI:1346341]		1.81951	1.13684e-70		Il18	ENSMUSG00000039217	interleukin 18 [Source:MGI Symbol;Acc:MGI:107936]		1.74083	7.85361e-24
Plod3	ENSMUSG00000004846	procollagen-lysine, 2-oxoglutarate 5-dioxygenase 3 [Source:MGI Symbol;Acc:MGI:1347008]		1.99278	1.15264e-57		Atp1b3	ENSMUSG00000032412	ATPase, Na+/K+ transporting, beta 3 polypeptide [Source:MGI Symbol;Acc:MGI:107788]		1.76108	1.4522e-80		Slc6a9	ENSMUSG00000028542	solute carrier family 6 (neurotransmitter transporter, glycine), member 9 [Source:MGI Symbol;Acc:MGI:95760]		1.81673	3.07041e-49		Fam83f	ENSMUSG00000022408	family with sequence similarity 83, member F [Source:MGI Symbol;Acc:MGI:2146227]		1.73998	0.00570912
Zeb2	ENSMUSG00000026872	zinc finger E-box binding homeobox 2 [Source:MGI Symbol;Acc:MGI:1344407]		1.99269	3.70592e-62		Cdc14a	ENSMUSG00000033502	CDC14 cell division cycle 14A [Source:MGI Symbol;Acc:MGI:2442676]		1.75795	2.49143e-09		Hhip	ENSMUSG00000064325	Hedgehog-interacting protein [Source:MGI Symbol;Acc:MGI:1341847]		1.8165	1.27058e-21		Kctd3	ENSMUSG00000026608	potassium channel tetramerisation domain containing 3 [Source:MGI Symbol;Acc:MGI:2444629]		1.73606	1.36353e-24
Zdhhc9	ENSMUSG00000036985	zinc finger, DHHC domain containing 9 [Source:MGI Symbol;Acc:MGI:2444393]		1.99006	4.59936e-72		Rasgef1c	ENSMUSG00000020374	RasGEF domain family, member 1C [Source:MGI Symbol;Acc:MGI:1921813]		1.75791	9.79787e-12		Opalin	ENSMUSG00000050121	oligodendrocytic myelin paranodal and inner loop protein [Source:MGI Symbol;Acc:MGI:2657025]		1.81545	1.29973e-62		Abca2	ENSMUSG00000026944	ATP-binding cassette, sub-family A (ABC1), member 2 [Source:MGI Symbol;Acc:MGI:99606]		1.7341	2.81125e-57
Bche	ENSMUSG00000027792	butyrylcholinesterase [Source:MGI Symbol;Acc:MGI:894278]		1.98965	3.11435e-35		Jpt2	ENSMUSG00000024165	Jupiter microtubule associated homolog 2 [Source:MGI Symbol;Acc:MGI:1196260]		1.75487	1.31429e-37		Txndc16	ENSMUSG00000021830	thioredoxin domain containing 16 [Source:MGI Symbol;Acc:MGI:1917811]		1.81531	1.55522e-48		Shtn1	ENSMUSG00000041362	shootin 1 [Source:MGI Symbol;Acc:MGI:1918903]		1.73014	2.54007e-29
Lmna	ENSMUSG00000028063	lamin A [Source:MGI Symbol;Acc:MGI:96794]		1.98867	1.64804e-58		Bcas1	ENSMUSG00000013523	breast carcinoma amplified sequence 1 [Source:MGI Symbol;Acc:MGI:1924210]		1.75061	2.11277e-62		Rbks	ENSMUSG00000029136	ribokinase [Source:MGI Symbol;Acc:MGI:1918586]		1.81416	3.26901e-10		Map7d1	ENSMUSG00000028849	MAP7 domain containing 1 [Source:MGI Symbol;Acc:MGI:2384297]		1.72877	9.87176e-87
Garem2	ENSMUSG00000044576	GRB2 associated regulator of MAPK1 subtype 2 [Source:MGI Symbol;Acc:MGI:2685290]		1.98786	6.0418e-28		Add3	ENSMUSG00000025026	adducin 3 (gamma) [Source:MGI Symbol;Acc:MGI:1351615]		1.74845	2.93065e-96		Pmp22	ENSMUSG00000018217	peripheral myelin protein 22 [Source:MGI Symbol;Acc:MGI:97631]		1.81351	3.13348e-28		Ankub1	ENSMUSG00000074591	ankrin repeat and ubiquitin domain containing 1 [Source:MGI Symbol;Acc:MGI:2685256]		1.72869	8.9082e-07
Fam241a	ENSMUSG00000050549	family with sequence similarity 241, member A [Source:MGI Symbol;Acc:MGI:1917867]		1.98563	4.01187e-05		Pcbp4	ENSMUSG00000023495	poly(rC) binding protein 4 [Source:MGI Symbol;Acc:MGI:1890471]		1.7473	1.2888e-74		9930012K11Rik	ENSMUSG00000044551	RIKEN cDNA 9930012K11 gene [Source:MGI Symbol;Acc:MGI:2145726]		1.8131	1.99585e-07		Ift43	ENSMUSG00000007867	intraflagellar transport 43 [Source:MGI Symbol;Acc:MGI:1923661]		1.72688	1.16296e-26
Kctd3	ENSMUSG00000026608	potassium channel tetramerisation domain containing 3 [Source:MGI Symbol;Acc:MGI:2444629]		1.98544	4.54805e-32		Adamtsl1	ENSMUSG00000066113	ADAMTS-like 1 [Source:MGI Symbol;Acc:MGI:1924989]		1.74577	5.06311e-31		Cldn19	ENSMUSG00000066058	claudin 19 [Source:MGI Symbol;Acc:MGI:3033992]		1.81285	0.00023859		Btc	ENSMUSG00000082361	betacellulin, epidermal growth factor family member [Source:MGI Symbol;Acc:MGI:99439]		1.72661	0.000861141
Mindy1	ENSMUSG00000038712	MINDY lysine 48 deubiquitinase 1 [Source:MGI Symbol;Acc:MGI:1922257]		1.98179	2.79903e-70		Ccdc187	ENSMUSG00000048038	coiled-coil domain containing 187 [Source:MGI Symbol;Acc:MGI:3045295]		1.74086	1.57031e-08		Hopx	ENSMUSG00000059325	HOP homeobox [Source:MGI Symbol;Acc:MGI:1916782]		1.81116	9.40087e-49		Bhlhe41	ENSMUSG00000030256	basic helix-loop-helix family, member e41 [Source:MGI Symbol;Acc:MGI:1930704]		1.72423	1.37709e-55
Bmp2k	ENSMUSG00000034663	BMP2 inducible kinase [Source:MGI Symbol;Acc:MGI:2155456]		1.97796	5.53797e-60		Tpst1	ENSMUSG00000034118	protein-tyrosine sulfotransferase 1 [Source:MGI Symbol;Acc:MGI:1298231]		1.74063	1.71336e-49		Plin4	ENSMUSG00000002831	perilipin 4 [Source:MGI Symbol;Acc:MGI:1929709]		1.8096	4.15947e-17		Creb5	ENSMUSG00000053007	cAMP responsive element binding protein 5 [Source:MGI Symbol;Acc:MGI:2443973]		1.72303	2.5822e-18
Arhgef37	ENSMUSG00000045094	Rho guanine nucleotide exchange factor (GEF) 37 [Source:MGI Symbol;Acc:MGI:3045339]		1.97704	1.09337e-12		Nectin1	ENSMUSG00000032012	nectin cell adhesion molecule 1 [Source:MGI Symbol;Acc:MGI:1926483]		1.73798	2.45673e-42		Fam53b	ENSMUSG00000030956	family with sequence similarity 53, member B [Source:MGI Symbol;Acc:MGI:1925188]		1.80906	3.56041e-51		Slc25a27	ENSMUSG00000023912	solute carrier family 25, member 27 [Source:MGI Symbol;Acc:MGI:1921261]		1.72132	5.90106e-24
Heg1	ENSMUSG00000075254	heart development protein with EGF-like domains 1 [Source:MGI Symbol;Acc:MGI:1924696]		1.97391	4.60876e-51		Endod1	ENSMUSG00000037419	endonuclease domain containing 1 [Source:MGI Symbol;Acc:MGI:1919196]		1.73493	1.51974e-39		Rtn4	ENSMUSG00000020458	reticulon 4 [Source:MGI Symbol;Acc:MGI:1915835]		1.80794	2.2819e-93		Tm7sf3	ENSMUSG00000040234	transmembrane 7 superfamily member 3 [Source:MGI Symbol;Acc:MGI:1914873]		1.71906	2.3719e-41
Rdh12	ENSMUSG00000021123	retinol dehydrogenase 12 [Source:MGI Symbol;Acc:MGI:1925224]		1.97387	8.32302e-07		S100a16	ENSMUSG00000074457	S100 calcium binding protein A16 [Source:MGI Symbol;Acc:MGI:1915110]		1.73084	1.1017e-132		Serinc5	ENSMUSG00000021703	serine incorporator 5 [Source:MGI Symbol;Acc:MGI:2444223]		1.80781	9.68979e-84		Dnajc24	ENSMUSG00000027166	DnaJ heat shock protein family (Hsp40) member C24 [Source:MGI Symbol;Acc:MGI:1919522]		1.71865	1.90358e-15
Dusp15	ENSMUSG00000042662	dual specificity phosphatase-like 15 [Source:MGI Symbol;Acc:MGI:1934928]		1.9733	2.17529e-84		Nfasc	ENSMUSG00000026442	neurofascin [Source:MGI Symbol;Acc:MGI:104753]		1.73043	9.57763e-85		Acsl1	ENSMUSG00000018796	acyl-CoA synthetase long-chain family member 1 [Source:MGI Symbol;Acc:MGI:102797]		1.80778	2.57748e-41		Acaca	ENSMUSG00000020532	acetyl-Coenzyme A carboxylase alpha [Source:MGI Symbol;Acc:MGI:108451]		1.71853	4.4847e-25
Reep3	ENSMUSG00000019873	receptor accessory protein 3 [Source:MGI Symbol;Acc:MGI:88930]		1.9722	7.82011e-92		Kndc1	ENSMUSG00000066129	kinase non-catalytic C-lobe domain (KIND) containing 1 [Source:MGI Symbol;Acc:MGI:1923734]		1.72901	3.92083e-41		Fmnl2	ENSMUSG00000036053	formin-like 2 [Source:MGI Symbol;Acc:MGI:1918659]		1.80416	9.11786e-39		Abca8a	ENSMUSG00000041828	ATP-binding cassette, sub-family A (ABC1), member 8a [Source:MGI Symbol;Acc:MGI:2386846]		1.71716	1.0586e-11
Synm	ENSMUSG00000030554	synemin, intermediate filament protein [Source:MGI Symbol;Acc:MGI:2661187]		1.97198	8.90605e-79		Mpst	ENSMUSG00000071711	mercaptopyruvate sulfurtransferase [Source:MGI Symbol;Acc:MGI:2179733]		1.72734	2.35375e-50		Fzd9	ENSMUSG00000049551	frizzled class receptor 9 [Source:MGI Symbol;Acc:MGI:1313278]		1.80221	4.05692e-26		Zfyve21	ENSMUSG00000021286	zinc finger, FYVE domain containing 21 [Source:MGI Symbol;Acc:MGI:1915770]		1.71542	7.86796e-22
Nrbp2	ENSMUSG00000075590	nuclear receptor binding protein 2 [Source:MGI Symbol;Acc:MGI:2385017]		1.97065	8.13246e-37		Pus7	ENSMUSG00000057541	pseudouridylate synthase 7 [Source:MGI Symbol;Acc:MGI:1925947]		1.72603	2.10616e-44		Pop4	ENSMUSG00000030423	processing of precursor 4, ribonuclease P/MRP family, (S. cerevisiae) [Source:MGI Symbol;Acc:MGI:1913411]		1.80048	1.3706e-51		Slc22a18	ENSMUSG00000000154	solute carrier family 22 (organic cation transporter), member 18 [Source:MGI Symbol;Acc:MGI:1336884]		1.71455	0.00033074
Slc25a45	ENSMUSG00000024818	solute carrier family 25, member 45 [Source:MGI Symbol;Acc:MGI:2147731]		1.97058	4.85574e-12		Ptpdc1	ENSMUSG00000038042	protein tyrosine phosphatase domain containing 1 [Source:MGI Symbol;Acc:MGI:2145430]		1.72561	5.30929e-19		Bace1	ENSMUSG00000032086	beta-site APP cleaving enzyme 1 [Source:MGI Symbol;Acc:MGI:1346542]		1.79661	3.40508e-55		Gins4	ENSMUSG00000031546	GINS complex subunit 4 (Sld5 homolog) [Source:MGI Symbol;Acc:MGI:1923847]		1.71402	1.88059e-35
Nfe2l2	ENSMUSG00000015839	nuclear factor, erythroid derived 2, like 2 [Source:MGI Symbol;Acc:MGI:108420]		1.96726	4.84724e-42		Shtn1	ENSMUSG00000041362	shootin 1 [Source:MGI Symbol;Acc:MGI:1918903]		1.7251	8.26399e-29		Map7d1	ENSMUSG00000028849	MAP7 domain containing 1 [Source:MGI Symbol;Acc:MGI:2384297]		1.79642	1.50777e-93		Syt11	ENSMUSG00000068923	synaptotagmin XI [Source:MGI Symbol;Acc:MGI:1859547]		1.7136	5.42179e-74
Fbxo7	ENSMUSG00000001786	F-box protein 7 [Source:MGI Symbol;Acc:MGI:1917004]		1.9672	8.15902e-56		Cldn19	ENSMUSG00000066058	claudin 19 [Source:MGI Symbol;Acc:MGI:3033992]		1.72346	0.000668271		Arl2	ENSMUSG00000024944	ADP-ribosylation factor-like 2 [Source:MGI Symbol;Acc:MGI:1928393]		1.79607	1.23209e-82		Pim3	ENSMUSG00000035828	proviral integration site 3 [Source:MGI Symbol;Acc:MGI:1355297]		1.71307	9.39776e-30
Rnf13	ENSMUSG00000036503	ring finger protein 13 [Source:MGI Symbol;Acc:MGI:1346341]		1.96449	1.88615e-82		Dmrta1	ENSMUSG00000043753	doublesex and mab-3 related transcription factor like family A1 [Source:MGI Symbol;Acc:MGI:2653627]		1.72323	0.0188368		4930402H24Rik	ENSMUSG00000027309	RIKEN cDNA 4930402H24 gene [Source:MGI Symbol;Acc:MGI:1923029]		1.79471	1.06741e-71		Enpp3	ENSMUSG00000019989	ectonucleotide pyrophosphatase/phosphodiesterase 3 [Source:MGI Symbol;Acc:MGI:2143702]		1.71221	1.49694e-05
Snx18	ENSMUSG00000042364	sorting nexin 18 [Source:MGI Symbol;Acc:MGI:2137642]		1.96311	1.4741e-101		Dgki	ENSMUSG00000038665	diacylglycerol kinase, iota [Source:MGI Symbol;Acc:MGI:2443430]		1.72227	1.37294e-32		Tppp	ENSMUSG00000021573	tubulin polymerization promoting protein [Source:MGI Symbol;Acc:MGI:1920198]		1.79421	1.49308e-59		Acsl1	ENSMUSG00000018796	acyl-CoA synthetase long-chain family member 1 [Source:MGI Symbol;Acc:MGI:102797]		1.71189	4.13501e-37
Sqor	ENSMUSG00000005803	sulfide quinone oxidoreductase [Source:MGI Symbol;Acc:MGI:1929899]		1.96124	1.25758e-25		Ptprd	ENSMUSG00000028399	protein tyrosine phosphatase, receptor type, D [Source:MGI Symbol;Acc:MGI:97812]		1.71985	1.41027e-47		Slc13a3	ENSMUSG00000018459	solute carrier family 13 (sodium-dependent dicarboxylate transporter), member 3 [Source:MGI Symbol;Acc:MGI:2149635]		1.79407	1.77459e-25		Kif13b	ENSMUSG00000060012	kinesin family member 13B [Source:MGI Symbol;Acc:MGI:1098265]		1.71066	3.06373e-54
Ggt1	ENSMUSG00000006345	gamma-glutamyltransferase 1 [Source:MGI Symbol;Acc:MGI:95706]		1.96105	1.16909e-06		Mapt	ENSMUSG00000018411	microtubule-associated protein tau [Source:MGI Symbol;Acc:MGI:97180]		1.71924	1.15773e-89		2310022B05Rik	ENSMUSG00000031983	RIKEN cDNA 2310022B05 gene [Source:MGI Symbol;Acc:MGI:1916801]		1.79405	3.80153e-56		Stard3	ENSMUSG00000018167	START domain containing 3 [Source:MGI Symbol;Acc:MGI:1929618]		1.70819	2.1847e-26
Rnpepl1	ENSMUSG00000026269	arginyl aminopeptidase (aminopeptidase B)-like 1 [Source:MGI Symbol;Acc:MGI:1914170]		1.96098	2.31997e-51		Rap1a	ENSMUSG00000068798	RAS-related protein 1a [Source:MGI Symbol;Acc:MGI:97852]		1.71882	5.60436e-43		Hs3st1	ENSMUSG00000051022	heparan sulfate (glucosamine) 3-O-sulfotransferase 1 [Source:MGI Symbol;Acc:MGI:1201606]		1.79351	8.93054e-34		Tex52	ENSMUSG00000079304	testis expressed 52 [Source:MGI Symbol;Acc:MGI:1918399]		1.70572	1.11489e-11
Neo1	ENSMUSG00000032340	neogenin [Source:MGI Symbol;Acc:MGI:1097159]		1.96096	1.65083e-60		Imp3	ENSMUSG00000032288	IMP3, U3 small nucleolar ribonucleoprotein [Source:MGI Symbol;Acc:MGI:1916119]		1.71879	3.19386e-30		Cc2d1b	ENSMUSG00000028582	coiled-coil and C2 domain containing 1B [Source:MGI Symbol;Acc:MGI:2443076]		1.7896	8.73737e-26		P3h4	ENSMUSG00000006931	prolyl 3-hydroxylase family member 4 (non-enzymatic) [Source:MGI Symbol;Acc:MGI:1913430]		1.70464	4.35277e-86
Prag1	ENSMUSG00000050271	PEAK1 related kinase activating pseudokinase 1 [Source:MGI Symbol;Acc:MGI:1196223]		1.95468	1.97991e-24		Dis3l2	ENSMUSG00000053333	DIS3 like 3'-5' exoribonuclease 2 [Source:MGI Symbol;Acc:MGI:2442555]		1.71545	6.14567e-27		Mvp	ENSMUSG00000030681	major vault protein [Source:MGI Symbol;Acc:MGI:1925638]		1.78834	2.3245e-45		Plin4	ENSMUSG00000002831	perilipin 4 [Source:MGI Symbol;Acc:MGI:1929709]		1.70342	1.6507e-15
Ttc12	ENSMUSG00000040219	tetratricopeptide repeat domain 12 [Source:MGI Symbol;Acc:MGI:2444588]		1.95369	5.67723e-27		Cc2d1b	ENSMUSG00000028582	coiled-coil and C2 domain containing 1B [Source:MGI Symbol;Acc:MGI:2443076]		1.71442	9.65142e-24		Gstk1	ENSMUSG00000029864	glutathione S-transferase kappa 1 [Source:MGI Symbol;Acc:MGI:1923513]		1.78672	5.84889e-15		Plekhf1	ENSMUSG00000074170	pleckstrin homology domain containing, family F (with FYVE domain) member 1 [Source:MGI Symbol;Acc:MGI:1919537]		1.70192	6.09852e-29
Clcn2	ENSMUSG00000022843	chloride channel, voltage-sensitive 2 [Source:MGI Symbol;Acc:MGI:105061]		1.94951	1.34392e-52		Rnf130	ENSMUSG00000020376	ring finger protein 130 [Source:MGI Symbol;Acc:MGI:1891717]		1.71176	1.97819e-68		Afap1l1	ENSMUSG00000033032	actin filament associated protein 1-like 1 [Source:MGI Symbol;Acc:MGI:2147199]		1.78592	1.29307e-25		Trim35	ENSMUSG00000022043	tripartite motif-containing 35 [Source:MGI Symbol;Acc:MGI:1914104]		1.69758	7.92924e-52
Slc12a9	ENSMUSG00000037344	solute carrier family 12 (potassium/chloride transporters), member 9 [Source:MGI Symbol;Acc:MGI:1933532]		1.94824	8.76753e-51		Mfsd14a	ENSMUSG00000089911	major facilitator superfamily domain containing 14A [Source:MGI Symbol;Acc:MGI:1201609]		1.71133	1.58923e-37		Zfp771	ENSMUSG00000054716	zinc finger protein 771 [Source:MGI Symbol;Acc:MGI:2442050]		1.78572	1.10781e-24		Zfp524	ENSMUSG00000051184	zinc finger protein 524 [Source:MGI Symbol;Acc:MGI:1916740]		1.69745	2.0935e-06
Marcksl1	ENSMUSG00000047945	MARCKS-like 1 [Source:MGI Symbol;Acc:MGI:97143]		1.94779	3.05308e-46		Gdf9	ENSMUSG00000018238	growth differentiation factor 9 [Source:MGI Symbol;Acc:MGI:95692]		1.7111	0.00482753		Creb5	ENSMUSG00000053007	cAMP responsive element binding protein 5 [Source:MGI Symbol;Acc:MGI:2443973]		1.78497	7.98489e-20		Lrp1b	ENSMUSG00000049252	low density lipoprotein-related protein 1B (deleted in tumors) [Source:MGI Symbol;Acc:MGI:2151136]		1.69575	8.66015e-14
Zc3h12a	ENSMUSG00000042677	zinc finger CCCH type containing 12A [Source:MGI Symbol;Acc:MGI:2385891]		1.94413	4.79261e-06		Acot7	ENSMUSG00000028937	acyl-CoA thioesterase 7 [Source:MGI Symbol;Acc:MGI:1917275]		1.71014	2.01731e-29		Nipa1	ENSMUSG00000047037	non imprinted in Prader-Willi/Angelman syndrome 1 homolog (human) [Source:MGI Symbol;Acc:MGI:2442058]		1.78371	1.67349e-92		Txndc16	ENSMUSG00000021830	thioredoxin domain containing 16 [Source:MGI Symbol;Acc:MGI:1917811]		1.69563	2.37469e-42
Rnls	ENSMUSG00000071573	renalase, FAD-dependent amine oxidase [Source:MGI Symbol;Acc:MGI:1915045]		1.94194	1.37125e-06		Selenos	ENSMUSG00000075701	selenoprotein S [Source:MGI Symbol;Acc:MGI:95994]		1.70998	9.98671e-40		Agmo	ENSMUSG00000050103	alkylglycerol monooxygenase [Source:MGI Symbol;Acc:MGI:2442495]		1.78331	2.5974e-18		Acot2	ENSMUSG00000021226	acyl-CoA thioesterase 2 [Source:MGI Symbol;Acc:MGI:2159605]		1.69398	1.0353e-13
Gdpd5	ENSMUSG00000035314	glycerophosphodiester phosphodiesterase domain containing 5 [Source:MGI Symbol;Acc:MGI:2686926]		1.94018	1.32868e-46		Morc4	ENSMUSG00000031434	microrchidia 4 [Source:MGI Symbol;Acc:MGI:1922996]		1.70837	4.95736e-12		Zcwpw1	ENSMUSG00000037108	zinc finger, CW type with PWWP domain 1 [Source:MGI Symbol;Acc:MGI:2685899]		1.78222	1.38666e-19		Xrcc4	ENSMUSG00000021615	X-ray repair complementing defective repair in Chinese hamster cells 4 [Source:MGI Symbol;Acc:MGI:1333799]		1.69388	1.52572e-21
Kctd13	ENSMUSG00000030685	potassium channel tetramerisation domain containing 13 [Source:MGI Symbol;Acc:MGI:1923739]		1.93933	7.61528e-47		Pou3f3	ENSMUSG00000045515	POU domain, class 3, transcription factor 3 [Source:MGI Symbol;Acc:MGI:102564]		1.70818	1.71765e-32		Tesk2	ENSMUSG00000033985	testis-specific kinase 2 [Source:MGI Symbol;Acc:MGI:2385204]		1.78127	2.22306e-19		Cat	ENSMUSG00000027187	catalase [Source:MGI Symbol;Acc:MGI:88271]		1.69198	3.60988e-118
Usp31	ENSMUSG00000063317	ubiquitin specific peptidase 31 [Source:MGI Symbol;Acc:MGI:1923429]		1.93763	2.82954e-34		Dhcr7	ENSMUSG00000058454	7-dehydrocholesterol reductase [Source:MGI Symbol;Acc:MGI:1298378]		1.70744	1.42973e-39		Trim35	ENSMUSG00000022043	tripartite motif-containing 35 [Source:MGI Symbol;Acc:MGI:1914104]		1.77748	9.78885e-57		Pecr	ENSMUSG00000026189	peroxisomal trans-2-enoyl-CoA reductase [Source:MGI Symbol;Acc:MGI:2148199]		1.68981	4.43683e-14
Josd2	ENSMUSG00000038695	Josephin domain containing 2 [Source:MGI Symbol;Acc:MGI:1913374]		1.9375	1.21416e-62		Nck2	ENSMUSG00000066877	non-catalytic region of tyrosine kinase adaptor protein 2 [Source:MGI Symbol;Acc:MGI:1306821]		1.70576	2.24311e-17		Ptprd	ENSMUSG00000028399	protein tyrosine phosphatase, receptor type, D [Source:MGI Symbol;Acc:MGI:97812]		1.77717	3.60917e-51		St8sia5	ENSMUSG00000025425	ST8 alpha-N-acetyl-neuraminide alpha-2,8-sialyltransferase 5 [Source:MGI Symbol;Acc:MGI:109243]		1.68949	5.96953e-32
Pigz	ENSMUSG00000045625	phosphatidylinositol glycan anchor biosynthesis, class Z [Source:MGI Symbol;Acc:MGI:2443822]		1.93711	4.76832e-25		Ddrgk1	ENSMUSG00000068290	DDRGK domain containing 1 [Source:MGI Symbol;Acc:MGI:1924256]		1.70458	1.28268e-88		Hmgcs1	ENSMUSG00000093930	3-hydroxy-3-methylglutaryl-Coenzyme A synthase 1 [Source:MGI Symbol;Acc:MGI:107592]		1.77646	8.24571e-23		Tesk2	ENSMUSG00000033985	testis-specific kinase 2 [Source:MGI Symbol;Acc:MGI:2385204]		1.68757	1.4837e-17
Scd3	ENSMUSG00000025202	stearoyl-coenzyme A desaturase 3 [Source:MGI Symbol;Acc:MGI:1353437]		1.93443	1.36181e-09		Shkbp1	ENSMUSG00000089832	Sh3kbp1 binding protein 1 [Source:MGI Symbol;Acc:MGI:2385803]		1.70359	7.31495e-16		4933428G20Rik	ENSMUSG00000047988	RIKEN cDNA 4933428G20 gene [Source:MGI Symbol;Acc:MGI:1918475]		1.77634	0.0392001		Nsmce1	ENSMUSG00000030750	NSE1 homolog, SMC5-SMC6 complex component [Source:MGI Symbol;Acc:MGI:1914961]		1.68676	6.9018e-17
Vamp3	ENSMUSG00000028955	vesicle-associated membrane protein 3 [Source:MGI Symbol;Acc:MGI:1321389]		1.93244	1.42852e-59		Zdhhc20	ENSMUSG00000021969	zinc finger, DHHC domain containing 20 [Source:MGI Symbol;Acc:MGI:1923215]		1.70219	3.30794e-24		S100a16	ENSMUSG00000074457	S100 calcium binding protein A16 [Source:MGI Symbol;Acc:MGI:1915110]		1.77597	5.66585e-137		Tuba1a	ENSMUSG00000072235	tubulin, alpha 1A [Source:MGI Symbol;Acc:MGI:98869]		1.68628	9.78275e-79
Bpgm	ENSMUSG00000038871	2,3-bisphosphoglycerate mutase [Source:MGI Symbol;Acc:MGI:1098242]		1.93197	1.14345e-105		Lpo	ENSMUSG00000009356	lactoperoxidase [Source:MGI Symbol;Acc:MGI:1923363]		1.70195	6.26751e-14		Ccdc24	ENSMUSG00000078588	coiled-coil domain containing 24 [Source:MGI Symbol;Acc:MGI:2685874]		1.77397	2.34454e-14		Ermp1	ENSMUSG00000046324	endoplasmic reticulum metallopeptidase 1 [Source:MGI Symbol;Acc:MGI:106250]		1.68505	6.10959e-56
Ccdc13	ENSMUSG00000079235	coiled-coil domain containing 13 [Source:MGI Symbol;Acc:MGI:1920144]		1.92786	3.49435e-15		A930017K11Rik	ENSMUSG00000025727	RIKEN cDNA A930017K11 gene [Source:MGI Symbol;Acc:MGI:2442713]		1.70192	0.000763009		Dnm2	ENSMUSG00000033335	dynamin 2 [Source:MGI Symbol;Acc:MGI:109547]		1.77365	1.31868e-62		Scube3	ENSMUSG00000038677	signal peptide, CUB domain, EGF-like 3 [Source:MGI Symbol;Acc:MGI:3045253]		1.68391	9.43645e-14
Gpsm2	ENSMUSG00000027883	G-protein signalling modulator 2 (AGS3-like, C. elegans) [Source:MGI Symbol;Acc:MGI:1923373]		1.92626	1.92198e-22		Colec11	ENSMUSG00000036655	collectin sub-family member 11 [Source:MGI Symbol;Acc:MGI:1918943]		1.69724	0.037827		Ppl	ENSMUSG00000039457	periplakin [Source:MGI Symbol;Acc:MGI:1194898]		1.77345	0.000433253		Ado	ENSMUSG00000057134	2-aminoethanethiol (cysteamine) dioxygenase [Source:MGI Symbol;Acc:MGI:2685083]		1.68285	1.28151e-90
Ipo13	ENSMUSG00000033365	importin 13 [Source:MGI Symbol;Acc:MGI:2385205]		1.9254	1.20772e-63		Tdrd6	ENSMUSG00000040140	tudor domain containing 6 [Source:MGI Symbol;Acc:MGI:2679727]		1.69443	0.00182243		Itgad	ENSMUSG00000070369	integrin, alpha D [Source:MGI Symbol;Acc:MGI:3578624]		1.77329	0.00685502		Tacc3	ENSMUSG00000037313	transforming, acidic coiled-coil containing protein 3 [Source:MGI Symbol;Acc:MGI:1341163]		1.68271	2.14877e-25
Mcm2	ENSMUSG00000002870	minichromosome maintenance complex component 2 [Source:MGI Symbol;Acc:MGI:105380]		1.9234	6.49313e-14		Hist1h2be	ENSMUSG00000047246	histone cluster 1, H2be [Source:MGI Symbol;Acc:MGI:2448380]		1.69414	5.979e-27		Rassf2	ENSMUSG00000027339	Ras association (RalGDS/AF-6) domain family member 2 [Source:MGI Symbol;Acc:MGI:2442060]		1.77149	1.50901e-88		Hhip	ENSMUSG00000064325	Hedgehog-interacting protein [Source:MGI Symbol;Acc:MGI:1341847]		1.67912	1.68183e-18
Acap2	ENSMUSG00000049076	ArfGAP with coiled-coil, ankyrin repeat and PH domains 2 [Source:MGI Symbol;Acc:MGI:1925868]		1.92265	1.2877e-34		Rasal1	ENSMUSG00000029602	RAS protein activator like 1 (GAP1 like) [Source:MGI Symbol;Acc:MGI:1330842]		1.68904	1.26223e-16		Nkain1	ENSMUSG00000078532	Na+/K+ transporting ATPase interacting 1 [Source:MGI Symbol;Acc:MGI:1914399]		1.7711	7.49362e-65		Mphosph6	ENSMUSG00000031843	M phase phosphoprotein 6 [Source:MGI Symbol;Acc:MGI:1915783]		1.67659	2.8144e-25
Qk	ENSMUSG00000062078	quaking [Source:MGI Symbol;Acc:MGI:97837]		1.92174	5.83982e-58		Pde8a	ENSMUSG00000025584	phosphodiesterase 8A [Source:MGI Symbol;Acc:MGI:1277116]		1.6876	3.61121e-110		Pdzd7	ENSMUSG00000074818	PDZ domain containing 7 [Source:MGI Symbol;Acc:MGI:3608325]		1.76928	0.000304324		Zcwpw1	ENSMUSG00000037108	zinc finger, CW type with PWWP domain 1 [Source:MGI Symbol;Acc:MGI:2685899]		1.67527	1.0898e-17
Pop4	ENSMUSG00000030423	processing of precursor 4, ribonuclease P/MRP family, (S. cerevisiae) [Source:MGI Symbol;Acc:MGI:1913411]		1.9206	1.68233e-58		Abcb10	ENSMUSG00000031974	ATP-binding cassette, sub-family B (MDR/TAP), member 10 [Source:MGI Symbol;Acc:MGI:1860508]		1.68747	3.07131e-31		Ppp1r17	ENSMUSG00000002930	protein phosphatase 1, regulatory subunit 17 [Source:MGI Symbol;Acc:MGI:1333876]		1.76646	0.0185302		Limch1	ENSMUSG00000037736	LIM and calponin homology domains 1 [Source:MGI Symbol;Acc:MGI:1924819]		1.67374	3.47943e-64
Sbf1	ENSMUSG00000036529	SET binding factor 1 [Source:MGI Symbol;Acc:MGI:1925230]		1.91971	1.12907e-61		Abca2	ENSMUSG00000026944	ATP-binding cassette, sub-family A (ABC1), member 2 [Source:MGI Symbol;Acc:MGI:99606]		1.6872	5.00465e-54		Tmtc2	ENSMUSG00000036019	transmembrane and tetratricopeptide repeat containing 2 [Source:MGI Symbol;Acc:MGI:1914057]		1.76364	1.23502e-27		Kyat3	ENSMUSG00000040213	kynurenine aminotransferase 3 [Source:MGI Symbol;Acc:MGI:2677849]		1.66972	2.90465e-09
Zfp296	ENSMUSG00000011267	zinc finger protein 296 [Source:MGI Symbol;Acc:MGI:1926956]		1.91785	0.0182815		Nipa1	ENSMUSG00000047037	non imprinted in Prader-Willi/Angelman syndrome 1 homolog (human) [Source:MGI Symbol;Acc:MGI:2442058]		1.68612	3.60902e-82		Actn4	ENSMUSG00000054808	actinin alpha 4 [Source:MGI Symbol;Acc:MGI:1890773]		1.76249	7.81813e-177		2310022B05Rik	ENSMUSG00000031983	RIKEN cDNA 2310022B05 gene [Source:MGI Symbol;Acc:MGI:1916801]		1.66957	8.04463e-49
Rsu1	ENSMUSG00000026727	Ras suppressor protein 1 [Source:MGI Symbol;Acc:MGI:103040]		1.91751	6.69624e-74		Ptprk	ENSMUSG00000019889	protein tyrosine phosphatase, receptor type, K [Source:MGI Symbol;Acc:MGI:103310]		1.68194	3.62753e-57		Shb	ENSMUSG00000044813	src homology 2 domain-containing transforming protein B [Source:MGI Symbol;Acc:MGI:98294]		1.75643	9.45964e-15		St3gal4	ENSMUSG00000032038	ST3 beta-galactoside alpha-2,3-sialyltransferase 4 [Source:MGI Symbol;Acc:MGI:1316743]		1.66945	1.12711e-42
Enoph1	ENSMUSG00000029326	enolase-phosphatase 1 [Source:MGI Symbol;Acc:MGI:1915120]		1.91743	6.14988e-48		Tmem205	ENSMUSG00000040883	transmembrane protein 205 [Source:MGI Symbol;Acc:MGI:3045495]		1.68012	4.03895e-33		Dixdc1	ENSMUSG00000032064	DIX domain containing 1 [Source:MGI Symbol;Acc:MGI:2679721]		1.75628	1.41172e-41		Fxyd3	ENSMUSG00000057092	FXYD domain-containing ion transport regulator 3 [Source:MGI Symbol;Acc:MGI:107497]		1.66823	3.07867e-06
Tnni1	ENSMUSG00000026418	troponin I, skeletal, slow 1 [Source:MGI Symbol;Acc:MGI:105073]		1.91726	2.39424e-37		Edil3	ENSMUSG00000034488	EGF-like repeats and discoidin I-like domains 3 [Source:MGI Symbol;Acc:MGI:1329025]		1.67911	1.22099e-28		C530008M17Rik	ENSMUSG00000036377	RIKEN cDNA C530008M17 gene [Source:MGI Symbol;Acc:MGI:2444817]		1.75579	5.78907e-14		Usp48	ENSMUSG00000043411	ubiquitin specific peptidase 48 [Source:MGI Symbol;Acc:MGI:2158502]		1.66733	5.08992e-26
Rbks	ENSMUSG00000029136	ribokinase [Source:MGI Symbol;Acc:MGI:1918586]		1.91638	3.77594e-11		Foxo6	ENSMUSG00000052135	forkhead box O6 [Source:MGI Symbol;Acc:MGI:2676586]		1.67544	2.14113e-05		Tmem120b	ENSMUSG00000054434	transmembrane protein 120B [Source:MGI Symbol;Acc:MGI:3603158]		1.75471	8.00847e-20		Fnta	ENSMUSG00000015994	farnesyltransferase, CAAX box, alpha [Source:MGI Symbol;Acc:MGI:104683]		1.66721	5.20572e-49
Clmn	ENSMUSG00000021097	calmin [Source:MGI Symbol;Acc:MGI:2136957]		1.91631	6.82441e-132		Elovl1	ENSMUSG00000006390	elongation of very long chain fatty acids (FEN1/Elo2, SUR4/Elo3, yeast)-like 1 [Source:MGI Symbol;Acc:MGI:1858959]		1.67317	6.0961e-39		Paqr8	ENSMUSG00000025931	progestin and adipoQ receptor family member VIII [Source:MGI Symbol;Acc:MGI:1921479]		1.75408	5.22483e-34		Rps6ka5	ENSMUSG00000021180	ribosomal protein S6 kinase, polypeptide 5 [Source:MGI Symbol;Acc:MGI:1920336]		1.66638	8.69588e-33
Htra3	ENSMUSG00000029096	HtrA serine peptidase 3 [Source:MGI Symbol;Acc:MGI:1925808]		1.91605	6.54076e-28		Syde2	ENSMUSG00000036863	synapse defective 1, Rho GTPase, homolog 2 (C. elegans) [Source:MGI Symbol;Acc:MGI:3036264]		1.67061	3.72188e-09		9330182L06Rik	ENSMUSG00000056004	RIKEN cDNA 9330182L06 gene [Source:MGI Symbol;Acc:MGI:2443264]		1.7534	6.0453e-39		Lrrn1	ENSMUSG00000034648	leucine rich repeat protein 1, neuronal [Source:MGI Symbol;Acc:MGI:106038]		1.66554	2.01082e-31
Arap1	ENSMUSG00000032812	ArfGAP with RhoGAP domain, ankyrin repeat and PH domain 1 [Source:MGI Symbol;Acc:MGI:1916960]		1.91416	1.26917e-44		Rbks	ENSMUSG00000029136	ribokinase [Source:MGI Symbol;Acc:MGI:1918586]		1.67041	6.74471e-09		Dnaaf5	ENSMUSG00000025857	dynein, axonemal assembly factor 5 [Source:MGI Symbol;Acc:MGI:3616079]		1.75287	4.73717e-25		Glod4	ENSMUSG00000017286	glyoxalase domain containing 4 [Source:MGI Symbol;Acc:MGI:1914451]		1.66354	4.87914e-70
Sort1	ENSMUSG00000068747	sortilin 1 [Source:MGI Symbol;Acc:MGI:1338015]		1.91305	4.50414e-50		Plekha1	ENSMUSG00000040268	pleckstrin homology domain containing, family A (phosphoinositide binding specific) member 1 [Source:MGI Symbol;Acc:MGI:2442213]		1.67023	6.39043e-55		Rad51b	ENSMUSG00000059060	RAD51 paralog B [Source:MGI Symbol;Acc:MGI:1099436]		1.75219	0.000424901		Ppp1r16b	ENSMUSG00000037754	protein phosphatase 1, regulatory (inhibitor) subunit 16B [Source:MGI Symbol;Acc:MGI:2151841]		1.66095	1.42409e-44
Pik3r1	ENSMUSG00000041417	phosphoinositide-3-kinase regulatory subunit 1 [Source:MGI Symbol;Acc:MGI:97583]		1.91117	1.08356e-101		Pgbd5	ENSMUSG00000050751	piggyBac transposable element derived 5 [Source:MGI Symbol;Acc:MGI:2429955]		1.66671	2.29709e-18		Ak3	ENSMUSG00000024782	adenylate kinase 3 [Source:MGI Symbol;Acc:MGI:1860835]		1.75215	1.90348e-75		Acaa1a	ENSMUSG00000036138	acetyl-Coenzyme A acyltransferase 1A [Source:MGI Symbol;Acc:MGI:2148491]		1.66072	2.08195e-34
Abhd5	ENSMUSG00000032540	abhydrolase domain containing 5 [Source:MGI Symbol;Acc:MGI:1914719]		1.91106	7.41539e-57		Gm7361	ENSMUSG00000059645	predicted gene 7361 [Source:MGI Symbol;Acc:MGI:3805965]		1.6666	0.0268812		Gpr155	ENSMUSG00000041762	G protein-coupled receptor 155 [Source:MGI Symbol;Acc:MGI:1915776]		1.7516	5.69273e-44		Crybg3	ENSMUSG00000022723	beta-gamma crystallin domain containing 3 [Source:MGI Symbol;Acc:MGI:2676311]		1.66031	7.72719e-21
Ctnna1	ENSMUSG00000037815	catenin (cadherin associated protein), alpha 1 [Source:MGI Symbol;Acc:MGI:88274]		1.91066	6.55935e-132		Ldlr	ENSMUSG00000032193	low density lipoprotein receptor [Source:MGI Symbol;Acc:MGI:96765]		1.66469	2.87644e-11		U2af1	ENSMUSG00000061613	U2 small nuclear ribonucleoprotein auxiliary factor (U2AF) 1 [Source:MGI Symbol;Acc:MGI:98884]		1.7475	1.56134e-34		Bnip3l	ENSMUSG00000022051	BCL2/adenovirus E1B interacting protein 3-like [Source:MGI Symbol;Acc:MGI:1332659]		1.65982	1.43035e-94
Limd1	ENSMUSG00000025239	LIM domains containing 1 [Source:MGI Symbol;Acc:MGI:1352502]		1.9097	4.85959e-43		Cd59a	ENSMUSG00000032679	CD59a antigen [Source:MGI Symbol;Acc:MGI:109177]		1.66335	5.35329e-32		Aacs	ENSMUSG00000029482	acetoacetyl-CoA synthetase [Source:MGI Symbol;Acc:MGI:1926144]		1.74633	6.53897e-23		Xaf1	ENSMUSG00000040483	XIAP associated factor 1 [Source:MGI Symbol;Acc:MGI:3772572]		1.65927	1.50854e-20
Dpysl5	ENSMUSG00000029168	dihydropyrimidinase-like 5 [Source:MGI Symbol;Acc:MGI:1929772]		1.90859	2.80125e-25		Ipo13	ENSMUSG00000033365	importin 13 [Source:MGI Symbol;Acc:MGI:2385205]		1.65973	2.37861e-47		Acot7	ENSMUSG00000028937	acyl-CoA thioesterase 7 [Source:MGI Symbol;Acc:MGI:1917275]		1.74613	1.2101e-30		Hdac11	ENSMUSG00000034245	histone deacetylase 11 [Source:MGI Symbol;Acc:MGI:2385252]		1.65903	3.465e-38
Clic4	ENSMUSG00000037242	chloride intracellular channel 4 (mitochondrial) [Source:MGI Symbol;Acc:MGI:1352754]		1.90819	5.3614e-136		Tmc7	ENSMUSG00000042246	transmembrane channel-like gene family 7 [Source:MGI Symbol;Acc:MGI:2443317]		1.65717	1.25998e-18		Tmem28	ENSMUSG00000071719	transmembrane protein 28 [Source:MGI Symbol;Acc:MGI:3648377]		1.74502	3.57438e-24		Wdr74	ENSMUSG00000042729	WD repeat domain 74 [Source:MGI Symbol;Acc:MGI:2147427]		1.65902	0.00443465
Trp53i13	ENSMUSG00000044328	transformation related protein 53 inducible protein 13 [Source:MGI Symbol;Acc:MGI:1915125]		1.90762	1.39994e-14		Dock5	ENSMUSG00000044447	dedicator of cytokinesis 5 [Source:MGI Symbol;Acc:MGI:2652871]		1.65711	2.02083e-35		Apbb1	ENSMUSG00000037032	amyloid beta (A4) precursor protein-binding, family B, member 1 [Source:MGI Symbol;Acc:MGI:107765]		1.74456	8.82194e-38		Bcas1	ENSMUSG00000013523	breast carcinoma amplified sequence 1 [Source:MGI Symbol;Acc:MGI:1924210]		1.6589	3.83006e-56
Slc35a2	ENSMUSG00000031156	solute carrier family 35 (UDP-galactose transporter), member A2 [Source:MGI Symbol;Acc:MGI:1345297]		1.90722	1.64296e-34		Elovl6	ENSMUSG00000041220	ELOVL family member 6, elongation of long chain fatty acids (yeast) [Source:MGI Symbol;Acc:MGI:2156528]		1.65521	1.01534e-43		Pkp4	ENSMUSG00000026991	plakophilin 4 [Source:MGI Symbol;Acc:MGI:109281]		1.74443	2.76365e-50		Sptb	ENSMUSG00000021061	spectrin beta, erythrocytic [Source:MGI Symbol;Acc:MGI:98387]		1.65611	1.87343e-13
Erbin	ENSMUSG00000021709	Erbb2 interacting protein [Source:MGI Symbol;Acc:MGI:1890169]		1.90721	1.45486e-240		Adap1	ENSMUSG00000056413	ArfGAP with dual PH domains 1 [Source:MGI Symbol;Acc:MGI:2442201]		1.65488	4.29585e-27		Efna1	ENSMUSG00000027954	ephrin A1 [Source:MGI Symbol;Acc:MGI:103236]		1.74391	1.30012e-12		Dnm2	ENSMUSG00000033335	dynamin 2 [Source:MGI Symbol;Acc:MGI:109547]		1.65574	1.3569e-54
Xrcc3	ENSMUSG00000021287	X-ray repair complementing defective repair in Chinese hamster cells 3 [Source:MGI Symbol;Acc:MGI:1921585]		1.90696	1.39536e-22		Gcat	ENSMUSG00000006378	glycine C-acetyltransferase (2-amino-3-ketobutyrate-coenzyme A ligase) [Source:MGI Symbol;Acc:MGI:1349389]		1.65462	5.14166e-05		Col9a3	ENSMUSG00000027570	collagen, type IX, alpha 3 [Source:MGI Symbol;Acc:MGI:894686]		1.74226	3.87085e-51		Gcat	ENSMUSG00000006378	glycine C-acetyltransferase (2-amino-3-ketobutyrate-coenzyme A ligase) [Source:MGI Symbol;Acc:MGI:1349389]		1.65567	6.523e-05
4930402H24Rik	ENSMUSG00000027309	RIKEN cDNA 4930402H24 gene [Source:MGI Symbol;Acc:MGI:1923029]		1.90604	5.9114e-81		Pld6	ENSMUSG00000043648	phospholipase D family, member 6 [Source:MGI Symbol;Acc:MGI:2687283]		1.65388	0.0125479		Lrp1b	ENSMUSG00000049252	low density lipoprotein-related protein 1B (deleted in tumors) [Source:MGI Symbol;Acc:MGI:2151136]		1.74175	1.55051e-14		Agmo	ENSMUSG00000050103	alkylglycerol monooxygenase [Source:MGI Symbol;Acc:MGI:2442495]		1.65459	7.89506e-16
Prkd3	ENSMUSG00000024070	protein kinase D3 [Source:MGI Symbol;Acc:MGI:1922542]		1.90383	3.03022e-63		Fam131b	ENSMUSG00000029861	family with sequence similarity 131, member B [Source:MGI Symbol;Acc:MGI:1923406]		1.65176	7.70208e-28		Snx1	ENSMUSG00000032382	sorting nexin 1 [Source:MGI Symbol;Acc:MGI:1928395]		1.7361	3.37782e-53		Gpsm2	ENSMUSG00000027883	G-protein signalling modulator 2 (AGS3-like, C. elegans) [Source:MGI Symbol;Acc:MGI:1923373]		1.65374	1.15347e-16
Tmem189	ENSMUSG00000090213	transmembrane protein 189 [Source:MGI Symbol;Acc:MGI:2142624]		1.90287	1.38359e-100		Dcdc2a	ENSMUSG00000035910	doublecortin domain containing 2a [Source:MGI Symbol;Acc:MGI:2652818]		1.64996	3.81783e-13		Fan1	ENSMUSG00000033458	FANCD2/FANCI-associated nuclease 1 [Source:MGI Symbol;Acc:MGI:3045266]		1.73587	1.80063e-09		Rasal1	ENSMUSG00000029602	RAS protein activator like 1 (GAP1 like) [Source:MGI Symbol;Acc:MGI:1330842]		1.65314	4.31134e-17
Cln8	ENSMUSG00000026317	ceroid-lipofuscinosis, neuronal 8 [Source:MGI Symbol;Acc:MGI:1349447]		1.90261	5.95642e-40		Rnf122	ENSMUSG00000039328	ring finger protein 122 [Source:MGI Symbol;Acc:MGI:1916117]		1.64966	1.52814e-25		Thop1	ENSMUSG00000004929	thimet oligopeptidase 1 [Source:MGI Symbol;Acc:MGI:1354165]		1.73513	1.0845e-46		Gpn2	ENSMUSG00000028848	GPN-loop GTPase 2 [Source:MGI Symbol;Acc:MGI:2140368]		1.65254	1.31839e-12
Prkag3	ENSMUSG00000006542	protein kinase, AMP-activated, gamma 3 non-catalytic subunit [Source:MGI Symbol;Acc:MGI:1891343]		1.90146	0.00365789		Tppp3	ENSMUSG00000014846	tubulin polymerization-promoting protein family member 3 [Source:MGI Symbol;Acc:MGI:1915221]		1.64842	1.16178e-59		Tspan2	ENSMUSG00000027858	tetraspanin 2 [Source:MGI Symbol;Acc:MGI:1917997]		1.73491	6.4326e-86		Adi1	ENSMUSG00000020629	acireductone dioxygenase 1 [Source:MGI Symbol;Acc:MGI:2144929]		1.65189	3.94659e-44
Slc48a1	ENSMUSG00000081534	solute carrier family 48 (heme transporter), member 1 [Source:MGI Symbol;Acc:MGI:1914989]		1.90018	1.61113e-111		Lpar3	ENSMUSG00000036832	lysophosphatidic acid receptor 3 [Source:MGI Symbol;Acc:MGI:1929469]		1.64839	0.0028488		Piga	ENSMUSG00000031381	phosphatidylinositol glycan anchor biosynthesis, class A [Source:MGI Symbol;Acc:MGI:99461]		1.73485	9.5837e-14		Snx1	ENSMUSG00000032382	sorting nexin 1 [Source:MGI Symbol;Acc:MGI:1928395]		1.65127	2.65376e-48
Llgl1	ENSMUSG00000020536	LLGL1 scribble cell polarity complex component [Source:MGI Symbol;Acc:MGI:102682]		1.8999	1.02874e-62		Acot1	ENSMUSG00000072949	acyl-CoA thioesterase 1 [Source:MGI Symbol;Acc:MGI:1349396]		1.64619	5.05255e-32		Fbxo32	ENSMUSG00000022358	F-box protein 32 [Source:MGI Symbol;Acc:MGI:1914981]		1.73423	1.20778e-21		Imp3	ENSMUSG00000032288	IMP3, U3 small nucleolar ribonucleoprotein [Source:MGI Symbol;Acc:MGI:1916119]		1.65057	6.90606e-28
Tesk2	ENSMUSG00000033985	testis-specific kinase 2 [Source:MGI Symbol;Acc:MGI:2385204]		1.8986	8.03889e-22		4930402H24Rik	ENSMUSG00000027309	RIKEN cDNA 4930402H24 gene [Source:MGI Symbol;Acc:MGI:1923029]		1.64611	1.41335e-59		Cpa2	ENSMUSG00000071553	carboxypeptidase A2, pancreatic [Source:MGI Symbol;Acc:MGI:3617840]		1.73419	0.000110895		Agap1	ENSMUSG00000055013	ArfGAP with GTPase domain, ankyrin repeat and PH domain 1 [Source:MGI Symbol;Acc:MGI:2653690]		1.64931	3.85585e-53
Dusp16	ENSMUSG00000030203	dual specificity phosphatase 16 [Source:MGI Symbol;Acc:MGI:1917936]		1.89604	1.22683e-37		9330182L06Rik	ENSMUSG00000056004	RIKEN cDNA 9330182L06 gene [Source:MGI Symbol;Acc:MGI:2443264]		1.64369	1.8202e-34		Gstp2	ENSMUSG00000038155	glutathione S-transferase, pi 2 [Source:MGI Symbol;Acc:MGI:95864]		1.73339	0.00569273		Siah2	ENSMUSG00000036432	siah E3 ubiquitin protein ligase 2 [Source:MGI Symbol;Acc:MGI:108062]		1.64792	5.42917e-13
Slc13a3	ENSMUSG00000018459	solute carrier family 13 (sodium-dependent dicarboxylate transporter), member 3 [Source:MGI Symbol;Acc:MGI:2149635]		1.89387	4.67155e-28		Fabp5	ENSMUSG00000027533	fatty acid binding protein 5, epidermal [Source:MGI Symbol;Acc:MGI:101790]		1.6435	4.25129e-71		2210011C24Rik	ENSMUSG00000074217	RIKEN cDNA 2210011C24 gene [Source:MGI Symbol;Acc:MGI:1917384]		1.73312	2.04258e-10		H2afj	ENSMUSG00000060032	H2A histone family, member J [Source:MGI Symbol;Acc:MGI:3606192]		1.64752	4.82958e-41
Csrnp1	ENSMUSG00000032515	cysteine-serine-rich nuclear protein 1 [Source:MGI Symbol;Acc:MGI:2387989]		1.89287	2.77489e-17		Pkp4	ENSMUSG00000026991	plakophilin 4 [Source:MGI Symbol;Acc:MGI:109281]		1.6433	1.21116e-44		Pisd	ENSMUSG00000023452	phosphatidylserine decarboxylase [Source:MGI Symbol;Acc:MGI:2445114]		1.73091	2.18227e-28		Pycr2	ENSMUSG00000026520	pyrroline-5-carboxylate reductase family, member 2 [Source:MGI Symbol;Acc:MGI:1277956]		1.64734	2.6309e-50
Pip4k2a	ENSMUSG00000026737	phosphatidylinositol-5-phosphate 4-kinase, type II, alpha [Source:MGI Symbol;Acc:MGI:1298206]		1.89121	3.74792e-70		Sgk1	ENSMUSG00000019970	serum/glucocorticoid regulated kinase 1 [Source:MGI Symbol;Acc:MGI:1340062]		1.63979	6.42655e-05		Vldlr	ENSMUSG00000024924	very low density lipoprotein receptor [Source:MGI Symbol;Acc:MGI:98935]		1.72626	2.60031e-31		Etv1	ENSMUSG00000004151	ets variant 1 [Source:MGI Symbol;Acc:MGI:99254]		1.6452	8.72476e-23
Tmeff2	ENSMUSG00000026109	transmembrane protein with EGF-like and two follistatin-like domains 2 [Source:MGI Symbol;Acc:MGI:1861735]		1.88863	1.07693e-40		Fnta	ENSMUSG00000015994	farnesyltransferase, CAAX box, alpha [Source:MGI Symbol;Acc:MGI:104683]		1.63972	4.45718e-47		Cyp20a1	ENSMUSG00000049439	cytochrome P450, family 20, subfamily a, polypeptide 1 [Source:MGI Symbol;Acc:MGI:1925201]		1.7246	9.16214e-46		Pex5l	ENSMUSG00000027674	peroxisomal biogenesis factor 5-like [Source:MGI Symbol;Acc:MGI:1916672]		1.64484	3.96418e-44
Nkain1	ENSMUSG00000078532	Na+/K+ transporting ATPase interacting 1 [Source:MGI Symbol;Acc:MGI:1914399]		1.88734	1.47764e-73		Vldlr	ENSMUSG00000024924	very low density lipoprotein receptor [Source:MGI Symbol;Acc:MGI:98935]		1.63932	3.63298e-28		Nck2	ENSMUSG00000066877	non-catalytic region of tyrosine kinase adaptor protein 2 [Source:MGI Symbol;Acc:MGI:1306821]		1.72394	9.10309e-18		Kctd7	ENSMUSG00000034110	potassium channel tetramerisation domain containing 7 [Source:MGI Symbol;Acc:MGI:2442265]		1.64452	1.72749e-14
Btc	ENSMUSG00000082361	betacellulin, epidermal growth factor family member [Source:MGI Symbol;Acc:MGI:99439]		1.8873	0.000213256		Fmnl2	ENSMUSG00000036053	formin-like 2 [Source:MGI Symbol;Acc:MGI:1918659]		1.63704	3.44127e-32		Hist2h3c1	ENSMUSG00000093769	histone cluster 2, H3c1 [Source:MGI Symbol;Acc:MGI:2448355]		1.72274	5.23117e-09		Rnf7	ENSMUSG00000051234	ring finger protein 7 [Source:MGI Symbol;Acc:MGI:1337096]		1.64445	1.27512e-39
Abtb2	ENSMUSG00000032724	ankyrin repeat and BTB (POZ) domain containing 2 [Source:MGI Symbol;Acc:MGI:2139365]		1.8853	6.22076e-60		Syt11	ENSMUSG00000068923	synaptotagmin XI [Source:MGI Symbol;Acc:MGI:1859547]		1.63654	1.98386e-67		Olig2	ENSMUSG00000039830	oligodendrocyte transcription factor 2 [Source:MGI Symbol;Acc:MGI:1355331]		1.72145	8.00283e-33		Nbas	ENSMUSG00000020576	neuroblastoma amplified sequence [Source:MGI Symbol;Acc:MGI:1918419]		1.64418	5.95138e-27
Rock1	ENSMUSG00000024290	Rho-associated coiled-coil containing protein kinase 1 [Source:MGI Symbol;Acc:MGI:107927]		1.88498	6.75178e-50		Sulf2	ENSMUSG00000006800	sulfatase 2 [Source:MGI Symbol;Acc:MGI:1919293]		1.63574	1.52482e-136		Lrriq3	ENSMUSG00000028182	leucine-rich repeats and IQ motif containing 3 [Source:MGI Symbol;Acc:MGI:1921685]		1.72092	0.0251768		Cep97	ENSMUSG00000022604	centrosomal protein 97 [Source:MGI Symbol;Acc:MGI:1921451]		1.64282	6.26327e-27
Tmem159	ENSMUSG00000030917	transmembrane protein 159 [Source:MGI Symbol;Acc:MGI:1925752]		1.88354	8.31717e-20		BC024139	ENSMUSG00000044361	cDNA sequence BC024139 [Source:MGI Symbol;Acc:MGI:2442591]		1.63446	0.0148007		Tmem178b	ENSMUSG00000057716	transmembrane protein 178B [Source:MGI Symbol;Acc:MGI:3647581]		1.7199	3.51302e-25		B3galt5	ENSMUSG00000074892	UDP-Gal:betaGlcNAc beta 1,3-galactosyltransferase, polypeptide 5 [Source:MGI Symbol;Acc:MGI:2136878]		1.6426	8.26038e-25
Etv1	ENSMUSG00000004151	ets variant 1 [Source:MGI Symbol;Acc:MGI:99254]		1.8805	8.6628e-30		Kctd13	ENSMUSG00000030685	potassium channel tetramerisation domain containing 13 [Source:MGI Symbol;Acc:MGI:1923739]		1.63416	4.19997e-33		Plekhf1	ENSMUSG00000074170	pleckstrin homology domain containing, family F (with FYVE domain) member 1 [Source:MGI Symbol;Acc:MGI:1919537]		1.71978	2.99306e-29		5031439G07Rik	ENSMUSG00000036046	RIKEN cDNA 5031439G07 gene [Source:MGI Symbol;Acc:MGI:2444899]		1.64127	6.22761e-91
Gjc3	ENSMUSG00000056966	gap junction protein, gamma 3 [Source:MGI Symbol;Acc:MGI:2153041]		1.87995	7.58317e-65		Nudt7	ENSMUSG00000031767	nudix (nucleoside diphosphate linked moiety X)-type motif 7 [Source:MGI Symbol;Acc:MGI:1914778]		1.63406	3.56852e-10		Efcc1	ENSMUSG00000068263	EF hand and coiled-coil domain containing 1 [Source:MGI Symbol;Acc:MGI:3611451]		1.71875	7.47713e-10		4930402H24Rik	ENSMUSG00000027309	RIKEN cDNA 4930402H24 gene [Source:MGI Symbol;Acc:MGI:1923029]		1.64118	5.10457e-60
Tppp	ENSMUSG00000021573	tubulin polymerization promoting protein [Source:MGI Symbol;Acc:MGI:1920198]		1.87907	2.06978e-65		Zdhhc23	ENSMUSG00000036304	zinc finger, DHHC domain containing 23 [Source:MGI Symbol;Acc:MGI:2685625]		1.63277	0.00131562		Lap3	ENSMUSG00000039682	leucine aminopeptidase 3 [Source:MGI Symbol;Acc:MGI:1914238]		1.71869	2.29241e-40		Dnph1	ENSMUSG00000040658	2'-deoxynucleoside 5'-phosphate N-hydrolase 1 [Source:MGI Symbol;Acc:MGI:3039376]		1.64027	0.000159676
Chst3	ENSMUSG00000057337	carbohydrate (chondroitin 6/keratan) sulfotransferase 3 [Source:MGI Symbol;Acc:MGI:1858224]		1.87849	7.65322e-37		Enoph1	ENSMUSG00000029326	enolase-phosphatase 1 [Source:MGI Symbol;Acc:MGI:1915120]		1.63215	2.42375e-34		Mgst3	ENSMUSG00000026688	microsomal glutathione S-transferase 3 [Source:MGI Symbol;Acc:MGI:1913697]		1.71736	3.73547e-19		Prox2	ENSMUSG00000042320	prospero homeobox 2 [Source:MGI Symbol;Acc:MGI:1920672]		1.63948	1.15559e-06
Tspan9	ENSMUSG00000030352	tetraspanin 9 [Source:MGI Symbol;Acc:MGI:1924558]		1.8784	5.68341e-58		Cpd	ENSMUSG00000020841	carboxypeptidase D [Source:MGI Symbol;Acc:MGI:107265]		1.63145	9.48835e-45		Zfp438	ENSMUSG00000050945	zinc finger protein 438 [Source:MGI Symbol;Acc:MGI:2444919]		1.71734	1.39699e-10		Fam98a	ENSMUSG00000002017	family with sequence similarity 98, member A [Source:MGI Symbol;Acc:MGI:1919972]		1.63946	2.75775e-38
Pcbp4	ENSMUSG00000023495	poly(rC) binding protein 4 [Source:MGI Symbol;Acc:MGI:1890471]		1.87834	3.02785e-86		Hist1h2bc	ENSMUSG00000018102	histone cluster 1, H2bc [Source:MGI Symbol;Acc:MGI:1915274]		1.62948	5.30353e-31		Grhpr	ENSMUSG00000035637	glyoxylate reductase/hydroxypyruvate reductase [Source:MGI Symbol;Acc:MGI:1923488]		1.71719	1.24115e-40		Paqr6	ENSMUSG00000041423	progestin and adipoQ receptor family member VI [Source:MGI Symbol;Acc:MGI:1916207]		1.63553	4.18314e-21
Lss	ENSMUSG00000033105	lanosterol synthase [Source:MGI Symbol;Acc:MGI:1336155]		1.87809	1.92813e-32		Zfp296	ENSMUSG00000011267	zinc finger protein 296 [Source:MGI Symbol;Acc:MGI:1926956]		1.6294	0.0483251		Lrig3	ENSMUSG00000020105	leucine-rich repeats and immunoglobulin-like domains 3 [Source:MGI Symbol;Acc:MGI:2443955]		1.7154	6.19693e-12		Dnaaf5	ENSMUSG00000025857	dynein, axonemal assembly factor 5 [Source:MGI Symbol;Acc:MGI:3616079]		1.63496	5.28046e-22
Bace2	ENSMUSG00000040605	beta-site APP-cleaving enzyme 2 [Source:MGI Symbol;Acc:MGI:1860440]		1.87789	1.21674e-20		Tmtc2	ENSMUSG00000036019	transmembrane and tetratricopeptide repeat containing 2 [Source:MGI Symbol;Acc:MGI:1914057]		1.62733	2.26557e-23		Ctnna2	ENSMUSG00000063063	catenin (cadherin associated protein), alpha 2 [Source:MGI Symbol;Acc:MGI:88275]		1.71516	5.63659e-35		2210011C24Rik	ENSMUSG00000074217	RIKEN cDNA 2210011C24 gene [Source:MGI Symbol;Acc:MGI:1917384]		1.63437	2.86673e-09
Ptprd	ENSMUSG00000028399	protein tyrosine phosphatase, receptor type, D [Source:MGI Symbol;Acc:MGI:97812]		1.87751	2.50155e-57		Gstm6	ENSMUSG00000068762	glutathione S-transferase, mu 6 [Source:MGI Symbol;Acc:MGI:1309467]		1.6269	6.98026e-15		Tm7sf3	ENSMUSG00000040234	transmembrane 7 superfamily member 3 [Source:MGI Symbol;Acc:MGI:1914873]		1.71498	3.12095e-41		Cdkn1a	ENSMUSG00000023067	cyclin-dependent kinase inhibitor 1A (P21) [Source:MGI Symbol;Acc:MGI:104556]		1.63432	1.06521e-17
Slc6a6	ENSMUSG00000030096	solute carrier family 6 (neurotransmitter transporter, taurine), member 6 [Source:MGI Symbol;Acc:MGI:98488]		1.87745	1.30837e-43		Usp54	ENSMUSG00000034235	ubiquitin specific peptidase 54 [Source:MGI Symbol;Acc:MGI:1926037]		1.62527	7.48996e-45		Ptprk	ENSMUSG00000019889	protein tyrosine phosphatase, receptor type, K [Source:MGI Symbol;Acc:MGI:103310]		1.7135	7.20767e-58		Scarb2	ENSMUSG00000029426	scavenger receptor class B, member 2 [Source:MGI Symbol;Acc:MGI:1196458]		1.63426	3.75235e-114
Mcm3	ENSMUSG00000041859	minichromosome maintenance complex component 3 [Source:MGI Symbol;Acc:MGI:101845]		1.87613	3.52785e-18		Tspan9	ENSMUSG00000030352	tetraspanin 9 [Source:MGI Symbol;Acc:MGI:1924558]		1.62526	1.75554e-43		Phactr4	ENSMUSG00000066043	phosphatase and actin regulator 4 [Source:MGI Symbol;Acc:MGI:2140327]		1.71222	9.89376e-37		Ldlrad3	ENSMUSG00000048058	low density lipoprotein receptor class A domain containing 3 [Source:MGI Symbol;Acc:MGI:2138856]		1.63358	3.13498e-32
Spidr	ENSMUSG00000041974	scaffolding protein involved in DNA repair [Source:MGI Symbol;Acc:MGI:1924834]		1.87559	2.46899e-16		Pcdhb22	ENSMUSG00000073591	protocadherin beta 22 [Source:MGI Symbol;Acc:MGI:2136760]		1.62518	6.30194e-16		Bcas1	ENSMUSG00000013523	breast carcinoma amplified sequence 1 [Source:MGI Symbol;Acc:MGI:1924210]		1.71153	1.15168e-59		Akr7a5	ENSMUSG00000028743	aldo-keto reductase family 7, member A5 (aflatoxin aldehyde reductase) [Source:MGI Symbol;Acc:MGI:107796]		1.63334	5.77313e-45
Sspn	ENSMUSG00000030255	sarcospan [Source:MGI Symbol;Acc:MGI:1353511]		1.87467	8.81538e-133		Neo1	ENSMUSG00000032340	neogenin [Source:MGI Symbol;Acc:MGI:1097159]		1.62165	2.76904e-41		Atat1	ENSMUSG00000024426	alpha tubulin acetyltransferase 1 [Source:MGI Symbol;Acc:MGI:1913869]		1.71104	4.18009e-54		Nudt13	ENSMUSG00000021809	nudix (nucleoside diphosphate linked moiety X)-type motif 13 [Source:MGI Symbol;Acc:MGI:1914975]		1.63066	4.3219e-22
Slc16a1	ENSMUSG00000032902	solute carrier family 16 (monocarboxylic acid transporters), member 1 [Source:MGI Symbol;Acc:MGI:106013]		1.87362	7.57847e-43		Siah2	ENSMUSG00000036432	siah E3 ubiquitin protein ligase 2 [Source:MGI Symbol;Acc:MGI:108062]		1.61936	1.25942e-12		Tmeff2	ENSMUSG00000026109	transmembrane protein with EGF-like and two follistatin-like domains 2 [Source:MGI Symbol;Acc:MGI:1861735]		1.7095	2.55745e-33		Crybb1	ENSMUSG00000029343	crystallin, beta B1 [Source:MGI Symbol;Acc:MGI:104992]		1.6305	0.00153707
Slc26a11	ENSMUSG00000039908	solute carrier family 26, member 11 [Source:MGI Symbol;Acc:MGI:2444589]		1.87269	1.21726e-11		Apbb2	ENSMUSG00000029207	amyloid beta (A4) precursor protein-binding, family B, member 2 [Source:MGI Symbol;Acc:MGI:108405]		1.61912	1.69594e-32		Bin1	ENSMUSG00000024381	bridging integrator 1 [Source:MGI Symbol;Acc:MGI:108092]		1.70858	3.4686e-54		Fgfrl1	ENSMUSG00000008090	fibroblast growth factor receptor-like 1 [Source:MGI Symbol;Acc:MGI:2150920]		1.62945	1.57459e-42
Prox2	ENSMUSG00000042320	prospero homeobox 2 [Source:MGI Symbol;Acc:MGI:1920672]		1.87252	1.40467e-08		Selenop	ENSMUSG00000064373	selenoprotein P [Source:MGI Symbol;Acc:MGI:894288]		1.61761	9.81708e-58		Erbb3	ENSMUSG00000018166	erb-b2 receptor tyrosine kinase 3 [Source:MGI Symbol;Acc:MGI:95411]		1.7077	2.73202e-19		Dusp26	ENSMUSG00000039661	dual specificity phosphatase 26 (putative) [Source:MGI Symbol;Acc:MGI:1914209]		1.6284	8.20423e-20
Sft2d3	ENSMUSG00000044982	SFT2 domain containing 3 [Source:MGI Symbol;Acc:MGI:1914408]		1.8701	1.41446e-06		Tmc6	ENSMUSG00000025572	transmembrane channel-like gene family 6 [Source:MGI Symbol;Acc:MGI:1098686]		1.61727	2.14866e-17		Pik3r1	ENSMUSG00000041417	phosphoinositide-3-kinase regulatory subunit 1 [Source:MGI Symbol;Acc:MGI:97583]		1.70558	6.44802e-81		Usp31	ENSMUSG00000063317	ubiquitin specific peptidase 31 [Source:MGI Symbol;Acc:MGI:1923429]		1.62708	2.7928e-24
Txndc16	ENSMUSG00000021830	thioredoxin domain containing 16 [Source:MGI Symbol;Acc:MGI:1917811]		1.86774	1.47083e-51		Afap1l1	ENSMUSG00000033032	actin filament associated protein 1-like 1 [Source:MGI Symbol;Acc:MGI:2147199]		1.61672	4.21487e-21		Tspan14	ENSMUSG00000037824	tetraspanin 14 [Source:MGI Symbol;Acc:MGI:1196325]		1.70503	2.68763e-50		Pkp4	ENSMUSG00000026991	plakophilin 4 [Source:MGI Symbol;Acc:MGI:109281]		1.62637	7.9611e-44
Ankub1	ENSMUSG00000074591	ankrin repeat and ubiquitin domain containing 1 [Source:MGI Symbol;Acc:MGI:2685256]		1.86744	5.32024e-08		Trib1	ENSMUSG00000032501	tribbles pseudokinase 1 [Source:MGI Symbol;Acc:MGI:2443397]		1.61385	4.3961e-14		Elovl5	ENSMUSG00000032349	ELOVL family member 5, elongation of long chain fatty acids (yeast) [Source:MGI Symbol;Acc:MGI:1916051]		1.70399	5.95776e-80		Fgfbp3	ENSMUSG00000047632	fibroblast growth factor binding protein 3 [Source:MGI Symbol;Acc:MGI:1919764]		1.62572	1.79261e-08
Pecr	ENSMUSG00000026189	peroxisomal trans-2-enoyl-CoA reductase [Source:MGI Symbol;Acc:MGI:2148199]		1.86639	1.16898e-16		Lmf1	ENSMUSG00000002279	lipase maturation factor 1 [Source:MGI Symbol;Acc:MGI:1923733]		1.61377	1.95134e-26		Atp9a	ENSMUSG00000027546	ATPase, class II, type 9A [Source:MGI Symbol;Acc:MGI:1330826]		1.7035	2.18887e-48		Serpind1	ENSMUSG00000022766	serine (or cysteine) peptidase inhibitor, clade D, member 1 [Source:MGI Symbol;Acc:MGI:96051]		1.62493	3.65832e-28
Gins1	ENSMUSG00000027454	GINS complex subunit 1 (Psf1 homolog) [Source:MGI Symbol;Acc:MGI:1916520]		1.86598	1.81885e-07		Cbx4	ENSMUSG00000039989	chromobox 4 [Source:MGI Symbol;Acc:MGI:1195985]		1.6129	1.24121e-22		BC049715	ENSMUSG00000047515	cDNA sequence BC049715 [Source:MGI Symbol;Acc:MGI:3605234]		1.70322	0.00754491		Tdrd6	ENSMUSG00000040140	tudor domain containing 6 [Source:MGI Symbol;Acc:MGI:2679727]		1.62484	0.00232622
Tmem117	ENSMUSG00000063296	transmembrane protein 117 [Source:MGI Symbol;Acc:MGI:2444580]		1.86327	5.63895e-30		Arrdc3	ENSMUSG00000074794	arrestin domain containing 3 [Source:MGI Symbol;Acc:MGI:2145242]		1.6116	4.04675e-76		Pter	ENSMUSG00000026730	phosphotriesterase related [Source:MGI Symbol;Acc:MGI:107372]		1.703	6.73563e-10		Psph	ENSMUSG00000029446	phosphoserine phosphatase [Source:MGI Symbol;Acc:MGI:97788]		1.62356	1.39387e-16
Tacc3	ENSMUSG00000037313	transforming, acidic coiled-coil containing protein 3 [Source:MGI Symbol;Acc:MGI:1341163]		1.86142	2.02859e-29		E330009J07Rik	ENSMUSG00000037172	RIKEN cDNA E330009J07 gene [Source:MGI Symbol;Acc:MGI:2444256]		1.61126	1.80213e-20		Abtb2	ENSMUSG00000032724	ankyrin repeat and BTB (POZ) domain containing 2 [Source:MGI Symbol;Acc:MGI:2139365]		1.70092	1.43768e-47		Clcn2	ENSMUSG00000022843	chloride channel, voltage-sensitive 2 [Source:MGI Symbol;Acc:MGI:105061]		1.62298	1.54283e-36
Ebp	ENSMUSG00000031168	phenylalkylamine Ca2+ antagonist (emopamil) binding protein [Source:MGI Symbol;Acc:MGI:107822]		1.86022	1.64081e-55		Stard3	ENSMUSG00000018167	START domain containing 3 [Source:MGI Symbol;Acc:MGI:1929618]		1.61024	1.98196e-23		Dact3	ENSMUSG00000078794	dishevelled-binding antagonist of beta-catenin 3 [Source:MGI Symbol;Acc:MGI:3654828]		1.70091	8.39183e-30		Ptprk	ENSMUSG00000019889	protein tyrosine phosphatase, receptor type, K [Source:MGI Symbol;Acc:MGI:103310]		1.62213	1.32861e-51
Atl3	ENSMUSG00000024759	atlastin GTPase 3 [Source:MGI Symbol;Acc:MGI:1924270]		1.85655	3.34468e-47		Kdm4a	ENSMUSG00000033326	lysine (K)-specific demethylase 4A [Source:MGI Symbol;Acc:MGI:2446210]		1.60965	8.60615e-22		Lmf1	ENSMUSG00000002279	lipase maturation factor 1 [Source:MGI Symbol;Acc:MGI:1923733]		1.70051	1.8026e-29		Shb	ENSMUSG00000044813	src homology 2 domain-containing transforming protein B [Source:MGI Symbol;Acc:MGI:98294]		1.61944	1.13186e-12
Wdr46	ENSMUSG00000024312	WD repeat domain 46 [Source:MGI Symbol;Acc:MGI:1931871]		1.85369	1.27611e-18		Sil1	ENSMUSG00000024357	endoplasmic reticulum chaperone SIL1 homolog (S. cerevisiae) [Source:MGI Symbol;Acc:MGI:1932040]		1.60821	2.28618e-36		Ncam1	ENSMUSG00000039542	neural cell adhesion molecule 1 [Source:MGI Symbol;Acc:MGI:97281]		1.69951	1.64635e-100		2020-03-08	ENSMUSG00000025702	membrane-associated ring finger (C3HC4) 8 [Source:MGI Symbol;Acc:MGI:1919029]		1.61936	2.90478e-59
Ppp2r3a	ENSMUSG00000043154	protein phosphatase 2, regulatory subunit B'', alpha [Source:MGI Symbol;Acc:MGI:2442104]		1.85339	1.04562e-53		Syne3	ENSMUSG00000054150	spectrin repeat containing, nuclear envelope family member 3 [Source:MGI Symbol;Acc:MGI:2442408]		1.60763	8.74286e-10		Foxn3	ENSMUSG00000033713	forkhead box N3 [Source:MGI Symbol;Acc:MGI:1918625]		1.69824	8.05732e-41		Elovl5	ENSMUSG00000032349	ELOVL family member 5, elongation of long chain fatty acids (yeast) [Source:MGI Symbol;Acc:MGI:1916051]		1.61932	2.58008e-72
Atp8b1	ENSMUSG00000039529	ATPase, class I, type 8B, member 1 [Source:MGI Symbol;Acc:MGI:1859665]		1.85265	0.000272572		Msmo1	ENSMUSG00000031604	methylsterol monoxygenase 1 [Source:MGI Symbol;Acc:MGI:1913484]		1.60687	7.86402e-16		Pycr2	ENSMUSG00000026520	pyrroline-5-carboxylate reductase family, member 2 [Source:MGI Symbol;Acc:MGI:1277956]		1.69789	1.6451e-52		Olfml1	ENSMUSG00000051041	olfactomedin-like 1 [Source:MGI Symbol;Acc:MGI:2679264]		1.61758	2.21289e-27
Gins4	ENSMUSG00000031546	GINS complex subunit 4 (Sld5 homolog) [Source:MGI Symbol;Acc:MGI:1923847]		1.85216	7.29675e-41		Plk3	ENSMUSG00000028680	polo like kinase 3 [Source:MGI Symbol;Acc:MGI:109604]		1.60129	4.0642e-21		Glod4	ENSMUSG00000017286	glyoxalase domain containing 4 [Source:MGI Symbol;Acc:MGI:1914451]		1.69756	8.03443e-73		Efcc1	ENSMUSG00000068263	EF hand and coiled-coil domain containing 1 [Source:MGI Symbol;Acc:MGI:3611451]		1.6174	7.68666e-09
Hoxa4	ENSMUSG00000000942	homeobox A4 [Source:MGI Symbol;Acc:MGI:96176]		1.8518	4.31995e-16		Cyb5r2	ENSMUSG00000048065	cytochrome b5 reductase 2 [Source:MGI Symbol;Acc:MGI:2444415]		1.59979	0.000817248		Serpina3c	ENSMUSG00000066361	serine (or cysteine) peptidase inhibitor, clade A, member 3C [Source:MGI Symbol;Acc:MGI:102848]		1.69699	0.0487032		Mpz	ENSMUSG00000056569	myelin protein zero [Source:MGI Symbol;Acc:MGI:103177]		1.61588	0.0306241
Ippk	ENSMUSG00000021385	inositol 1,3,4,5,6-pentakisphosphate 2-kinase [Source:MGI Symbol;Acc:MGI:1922928]		1.85115	6.11413e-20		Sass6	ENSMUSG00000027959	SAS-6 centriolar assembly protein [Source:MGI Symbol;Acc:MGI:1920026]		1.59608	3.0014e-12		Pstpip2	ENSMUSG00000025429	proline-serine-threonine phosphatase-interacting protein 2 [Source:MGI Symbol;Acc:MGI:1335088]		1.69687	1.49404e-11		Hs3st1	ENSMUSG00000051022	heparan sulfate (glucosamine) 3-O-sulfotransferase 1 [Source:MGI Symbol;Acc:MGI:1201606]		1.61555	1.62089e-27
Rasal1	ENSMUSG00000029602	RAS protein activator like 1 (GAP1 like) [Source:MGI Symbol;Acc:MGI:1330842]		1.84998	2.49312e-21		Vamp3	ENSMUSG00000028955	vesicle-associated membrane protein 3 [Source:MGI Symbol;Acc:MGI:1321389]		1.59543	1.82467e-41		Cadm4	ENSMUSG00000054793	cell adhesion molecule 4 [Source:MGI Symbol;Acc:MGI:2449088]		1.69423	3.099e-118		Kif6	ENSMUSG00000023999	kinesin family member 6 [Source:MGI Symbol;Acc:MGI:1098238]		1.61472	0.000217579
Wipi1	ENSMUSG00000041895	WD repeat domain, phosphoinositide interacting 1 [Source:MGI Symbol;Acc:MGI:1261864]		1.84972	9.52058e-54		Scube3	ENSMUSG00000038677	signal peptide, CUB domain, EGF-like 3 [Source:MGI Symbol;Acc:MGI:3045253]		1.59304	6.40471e-12		Kif1b	ENSMUSG00000063077	kinesin family member 1B [Source:MGI Symbol;Acc:MGI:108426]		1.69416	6.12606e-42		Fmnl2	ENSMUSG00000036053	formin-like 2 [Source:MGI Symbol;Acc:MGI:1918659]		1.61419	4.0545e-31
Ado	ENSMUSG00000057134	2-aminoethanethiol (cysteamine) dioxygenase [Source:MGI Symbol;Acc:MGI:2685083]		1.84948	8.08085e-111		Tbc1d10b	ENSMUSG00000042492	TBC1 domain family, member 10b [Source:MGI Symbol;Acc:MGI:1915699]		1.59145	1.4111e-29		Tuba1a	ENSMUSG00000072235	tubulin, alpha 1A [Source:MGI Symbol;Acc:MGI:98869]		1.69282	2.19227e-79		Kndc1	ENSMUSG00000066129	kinase non-catalytic C-lobe domain (KIND) containing 1 [Source:MGI Symbol;Acc:MGI:1923734]		1.61014	5.94541e-36
Picalm	ENSMUSG00000039361	phosphatidylinositol binding clathrin assembly protein [Source:MGI Symbol;Acc:MGI:2385902]		1.84625	1.86602e-50		Slc48a1	ENSMUSG00000081534	solute carrier family 48 (heme transporter), member 1 [Source:MGI Symbol;Acc:MGI:1914989]		1.59132	2.99862e-78		D1Ertd622e	ENSMUSG00000044768	DNA segment, Chr 1, ERATO Doi 622, expressed [Source:MGI Symbol;Acc:MGI:1277184]		1.69069	1.26779e-22		Rpa2	ENSMUSG00000028884	replication protein A2 [Source:MGI Symbol;Acc:MGI:1339939]		1.60994	8.11099e-11
Slc10a7	ENSMUSG00000031684	solute carrier family 10 (sodium/bile acid cotransporter family), member 7 [Source:MGI Symbol;Acc:MGI:1924025]		1.84463	1.44015e-29		Tmem101	ENSMUSG00000020921	transmembrane protein 101 [Source:MGI Symbol;Acc:MGI:1923797]		1.59128	1.05824e-49		Cyp39a1	ENSMUSG00000023963	cytochrome P450, family 39, subfamily a, polypeptide 1 [Source:MGI Symbol;Acc:MGI:1927096]		1.68964	4.06179e-09		Rnf112	ENSMUSG00000010086	ring finger protein 112 [Source:MGI Symbol;Acc:MGI:106611]		1.60524	2.58383e-28
1700029I15Rik	ENSMUSG00000044916	RIKEN cDNA 1700029I15 gene [Source:MGI Symbol;Acc:MGI:1916742]		1.84383	0.000636713		Igsf11	ENSMUSG00000022790	immunoglobulin superfamily, member 11 [Source:MGI Symbol;Acc:MGI:2388477]		1.58964	8.46285e-39		Kif13a	ENSMUSG00000021375	kinesin family member 13A [Source:MGI Symbol;Acc:MGI:1098264]		1.68888	3.45391e-47		Kat2b	ENSMUSG00000000708	K(lysine) acetyltransferase 2B [Source:MGI Symbol;Acc:MGI:1343094]		1.60451	4.11262e-32
Dvl2	ENSMUSG00000020888	dishevelled segment polarity protein 2 [Source:MGI Symbol;Acc:MGI:106613]		1.84377	8.49665e-48		Akr1c13	ENSMUSG00000021213	aldo-keto reductase family 1, member C13 [Source:MGI Symbol;Acc:MGI:1351662]		1.58897	0.000785221		Fam83d	ENSMUSG00000027654	family with sequence similarity 83, member D [Source:MGI Symbol;Acc:MGI:1919128]		1.68765	1.39265e-09		Gm10642	ENSMUSG00000074213	predicted gene 10642 [Source:MGI Symbol;Acc:MGI:3704338]		1.60332	0.0136818
Cnppd1	ENSMUSG00000033159	cyclin Pas1/PHO80 domain containing 1 [Source:MGI Symbol;Acc:MGI:1916421]		1.84313	3.7962e-63		Dip2b	ENSMUSG00000023026	disco interacting protein 2 homolog B [Source:MGI Symbol;Acc:MGI:2145977]		1.58871	2.91006e-25		Gpm6b	ENSMUSG00000031342	glycoprotein m6b [Source:MGI Symbol;Acc:MGI:107672]		1.68683	1.72008e-65		Fgf22	ENSMUSG00000020327	fibroblast growth factor 22 [Source:MGI Symbol;Acc:MGI:1914362]		1.60157	2.0259e-05
Scarb2	ENSMUSG00000029426	scavenger receptor class B, member 2 [Source:MGI Symbol;Acc:MGI:1196458]		1.84282	7.41266e-145		Gss	ENSMUSG00000027610	glutathione synthetase [Source:MGI Symbol;Acc:MGI:95852]		1.58866	2.54125e-42		Hadh	ENSMUSG00000027984	hydroxyacyl-Coenzyme A dehydrogenase [Source:MGI Symbol;Acc:MGI:96009]		1.68624	1.3449e-66		Sirt2	ENSMUSG00000015149	sirtuin 2 [Source:MGI Symbol;Acc:MGI:1927664]		1.59992	8.17829e-94
Elavl3	ENSMUSG00000003410	ELAV like RNA binding protein 3 [Source:MGI Symbol;Acc:MGI:109157]		1.84275	3.59041e-36		Tle3	ENSMUSG00000032280	transducin-like enhancer of split 3 [Source:MGI Symbol;Acc:MGI:104634]		1.58797	2.67429e-38		Tgif2	ENSMUSG00000062175	TGFB-induced factor homeobox 2 [Source:MGI Symbol;Acc:MGI:1915299]		1.68617	2.42474e-10		Cc2d1b	ENSMUSG00000028582	coiled-coil and C2 domain containing 1B [Source:MGI Symbol;Acc:MGI:2443076]		1.59779	9.20868e-21
Faah	ENSMUSG00000034171	fatty acid amide hydrolase [Source:MGI Symbol;Acc:MGI:109609]		1.84156	4.85433e-60		Kbtbd3	ENSMUSG00000025893	kelch repeat and BTB (POZ) domain containing 3 [Source:MGI Symbol;Acc:MGI:1916399]		1.58768	3.55514e-06		Klf13	ENSMUSG00000052040	Kruppel-like factor 13 [Source:MGI Symbol;Acc:MGI:1354948]		1.68554	7.33199e-71		Dpysl2	ENSMUSG00000022048	dihydropyrimidinase-like 2 [Source:MGI Symbol;Acc:MGI:1349763]		1.5961	2.87665e-46
Adam19	ENSMUSG00000011256	a disintegrin and metallopeptidase domain 19 (meltrin beta) [Source:MGI Symbol;Acc:MGI:105377]		1.84111	1.92321e-26		Kif6	ENSMUSG00000023999	kinesin family member 6 [Source:MGI Symbol;Acc:MGI:1098238]		1.58673	0.000350539		Shisa8	ENSMUSG00000096883	shisa family member 8 [Source:MGI Symbol;Acc:MGI:2146080]		1.68523	2.32664e-09		Lpo	ENSMUSG00000009356	lactoperoxidase [Source:MGI Symbol;Acc:MGI:1923363]		1.59438	6.78556e-12
Mast4	ENSMUSG00000034751	microtubule associated serine/threonine kinase family member 4 [Source:MGI Symbol;Acc:MGI:1918885]		1.83883	1.21877e-29		Hadh	ENSMUSG00000027984	hydroxyacyl-Coenzyme A dehydrogenase [Source:MGI Symbol;Acc:MGI:96009]		1.58604	6.23767e-59		Mboat1	ENSMUSG00000038732	membrane bound O-acyltransferase domain containing 1 [Source:MGI Symbol;Acc:MGI:2387184]		1.68467	7.40503e-09		Ctnnd1	ENSMUSG00000034101	catenin (cadherin associated protein), delta 1 [Source:MGI Symbol;Acc:MGI:105100]		1.59419	2.29648e-26
Cnksr3	ENSMUSG00000015202	Cnksr family member 3 [Source:MGI Symbol;Acc:MGI:2674130]		1.83771	3.5523e-34		Egfl8	ENSMUSG00000015467	EGF-like domain 8 [Source:MGI Symbol;Acc:MGI:1932094]		1.5842	0.00088676		Abcb10	ENSMUSG00000031974	ATP-binding cassette, sub-family B (MDR/TAP), member 10 [Source:MGI Symbol;Acc:MGI:1860508]		1.68443	4.22615e-31		Atp11a	ENSMUSG00000031441	ATPase, class VI, type 11A [Source:MGI Symbol;Acc:MGI:1354735]		1.59321	5.53341e-37
Ctnnal1	ENSMUSG00000038816	catenin (cadherin associated protein), alpha-like 1 [Source:MGI Symbol;Acc:MGI:1859649]		1.83711	3.77972e-41		Daam2	ENSMUSG00000040260	dishevelled associated activator of morphogenesis 2 [Source:MGI Symbol;Acc:MGI:1923691]		1.58415	1.70393e-61		Ldlrad3	ENSMUSG00000048058	low density lipoprotein receptor class A domain containing 3 [Source:MGI Symbol;Acc:MGI:2138856]		1.6844	1.35595e-34		Olfml2b	ENSMUSG00000038463	olfactomedin-like 2B [Source:MGI Symbol;Acc:MGI:2443310]		1.5927	6.94826e-20
Lrrc8d	ENSMUSG00000046079	leucine rich repeat containing 8D [Source:MGI Symbol;Acc:MGI:1922368]		1.83562	7.50213e-43		Slc25a27	ENSMUSG00000023912	solute carrier family 25, member 27 [Source:MGI Symbol;Acc:MGI:1921261]		1.58266	7.0605e-20		Bnip3l	ENSMUSG00000022051	BCL2/adenovirus E1B interacting protein 3-like [Source:MGI Symbol;Acc:MGI:1332659]		1.68427	6.41882e-98		Arc	ENSMUSG00000022602	activity regulated cytoskeletal-associated protein [Source:MGI Symbol;Acc:MGI:88067]		1.59216	3.29631e-15
Kdm4a	ENSMUSG00000033326	lysine (K)-specific demethylase 4A [Source:MGI Symbol;Acc:MGI:2446210]		1.83433	3.95461e-28		Pxylp1	ENSMUSG00000043587	2-phosphoxylose phosphatase 1 [Source:MGI Symbol;Acc:MGI:2442444]		1.58259	1.44391e-15		Prx	ENSMUSG00000053198	periaxin [Source:MGI Symbol;Acc:MGI:108176]		1.68208	0.000574098		Vat1	ENSMUSG00000034993	vesicle amine transport 1 [Source:MGI Symbol;Acc:MGI:1349450]		1.59169	3.5893e-35
Rhob	ENSMUSG00000054364	ras homolog family member B [Source:MGI Symbol;Acc:MGI:107949]		1.83388	7.28188e-72		Il18	ENSMUSG00000039217	interleukin 18 [Source:MGI Symbol;Acc:MGI:107936]		1.58226	9.02907e-20		Litaf	ENSMUSG00000022500	LPS-induced TN factor [Source:MGI Symbol;Acc:MGI:1929512]		1.68191	1.24364e-58		Wrap53	ENSMUSG00000041346	WD repeat containing, antisense to Trp53 [Source:MGI Symbol;Acc:MGI:2384933]		1.59032	4.94515e-21
Foxo1	ENSMUSG00000044167	forkhead box O1 [Source:MGI Symbol;Acc:MGI:1890077]		1.83285	1.30828e-44		Mif4gd	ENSMUSG00000020743	MIF4G domain containing [Source:MGI Symbol;Acc:MGI:1916924]		1.58145	1.07573e-40		Cat	ENSMUSG00000027187	catalase [Source:MGI Symbol;Acc:MGI:88271]		1.68112	3.85772e-117		Msrb1	ENSMUSG00000075705	methionine sulfoxide reductase B1 [Source:MGI Symbol;Acc:MGI:1351642]		1.58933	5.17364e-57
Edil3	ENSMUSG00000034488	EGF-like repeats and discoidin I-like domains 3 [Source:MGI Symbol;Acc:MGI:1329025]		1.83126	2.90923e-34		Cyp20a1	ENSMUSG00000049439	cytochrome P450, family 20, subfamily a, polypeptide 1 [Source:MGI Symbol;Acc:MGI:1925201]		1.57974	1.92814e-39		Cbs	ENSMUSG00000024039	cystathionine beta-synthase [Source:MGI Symbol;Acc:MGI:88285]		1.67916	4.96928e-12		Sgsh	ENSMUSG00000005043	N-sulfoglucosamine sulfohydrolase (sulfamidase) [Source:MGI Symbol;Acc:MGI:1350341]		1.58894	4.84711e-19
Mpst	ENSMUSG00000071711	mercaptopyruvate sulfurtransferase [Source:MGI Symbol;Acc:MGI:2179733]		1.83098	2.23742e-56		Mtus1	ENSMUSG00000045636	mitochondrial tumor suppressor 1 [Source:MGI Symbol;Acc:MGI:2142572]		1.57822	9.57609e-36		Kcnu1	ENSMUSG00000031576	potassium channel, subfamily U, member 1 [Source:MGI Symbol;Acc:MGI:1202300]		1.67896	0.000180967		Mast4	ENSMUSG00000034751	microtubule associated serine/threonine kinase family member 4 [Source:MGI Symbol;Acc:MGI:1918885]		1.58812	3.62403e-22
Wasf2	ENSMUSG00000028868	WAS protein family, member 2 [Source:MGI Symbol;Acc:MGI:1098641]		1.82989	5.83007e-49		Trp53i13	ENSMUSG00000044328	transformation related protein 53 inducible protein 13 [Source:MGI Symbol;Acc:MGI:1915125]		1.57579	1.67662e-10		Klf15	ENSMUSG00000030087	Kruppel-like factor 15 [Source:MGI Symbol;Acc:MGI:1929988]		1.6734	2.9865e-17		Gnao1	ENSMUSG00000031748	guanine nucleotide binding protein, alpha O [Source:MGI Symbol;Acc:MGI:95775]		1.58757	2.17278e-50
P3h4	ENSMUSG00000006931	prolyl 3-hydroxylase family member 4 (non-enzymatic) [Source:MGI Symbol;Acc:MGI:1913430]		1.82774	2.04291e-95		Rnf7	ENSMUSG00000051234	ring finger protein 7 [Source:MGI Symbol;Acc:MGI:1337096]		1.57577	1.74884e-36		Dip2b	ENSMUSG00000023026	disco interacting protein 2 homolog B [Source:MGI Symbol;Acc:MGI:2145977]		1.67266	4.93753e-28		Il1rap	ENSMUSG00000022514	interleukin 1 receptor accessory protein [Source:MGI Symbol;Acc:MGI:104975]		1.58757	2.55213e-19
Ppp1r16b	ENSMUSG00000037754	protein phosphatase 1, regulatory (inhibitor) subunit 16B [Source:MGI Symbol;Acc:MGI:2151841]		1.82617	4.94325e-54		Sort1	ENSMUSG00000068747	sortilin 1 [Source:MGI Symbol;Acc:MGI:1338015]		1.57515	6.23957e-34		Rnf141	ENSMUSG00000030788	ring finger protein 141 [Source:MGI Symbol;Acc:MGI:1914400]		1.67121	4.58446e-58		Coasy	ENSMUSG00000001755	Coenzyme A synthase [Source:MGI Symbol;Acc:MGI:1918993]		1.58753	3.16094e-40
Cep97	ENSMUSG00000022604	centrosomal protein 97 [Source:MGI Symbol;Acc:MGI:1921451]		1.82451	1.0782e-33		Hs3st1	ENSMUSG00000051022	heparan sulfate (glucosamine) 3-O-sulfotransferase 1 [Source:MGI Symbol;Acc:MGI:1201606]		1.57429	1.45236e-25		Neo1	ENSMUSG00000032340	neogenin [Source:MGI Symbol;Acc:MGI:1097159]		1.67066	6.07377e-44		Epb41l4a	ENSMUSG00000024376	erythrocyte membrane protein band 4.1 like 4a [Source:MGI Symbol;Acc:MGI:103007]		1.58726	6.51976e-09
Fadd	ENSMUSG00000031077	Fas (TNFRSF6)-associated via death domain [Source:MGI Symbol;Acc:MGI:109324]		1.8232	4.54814e-18		Fkbp1a	ENSMUSG00000032966	FK506 binding protein 1a [Source:MGI Symbol;Acc:MGI:95541]		1.57319	3.4262e-51		Qsox2	ENSMUSG00000036327	quiescin Q6 sulfhydryl oxidase 2 [Source:MGI Symbol;Acc:MGI:2387194]		1.66913	9.68665e-26		Pisd	ENSMUSG00000023452	phosphatidylserine decarboxylase [Source:MGI Symbol;Acc:MGI:2445114]		1.58405	5.35807e-24
Slc38a2	ENSMUSG00000022462	solute carrier family 38, member 2 [Source:MGI Symbol;Acc:MGI:1915010]		1.82158	8.48108e-18		Agmo	ENSMUSG00000050103	alkylglycerol monooxygenase [Source:MGI Symbol;Acc:MGI:2442495]		1.57031	8.39045e-14		Pik3r3	ENSMUSG00000028698	phosphoinositide-3-kinase regulatory subunit 3 [Source:MGI Symbol;Acc:MGI:109277]		1.66821	5.58015e-24		Sys1	ENSMUSG00000045503	SYS1 Golgi-localized integral membrane protein homolog (S. cerevisiae) [Source:MGI Symbol;Acc:MGI:1913710]		1.58393	1.14071e-33
Rtn4	ENSMUSG00000020458	reticulon 4 [Source:MGI Symbol;Acc:MGI:1915835]		1.82142	6.17245e-95		Rhobtb3	ENSMUSG00000021589	Rho-related BTB domain containing 3 [Source:MGI Symbol;Acc:MGI:1920546]		1.5679	5.46047e-22		Qk	ENSMUSG00000062078	quaking [Source:MGI Symbol;Acc:MGI:97837]		1.66781	9.48655e-44		Mks1	ENSMUSG00000034121	Meckel syndrome, type 1 [Source:MGI Symbol;Acc:MGI:3584243]		1.58247	1.64796e-08
Adam17	ENSMUSG00000052593	a disintegrin and metallopeptidase domain 17 [Source:MGI Symbol;Acc:MGI:1096335]		1.82139	7.33321e-85		Crybg3	ENSMUSG00000022723	beta-gamma crystallin domain containing 3 [Source:MGI Symbol;Acc:MGI:2676311]		1.56782	1.77172e-18		Scarb2	ENSMUSG00000029426	scavenger receptor class B, member 2 [Source:MGI Symbol;Acc:MGI:1196458]		1.66661	5.41919e-119		Lap3	ENSMUSG00000039682	leucine aminopeptidase 3 [Source:MGI Symbol;Acc:MGI:1914238]		1.58189	2.78691e-34
Xrcc1	ENSMUSG00000051768	X-ray repair complementing defective repair in Chinese hamster cells 1 [Source:MGI Symbol;Acc:MGI:99137]		1.82121	4.67945e-33		Aamdc	ENSMUSG00000035642	adipogenesis associated Mth938 domain containing [Source:MGI Symbol;Acc:MGI:1913523]		1.5675	5.38175e-29		Gpsm2	ENSMUSG00000027883	G-protein signalling modulator 2 (AGS3-like, C. elegans) [Source:MGI Symbol;Acc:MGI:1923373]		1.66521	5.2191e-17		B3gnt9	ENSMUSG00000069920	UDP-GlcNAc:betaGal beta-1,3-N-acetylglucosaminyltransferase 9 [Source:MGI Symbol;Acc:MGI:2142841]		1.58188	4.14363e-18
Lmf1	ENSMUSG00000002279	lipase maturation factor 1 [Source:MGI Symbol;Acc:MGI:1923733]		1.82019	1.5528e-33		Sys1	ENSMUSG00000045503	SYS1 Golgi-localized integral membrane protein homolog (S. cerevisiae) [Source:MGI Symbol;Acc:MGI:1913710]		1.56728	1.24501e-33		Tmem268	ENSMUSG00000045917	transmembrane protein 268 [Source:MGI Symbol;Acc:MGI:1913920]		1.66483	4.57609e-23		Ttc12	ENSMUSG00000040219	tetratricopeptide repeat domain 12 [Source:MGI Symbol;Acc:MGI:2444588]		1.58126	1.18815e-18
Cdk19	ENSMUSG00000038481	cyclin-dependent kinase 19 [Source:MGI Symbol;Acc:MGI:1925584]		1.81991	4.12791e-49		Creb3l2	ENSMUSG00000038648	cAMP responsive element binding protein 3-like 2 [Source:MGI Symbol;Acc:MGI:2442695]		1.567	2.43308e-33		Prox2	ENSMUSG00000042320	prospero homeobox 2 [Source:MGI Symbol;Acc:MGI:1920672]		1.6647	5.75194e-07		Klf13	ENSMUSG00000052040	Kruppel-like factor 13 [Source:MGI Symbol;Acc:MGI:1354948]		1.57877	3.78776e-62
Nectin1	ENSMUSG00000032012	nectin cell adhesion molecule 1 [Source:MGI Symbol;Acc:MGI:1926483]		1.81974	8.82493e-47		Pik3r1	ENSMUSG00000041417	phosphoinositide-3-kinase regulatory subunit 1 [Source:MGI Symbol;Acc:MGI:97583]		1.56694	8.28178e-68		Ano10	ENSMUSG00000037949	anoctamin 10 [Source:MGI Symbol;Acc:MGI:2143103]		1.6645	1.69822e-33		Fabp5	ENSMUSG00000027533	fatty acid binding protein 5, epidermal [Source:MGI Symbol;Acc:MGI:101790]		1.5787	2.38447e-65
Dnajb2	ENSMUSG00000026203	DnaJ heat shock protein family (Hsp40) member B2 [Source:MGI Symbol;Acc:MGI:1928739]		1.8188	1.80269e-52		Sbf1	ENSMUSG00000036529	SET binding factor 1 [Source:MGI Symbol;Acc:MGI:1925230]		1.56677	6.43656e-41		Tle2	ENSMUSG00000034771	transducin-like enhancer of split 2 [Source:MGI Symbol;Acc:MGI:104635]		1.66399	1.98234e-10		Nipa1	ENSMUSG00000047037	non imprinted in Prader-Willi/Angelman syndrome 1 homolog (human) [Source:MGI Symbol;Acc:MGI:2442058]		1.57856	2.17542e-72
Haus5	ENSMUSG00000078762	HAUS augmin-like complex, subunit 5 [Source:MGI Symbol;Acc:MGI:1919159]		1.81747	7.25988e-09		Elk4	ENSMUSG00000026436	ELK4, member of ETS oncogene family [Source:MGI Symbol;Acc:MGI:102853]		1.56587	1.15809e-17		Ipo13	ENSMUSG00000033365	importin 13 [Source:MGI Symbol;Acc:MGI:2385205]		1.66317	1.51774e-47		Ptpdc1	ENSMUSG00000038042	protein tyrosine phosphatase domain containing 1 [Source:MGI Symbol;Acc:MGI:2145430]		1.57684	3.75181e-16
Tgfbi	ENSMUSG00000035493	transforming growth factor, beta induced [Source:MGI Symbol;Acc:MGI:99959]		1.81696	4.71526e-14		Mindy1	ENSMUSG00000038712	MINDY lysine 48 deubiquitinase 1 [Source:MGI Symbol;Acc:MGI:1922257]		1.56433	9.06634e-45		Sspo	ENSMUSG00000029797	SCO-spondin [Source:MGI Symbol;Acc:MGI:2674311]		1.66232	0.00138587		Tmc3	ENSMUSG00000038540	transmembrane channel-like gene family 3 [Source:MGI Symbol;Acc:MGI:2669033]		1.57675	5.27141e-05
Adgrv1	ENSMUSG00000069170	adhesion G protein-coupled receptor V1 [Source:MGI Symbol;Acc:MGI:1274784]		1.81674	6.89852e-06		Qk	ENSMUSG00000062078	quaking [Source:MGI Symbol;Acc:MGI:97837]		1.56416	1.53192e-38		Prrt1	ENSMUSG00000015476	proline-rich transmembrane protein 1 [Source:MGI Symbol;Acc:MGI:1932118]		1.66	5.47482e-29		Fzd9	ENSMUSG00000049551	frizzled class receptor 9 [Source:MGI Symbol;Acc:MGI:1313278]		1.57652	8.55847e-21
Leprot	ENSMUSG00000035212	leptin receptor overlapping transcript [Source:MGI Symbol;Acc:MGI:2687005]		1.81565	3.36157e-46		Gnao1	ENSMUSG00000031748	guanine nucleotide binding protein, alpha O [Source:MGI Symbol;Acc:MGI:95775]		1.56384	9.09225e-49		Cers2	ENSMUSG00000015714	ceramide synthase 2 [Source:MGI Symbol;Acc:MGI:1924143]		1.65958	1.91035e-46		Jund	ENSMUSG00000071076	jun D proto-oncogene [Source:MGI Symbol;Acc:MGI:96648]		1.57642	1.69235e-27
Il18	ENSMUSG00000039217	interleukin 18 [Source:MGI Symbol;Acc:MGI:107936]		1.81436	6.13659e-26		Fxyd3	ENSMUSG00000057092	FXYD domain-containing ion transport regulator 3 [Source:MGI Symbol;Acc:MGI:107497]		1.56336	9.24113e-06		Syne3	ENSMUSG00000054150	spectrin repeat containing, nuclear envelope family member 3 [Source:MGI Symbol;Acc:MGI:2442408]		1.65934	2.02388e-10		Pik3r1	ENSMUSG00000041417	phosphoinositide-3-kinase regulatory subunit 1 [Source:MGI Symbol;Acc:MGI:97583]		1.57608	2.80692e-69
Prr18	ENSMUSG00000055945	proline rich 18 [Source:MGI Symbol;Acc:MGI:2443403]		1.81316	3.12553e-59		Scd1	ENSMUSG00000037071	stearoyl-Coenzyme A desaturase 1 [Source:MGI Symbol;Acc:MGI:98239]		1.56326	3.013e-49		Ywhaq	ENSMUSG00000076432	tyrosine 3-monooxygenase/tryptophan 5-monooxygenase activation protein theta [Source:MGI Symbol;Acc:MGI:891963]		1.65887	2.30597e-60		Eno1b	ENSMUSG00000059040	enolase 1B, retrotransposed [Source:MGI Symbol;Acc:MGI:3648653]		1.57381	0.0318576
Sema6a	ENSMUSG00000019647	sema domain, transmembrane domain (TM), and cytoplasmic domain, (semaphorin) 6A [Source:MGI Symbol;Acc:MGI:1203727]		1.8129	1.92452e-38		Thsd4	ENSMUSG00000032289	thrombospondin, type I, domain containing 4 [Source:MGI Symbol;Acc:MGI:2672033]		1.56222	3.20953e-16		Gins4	ENSMUSG00000031546	GINS complex subunit 4 (Sld5 homolog) [Source:MGI Symbol;Acc:MGI:1923847]		1.65799	3.83487e-33		Pou3f3	ENSMUSG00000045515	POU domain, class 3, transcription factor 3 [Source:MGI Symbol;Acc:MGI:102564]		1.57249	7.05117e-28
Vps37c	ENSMUSG00000048832	vacuolar protein sorting 37C [Source:MGI Symbol;Acc:MGI:2147661]		1.81274	3.89161e-34		Psph	ENSMUSG00000029446	phosphoserine phosphatase [Source:MGI Symbol;Acc:MGI:97788]		1.56121	1.61925e-15		Pdgfa	ENSMUSG00000025856	platelet derived growth factor, alpha [Source:MGI Symbol;Acc:MGI:97527]		1.65779	1.05444e-30		Nectin1	ENSMUSG00000032012	nectin cell adhesion molecule 1 [Source:MGI Symbol;Acc:MGI:1926483]		1.57204	6.97511e-35
Ncam1	ENSMUSG00000039542	neural cell adhesion molecule 1 [Source:MGI Symbol;Acc:MGI:97281]		1.81071	2.76569e-114		Sirt2	ENSMUSG00000015149	sirtuin 2 [Source:MGI Symbol;Acc:MGI:1927664]		1.56049	7.61758e-89		Adap1	ENSMUSG00000056413	ArfGAP with dual PH domains 1 [Source:MGI Symbol;Acc:MGI:2442201]		1.65712	3.34691e-27		Tmeff2	ENSMUSG00000026109	transmembrane protein with EGF-like and two follistatin-like domains 2 [Source:MGI Symbol;Acc:MGI:1861735]		1.57172	2.90529e-28
Spata13	ENSMUSG00000021990	spermatogenesis associated 13 [Source:MGI Symbol;Acc:MGI:104838]		1.81033	2.66879e-18		Lpcat2	ENSMUSG00000033192	lysophosphatidylcholine acyltransferase 2 [Source:MGI Symbol;Acc:MGI:3606214]		1.55917	4.87762e-26		Bhlhe41	ENSMUSG00000030256	basic helix-loop-helix family, member e41 [Source:MGI Symbol;Acc:MGI:1930704]		1.65603	2.66266e-51		Mobp	ENSMUSG00000032517	myelin-associated oligodendrocytic basic protein [Source:MGI Symbol;Acc:MGI:108511]		1.57071	1.52735e-39
Zfyve21	ENSMUSG00000021286	zinc finger, FYVE domain containing 21 [Source:MGI Symbol;Acc:MGI:1915770]		1.81026	4.99599e-24		Scarb2	ENSMUSG00000029426	scavenger receptor class B, member 2 [Source:MGI Symbol;Acc:MGI:1196458]		1.55773	3.25884e-103		Tubb2b	ENSMUSG00000045136	tubulin, beta 2B class IIB [Source:MGI Symbol;Acc:MGI:1920960]		1.65382	3.57885e-20		Sil1	ENSMUSG00000024357	endoplasmic reticulum chaperone SIL1 homolog (S. cerevisiae) [Source:MGI Symbol;Acc:MGI:1932040]		1.56975	3.36915e-35
Olfml2b	ENSMUSG00000038463	olfactomedin-like 2B [Source:MGI Symbol;Acc:MGI:2443310]		1.80968	1.05914e-24		E130308A19Rik	ENSMUSG00000045071	RIKEN cDNA E130308A19 gene [Source:MGI Symbol;Acc:MGI:2442164]		1.55644	2.65443e-15		Dgki	ENSMUSG00000038665	diacylglycerol kinase, iota [Source:MGI Symbol;Acc:MGI:2443430]		1.65375	1.92511e-30		Abcb10	ENSMUSG00000031974	ATP-binding cassette, sub-family B (MDR/TAP), member 10 [Source:MGI Symbol;Acc:MGI:1860508]		1.56956	3.90796e-27
Glod4	ENSMUSG00000017286	glyoxalase domain containing 4 [Source:MGI Symbol;Acc:MGI:1914451]		1.80907	2.58611e-82		Tspan14	ENSMUSG00000037824	tetraspanin 14 [Source:MGI Symbol;Acc:MGI:1196325]		1.55626	6.8746e-42		Mpst	ENSMUSG00000071711	mercaptopyruvate sulfurtransferase [Source:MGI Symbol;Acc:MGI:2179733]		1.65365	9.41916e-47		Dip2b	ENSMUSG00000023026	disco interacting protein 2 homolog B [Source:MGI Symbol;Acc:MGI:2145977]		1.5658	1.17576e-24
Sall1	ENSMUSG00000031665	spalt like transcription factor 1 [Source:MGI Symbol;Acc:MGI:1889585]		1.80848	1.30272e-34		Gtf2a1	ENSMUSG00000020962	general transcription factor II A, 1 [Source:MGI Symbol;Acc:MGI:1933277]		1.55617	1.70885e-34		Spata24	ENSMUSG00000024352	spermatogenesis associated 24 [Source:MGI Symbol;Acc:MGI:1918492]		1.65364	4.95936e-07		Tpst1	ENSMUSG00000034118	protein-tyrosine sulfotransferase 1 [Source:MGI Symbol;Acc:MGI:1298231]		1.56514	5.62444e-40
Shcbp1l	ENSMUSG00000042708	Shc SH2-domain binding protein 1-like [Source:MGI Symbol;Acc:MGI:1919086]		1.80799	0.00312219		Vkorc1	ENSMUSG00000096145	vitamin K epoxide reductase complex, subunit 1 [Source:MGI Symbol;Acc:MGI:106442]		1.55583	4.52064e-20		Snx30	ENSMUSG00000028385	sorting nexin family member 30 [Source:MGI Symbol;Acc:MGI:2443882]		1.65317	3.16393e-42		Fbxo7	ENSMUSG00000001786	F-box protein 7 [Source:MGI Symbol;Acc:MGI:1917004]		1.56477	1.57834e-35
Cat	ENSMUSG00000027187	catalase [Source:MGI Symbol;Acc:MGI:88271]		1.80742	7.47979e-134		Trim35	ENSMUSG00000022043	tripartite motif-containing 35 [Source:MGI Symbol;Acc:MGI:1914104]		1.55523	1.31706e-43		Syde2	ENSMUSG00000036863	synapse defective 1, Rho GTPase, homolog 2 (C. elegans) [Source:MGI Symbol;Acc:MGI:3036264]		1.65129	2.16189e-09		Tceanc	ENSMUSG00000051224	transcription elongation factor A (SII) N-terminal and central domain containing [Source:MGI Symbol;Acc:MGI:2685236]		1.56278	0.00023925
Snx8	ENSMUSG00000029560	sorting nexin 8 [Source:MGI Symbol;Acc:MGI:2443816]		1.80646	5.79903e-38		Bace1	ENSMUSG00000032086	beta-site APP cleaving enzyme 1 [Source:MGI Symbol;Acc:MGI:1346542]		1.55359	2.44429e-41		Nuak1	ENSMUSG00000020032	NUAK family, SNF1-like kinase, 1 [Source:MGI Symbol;Acc:MGI:1925226]		1.64959	3.67828e-25		Hnrnpa2b1	ENSMUSG00000004980	heterogeneous nuclear ribonucleoprotein A2/B1 [Source:MGI Symbol;Acc:MGI:104819]		1.56184	1.21587e-172
Ankrd13a	ENSMUSG00000041870	ankyrin repeat domain 13a [Source:MGI Symbol;Acc:MGI:1915670]		1.80466	5.77549e-43		Ctnnd1	ENSMUSG00000034101	catenin (cadherin associated protein), delta 1 [Source:MGI Symbol;Acc:MGI:105100]		1.55294	2.09519e-25		Gtf2a1	ENSMUSG00000020962	general transcription factor II A, 1 [Source:MGI Symbol;Acc:MGI:1933277]		1.64903	1.14337e-38		Elp6	ENSMUSG00000054836	elongator acetyltransferase complex subunit 6 [Source:MGI Symbol;Acc:MGI:1919349]		1.56076	6.25503e-11
Zfpm1	ENSMUSG00000049577	zinc finger protein, multitype 1 [Source:MGI Symbol;Acc:MGI:1095400]		1.80264	9.01433e-22		Napepld	ENSMUSG00000044968	N-acyl phosphatidylethanolamine phospholipase D [Source:MGI Symbol;Acc:MGI:2140885]		1.55288	4.13661e-21		Mettl7a1	ENSMUSG00000054619	methyltransferase like 7A1 [Source:MGI Symbol;Acc:MGI:1916523]		1.64845	9.40694e-37		Cntn3	ENSMUSG00000030075	contactin 3 [Source:MGI Symbol;Acc:MGI:99534]		1.5607	3.83875e-16
Sil1	ENSMUSG00000024357	endoplasmic reticulum chaperone SIL1 homolog (S. cerevisiae) [Source:MGI Symbol;Acc:MGI:1932040]		1.80263	2.12146e-45		Rnf112	ENSMUSG00000010086	ring finger protein 112 [Source:MGI Symbol;Acc:MGI:106611]		1.55264	5.62462e-26		Serpind1	ENSMUSG00000022766	serine (or cysteine) peptidase inhibitor, clade D, member 1 [Source:MGI Symbol;Acc:MGI:96051]		1.64819	4.45679e-29		2020-09-02	ENSMUSG00000026276	septin 2 [Source:MGI Symbol;Acc:MGI:97298]		1.55939	0.00125659
Nfix	ENSMUSG00000001911	nuclear factor I/X [Source:MGI Symbol;Acc:MGI:97311]		1.80124	1.14944e-150		Tjp2	ENSMUSG00000024812	tight junction protein 2 [Source:MGI Symbol;Acc:MGI:1341872]		1.55219	5.61297e-37		Tnni1	ENSMUSG00000026418	troponin I, skeletal, slow 1 [Source:MGI Symbol;Acc:MGI:105073]		1.64778	3.69941e-30		Dock5	ENSMUSG00000044447	dedicator of cytokinesis 5 [Source:MGI Symbol;Acc:MGI:2652871]		1.55936	7.27447e-32
Clrn1	ENSMUSG00000043850	clarin 1 [Source:MGI Symbol;Acc:MGI:2388124]		1.80068	0.000991273		Dnm2	ENSMUSG00000033335	dynamin 2 [Source:MGI Symbol;Acc:MGI:109547]		1.55166	5.17284e-48		Adh5	ENSMUSG00000028138	alcohol dehydrogenase 5 (class III), chi polypeptide [Source:MGI Symbol;Acc:MGI:87929]		1.64626	9.26258e-67		Phc1	ENSMUSG00000040669	polyhomeotic 1 [Source:MGI Symbol;Acc:MGI:103248]		1.55799	9.96861e-19
Ifi27l2a	ENSMUSG00000079017	interferon, alpha-inducible protein 27 like 2A [Source:MGI Symbol;Acc:MGI:1924183]		1.80024	3.9639e-06		Bpnt1	ENSMUSG00000026617	bisphosphate 3'-nucleotidase 1 [Source:MGI Symbol;Acc:MGI:1338800]		1.55042	1.08464e-48		Ppp2r3a	ENSMUSG00000043154	protein phosphatase 2, regulatory subunit B'', alpha [Source:MGI Symbol;Acc:MGI:2442104]		1.64553	4.04885e-42		Pik3r3	ENSMUSG00000028698	phosphoinositide-3-kinase regulatory subunit 3 [Source:MGI Symbol;Acc:MGI:109277]		1.55447	7.15708e-21
Rnf122	ENSMUSG00000039328	ring finger protein 122 [Source:MGI Symbol;Acc:MGI:1916117]		1.80017	7.61145e-29		Mobp	ENSMUSG00000032517	myelin-associated oligodendrocytic basic protein [Source:MGI Symbol;Acc:MGI:108511]		1.54916	1.90894e-38		Plk3	ENSMUSG00000028680	polo like kinase 3 [Source:MGI Symbol;Acc:MGI:109604]		1.64534	1.54803e-22		Cln8	ENSMUSG00000026317	ceroid-lipofuscinosis, neuronal 8 [Source:MGI Symbol;Acc:MGI:1349447]		1.5541	5.61936e-27
Ascc2	ENSMUSG00000020412	activating signal cointegrator 1 complex subunit 2 [Source:MGI Symbol;Acc:MGI:1922702]		1.79691	4.3543e-54		Zcwpw1	ENSMUSG00000037108	zinc finger, CW type with PWWP domain 1 [Source:MGI Symbol;Acc:MGI:2685899]		1.54873	4.65552e-15		Grap2	ENSMUSG00000042351	GRB2-related adaptor protein 2 [Source:MGI Symbol;Acc:MGI:1333842]		1.64486	0.00989841		Etfb	ENSMUSG00000004610	electron transferring flavoprotein, beta polypeptide [Source:MGI Symbol;Acc:MGI:106098]		1.55309	4.5999e-13
Lig3	ENSMUSG00000020697	ligase III, DNA, ATP-dependent [Source:MGI Symbol;Acc:MGI:109152]		1.79677	8.59004e-28		Sft2d1	ENSMUSG00000073468	SFT2 domain containing 1 [Source:MGI Symbol;Acc:MGI:1918689]		1.54839	3.39496e-11		Dock1	ENSMUSG00000058325	dedicator of cytokinesis 1 [Source:MGI Symbol;Acc:MGI:2429765]		1.64283	4.4879e-36		Atat1	ENSMUSG00000024426	alpha tubulin acetyltransferase 1 [Source:MGI Symbol;Acc:MGI:1913869]		1.55303	8.90272e-45
Gstm6	ENSMUSG00000068762	glutathione S-transferase, mu 6 [Source:MGI Symbol;Acc:MGI:1309467]		1.7959	1.36255e-17		Gadd45a	ENSMUSG00000036390	growth arrest and DNA-damage-inducible 45 alpha [Source:MGI Symbol;Acc:MGI:107799]		1.54828	1.70951e-25		Ankrd13a	ENSMUSG00000041870	ankyrin repeat domain 13a [Source:MGI Symbol;Acc:MGI:1915670]		1.63979	9.56953e-36		Tmem161a	ENSMUSG00000002342	transmembrane protein 161A [Source:MGI Symbol;Acc:MGI:2384577]		1.55065	7.08681e-67
Tkt	ENSMUSG00000021957	transketolase [Source:MGI Symbol;Acc:MGI:105992]		1.79584	2.28737e-185		Cln8	ENSMUSG00000026317	ceroid-lipofuscinosis, neuronal 8 [Source:MGI Symbol;Acc:MGI:1349447]		1.54803	7.33651e-27		Sc5d	ENSMUSG00000032018	sterol-C5-desaturase [Source:MGI Symbol;Acc:MGI:1353611]		1.63957	9.01797e-28		Prrg1	ENSMUSG00000047996	proline rich Gla (G-carboxyglutamic acid) 1 [Source:MGI Symbol;Acc:MGI:1917364]		1.55021	1.20134e-18
Slc25a27	ENSMUSG00000023912	solute carrier family 25, member 27 [Source:MGI Symbol;Acc:MGI:1921261]		1.79458	2.36477e-26		Gjc3	ENSMUSG00000056966	gap junction protein, gamma 3 [Source:MGI Symbol;Acc:MGI:2153041]		1.54777	2.022e-43		Spock3	ENSMUSG00000054162	sparc/osteonectin, cwcv and kazal-like domains proteoglycan 3 [Source:MGI Symbol;Acc:MGI:1920152]		1.63829	3.47611e-23		Hist1h2be	ENSMUSG00000047246	histone cluster 1, H2be [Source:MGI Symbol;Acc:MGI:2448380]		1.54939	1.51901e-23
Arsa	ENSMUSG00000022620	arylsulfatase A [Source:MGI Symbol;Acc:MGI:88077]		1.79391	1.79863e-49		Ptp4a1	ENSMUSG00000026064	protein tyrosine phosphatase 4a1 [Source:MGI Symbol;Acc:MGI:1277096]		1.54605	5.05922e-19		Kcnk5	ENSMUSG00000023243	potassium channel, subfamily K, member 5 [Source:MGI Symbol;Acc:MGI:1336175]		1.63704	3.14772e-05		Rtn4	ENSMUSG00000020458	reticulon 4 [Source:MGI Symbol;Acc:MGI:1915835]		1.54883	1.09213e-68
Frmd4b	ENSMUSG00000030064	FERM domain containing 4B [Source:MGI Symbol;Acc:MGI:2141794]		1.79292	2.92179e-31		Selenbp1	ENSMUSG00000068874	selenium binding protein 1 [Source:MGI Symbol;Acc:MGI:96825]		1.54574	8.87608e-12		Ptpdc1	ENSMUSG00000038042	protein tyrosine phosphatase domain containing 1 [Source:MGI Symbol;Acc:MGI:2145430]		1.63693	2.49083e-17		Pus7	ENSMUSG00000057541	pseudouridylate synthase 7 [Source:MGI Symbol;Acc:MGI:1925947]		1.54822	1.51565e-35
4931406C07Rik	ENSMUSG00000031938	RIKEN cDNA 4931406C07 gene [Source:MGI Symbol;Acc:MGI:1918234]		1.7915	3.4324e-52		Rasgrp3	ENSMUSG00000071042	RAS, guanyl releasing protein 3 [Source:MGI Symbol;Acc:MGI:3028579]		1.54573	5.95207e-17		Slc15a4	ENSMUSG00000029416	solute carrier family 15, member 4 [Source:MGI Symbol;Acc:MGI:2140796]		1.63649	8.46072e-27		Acot6	ENSMUSG00000043487	acyl-CoA thioesterase 6 [Source:MGI Symbol;Acc:MGI:1921287]		1.54806	9.01556e-07
Selenbp1	ENSMUSG00000068874	selenium binding protein 1 [Source:MGI Symbol;Acc:MGI:96825]		1.79085	2.61085e-16		Pecr	ENSMUSG00000026189	peroxisomal trans-2-enoyl-CoA reductase [Source:MGI Symbol;Acc:MGI:2148199]		1.5447	1.74748e-11		Fcor	ENSMUSG00000089665	Foxo1 corepressor [Source:MGI Symbol;Acc:MGI:1915484]		1.63315	0.000226161		Phlpp1	ENSMUSG00000044340	PH domain and leucine rich repeat protein phosphatase 1 [Source:MGI Symbol;Acc:MGI:2138327]		1.54778	5.94989e-39
Fdxr	ENSMUSG00000018861	ferredoxin reductase [Source:MGI Symbol;Acc:MGI:104724]		1.78981	1.13501e-15		Thumpd1	ENSMUSG00000030942	THUMP domain containing 1 [Source:MGI Symbol;Acc:MGI:2444479]		1.54256	1.4544e-29		Fam212b	ENSMUSG00000048458	family with sequence similarity 212, member B [Source:MGI Symbol;Acc:MGI:1923497]		1.63308	1.63863e-18		Fam241a	ENSMUSG00000050549	family with sequence similarity 241, member A [Source:MGI Symbol;Acc:MGI:1917867]		1.547	0.00147894
Postn	ENSMUSG00000027750	periostin, osteoblast specific factor [Source:MGI Symbol;Acc:MGI:1926321]		1.78956	5.73671e-05		Gm5814	ENSMUSG00000096361	predicted pseudogene 5814 [Source:MGI Symbol;Acc:MGI:3648910]		1.54216	0.000457475		Foxo6	ENSMUSG00000052135	forkhead box O6 [Source:MGI Symbol;Acc:MGI:2676586]		1.6327	3.25327e-05		Tppp	ENSMUSG00000021573	tubulin polymerization promoting protein [Source:MGI Symbol;Acc:MGI:1920198]		1.5462	1.93577e-44
Atp11a	ENSMUSG00000031441	ATPase, class VI, type 11A [Source:MGI Symbol;Acc:MGI:1354735]		1.78864	1.56198e-46		Kctd3	ENSMUSG00000026608	potassium channel tetramerisation domain containing 3 [Source:MGI Symbol;Acc:MGI:2444629]		1.54171	1.54151e-19		Il18	ENSMUSG00000039217	interleukin 18 [Source:MGI Symbol;Acc:MGI:107936]		1.63258	5.97646e-21		Sorbs3	ENSMUSG00000022091	sorbin and SH3 domain containing 3 [Source:MGI Symbol;Acc:MGI:700013]		1.54442	1.9526e-32
5031439G07Rik	ENSMUSG00000036046	RIKEN cDNA 5031439G07 gene [Source:MGI Symbol;Acc:MGI:2444899]		1.78699	1.45867e-107		Npc1	ENSMUSG00000024413	NPC intracellular cholesterol transporter 1 [Source:MGI Symbol;Acc:MGI:1097712]		1.54137	1.02165e-74		Map6d1	ENSMUSG00000041205	MAP6 domain containing 1 [Source:MGI Symbol;Acc:MGI:3607784]		1.6317	2.16034e-35		Rnf13	ENSMUSG00000036503	ring finger protein 13 [Source:MGI Symbol;Acc:MGI:1346341]		1.54397	4.48653e-51
Hs3st1	ENSMUSG00000051022	heparan sulfate (glucosamine) 3-O-sulfotransferase 1 [Source:MGI Symbol;Acc:MGI:1201606]		1.78698	4.3273e-33		Mid1ip1	ENSMUSG00000008035	Mid1 interacting protein 1 (gastrulation specific G12-like (zebrafish)) [Source:MGI Symbol;Acc:MGI:1915291]		1.54098	1.06485e-110		Cacna2d4	ENSMUSG00000041460	calcium channel, voltage-dependent, alpha 2/delta subunit 4 [Source:MGI Symbol;Acc:MGI:2442632]		1.63168	7.30235e-05		Rhobtb3	ENSMUSG00000021589	Rho-related BTB domain containing 3 [Source:MGI Symbol;Acc:MGI:1920546]		1.54299	2.37926e-21
Dscaml1	ENSMUSG00000032087	DS cell adhesion molecule like 1 [Source:MGI Symbol;Acc:MGI:2150309]		1.78423	6.80907e-20		Arl2	ENSMUSG00000024944	ADP-ribosylation factor-like 2 [Source:MGI Symbol;Acc:MGI:1928393]		1.53918	1.9945e-60		Mtus1	ENSMUSG00000045636	mitochondrial tumor suppressor 1 [Source:MGI Symbol;Acc:MGI:2142572]		1.63086	3.02332e-38		Snx30	ENSMUSG00000028385	sorting nexin family member 30 [Source:MGI Symbol;Acc:MGI:2443882]		1.542	1.08219e-36
Adi1	ENSMUSG00000020629	acireductone dioxygenase 1 [Source:MGI Symbol;Acc:MGI:2144929]		1.78088	7.84944e-51		Lig3	ENSMUSG00000020697	ligase III, DNA, ATP-dependent [Source:MGI Symbol;Acc:MGI:109152]		1.53727	2.51179e-20		Gmnn	ENSMUSG00000006715	geminin [Source:MGI Symbol;Acc:MGI:1927344]		1.63084	4.27819e-09		Cebpd	ENSMUSG00000071637	CCAAT/enhancer binding protein (C/EBP), delta [Source:MGI Symbol;Acc:MGI:103573]		1.54098	1.16181e-13
Trim35	ENSMUSG00000022043	tripartite motif-containing 35 [Source:MGI Symbol;Acc:MGI:1914104]		1.77935	4.16716e-57		Chn2	ENSMUSG00000004633	chimerin 2 [Source:MGI Symbol;Acc:MGI:1917243]		1.53587	1.84044e-18		Atp8b5	ENSMUSG00000028457	ATPase, class I, type 8B, member 5 [Source:MGI Symbol;Acc:MGI:2444287]		1.62916	0.0317745		Hspa1a	ENSMUSG00000091971	heat shock protein 1A [Source:MGI Symbol;Acc:MGI:96244]		1.54034	0.00336259
Rps6ka5	ENSMUSG00000021180	ribosomal protein S6 kinase, polypeptide 5 [Source:MGI Symbol;Acc:MGI:1920336]		1.77913	2.61639e-38		Adh5	ENSMUSG00000028138	alcohol dehydrogenase 5 (class III), chi polypeptide [Source:MGI Symbol;Acc:MGI:87929]		1.53462	6.72945e-58		Paics	ENSMUSG00000029247	phosphoribosylaminoimidazole carboxylase, phosphoribosylaminoribosylaminoimidazole, succinocarboxamide synthetase [Source:MGI Symbol;Acc:MGI:1914304]		1.62892	1.48825e-80		Sspn	ENSMUSG00000030255	sarcospan [Source:MGI Symbol;Acc:MGI:1353511]		1.53838	7.37792e-89
Dixdc1	ENSMUSG00000032064	DIX domain containing 1 [Source:MGI Symbol;Acc:MGI:2679721]		1.7791	4.3337e-43		Idi1	ENSMUSG00000058258	isopentenyl-diphosphate delta isomerase [Source:MGI Symbol;Acc:MGI:2442264]		1.53421	7.78694e-05		Enpp3	ENSMUSG00000019989	ectonucleotide pyrophosphatase/phosphodiesterase 3 [Source:MGI Symbol;Acc:MGI:2143702]		1.62781	3.68711e-05		Sspo	ENSMUSG00000029797	SCO-spondin [Source:MGI Symbol;Acc:MGI:2674311]		1.53808	0.00335532
Kif6	ENSMUSG00000023999	kinesin family member 6 [Source:MGI Symbol;Acc:MGI:1098238]		1.77883	3.59738e-05		Sbds	ENSMUSG00000025337	SBDS ribosome maturation factor [Source:MGI Symbol;Acc:MGI:1913961]		1.53369	4.11688e-139		5031439G07Rik	ENSMUSG00000036046	RIKEN cDNA 5031439G07 gene [Source:MGI Symbol;Acc:MGI:2444899]		1.62441	4.28184e-89		Bace2	ENSMUSG00000040605	beta-site APP-cleaving enzyme 2 [Source:MGI Symbol;Acc:MGI:1860440]		1.53808	2.03773e-14
Aplf	ENSMUSG00000030051	aprataxin and PNKP like factor [Source:MGI Symbol;Acc:MGI:1919353]		1.77828	1.39259e-11		Fignl2	ENSMUSG00000095440	fidgetin-like 2 [Source:MGI Symbol;Acc:MGI:3646919]		1.53309	0.000232505		Selenbp1	ENSMUSG00000068874	selenium binding protein 1 [Source:MGI Symbol;Acc:MGI:96825]		1.62221	1.8985e-13		Dhh	ENSMUSG00000023000	desert hedgehog [Source:MGI Symbol;Acc:MGI:94891]		1.53786	0.00211632
Gcat	ENSMUSG00000006378	glycine C-acetyltransferase (2-amino-3-ketobutyrate-coenzyme A ligase) [Source:MGI Symbol;Acc:MGI:1349389]		1.77796	1.83296e-05		Kcnk5	ENSMUSG00000023243	potassium channel, subfamily K, member 5 [Source:MGI Symbol;Acc:MGI:1336175]		1.53241	0.000103177		Sik3	ENSMUSG00000034135	SIK family kinase 3 [Source:MGI Symbol;Acc:MGI:2446296]		1.62172	3.73626e-30		Thsd1	ENSMUSG00000031480	thrombospondin, type I, domain 1 [Source:MGI Symbol;Acc:MGI:1929096]		1.53719	8.09634e-09
Gramd3	ENSMUSG00000001700	GRAM domain containing 3 [Source:MGI Symbol;Acc:MGI:1914815]		1.7771	9.56775e-74		Acss2	ENSMUSG00000027605	acyl-CoA synthetase short-chain family member 2 [Source:MGI Symbol;Acc:MGI:1890410]		1.52781	3.33568e-19		Tspan9	ENSMUSG00000030352	tetraspanin 9 [Source:MGI Symbol;Acc:MGI:1924558]		1.62147	2.53801e-43		Cacna2d4	ENSMUSG00000041460	calcium channel, voltage-dependent, alpha 2/delta subunit 4 [Source:MGI Symbol;Acc:MGI:2442632]		1.53647	0.000254634
Agap1	ENSMUSG00000055013	ArfGAP with GTPase domain, ankyrin repeat and PH domain 1 [Source:MGI Symbol;Acc:MGI:2653690]		1.77456	1.33314e-61		Pak7	ENSMUSG00000039913	p21 (RAC1) activated kinase 7 [Source:MGI Symbol;Acc:MGI:1920334]		1.52684	7.6178e-13		Adi1	ENSMUSG00000020629	acireductone dioxygenase 1 [Source:MGI Symbol;Acc:MGI:2144929]		1.62041	2.29822e-42		Rdh11	ENSMUSG00000066441	retinol dehydrogenase 11 [Source:MGI Symbol;Acc:MGI:102581]		1.53597	1.08121e-43
Hist2h3c1	ENSMUSG00000093769	histone cluster 2, H3c1 [Source:MGI Symbol;Acc:MGI:2448355]		1.77331	1.86377e-09		Arfgap3	ENSMUSG00000054277	ADP-ribosylation factor GTPase activating protein 3 [Source:MGI Symbol;Acc:MGI:1913501]		1.5268	7.48437e-28		Fbxo7	ENSMUSG00000001786	F-box protein 7 [Source:MGI Symbol;Acc:MGI:1917004]		1.61912	9.00995e-38		Gpr176	ENSMUSG00000040133	G protein-coupled receptor 176 [Source:MGI Symbol;Acc:MGI:2685858]		1.53553	1.6345e-25
Ccdc24	ENSMUSG00000078588	coiled-coil domain containing 24 [Source:MGI Symbol;Acc:MGI:2685874]		1.77192	9.45591e-15		Slc10a7	ENSMUSG00000031684	solute carrier family 10 (sodium/bile acid cotransporter family), member 7 [Source:MGI Symbol;Acc:MGI:1924025]		1.52648	4.9954e-21		Lrrc8b	ENSMUSG00000070639	leucine rich repeat containing 8 family, member B [Source:MGI Symbol;Acc:MGI:2141353]		1.61871	4.24046e-45		Pard3	ENSMUSG00000025812	par-3 family cell polarity regulator [Source:MGI Symbol;Acc:MGI:2135608]		1.53382	1.51878e-27
Hs1bp3	ENSMUSG00000020605	HCLS1 binding protein 3 [Source:MGI Symbol;Acc:MGI:1913224]		1.77161	1.3531e-57		Adi1	ENSMUSG00000020629	acireductone dioxygenase 1 [Source:MGI Symbol;Acc:MGI:2144929]		1.52637	3.72144e-37		Dock5	ENSMUSG00000044447	dedicator of cytokinesis 5 [Source:MGI Symbol;Acc:MGI:2652871]		1.61715	4.37603e-34		Vamp3	ENSMUSG00000028955	vesicle-associated membrane protein 3 [Source:MGI Symbol;Acc:MGI:1321389]		1.53368	4.44762e-38
Actb	ENSMUSG00000029580	actin, beta [Source:MGI Symbol;Acc:MGI:87904]		1.77091	9.70438e-149		Cadm4	ENSMUSG00000054793	cell adhesion molecule 4 [Source:MGI Symbol;Acc:MGI:2449088]		1.5238	9.15763e-96		Gm12166	ENSMUSG00000069899	predicted gene 12166 [Source:MGI Symbol;Acc:MGI:3650635]		1.61568	0.00216222		Fam13c	ENSMUSG00000043259	family with sequence similarity 13, member C [Source:MGI Symbol;Acc:MGI:1918971]		1.53002	2.17138e-39
Tmem123	ENSMUSG00000050912	transmembrane protein 123 [Source:MGI Symbol;Acc:MGI:1919179]		1.76971	7.6291e-57		Depdc1b	ENSMUSG00000021697	DEP domain containing 1B [Source:MGI Symbol;Acc:MGI:2145425]		1.52079	8.00315e-06		Galk1	ENSMUSG00000020766	galactokinase 1 [Source:MGI Symbol;Acc:MGI:95730]		1.61532	1.2779e-13		Neil1	ENSMUSG00000032298	nei endonuclease VIII-like 1 (E. coli) [Source:MGI Symbol;Acc:MGI:1920024]		1.52989	2.71574e-06
Vat1	ENSMUSG00000034993	vesicle amine transport 1 [Source:MGI Symbol;Acc:MGI:1349450]		1.76962	6.40888e-43		Galnt7	ENSMUSG00000031608	polypeptide N-acetylgalactosaminyltransferase 7 [Source:MGI Symbol;Acc:MGI:1349449]		1.52055	2.60345e-23		Dnajc17	ENSMUSG00000034278	DnaJ heat shock protein family (Hsp40) member C17 [Source:MGI Symbol;Acc:MGI:1916658]		1.61408	8.18175e-11		Mcm8	ENSMUSG00000027353	minichromosome maintenance 8 homologous recombination repair factor [Source:MGI Symbol;Acc:MGI:1913884]		1.52798	2.06331e-09
Pard3	ENSMUSG00000025812	par-3 family cell polarity regulator [Source:MGI Symbol;Acc:MGI:2135608]		1.7688	1.12612e-36		Megf10	ENSMUSG00000024593	multiple EGF-like-domains 10 [Source:MGI Symbol;Acc:MGI:2685177]		1.52047	6.85609e-41		Ada	ENSMUSG00000017697	adenosine deaminase [Source:MGI Symbol;Acc:MGI:87916]		1.61374	7.44717e-05		Hmgcl	ENSMUSG00000028672	3-hydroxy-3-methylglutaryl-Coenzyme A lyase [Source:MGI Symbol;Acc:MGI:96158]		1.52703	2.69667e-27
Usp30	ENSMUSG00000029592	ubiquitin specific peptidase 30 [Source:MGI Symbol;Acc:MGI:2140991]		1.76839	2.33725e-45		Gpr155	ENSMUSG00000041762	G protein-coupled receptor 155 [Source:MGI Symbol;Acc:MGI:1915776]		1.52029	6.8923e-33		Cbx4	ENSMUSG00000039989	chromobox 4 [Source:MGI Symbol;Acc:MGI:1195985]		1.61323	1.12687e-22		Clmn	ENSMUSG00000021097	calmin [Source:MGI Symbol;Acc:MGI:2136957]		1.52556	8.00048e-83
Map7d1	ENSMUSG00000028849	MAP7 domain containing 1 [Source:MGI Symbol;Acc:MGI:2384297]		1.76802	1.00486e-90		Tmbim6	ENSMUSG00000023010	transmembrane BAX inhibitor motif containing 6 [Source:MGI Symbol;Acc:MGI:99682]		1.51963	4.36215e-263		Pim3	ENSMUSG00000035828	proviral integration site 3 [Source:MGI Symbol;Acc:MGI:1355297]		1.61186	2.69455e-26		Edil3	ENSMUSG00000034488	EGF-like repeats and discoidin I-like domains 3 [Source:MGI Symbol;Acc:MGI:1329025]		1.5241	7.19845e-24
Fbxo36	ENSMUSG00000073633	F-box protein 36 [Source:MGI Symbol;Acc:MGI:1289192]		1.76782	5.90581e-13		Kirrel2	ENSMUSG00000036915	kirre like nephrin family adhesion molecule 2 [Source:MGI Symbol;Acc:MGI:2442334]		1.51825	0.0217245		Paqr6	ENSMUSG00000041423	progestin and adipoQ receptor family member VI [Source:MGI Symbol;Acc:MGI:1916207]		1.6117	1.82503e-20		Rapsn	ENSMUSG00000002104	receptor-associated protein of the synapse [Source:MGI Symbol;Acc:MGI:99422]		1.52261	6.40902e-05
Mitf	ENSMUSG00000035158	melanogenesis associated transcription factor [Source:MGI Symbol;Acc:MGI:104554]		1.76484	1.98764e-20		Dll1	ENSMUSG00000014773	delta like canonical Notch ligand 1 [Source:MGI Symbol;Acc:MGI:104659]		1.5173	7.06273e-05		Pex1	ENSMUSG00000005907	peroxisomal biogenesis factor 1 [Source:MGI Symbol;Acc:MGI:1918632]		1.60951	7.54108e-14		Myo1e	ENSMUSG00000032220	myosin IE [Source:MGI Symbol;Acc:MGI:106621]		1.52253	2.42628e-34
Lrp1b	ENSMUSG00000049252	low density lipoprotein-related protein 1B (deleted in tumors) [Source:MGI Symbol;Acc:MGI:2151136]		1.76458	3.59725e-15		Coasy	ENSMUSG00000001755	Coenzyme A synthase [Source:MGI Symbol;Acc:MGI:1918993]		1.51572	7.38922e-37		Gdf9	ENSMUSG00000018238	growth differentiation factor 9 [Source:MGI Symbol;Acc:MGI:95692]		1.60802	0.00750693		Foxn3	ENSMUSG00000033713	forkhead box N3 [Source:MGI Symbol;Acc:MGI:1918625]		1.52217	5.86223e-33
Tgif2	ENSMUSG00000062175	TGFB-induced factor homeobox 2 [Source:MGI Symbol;Acc:MGI:1915299]		1.76448	2.9717e-08		Strn	ENSMUSG00000024077	striatin, calmodulin binding protein [Source:MGI Symbol;Acc:MGI:1333757]		1.51569	6.6519e-31		Cldnd1	ENSMUSG00000022744	claudin domain containing 1 [Source:MGI Symbol;Acc:MGI:2447860]		1.60787	9.18013e-74		Igsf11	ENSMUSG00000022790	immunoglobulin superfamily, member 11 [Source:MGI Symbol;Acc:MGI:2388477]		1.52088	7.09572e-36
Mfsd8	ENSMUSG00000025759	major facilitator superfamily domain containing 8 [Source:MGI Symbol;Acc:MGI:1919425]		1.76445	9.28234e-25		Col16a1	ENSMUSG00000040690	collagen, type XVI, alpha 1 [Source:MGI Symbol;Acc:MGI:1095396]		1.51449	6.12699e-20		Shkbp1	ENSMUSG00000089832	Sh3kbp1 binding protein 1 [Source:MGI Symbol;Acc:MGI:2385803]		1.60486	3.32456e-14		Ccdc24	ENSMUSG00000078588	coiled-coil domain containing 24 [Source:MGI Symbol;Acc:MGI:2685874]		1.51742	3.35478e-11
Scamp4	ENSMUSG00000113949	secretory carrier membrane protein 4 [Source:MGI Symbol;Acc:MGI:1928947]		1.76357	2.86956e-19		Map7d1	ENSMUSG00000028849	MAP7 domain containing 1 [Source:MGI Symbol;Acc:MGI:2384297]		1.51407	1.3478e-66		Spsb1	ENSMUSG00000039911	splA/ryanodine receptor domain and SOCS box containing 1 [Source:MGI Symbol;Acc:MGI:1921896]		1.60434	6.84378e-61		Tmem101	ENSMUSG00000020921	transmembrane protein 101 [Source:MGI Symbol;Acc:MGI:1923797]		1.51618	1.17943e-44
Tmem132b	ENSMUSG00000070498	transmembrane protein 132B [Source:MGI Symbol;Acc:MGI:3609245]		1.76213	1.36047e-77		Plekhf1	ENSMUSG00000074170	pleckstrin homology domain containing, family F (with FYVE domain) member 1 [Source:MGI Symbol;Acc:MGI:1919537]		1.51335	1.6824e-22		Gemin8	ENSMUSG00000040621	gem nuclear organelle associated protein 8 [Source:MGI Symbol;Acc:MGI:2384300]		1.6038	7.42413e-10		Lmf1	ENSMUSG00000002279	lipase maturation factor 1 [Source:MGI Symbol;Acc:MGI:1923733]		1.51249	1.08362e-23
Ngfr	ENSMUSG00000000120	nerve growth factor receptor (TNFR superfamily, member 16) [Source:MGI Symbol;Acc:MGI:97323]		1.76122	1.18978e-06		Phc1	ENSMUSG00000040669	polyhomeotic 1 [Source:MGI Symbol;Acc:MGI:103248]		1.51011	1.22921e-17		Gprc5b	ENSMUSG00000008734	G protein-coupled receptor, family C, group 5, member B [Source:MGI Symbol;Acc:MGI:1927596]		1.60268	6.02322e-68		Trp53bp2	ENSMUSG00000026510	transformation related protein 53 binding protein 2 [Source:MGI Symbol;Acc:MGI:2138319]		1.51185	6.4389e-59
Nfkb2	ENSMUSG00000025225	nuclear factor of kappa light polypeptide gene enhancer in B cells 2, p49/p100 [Source:MGI Symbol;Acc:MGI:1099800]		1.75933	5.41975e-25		Gnai1	ENSMUSG00000057614	guanine nucleotide binding protein (G protein), alpha inhibiting 1 [Source:MGI Symbol;Acc:MGI:95771]		1.50809	1.20816e-24		Frmd5	ENSMUSG00000027238	FERM domain containing 5 [Source:MGI Symbol;Acc:MGI:2442557]		1.6022	7.26841e-32		Tle3	ENSMUSG00000032280	transducin-like enhancer of split 3 [Source:MGI Symbol;Acc:MGI:104634]		1.51097	1.09387e-34
Plekhb1	ENSMUSG00000030701	pleckstrin homology domain containing, family B (evectins) member 1 [Source:MGI Symbol;Acc:MGI:1351469]		1.75872	5.4363e-150		Csnk2a1	ENSMUSG00000074698	casein kinase 2, alpha 1 polypeptide [Source:MGI Symbol;Acc:MGI:88543]		1.50749	7.08299e-37		Lgals2	ENSMUSG00000043501	lectin, galactose-binding, soluble 2 [Source:MGI Symbol;Acc:MGI:895068]		1.60201	4.15113e-05		Ankrd13a	ENSMUSG00000041870	ankyrin repeat domain 13a [Source:MGI Symbol;Acc:MGI:1915670]		1.51061	1.87248e-30
Foxn3	ENSMUSG00000033713	forkhead box N3 [Source:MGI Symbol;Acc:MGI:1918625]		1.75868	7.43105e-44		Zdhhc9	ENSMUSG00000036985	zinc finger, DHHC domain containing 9 [Source:MGI Symbol;Acc:MGI:2444393]		1.50574	1.98991e-41		Masp1	ENSMUSG00000022887	mannan-binding lectin serine peptidase 1 [Source:MGI Symbol;Acc:MGI:88492]		1.60141	3.65651e-33		Shisa4	ENSMUSG00000041889	shisa family member 4 [Source:MGI Symbol;Acc:MGI:1924802]		1.50585	2.6591e-82
Edem2	ENSMUSG00000038312	ER degradation enhancer, mannosidase alpha-like 2 [Source:MGI Symbol;Acc:MGI:1915540]		1.7585	9.25335e-78		Ak3	ENSMUSG00000024782	adenylate kinase 3 [Source:MGI Symbol;Acc:MGI:1860835]		1.50515	6.96024e-56		Adgrv1	ENSMUSG00000069170	adhesion G protein-coupled receptor V1 [Source:MGI Symbol;Acc:MGI:1274784]		1.601	9.92084e-05		Ywhaq	ENSMUSG00000076432	tyrosine 3-monooxygenase/tryptophan 5-monooxygenase activation protein theta [Source:MGI Symbol;Acc:MGI:891963]		1.50553	8.95787e-50
Rab20	ENSMUSG00000031504	RAB20, member RAS oncogene family [Source:MGI Symbol;Acc:MGI:102789]		1.7585	0.000202311		Slc26a11	ENSMUSG00000039908	solute carrier family 26, member 11 [Source:MGI Symbol;Acc:MGI:2444589]		1.50296	6.64322e-08		Usp30	ENSMUSG00000029592	ubiquitin specific peptidase 30 [Source:MGI Symbol;Acc:MGI:2140991]		1.60075	4.14796e-37		Scly	ENSMUSG00000026307	selenocysteine lyase [Source:MGI Symbol;Acc:MGI:1355310]		1.50515	6.2627e-21
Gpr137b	ENSMUSG00000021306	G protein-coupled receptor 137B [Source:MGI Symbol;Acc:MGI:1891463]		1.7567	4.38075e-43		Mocs3	ENSMUSG00000074576	molybdenum cofactor synthesis 3 [Source:MGI Symbol;Acc:MGI:1916622]		1.50221	6.36781e-09		Sema4c	ENSMUSG00000026121	sema domain, immunoglobulin domain (Ig), transmembrane domain (TM) and short cytoplasmic domain, (semaphorin) 4C [Source:MGI Symbol;Acc:MGI:109252]		1.59953	7.27455e-34		Heatr3	ENSMUSG00000031657	HEAT repeat containing 3 [Source:MGI Symbol;Acc:MGI:2444491]		1.50408	4.06455e-21
Thsd1	ENSMUSG00000031480	thrombospondin, type I, domain 1 [Source:MGI Symbol;Acc:MGI:1929096]		1.75382	1.82926e-11		Samd1	ENSMUSG00000079003	sterile alpha motif domain containing 1 [Source:MGI Symbol;Acc:MGI:2142433]		1.50219	1.91406e-47		Pcyt2	ENSMUSG00000025137	phosphate cytidylyltransferase 2, ethanolamine [Source:MGI Symbol;Acc:MGI:1915921]		1.59867	2.00198e-36		Kctd18	ENSMUSG00000054770	potassium channel tetramerisation domain containing 18 [Source:MGI Symbol;Acc:MGI:3603813]		1.50374	1.81917e-18
Bace1	ENSMUSG00000032086	beta-site APP cleaving enzyme 1 [Source:MGI Symbol;Acc:MGI:1346542]		1.75356	6.76468e-53		Tmem178b	ENSMUSG00000057716	transmembrane protein 178B [Source:MGI Symbol;Acc:MGI:3647581]		1.50051	2.89463e-19		E330009J07Rik	ENSMUSG00000037172	RIKEN cDNA E330009J07 gene [Source:MGI Symbol;Acc:MGI:2444256]		1.59814	2.31173e-20		Ntmt1	ENSMUSG00000026857	N-terminal Xaa-Pro-Lys N-methyltransferase 1 [Source:MGI Symbol;Acc:MGI:1913867]		1.50359	4.46891e-19
Pacsin3	ENSMUSG00000027257	protein kinase C and casein kinase substrate in neurons 3 [Source:MGI Symbol;Acc:MGI:1891410]		1.75161	5.3102e-44		Tmem120b	ENSMUSG00000054434	transmembrane protein 120B [Source:MGI Symbol;Acc:MGI:3603158]		1.50018	7.41307e-15		Gng7	ENSMUSG00000048240	guanine nucleotide binding protein (G protein), gamma 7 [Source:MGI Symbol;Acc:MGI:95787]		1.59646	9.80136e-50		K230010J24Rik	ENSMUSG00000102018	RIKEN cDNA K230010J24 gene [Source:MGI Symbol;Acc:MGI:3588184]		1.50311	0.049554
Gjb2	ENSMUSG00000046352	gap junction protein, beta 2 [Source:MGI Symbol;Acc:MGI:95720]		1.75036	1.51152e-07		Zhx2	ENSMUSG00000071757	zinc fingers and homeoboxes 2 [Source:MGI Symbol;Acc:MGI:2683087]		1.49721	2.2464e-46		Rdh11	ENSMUSG00000066441	retinol dehydrogenase 11 [Source:MGI Symbol;Acc:MGI:102581]		1.59632	1.15914e-47		Ccdc34	ENSMUSG00000027160	coiled-coil domain containing 34 [Source:MGI Symbol;Acc:MGI:1915451]		1.50192	5.20873e-14
Caskin2	ENSMUSG00000034471	CASK-interacting protein 2 [Source:MGI Symbol;Acc:MGI:2157062]		1.74965	4.37813e-40		Gramd3	ENSMUSG00000001700	GRAM domain containing 3 [Source:MGI Symbol;Acc:MGI:1914815]		1.49695	1.65729e-51		Acot6	ENSMUSG00000043487	acyl-CoA thioesterase 6 [Source:MGI Symbol;Acc:MGI:1921287]		1.5954	3.70331e-07		Sytl2	ENSMUSG00000030616	synaptotagmin-like 2 [Source:MGI Symbol;Acc:MGI:1933366]		1.5014	3.04308e-42
Cdh11	ENSMUSG00000031673	cadherin 11 [Source:MGI Symbol;Acc:MGI:99217]		1.74882	4.41979e-28		Bcar1	ENSMUSG00000031955	breast cancer anti-estrogen resistance 1 [Source:MGI Symbol;Acc:MGI:108091]		1.49471	2.10715e-57		2020-03-08	ENSMUSG00000025702	membrane-associated ring finger (C3HC4) 8 [Source:MGI Symbol;Acc:MGI:1919029]		1.59416	1.50483e-57		Rasa3	ENSMUSG00000031453	RAS p21 protein activator 3 [Source:MGI Symbol;Acc:MGI:1197013]		1.50091	2.49765e-72
Nthl1	ENSMUSG00000041429	nth (endonuclease III)-like 1 (E.coli) [Source:MGI Symbol;Acc:MGI:1313275]		1.74861	2.22087e-09		Nacad	ENSMUSG00000041073	NAC alpha domain containing [Source:MGI Symbol;Acc:MGI:3603030]		1.49414	1.92877e-20		Rasa3	ENSMUSG00000031453	RAS p21 protein activator 3 [Source:MGI Symbol;Acc:MGI:1197013]		1.59339	1.07613e-81		Mfge8	ENSMUSG00000030605	milk fat globule-EGF factor 8 protein [Source:MGI Symbol;Acc:MGI:102768]		1.50037	1.55397e-28
2310022B05Rik	ENSMUSG00000031983	RIKEN cDNA 2310022B05 gene [Source:MGI Symbol;Acc:MGI:1916801]		1.74602	1.71775e-53		Phactr4	ENSMUSG00000066043	phosphatase and actin regulator 4 [Source:MGI Symbol;Acc:MGI:2140327]		1.49377	2.92038e-28		Stard3	ENSMUSG00000018167	START domain containing 3 [Source:MGI Symbol;Acc:MGI:1929618]		1.59245	5.2265e-23		Gnai1	ENSMUSG00000057614	guanine nucleotide binding protein (G protein), alpha inhibiting 1 [Source:MGI Symbol;Acc:MGI:95771]		1.50031	1.45507e-24
Arid5b	ENSMUSG00000019947	AT rich interactive domain 5B (MRF1-like) [Source:MGI Symbol;Acc:MGI:2175912]		1.74504	1.37497e-16		Gna12	ENSMUSG00000000149	guanine nucleotide binding protein, alpha 12 [Source:MGI Symbol;Acc:MGI:95767]		1.4935	1.49971e-55		Anxa5	ENSMUSG00000027712	annexin A5 [Source:MGI Symbol;Acc:MGI:106008]		1.59165	4.33675e-94		Pi4k2b	ENSMUSG00000029186	phosphatidylinositol 4-kinase type 2 beta [Source:MGI Symbol;Acc:MGI:1914323]		1.49979	5.88497e-05
Gnao1	ENSMUSG00000031748	guanine nucleotide binding protein, alpha O [Source:MGI Symbol;Acc:MGI:95775]		1.74503	7.68972e-61		Ankrd13a	ENSMUSG00000041870	ankyrin repeat domain 13a [Source:MGI Symbol;Acc:MGI:1915670]		1.49258	8.77813e-30		Tbcd	ENSMUSG00000039230	tubulin-specific chaperone d [Source:MGI Symbol;Acc:MGI:1919686]		1.58934	4.77111e-41		Pipox	ENSMUSG00000017453	pipecolic acid oxidase [Source:MGI Symbol;Acc:MGI:1197006]		1.498	2.7263e-07
Qsox2	ENSMUSG00000036327	quiescin Q6 sulfhydryl oxidase 2 [Source:MGI Symbol;Acc:MGI:2387194]		1.74431	3.91567e-28		Rab33b	ENSMUSG00000027739	RAB33B, member RAS oncogene family [Source:MGI Symbol;Acc:MGI:1330805]		1.49239	1.94339e-54		Ccdc187	ENSMUSG00000048038	coiled-coil domain containing 187 [Source:MGI Symbol;Acc:MGI:3045295]		1.5893	1.52421e-07		Ktn1	ENSMUSG00000021843	kinectin 1 [Source:MGI Symbol;Acc:MGI:109153]		1.49754	1.7856e-74
Afap1	ENSMUSG00000029094	actin filament associated protein 1 [Source:MGI Symbol;Acc:MGI:1917542]		1.74391	6.04879e-73		Anks1b	ENSMUSG00000058589	ankyrin repeat and sterile alpha motif domain containing 1B [Source:MGI Symbol;Acc:MGI:1924781]		1.49203	1.22177e-35		Aplf	ENSMUSG00000030051	aprataxin and PNKP like factor [Source:MGI Symbol;Acc:MGI:1919353]		1.589	1.57538e-09		Ppp2r3a	ENSMUSG00000043154	protein phosphatase 2, regulatory subunit B'', alpha [Source:MGI Symbol;Acc:MGI:2442104]		1.4965	5.13858e-35
Dock1	ENSMUSG00000058325	dedicator of cytokinesis 1 [Source:MGI Symbol;Acc:MGI:2429765]		1.74364	1.02981e-40		Atat1	ENSMUSG00000024426	alpha tubulin acetyltransferase 1 [Source:MGI Symbol;Acc:MGI:1913869]		1.49146	6.84517e-41		Nmnat3	ENSMUSG00000032456	nicotinamide nucleotide adenylyltransferase 3 [Source:MGI Symbol;Acc:MGI:1921330]		1.5887	0.000515844		Actn4	ENSMUSG00000054808	actinin alpha 4 [Source:MGI Symbol;Acc:MGI:1890773]		1.49583	7.04613e-126
Hepacam	ENSMUSG00000046240	hepatocyte cell adhesion molecule [Source:MGI Symbol;Acc:MGI:1920177]		1.74142	2.79096e-116		Pisd	ENSMUSG00000023452	phosphatidylserine decarboxylase [Source:MGI Symbol;Acc:MGI:2445114]		1.49053	3.75279e-21		Pgbd5	ENSMUSG00000050751	piggyBac transposable element derived 5 [Source:MGI Symbol;Acc:MGI:2429955]		1.58868	5.88948e-17		Tspan9	ENSMUSG00000030352	tetraspanin 9 [Source:MGI Symbol;Acc:MGI:1924558]		1.49569	7.23678e-37
Oser1	ENSMUSG00000035399	oxidative stress responsive serine rich 1 [Source:MGI Symbol;Acc:MGI:1913930]		1.74117	1.09454e-08		Cdk19	ENSMUSG00000038481	cyclin-dependent kinase 19 [Source:MGI Symbol;Acc:MGI:1925584]		1.49051	6.1388e-33		Myo6	ENSMUSG00000033577	myosin VI [Source:MGI Symbol;Acc:MGI:104785]		1.58691	1.16895e-48		Fam83d	ENSMUSG00000027654	family with sequence similarity 83, member D [Source:MGI Symbol;Acc:MGI:1919128]		1.49465	1.4793e-07
Wnk1	ENSMUSG00000045962	WNK lysine deficient protein kinase 1 [Source:MGI Symbol;Acc:MGI:2442092]		1.73987	2.07956e-55		Slc39a11	ENSMUSG00000041654	solute carrier family 39 (metal ion transporter), member 11 [Source:MGI Symbol;Acc:MGI:1917056]		1.48884	1.99389e-17		Igsf11	ENSMUSG00000022790	immunoglobulin superfamily, member 11 [Source:MGI Symbol;Acc:MGI:2388477]		1.58646	5.45999e-39		Cdk5rap2	ENSMUSG00000039298	CDK5 regulatory subunit associated protein 2 [Source:MGI Symbol;Acc:MGI:2384875]		1.49262	1.86515e-47
Pou3f3	ENSMUSG00000045515	POU domain, class 3, transcription factor 3 [Source:MGI Symbol;Acc:MGI:102564]		1.73863	4.59704e-34		Chst2	ENSMUSG00000033350	carbohydrate sulfotransferase 2 [Source:MGI Symbol;Acc:MGI:1891160]		1.48723	5.11436e-40		Cdk5rap2	ENSMUSG00000039298	CDK5 regulatory subunit associated protein 2 [Source:MGI Symbol;Acc:MGI:2384875]		1.58471	2.63619e-53		Piga	ENSMUSG00000031381	phosphatidylinositol glycan anchor biosynthesis, class A [Source:MGI Symbol;Acc:MGI:99461]		1.48987	2.24698e-10
Rrbp1	ENSMUSG00000027422	ribosome binding protein 1 [Source:MGI Symbol;Acc:MGI:1932395]		1.73861	3.32077e-107		Zfp553	ENSMUSG00000045598	zinc finger protein 553 [Source:MGI Symbol;Acc:MGI:2384725]		1.48551	5.50641e-27		Colgalt2	ENSMUSG00000032649	collagen beta(1-O)galactosyltransferase 2 [Source:MGI Symbol;Acc:MGI:2138232]		1.58365	4.42274e-21		Dpysl5	ENSMUSG00000029168	dihydropyrimidinase-like 5 [Source:MGI Symbol;Acc:MGI:1929772]		1.48963	1.08984e-15
Xrcc6	ENSMUSG00000022471	X-ray repair complementing defective repair in Chinese hamster cells 6 [Source:MGI Symbol;Acc:MGI:95606]		1.73761	2.36428e-27		Olfml1	ENSMUSG00000051041	olfactomedin-like 1 [Source:MGI Symbol;Acc:MGI:2679264]		1.48485	5.48592e-22		Ephx1	ENSMUSG00000038776	epoxide hydrolase 1, microsomal [Source:MGI Symbol;Acc:MGI:95405]		1.58016	8.65804e-20		Ak3	ENSMUSG00000024782	adenylate kinase 3 [Source:MGI Symbol;Acc:MGI:1860835]		1.48866	1.24259e-54
Scel	ENSMUSG00000022123	sciellin [Source:MGI Symbol;Acc:MGI:1891228]		1.73753	1.44895e-06		Dcaf15	ENSMUSG00000037103	DDB1 and CUL4 associated factor 15 [Source:MGI Symbol;Acc:MGI:2684420]		1.48319	1.54079e-07		Nbas	ENSMUSG00000020576	neuroblastoma amplified sequence [Source:MGI Symbol;Acc:MGI:1918419]		1.57851	5.6107e-25		Qsox2	ENSMUSG00000036327	quiescin Q6 sulfhydryl oxidase 2 [Source:MGI Symbol;Acc:MGI:2387194]		1.48865	1.32848e-20
Wipf1	ENSMUSG00000075284	WAS/WASL interacting protein family, member 1 [Source:MGI Symbol;Acc:MGI:2178801]		1.73555	1.06111e-43		Sgk3	ENSMUSG00000025915	serum/glucocorticoid regulated kinase 3 [Source:MGI Symbol;Acc:MGI:2182368]		1.48211	2.50251e-10		Slc22a15	ENSMUSG00000033147	solute carrier family 22 (organic anion/cation transporter), member 15 [Source:MGI Symbol;Acc:MGI:3607704]		1.57748	1.50839e-09		Cldnd1	ENSMUSG00000022744	claudin domain containing 1 [Source:MGI Symbol;Acc:MGI:2447860]		1.48814	3.35771e-63
Sgce	ENSMUSG00000004631	sarcoglycan, epsilon [Source:MGI Symbol;Acc:MGI:1329042]		1.73386	8.63429e-41		Heatr3	ENSMUSG00000031657	HEAT repeat containing 3 [Source:MGI Symbol;Acc:MGI:2444491]		1.48196	1.10251e-20		Zdhhc12	ENSMUSG00000015335	zinc finger, DHHC domain containing 12 [Source:MGI Symbol;Acc:MGI:1913470]		1.57651	1.27669e-11		Gpr155	ENSMUSG00000041762	G protein-coupled receptor 155 [Source:MGI Symbol;Acc:MGI:1915776]		1.48807	8.96683e-32
Map4k4	ENSMUSG00000026074	mitogen-activated protein kinase kinase kinase kinase 4 [Source:MGI Symbol;Acc:MGI:1349394]		1.73319	9.58562e-180		Tmem258	ENSMUSG00000036372	transmembrane protein 258 [Source:MGI Symbol;Acc:MGI:1916288]		1.48005	5.17174e-32		Eps8l3	ENSMUSG00000040600	EPS8-like 3 [Source:MGI Symbol;Acc:MGI:2139743]		1.57567	0.0348206		Zc4h2	ENSMUSG00000035062	zinc finger, C4H2 domain containing [Source:MGI Symbol;Acc:MGI:2679294]		1.48788	6.60543e-27
Tmc3	ENSMUSG00000038540	transmembrane channel-like gene family 3 [Source:MGI Symbol;Acc:MGI:2669033]		1.7313	1.67477e-05		Shb	ENSMUSG00000044813	src homology 2 domain-containing transforming protein B [Source:MGI Symbol;Acc:MGI:98294]		1.47928	7.90511e-11		Sbds	ENSMUSG00000025337	SBDS ribosome maturation factor [Source:MGI Symbol;Acc:MGI:1913961]		1.57375	3.40124e-147		Anp32b	ENSMUSG00000028333	acidic (leucine-rich) nuclear phosphoprotein 32 family, member B [Source:MGI Symbol;Acc:MGI:1914878]		1.48758	6.46367e-72
Recql4	ENSMUSG00000033762	RecQ protein-like 4 [Source:MGI Symbol;Acc:MGI:1931028]		1.73104	0.000183012		Acaa1a	ENSMUSG00000036138	acetyl-Coenzyme A acyltransferase 1A [Source:MGI Symbol;Acc:MGI:2148491]		1.47874	3.35786e-27		Scly	ENSMUSG00000026307	selenocysteine lyase [Source:MGI Symbol;Acc:MGI:1355310]		1.57241	1.0453e-22		Actr1a	ENSMUSG00000025228	ARP1 actin-related protein 1A, centractin alpha [Source:MGI Symbol;Acc:MGI:1858964]		1.48733	5.05161e-46
Tcirg1	ENSMUSG00000001750	T cell, immune regulator 1, ATPase, H+ transporting, lysosomal V0 protein A3 [Source:MGI Symbol;Acc:MGI:1350931]		1.73075	1.81987e-18		Akr7a5	ENSMUSG00000028743	aldo-keto reductase family 7, member A5 (aflatoxin aldehyde reductase) [Source:MGI Symbol;Acc:MGI:107796]		1.47604	2.2226e-36		Hspa2	ENSMUSG00000059970	heat shock protein 2 [Source:MGI Symbol;Acc:MGI:96243]		1.57233	1.84946e-40		Dock1	ENSMUSG00000058325	dedicator of cytokinesis 1 [Source:MGI Symbol;Acc:MGI:2429765]		1.48453	1.16252e-29
Wdr91	ENSMUSG00000058486	WD repeat domain 91 [Source:MGI Symbol;Acc:MGI:2141558]		1.73063	1.21081e-38		Sv2a	ENSMUSG00000038486	synaptic vesicle glycoprotein 2 a [Source:MGI Symbol;Acc:MGI:1927139]		1.47576	3.52913e-24		Pla2g3	ENSMUSG00000034579	phospholipase A2, group III [Source:MGI Symbol;Acc:MGI:2444945]		1.57085	1.8628e-09		Srd5a1	ENSMUSG00000021594	steroid 5 alpha-reductase 1 [Source:MGI Symbol;Acc:MGI:98400]		1.48413	4.06847e-22
Gpm6b	ENSMUSG00000031342	glycoprotein m6b [Source:MGI Symbol;Acc:MGI:107672]		1.73058	3.7799e-69		Mast4	ENSMUSG00000034751	microtubule associated serine/threonine kinase family member 4 [Source:MGI Symbol;Acc:MGI:1918885]		1.4757	3.88839e-19		Mvk	ENSMUSG00000041939	mevalonate kinase [Source:MGI Symbol;Acc:MGI:107624]		1.57043	1.15191e-21		Mgst3	ENSMUSG00000026688	microsomal glutathione S-transferase 3 [Source:MGI Symbol;Acc:MGI:1913697]		1.48377	1.36482e-14
Itgav	ENSMUSG00000027087	integrin alpha V [Source:MGI Symbol;Acc:MGI:96608]		1.73039	6.84712e-68		Olfml2b	ENSMUSG00000038463	olfactomedin-like 2B [Source:MGI Symbol;Acc:MGI:2443310]		1.4742	2.54311e-17		Cpeb1	ENSMUSG00000025586	cytoplasmic polyadenylation element binding protein 1 [Source:MGI Symbol;Acc:MGI:108442]		1.5693	1.95912e-75		Sv2a	ENSMUSG00000038486	synaptic vesicle glycoprotein 2 a [Source:MGI Symbol;Acc:MGI:1927139]		1.48358	1.74194e-24
P2rx4	ENSMUSG00000029470	purinergic receptor P2X, ligand-gated ion channel 4 [Source:MGI Symbol;Acc:MGI:1338859]		1.7297	1.82299e-32		Ywhaq	ENSMUSG00000076432	tyrosine 3-monooxygenase/tryptophan 5-monooxygenase activation protein theta [Source:MGI Symbol;Acc:MGI:891963]		1.47346	1.13376e-47		Tmc6	ENSMUSG00000025572	transmembrane channel-like gene family 6 [Source:MGI Symbol;Acc:MGI:1098686]		1.56799	1.6418e-16		Acot7	ENSMUSG00000028937	acyl-CoA thioesterase 7 [Source:MGI Symbol;Acc:MGI:1917275]		1.48345	2.0203e-22
Rap1a	ENSMUSG00000068798	RAS-related protein 1a [Source:MGI Symbol;Acc:MGI:97852]		1.72771	1.6535e-43		Arap2	ENSMUSG00000037999	ArfGAP with RhoGAP domain, ankyrin repeat and PH domain 2 [Source:MGI Symbol;Acc:MGI:2684416]		1.4734	3.04705e-34		Fgfrl1	ENSMUSG00000008090	fibroblast growth factor receptor-like 1 [Source:MGI Symbol;Acc:MGI:2150920]		1.56751	1.35285e-39		Dusp16	ENSMUSG00000030203	dual specificity phosphatase 16 [Source:MGI Symbol;Acc:MGI:1917936]		1.48325	4.98531e-23
Sbds	ENSMUSG00000025337	SBDS ribosome maturation factor [Source:MGI Symbol;Acc:MGI:1913961]		1.72584	9.2204e-175		Pmp22	ENSMUSG00000018217	peripheral myelin protein 22 [Source:MGI Symbol;Acc:MGI:97631]		1.47266	6.1416e-19		Hepacam	ENSMUSG00000046240	hepatocyte cell adhesion molecule [Source:MGI Symbol;Acc:MGI:1920177]		1.56649	5.5824e-94		Ptp4a1	ENSMUSG00000026064	protein tyrosine phosphatase 4a1 [Source:MGI Symbol;Acc:MGI:1277096]		1.48267	1.23114e-17
Slc15a4	ENSMUSG00000029416	solute carrier family 15, member 4 [Source:MGI Symbol;Acc:MGI:2140796]		1.72504	3.14585e-29		Atp9a	ENSMUSG00000027546	ATPase, class II, type 9A [Source:MGI Symbol;Acc:MGI:1330826]		1.47227	2.54968e-36		Fhdc1	ENSMUSG00000041842	FH2 domain containing 1 [Source:MGI Symbol;Acc:MGI:2684972]		1.56599	2.72669e-35		Pcyt2	ENSMUSG00000025137	phosphate cytidylyltransferase 2, ethanolamine [Source:MGI Symbol;Acc:MGI:1915921]		1.48217	2.52227e-31
Sec61a1	ENSMUSG00000030082	Sec61 alpha 1 subunit (S. cerevisiae) [Source:MGI Symbol;Acc:MGI:1858417]		1.72443	2.19991e-62		Ermp1	ENSMUSG00000046324	endoplasmic reticulum metallopeptidase 1 [Source:MGI Symbol;Acc:MGI:106250]		1.47163	9.97029e-43		Tmem132b	ENSMUSG00000070498	transmembrane protein 132B [Source:MGI Symbol;Acc:MGI:3609245]		1.56596	6.84868e-61		Get4	ENSMUSG00000025858	golgi to ER traffic protein 4 [Source:MGI Symbol;Acc:MGI:1914854]		1.48184	1.07e-19
Gnai1	ENSMUSG00000057614	guanine nucleotide binding protein (G protein), alpha inhibiting 1 [Source:MGI Symbol;Acc:MGI:95771]		1.72158	2.38099e-32		Rnf220	ENSMUSG00000028677	ring finger protein 220 [Source:MGI Symbol;Acc:MGI:1913993]		1.47125	9.84599e-38		Aldh3b1	ENSMUSG00000024885	aldehyde dehydrogenase 3 family, member B1 [Source:MGI Symbol;Acc:MGI:1914939]		1.56542	1.45441e-15		Osgep	ENSMUSG00000006289	O-sialoglycoprotein endopeptidase [Source:MGI Symbol;Acc:MGI:1913496]		1.48061	3.58388e-36
Homer3	ENSMUSG00000003573	homer scaffolding protein 3 [Source:MGI Symbol;Acc:MGI:1347359]		1.71852	9.27962e-46		Gpm6b	ENSMUSG00000031342	glycoprotein m6b [Source:MGI Symbol;Acc:MGI:107672]		1.47081	7.25029e-50		Ankub1	ENSMUSG00000074591	ankrin repeat and ubiquitin domain containing 1 [Source:MGI Symbol;Acc:MGI:2685256]		1.56358	1.08082e-05		4930579G24Rik	ENSMUSG00000027811	RIKEN cDNA 4930579G24 gene [Source:MGI Symbol;Acc:MGI:1923189]		1.48003	0.000258798
Kazn	ENSMUSG00000040606	kazrin, periplakin interacting protein [Source:MGI Symbol;Acc:MGI:1918779]		1.71747	4.85255e-53		Bcl2l1	ENSMUSG00000007659	BCL2-like 1 [Source:MGI Symbol;Acc:MGI:88139]		1.47042	2.15227e-42		Wnk1	ENSMUSG00000045962	WNK lysine deficient protein kinase 1 [Source:MGI Symbol;Acc:MGI:2442092]		1.56342	8.94728e-45		Fnbp1	ENSMUSG00000075415	formin binding protein 1 [Source:MGI Symbol;Acc:MGI:109606]		1.47985	1.26267e-77
Derl3	ENSMUSG00000009092	Der1-like domain family, member 3 [Source:MGI Symbol;Acc:MGI:1917627]		1.7173	0.00984022		Igf1r	ENSMUSG00000005533	insulin-like growth factor I receptor [Source:MGI Symbol;Acc:MGI:96433]		1.47015	1.69033e-16		Atp1a1	ENSMUSG00000033161	ATPase, Na+/K+ transporting, alpha 1 polypeptide [Source:MGI Symbol;Acc:MGI:88105]		1.56315	1.08789e-40		Ipo13	ENSMUSG00000033365	importin 13 [Source:MGI Symbol;Acc:MGI:2385205]		1.47832	9.99487e-38
Degs1	ENSMUSG00000038633	delta(4)-desaturase, sphingolipid 1 [Source:MGI Symbol;Acc:MGI:1097711]		1.71558	1.20585e-86		Bcat2	ENSMUSG00000030826	branched chain aminotransferase 2, mitochondrial [Source:MGI Symbol;Acc:MGI:1276534]		1.46899	1.97676e-17		Ctnnd1	ENSMUSG00000034101	catenin (cadherin associated protein), delta 1 [Source:MGI Symbol;Acc:MGI:105100]		1.56229	2.15416e-25		Adap1	ENSMUSG00000056413	ArfGAP with dual PH domains 1 [Source:MGI Symbol;Acc:MGI:2442201]		1.47739	7.18163e-22
Rab31	ENSMUSG00000056515	RAB31, member RAS oncogene family [Source:MGI Symbol;Acc:MGI:1914603]		1.71488	1.28838e-91		Lrrc46	ENSMUSG00000020878	leucine rich repeat containing 46 [Source:MGI Symbol;Acc:MGI:1916547]		1.46813	0.0478193		Endod1	ENSMUSG00000037419	endonuclease domain containing 1 [Source:MGI Symbol;Acc:MGI:1919196]		1.56142	3.06906e-32		Leng1	ENSMUSG00000078813	leukocyte receptor cluster (LRC) member 1 [Source:MGI Symbol;Acc:MGI:1917007]		1.47604	2.44915e-18
2020-09-10	ENSMUSG00000019917	septin 10 [Source:MGI Symbol;Acc:MGI:1918110]		1.71408	1.27578e-20		Map6d1	ENSMUSG00000041205	MAP6 domain containing 1 [Source:MGI Symbol;Acc:MGI:3607784]		1.46808	2.31794e-28		Napepld	ENSMUSG00000044968	N-acyl phosphatidylethanolamine phospholipase D [Source:MGI Symbol;Acc:MGI:2140885]		1.56015	2.13862e-21		Abcg1	ENSMUSG00000024030	ATP binding cassette subfamily G member 1 [Source:MGI Symbol;Acc:MGI:107704]		1.47372	6.51607e-23
Slc6a9	ENSMUSG00000028542	solute carrier family 6 (neurotransmitter transporter, glycine), member 9 [Source:MGI Symbol;Acc:MGI:95760]		1.71372	3.31981e-44		Nsmce3	ENSMUSG00000070520	NSE3 homolog, SMC5-SMC6 complex component [Source:MGI Symbol;Acc:MGI:1913897]		1.46588	4.27997e-32		Zfpm1	ENSMUSG00000049577	zinc finger protein, multitype 1 [Source:MGI Symbol;Acc:MGI:1095400]		1.56005	1.38644e-16		Dapk2	ENSMUSG00000032380	death-associated protein kinase 2 [Source:MGI Symbol;Acc:MGI:1341297]		1.47238	0.00049248
Ktn1	ENSMUSG00000021843	kinectin 1 [Source:MGI Symbol;Acc:MGI:109153]		1.71338	7.19994e-98		Anxa5	ENSMUSG00000027712	annexin A5 [Source:MGI Symbol;Acc:MGI:106008]		1.46544	1.10018e-79		Afap1	ENSMUSG00000029094	actin filament associated protein 1 [Source:MGI Symbol;Acc:MGI:1917542]		1.55949	5.92474e-60		Dstyk	ENSMUSG00000042046	dual serine/threonine and tyrosine protein kinase [Source:MGI Symbol;Acc:MGI:1925064]		1.47107	1.09139e-17
Ptk2b	ENSMUSG00000059456	PTK2 protein tyrosine kinase 2 beta [Source:MGI Symbol;Acc:MGI:104908]		1.71289	1.73503e-17		Inpp5a	ENSMUSG00000025477	inositol polyphosphate-5-phosphatase A [Source:MGI Symbol;Acc:MGI:2686961]		1.46531	3.16148e-31		Dnajc24	ENSMUSG00000027166	DnaJ heat shock protein family (Hsp40) member C24 [Source:MGI Symbol;Acc:MGI:1919522]		1.5594	7.2785e-13		Bace1	ENSMUSG00000032086	beta-site APP cleaving enzyme 1 [Source:MGI Symbol;Acc:MGI:1346542]		1.47057	2.78516e-37
Ptprk	ENSMUSG00000019889	protein tyrosine phosphatase, receptor type, K [Source:MGI Symbol;Acc:MGI:103310]		1.71267	1.08284e-59		Klf15	ENSMUSG00000030087	Kruppel-like factor 15 [Source:MGI Symbol;Acc:MGI:1929988]		1.46483	1.95245e-13		Tmem101	ENSMUSG00000020921	transmembrane protein 101 [Source:MGI Symbol;Acc:MGI:1923797]		1.55697	5.70431e-47		Ring1	ENSMUSG00000024325	ring finger protein 1 [Source:MGI Symbol;Acc:MGI:1101770]		1.47021	1.02259e-26
Thsd4	ENSMUSG00000032289	thrombospondin, type I, domain containing 4 [Source:MGI Symbol;Acc:MGI:2672033]		1.71071	2.42015e-19		Dock1	ENSMUSG00000058325	dedicator of cytokinesis 1 [Source:MGI Symbol;Acc:MGI:2429765]		1.46336	4.78906e-29		Synj2	ENSMUSG00000023805	synaptojanin 2 [Source:MGI Symbol;Acc:MGI:1201671]		1.55565	2.27346e-35		Dhcr7	ENSMUSG00000058454	7-dehydrocholesterol reductase [Source:MGI Symbol;Acc:MGI:1298378]		1.46946	4.16994e-29
Fam122b	ENSMUSG00000036022	family with sequence similarity 122, member B [Source:MGI Symbol;Acc:MGI:1926005]		1.71058	1.17048e-08		Ptgds	ENSMUSG00000015090	prostaglandin D2 synthase (brain) [Source:MGI Symbol;Acc:MGI:99261]		1.46321	2.76795e-06		Mapk8ip1	ENSMUSG00000027223	mitogen-activated protein kinase 8 interacting protein 1 [Source:MGI Symbol;Acc:MGI:1309464]		1.55488	4.20517e-53		AA986860	ENSMUSG00000042510	expressed sequence AA986860 [Source:MGI Symbol;Acc:MGI:2138143]		1.46936	1.56931e-09
Cobll1	ENSMUSG00000034903	Cobl-like 1 [Source:MGI Symbol;Acc:MGI:2442894]		1.7105	8.87702e-28		Glod4	ENSMUSG00000017286	glyoxalase domain containing 4 [Source:MGI Symbol;Acc:MGI:1914451]		1.46321	6.80324e-54		Sil1	ENSMUSG00000024357	endoplasmic reticulum chaperone SIL1 homolog (S. cerevisiae) [Source:MGI Symbol;Acc:MGI:1932040]		1.55484	1.73422e-34		Natd1	ENSMUSG00000018931	N-acetyltransferase domain containing 1 [Source:MGI Symbol;Acc:MGI:1344388]		1.46791	1.2396e-24
Arap2	ENSMUSG00000037999	ArfGAP with RhoGAP domain, ankyrin repeat and PH domain 2 [Source:MGI Symbol;Acc:MGI:2684416]		1.70792	4.65738e-46		Mitf	ENSMUSG00000035158	melanogenesis associated transcription factor [Source:MGI Symbol;Acc:MGI:104554]		1.46299	2.5857e-14		S100a13	ENSMUSG00000042312	S100 calcium binding protein A13 [Source:MGI Symbol;Acc:MGI:109581]		1.55469	1.65822e-32		Pkmyt1	ENSMUSG00000023908	protein kinase, membrane associated tyrosine/threonine 1 [Source:MGI Symbol;Acc:MGI:2137630]		1.46741	2.47773e-08
Myo6	ENSMUSG00000033577	myosin VI [Source:MGI Symbol;Acc:MGI:104785]		1.70697	7.80362e-57		Msrb1	ENSMUSG00000075705	methionine sulfoxide reductase B1 [Source:MGI Symbol;Acc:MGI:1351642]		1.46143	7.8071e-49		Ift43	ENSMUSG00000007867	intraflagellar transport 43 [Source:MGI Symbol;Acc:MGI:1923661]		1.55396	1.65272e-21		Pcyox1l	ENSMUSG00000024579	prenylcysteine oxidase 1 like [Source:MGI Symbol;Acc:MGI:3606062]		1.46432	1.61346e-15
Bin1	ENSMUSG00000024381	bridging integrator 1 [Source:MGI Symbol;Acc:MGI:108092]		1.7058	2.86919e-54		Wnk1	ENSMUSG00000045962	WNK lysine deficient protein kinase 1 [Source:MGI Symbol;Acc:MGI:2442092]		1.45739	6.399e-39		Gjc3	ENSMUSG00000056966	gap junction protein, gamma 3 [Source:MGI Symbol;Acc:MGI:2153041]		1.55383	2.59358e-44		Trub2	ENSMUSG00000039826	TruB pseudouridine (psi) synthase family member 2 [Source:MGI Symbol;Acc:MGI:2442186]		1.46418	2.22694e-41
Ccdc187	ENSMUSG00000048038	coiled-coil domain containing 187 [Source:MGI Symbol;Acc:MGI:3045295]		1.70571	1.23013e-08		Hcfc1	ENSMUSG00000031386	host cell factor C1 [Source:MGI Symbol;Acc:MGI:105942]		1.45627	2.22117e-08		Heatr3	ENSMUSG00000031657	HEAT repeat containing 3 [Source:MGI Symbol;Acc:MGI:2444491]		1.5512	1.46416e-22		Cbs	ENSMUSG00000024039	cystathionine beta-synthase [Source:MGI Symbol;Acc:MGI:88285]		1.46272	1.98034e-09
Adh5	ENSMUSG00000028138	alcohol dehydrogenase 5 (class III), chi polypeptide [Source:MGI Symbol;Acc:MGI:87929]		1.70427	3.74111e-71		Fzd5	ENSMUSG00000045005	frizzled class receptor 5 [Source:MGI Symbol;Acc:MGI:108571]		1.45602	0.000348832		Csf1	ENSMUSG00000014599	colony stimulating factor 1 (macrophage) [Source:MGI Symbol;Acc:MGI:1339753]		1.54985	2.92453e-43		Gtpbp10	ENSMUSG00000040464	GTP-binding protein 10 (putative) [Source:MGI Symbol;Acc:MGI:2385599]		1.45851	9.38778e-07
Ephx1	ENSMUSG00000038776	epoxide hydrolase 1, microsomal [Source:MGI Symbol;Acc:MGI:95405]		1.70401	1.07517e-22		Dbi	ENSMUSG00000026385	diazepam binding inhibitor [Source:MGI Symbol;Acc:MGI:94865]		1.45594	6.74353e-12		Ebp	ENSMUSG00000031168	phenylalkylamine Ca2+ antagonist (emopamil) binding protein [Source:MGI Symbol;Acc:MGI:107822]		1.54902	5.02819e-39		Tanc1	ENSMUSG00000035168	tetratricopeptide repeat, ankyrin repeat and coiled-coil containing 1 [Source:MGI Symbol;Acc:MGI:1914110]		1.45663	5.04873e-18
Ormdl2	ENSMUSG00000025353	ORM1-like 2 (S. cerevisiae) [Source:MGI Symbol;Acc:MGI:1914094]		1.70347	3.80235e-33		Pde4dip	ENSMUSG00000038170	phosphodiesterase 4D interacting protein (myomegalin) [Source:MGI Symbol;Acc:MGI:1891434]		1.45253	4.59444e-40		Ybx3	ENSMUSG00000030189	Y box protein 3 [Source:MGI Symbol;Acc:MGI:2137670]		1.54889	1.0576e-54		Usp54	ENSMUSG00000034235	ubiquitin specific peptidase 54 [Source:MGI Symbol;Acc:MGI:1926037]		1.45654	1.61593e-36
Prkcsh	ENSMUSG00000003402	protein kinase C substrate 80K-H [Source:MGI Symbol;Acc:MGI:107877]		1.70325	2.10001e-114		Rab3b	ENSMUSG00000003411	RAB3B, member RAS oncogene family [Source:MGI Symbol;Acc:MGI:1917158]		1.45201	5.31357e-09		Shisa4	ENSMUSG00000041889	shisa family member 4 [Source:MGI Symbol;Acc:MGI:1924802]		1.54814	7.50726e-87		Gmnn	ENSMUSG00000006715	geminin [Source:MGI Symbol;Acc:MGI:1927344]		1.45547	1.65128e-07
Rnf130	ENSMUSG00000020376	ring finger protein 130 [Source:MGI Symbol;Acc:MGI:1891717]		1.70091	1.53063e-67		Iars	ENSMUSG00000037851	isoleucine-tRNA synthetase [Source:MGI Symbol;Acc:MGI:2145219]		1.45186	1.82506e-38		Akr7a5	ENSMUSG00000028743	aldo-keto reductase family 7, member A5 (aflatoxin aldehyde reductase) [Source:MGI Symbol;Acc:MGI:107796]		1.5475	8.24502e-40		Raly	ENSMUSG00000027593	hnRNP-associated with lethal yellow [Source:MGI Symbol;Acc:MGI:97850]		1.45408	8.16565e-43
Tle6	ENSMUSG00000034758	transducin-like enhancer of split 6 [Source:MGI Symbol;Acc:MGI:2149593]		1.70018	1.60347e-07		Ankrd28	ENSMUSG00000014496	ankyrin repeat domain 28 [Source:MGI Symbol;Acc:MGI:2145661]		1.45156	1.61709e-31		Xrcc6	ENSMUSG00000022471	X-ray repair complementing defective repair in Chinese hamster cells 6 [Source:MGI Symbol;Acc:MGI:95606]		1.54746	6.07019e-22		Zc3h8	ENSMUSG00000027387	zinc finger CCCH type containing 8 [Source:MGI Symbol;Acc:MGI:1930128]		1.45382	3.53104e-05
Fam107b	ENSMUSG00000026655	family with sequence similarity 107, member B [Source:MGI Symbol;Acc:MGI:1913790]		1.6991	1.6233e-37		Apbb1	ENSMUSG00000037032	amyloid beta (A4) precursor protein-binding, family B, member 1 [Source:MGI Symbol;Acc:MGI:107765]		1.44982	2.39809e-26		Apbb2	ENSMUSG00000029207	amyloid beta (A4) precursor protein-binding, family B, member 2 [Source:MGI Symbol;Acc:MGI:108405]		1.5458	8.15383e-30		Hepacam	ENSMUSG00000046240	hepatocyte cell adhesion molecule [Source:MGI Symbol;Acc:MGI:1920177]		1.45375	3.10262e-81
Nacad	ENSMUSG00000041073	NAC alpha domain containing [Source:MGI Symbol;Acc:MGI:3603030]		1.69877	2.30123e-26		Tmem268	ENSMUSG00000045917	transmembrane protein 268 [Source:MGI Symbol;Acc:MGI:1913920]		1.44957	1.61341e-17		Desi1	ENSMUSG00000022472	desumoylating isopeptidase 1 [Source:MGI Symbol;Acc:MGI:106313]		1.54461	4.0602e-38		Gng7	ENSMUSG00000048240	guanine nucleotide binding protein (G protein), gamma 7 [Source:MGI Symbol;Acc:MGI:95787]		1.45334	2.03682e-41
Hsd3b7	ENSMUSG00000042289	hydroxy-delta-5-steroid dehydrogenase, 3 beta- and steroid delta-isomerase 7 [Source:MGI Symbol;Acc:MGI:2141879]		1.69657	0.00291313		Smarcd1	ENSMUSG00000023018	SWI/SNF related, matrix associated, actin dependent regulator of chromatin, subfamily d, member 1 [Source:MGI Symbol;Acc:MGI:1933623]		1.44817	1.16005e-36		Sh3kbp1	ENSMUSG00000040990	SH3-domain kinase binding protein 1 [Source:MGI Symbol;Acc:MGI:1889583]		1.54214	2.02239e-29		Snx8	ENSMUSG00000029560	sorting nexin 8 [Source:MGI Symbol;Acc:MGI:2443816]		1.45298	1.11592e-25
Ptpdc1	ENSMUSG00000038042	protein tyrosine phosphatase domain containing 1 [Source:MGI Symbol;Acc:MGI:2145430]		1.69643	1.06774e-18		Tmem19	ENSMUSG00000069520	transmembrane protein 19 [Source:MGI Symbol;Acc:MGI:1914476]		1.44718	2.61168e-35		Slc27a4	ENSMUSG00000059316	solute carrier family 27 (fatty acid transporter), member 4 [Source:MGI Symbol;Acc:MGI:1347347]		1.54154	5.34767e-59		Msl3l2	ENSMUSG00000047669	MSL3 like 2 [Source:MGI Symbol;Acc:MGI:1920640]		1.45232	5.53429e-13
Tppp3	ENSMUSG00000014846	tubulin polymerization-promoting protein family member 3 [Source:MGI Symbol;Acc:MGI:1915221]		1.6961	2.23434e-63		Fam171a1	ENSMUSG00000050530	family with sequence similarity 171, member A1 [Source:MGI Symbol;Acc:MGI:2442917]		1.44413	4.7815e-118		Tmc7	ENSMUSG00000042246	transmembrane channel-like gene family 7 [Source:MGI Symbol;Acc:MGI:2443317]		1.54153	2.25338e-16		Tubb2b	ENSMUSG00000045136	tubulin, beta 2B class IIB [Source:MGI Symbol;Acc:MGI:1920960]		1.45226	8.80438e-16
Rdh11	ENSMUSG00000066441	retinol dehydrogenase 11 [Source:MGI Symbol;Acc:MGI:102581]		1.69599	5.14251e-54		Cyb5a	ENSMUSG00000024646	cytochrome b5 type A (microsomal) [Source:MGI Symbol;Acc:MGI:1926952]		1.44327	1.70882e-38		Prdx1	ENSMUSG00000028691	peroxiredoxin 1 [Source:MGI Symbol;Acc:MGI:99523]		1.54143	5.14195e-98		Bpnt1	ENSMUSG00000026617	bisphosphate 3'-nucleotidase 1 [Source:MGI Symbol;Acc:MGI:1338800]		1.45003	8.33262e-43
Synj2	ENSMUSG00000023805	synaptojanin 2 [Source:MGI Symbol;Acc:MGI:1201671]		1.69284	4.49497e-42		Gins4	ENSMUSG00000031546	GINS complex subunit 4 (Sld5 homolog) [Source:MGI Symbol;Acc:MGI:1923847]		1.44293	2.00317e-25		P3h4	ENSMUSG00000006931	prolyl 3-hydroxylase family member 4 (non-enzymatic) [Source:MGI Symbol;Acc:MGI:1913430]		1.54044	3.84226e-70		Ptprd	ENSMUSG00000028399	protein tyrosine phosphatase, receptor type, D [Source:MGI Symbol;Acc:MGI:97812]		1.44999	2.30007e-34
Ctsa	ENSMUSG00000017760	cathepsin A [Source:MGI Symbol;Acc:MGI:97748]		1.69189	4.14844e-49		5031439G07Rik	ENSMUSG00000036046	RIKEN cDNA 5031439G07 gene [Source:MGI Symbol;Acc:MGI:2444899]		1.44124	1.17326e-69		Rapgef5	ENSMUSG00000041992	Rap guanine nucleotide exchange factor (GEF) 5 [Source:MGI Symbol;Acc:MGI:2444365]		1.53992	1.50032e-19		Clic4	ENSMUSG00000037242	chloride intracellular channel 4 (mitochondrial) [Source:MGI Symbol;Acc:MGI:1352754]		1.44852	1.21875e-78
Retreg1	ENSMUSG00000022270	reticulophagy regulator 1 [Source:MGI Symbol;Acc:MGI:1913520]		1.69109	7.56707e-72		Ago3	ENSMUSG00000028842	argonaute RISC catalytic subunit 3 [Source:MGI Symbol;Acc:MGI:2446634]		1.43805	2.60798e-13		Vps37c	ENSMUSG00000048832	vacuolar protein sorting 37C [Source:MGI Symbol;Acc:MGI:2147661]		1.53786	6.84336e-25		Paics	ENSMUSG00000029247	phosphoribosylaminoimidazole carboxylase, phosphoribosylaminoribosylaminoimidazole, succinocarboxamide synthetase [Source:MGI Symbol;Acc:MGI:1914304]		1.44783	3.64166e-64
Prrc1	ENSMUSG00000024594	proline-rich coiled-coil 1 [Source:MGI Symbol;Acc:MGI:1916106]		1.69084	2.97476e-20		Kif1b	ENSMUSG00000063077	kinesin family member 1B [Source:MGI Symbol;Acc:MGI:108426]		1.4373	2.10401e-30		Coasy	ENSMUSG00000001755	Coenzyme A synthase [Source:MGI Symbol;Acc:MGI:1918993]		1.53684	2.76714e-37		Rnf5	ENSMUSG00000015478	ring finger protein 5 [Source:MGI Symbol;Acc:MGI:1860076]		1.44641	3.06919e-71
Ift43	ENSMUSG00000007867	intraflagellar transport 43 [Source:MGI Symbol;Acc:MGI:1923661]		1.69051	1.47975e-24		Crlf1	ENSMUSG00000007888	cytokine receptor-like factor 1 [Source:MGI Symbol;Acc:MGI:1340030]		1.43632	0.0263303		Cep97	ENSMUSG00000022604	centrosomal protein 97 [Source:MGI Symbol;Acc:MGI:1921451]		1.53673	7.18276e-24		Tmtc2	ENSMUSG00000036019	transmembrane and tetratricopeptide repeat containing 2 [Source:MGI Symbol;Acc:MGI:1914057]		1.44422	1.10979e-18
Lats2	ENSMUSG00000021959	large tumor suppressor 2 [Source:MGI Symbol;Acc:MGI:1354386]		1.69018	1.44158e-20		Mad1l1	ENSMUSG00000029554	MAD1 mitotic arrest deficient 1-like 1 [Source:MGI Symbol;Acc:MGI:1341857]		1.43499	6.49685e-37		Sytl2	ENSMUSG00000030616	synaptotagmin-like 2 [Source:MGI Symbol;Acc:MGI:1933366]		1.53633	5.991e-45		Pik3ip1	ENSMUSG00000034614	phosphoinositide-3-kinase interacting protein 1 [Source:MGI Symbol;Acc:MGI:1917016]		1.44129	4.18757e-26
Ldlr	ENSMUSG00000032193	low density lipoprotein receptor [Source:MGI Symbol;Acc:MGI:96765]		1.68924	1.06912e-11		Lgi3	ENSMUSG00000033595	leucine-rich repeat LGI family, member 3 [Source:MGI Symbol;Acc:MGI:2182619]		1.43493	2.66376e-36		Actr1a	ENSMUSG00000025228	ARP1 actin-related protein 1A, centractin alpha [Source:MGI Symbol;Acc:MGI:1858964]		1.53369	8.01613e-49		Chn2	ENSMUSG00000004633	chimerin 2 [Source:MGI Symbol;Acc:MGI:1917243]		1.44052	1.44361e-16
Fat1	ENSMUSG00000070047	FAT atypical cadherin 1 [Source:MGI Symbol;Acc:MGI:109168]		1.68792	4.94609e-29		Abhd5	ENSMUSG00000032540	abhydrolase domain containing 5 [Source:MGI Symbol;Acc:MGI:1914719]		1.43419	6.16141e-32		Sirt2	ENSMUSG00000015149	sirtuin 2 [Source:MGI Symbol;Acc:MGI:1927664]		1.53266	2.14718e-86		Efna2	ENSMUSG00000003070	ephrin A2 [Source:MGI Symbol;Acc:MGI:102707]		1.44004	6.99949e-19
Bcl2l12	ENSMUSG00000003190	BCL2-like 12 (proline rich) [Source:MGI Symbol;Acc:MGI:1922986]		1.68743	1.23616e-06		Irs2	ENSMUSG00000038894	insulin receptor substrate 2 [Source:MGI Symbol;Acc:MGI:109334]		1.43371	5.80481e-20		Llgl1	ENSMUSG00000020536	LLGL1 scribble cell polarity complex component [Source:MGI Symbol;Acc:MGI:102682]		1.52831	6.98408e-41		Bcar1	ENSMUSG00000031955	breast cancer anti-estrogen resistance 1 [Source:MGI Symbol;Acc:MGI:108091]		1.43899	1.45616e-53
Jakmip3	ENSMUSG00000056856	janus kinase and microtubule interacting protein 3 [Source:MGI Symbol;Acc:MGI:1921254]		1.68741	1.04738e-18		Phlda3	ENSMUSG00000041801	pleckstrin homology like domain, family A, member 3 [Source:MGI Symbol;Acc:MGI:1351485]		1.43317	1.80061e-40		Abl1	ENSMUSG00000026842	c-abl oncogene 1, non-receptor tyrosine kinase [Source:MGI Symbol;Acc:MGI:87859]		1.5272	4.07993e-53		Fubp3	ENSMUSG00000026843	far upstream element (FUSE) binding protein 3 [Source:MGI Symbol;Acc:MGI:2443699]		1.43805	2.81356e-28
Spsb1	ENSMUSG00000039911	splA/ryanodine receptor domain and SOCS box containing 1 [Source:MGI Symbol;Acc:MGI:1921896]		1.68661	3.58119e-66		Llgl1	ENSMUSG00000020536	LLGL1 scribble cell polarity complex component [Source:MGI Symbol;Acc:MGI:102682]		1.43292	9.30293e-36		Irs2	ENSMUSG00000038894	insulin receptor substrate 2 [Source:MGI Symbol;Acc:MGI:109334]		1.52671	1.83057e-22		Phc2	ENSMUSG00000028796	polyhomeotic 2 [Source:MGI Symbol;Acc:MGI:1860454]		1.4379	5.8235e-50
Fubp3	ENSMUSG00000026843	far upstream element (FUSE) binding protein 3 [Source:MGI Symbol;Acc:MGI:2443699]		1.68568	1.45115e-38		Tmem229a	ENSMUSG00000048022	transmembrane protein 229A [Source:MGI Symbol;Acc:MGI:2442812]		1.43227	1.83652e-15		Fnta	ENSMUSG00000015994	farnesyltransferase, CAAX box, alpha [Source:MGI Symbol;Acc:MGI:104683]		1.52637	3.9416e-41		Adamtsl1	ENSMUSG00000066113	ADAMTS-like 1 [Source:MGI Symbol;Acc:MGI:1924989]		1.43666	6.02733e-22
Pkmyt1	ENSMUSG00000023908	protein kinase, membrane associated tyrosine/threonine 1 [Source:MGI Symbol;Acc:MGI:2137630]		1.68512	1.23613e-10		Sik3	ENSMUSG00000034135	SIK family kinase 3 [Source:MGI Symbol;Acc:MGI:2446296]		1.43216	1.07507e-23		Mobp	ENSMUSG00000032517	myelin-associated oligodendrocytic basic protein [Source:MGI Symbol;Acc:MGI:108511]		1.5262	2.14472e-37		Tmem38b	ENSMUSG00000028420	transmembrane protein 38B [Source:MGI Symbol;Acc:MGI:1098718]		1.43595	1.97465e-20
Zfp276	ENSMUSG00000001065	zinc finger protein (C2H2 type) 276 [Source:MGI Symbol;Acc:MGI:1888495]		1.68457	9.40353e-28		Tmem132d	ENSMUSG00000034310	transmembrane protein 132D [Source:MGI Symbol;Acc:MGI:3044963]		1.43159	3.21323e-09		Ddrgk1	ENSMUSG00000068290	DDRGK domain containing 1 [Source:MGI Symbol;Acc:MGI:1924256]		1.52603	8.17459e-71		Pld6	ENSMUSG00000043648	phospholipase D family, member 6 [Source:MGI Symbol;Acc:MGI:2687283]		1.43557	0.0325732
Kif7	ENSMUSG00000050382	kinesin family member 7 [Source:MGI Symbol;Acc:MGI:1098239]		1.68446	7.07957e-07		1810043G02Rik	ENSMUSG00000020284	RIKEN cDNA 1810043G02 gene [Source:MGI Symbol;Acc:MGI:1915134]		1.42933	2.33385e-11		Slc26a11	ENSMUSG00000039908	solute carrier family 26, member 11 [Source:MGI Symbol;Acc:MGI:2444589]		1.52345	3.16187e-08		Gstm6	ENSMUSG00000068762	glutathione S-transferase, mu 6 [Source:MGI Symbol;Acc:MGI:1309467]		1.43556	2.65581e-12
Zfp110	ENSMUSG00000058638	zinc finger protein 110 [Source:MGI Symbol;Acc:MGI:1890378]		1.68359	1.52886e-15		Bfsp1	ENSMUSG00000027420	beaded filament structural protein 1, in lens-CP94 [Source:MGI Symbol;Acc:MGI:101770]		1.4279	0.00421477		Mcm8	ENSMUSG00000027353	minichromosome maintenance 8 homologous recombination repair factor [Source:MGI Symbol;Acc:MGI:1913884]		1.52258	1.30581e-09		Fzd5	ENSMUSG00000045005	frizzled class receptor 5 [Source:MGI Symbol;Acc:MGI:108571]		1.43244	0.000460272
Plat	ENSMUSG00000031538	plasminogen activator, tissue [Source:MGI Symbol;Acc:MGI:97610]		1.68307	7.70224e-12		Ptpn13	ENSMUSG00000034573	protein tyrosine phosphatase, non-receptor type 13 [Source:MGI Symbol;Acc:MGI:103293]		1.42682	3.24898e-09		Lss	ENSMUSG00000033105	lanosterol synthase [Source:MGI Symbol;Acc:MGI:1336155]		1.52106	3.73879e-21		Hspa2	ENSMUSG00000059970	heat shock protein 2 [Source:MGI Symbol;Acc:MGI:96243]		1.43196	7.69799e-34
Mapk3	ENSMUSG00000063065	mitogen-activated protein kinase 3 [Source:MGI Symbol;Acc:MGI:1346859]		1.6826	3.49836e-88		Nuak1	ENSMUSG00000020032	NUAK family, SNF1-like kinase, 1 [Source:MGI Symbol;Acc:MGI:1925226]		1.42647	7.10613e-19		B3gnt9	ENSMUSG00000069920	UDP-GlcNAc:betaGal beta-1,3-N-acetylglucosaminyltransferase 9 [Source:MGI Symbol;Acc:MGI:2142841]		1.51945	2.69171e-17		Mtus1	ENSMUSG00000045636	mitochondrial tumor suppressor 1 [Source:MGI Symbol;Acc:MGI:2142572]		1.43106	1.04858e-29
Mcm4	ENSMUSG00000022673	minichromosome maintenance complex component 4 [Source:MGI Symbol;Acc:MGI:103199]		1.68179	1.31399e-23		Slc6a9	ENSMUSG00000028542	solute carrier family 6 (neurotransmitter transporter, glycine), member 9 [Source:MGI Symbol;Acc:MGI:95760]		1.42594	1.28397e-30		Fdxr	ENSMUSG00000018861	ferredoxin reductase [Source:MGI Symbol;Acc:MGI:104724]		1.51825	1.49396e-11		Slc6a9	ENSMUSG00000028542	solute carrier family 6 (neurotransmitter transporter, glycine), member 9 [Source:MGI Symbol;Acc:MGI:95760]		1.4303	6.35412e-31
Lmf2	ENSMUSG00000022614	lipase maturation factor 2 [Source:MGI Symbol;Acc:MGI:2146015]		1.67973	3.1967e-71		4931406C07Rik	ENSMUSG00000031938	RIKEN cDNA 4931406C07 gene [Source:MGI Symbol;Acc:MGI:1918234]		1.42592	6.31896e-34		Nfix	ENSMUSG00000001911	nuclear factor I/X [Source:MGI Symbol;Acc:MGI:97311]		1.51811	2.17239e-107		Arhgef37	ENSMUSG00000045094	Rho guanine nucleotide exchange factor (GEF) 37 [Source:MGI Symbol;Acc:MGI:3045339]		1.43019	4.03914e-07
App	ENSMUSG00000022892	amyloid beta (A4) precursor protein [Source:MGI Symbol;Acc:MGI:88059]		1.67973	5.65258e-48		Hhatl	ENSMUSG00000032523	hedgehog acyltransferase-like [Source:MGI Symbol;Acc:MGI:1922020]		1.42568	3.41868e-19		Sspn	ENSMUSG00000030255	sarcospan [Source:MGI Symbol;Acc:MGI:1353511]		1.51562	3.84065e-89		Hist1h2bc	ENSMUSG00000018102	histone cluster 1, H2bc [Source:MGI Symbol;Acc:MGI:1915274]		1.43	5.09934e-24
Pold1	ENSMUSG00000038644	polymerase (DNA directed), delta 1, catalytic subunit [Source:MGI Symbol;Acc:MGI:97741]		1.67886	4.2176e-13		Dpyd	ENSMUSG00000033308	dihydropyrimidine dehydrogenase [Source:MGI Symbol;Acc:MGI:2139667]		1.4252	9.36757e-07		Pdk4	ENSMUSG00000019577	pyruvate dehydrogenase kinase, isoenzyme 4 [Source:MGI Symbol;Acc:MGI:1351481]		1.51554	1.39948e-18		Nuak1	ENSMUSG00000020032	NUAK family, SNF1-like kinase, 1 [Source:MGI Symbol;Acc:MGI:1925226]		1.42704	4.4669e-19
Tnfrsf13c	ENSMUSG00000068105	tumor necrosis factor receptor superfamily, member 13c [Source:MGI Symbol;Acc:MGI:1919299]		1.67788	2.62981e-07		Rhob	ENSMUSG00000054364	ras homolog family member B [Source:MGI Symbol;Acc:MGI:107949]		1.4249	1.46871e-43		St3gal4	ENSMUSG00000032038	ST3 beta-galactoside alpha-2,3-sialyltransferase 4 [Source:MGI Symbol;Acc:MGI:1316743]		1.5125	2.61657e-35		Tmbim6	ENSMUSG00000023010	transmembrane BAX inhibitor motif containing 6 [Source:MGI Symbol;Acc:MGI:99682]		1.42592	5.71025e-233
Atat1	ENSMUSG00000024426	alpha tubulin acetyltransferase 1 [Source:MGI Symbol;Acc:MGI:1913869]		1.67713	1.07921e-51		Osbp	ENSMUSG00000024687	oxysterol binding protein [Source:MGI Symbol;Acc:MGI:97447]		1.42459	9.81481e-37		Tada1	ENSMUSG00000026563	transcriptional adaptor 1 [Source:MGI Symbol;Acc:MGI:1196415]		1.50973	7.62185e-23		Nfix	ENSMUSG00000001911	nuclear factor I/X [Source:MGI Symbol;Acc:MGI:97311]		1.42579	4.01674e-95
Abcd1	ENSMUSG00000031378	ATP-binding cassette, sub-family D (ALD), member 1 [Source:MGI Symbol;Acc:MGI:1349215]		1.67708	6.10202e-34		Slc27a4	ENSMUSG00000059316	solute carrier family 27 (fatty acid transporter), member 4 [Source:MGI Symbol;Acc:MGI:1347347]		1.42439	1.6199e-50		Rhobtb3	ENSMUSG00000021589	Rho-related BTB domain containing 3 [Source:MGI Symbol;Acc:MGI:1920546]		1.50913	1.70267e-20		Mapt	ENSMUSG00000018411	microtubule-associated protein tau [Source:MGI Symbol;Acc:MGI:97180]		1.42521	3.34384e-62
Tmbim6	ENSMUSG00000023010	transmembrane BAX inhibitor motif containing 6 [Source:MGI Symbol;Acc:MGI:99682]		1.67388	0		Nrtn	ENSMUSG00000039481	neurturin [Source:MGI Symbol;Acc:MGI:108417]		1.42432	0.000397626		Acss2	ENSMUSG00000027605	acyl-CoA synthetase short-chain family member 2 [Source:MGI Symbol;Acc:MGI:1890410]		1.50819	1.02907e-18		Tbcd	ENSMUSG00000039230	tubulin-specific chaperone d [Source:MGI Symbol;Acc:MGI:1919686]		1.42497	3.3321e-33
Pdgfa	ENSMUSG00000025856	platelet derived growth factor, alpha [Source:MGI Symbol;Acc:MGI:97527]		1.67343	3.25852e-31		Pepd	ENSMUSG00000063931	peptidase D [Source:MGI Symbol;Acc:MGI:97542]		1.42418	1.29022e-28		Myo1e	ENSMUSG00000032220	myosin IE [Source:MGI Symbol;Acc:MGI:106621]		1.50599	8.45078e-34		Homer3	ENSMUSG00000003573	homer scaffolding protein 3 [Source:MGI Symbol;Acc:MGI:1347359]		1.4218	5.19005e-33
Dip2b	ENSMUSG00000023026	disco interacting protein 2 homolog B [Source:MGI Symbol;Acc:MGI:2145977]		1.67282	3.11257e-28		Tmem144	ENSMUSG00000027956	transmembrane protein 144 [Source:MGI Symbol;Acc:MGI:1917902]		1.42394	1.79293e-13		Map10	ENSMUSG00000050930	microtubule-associated protein 10 [Source:MGI Symbol;Acc:MGI:1921643]		1.50491	9.59905e-05		Fam131b	ENSMUSG00000029861	family with sequence similarity 131, member B [Source:MGI Symbol;Acc:MGI:1923406]		1.42143	6.0648e-21
Kctd11	ENSMUSG00000046731	potassium channel tetramerisation domain containing 11 [Source:MGI Symbol;Acc:MGI:2448712]		1.67234	9.35205e-13		Fam3a	ENSMUSG00000031399	family with sequence similarity 3, member A [Source:MGI Symbol;Acc:MGI:1913544]		1.42362	6.66165e-20		Clip2	ENSMUSG00000063146	CAP-GLY domain containing linker protein 2 [Source:MGI Symbol;Acc:MGI:1313136]		1.50189	1.57732e-46		Paqr8	ENSMUSG00000025931	progestin and adipoQ receptor family member VIII [Source:MGI Symbol;Acc:MGI:1921479]		1.42031	1.13293e-22
[truncated: 2,673 more rows]
