# Supplementary material for: Enhanced oxidative phosphorylation, re-organized intracellular signaling, and epigenetic de-silencing as revealed by oligodendrocyte translatome analysis after contusive spinal cord injury
Source: Sci Rep. 2023 Dec 1;13:21254. doi: 10.1038/s41598-023-48425-6 (PMC10692148; doi:10.1038/s41598-023-48425-6)
Supplement: Supplementary file 3 — Supplementary Table S2. [file 41598_2023_48425_MOESM3_ESM.xlsx]

## Sheet: Table S2 Legend
Supplementary Table S2. GO analysis of OL translatome-enriched mRNAs in naive, dpi 2, 10 and 42 mice
Supplementary Table S2a. GO analysis of OL translatome-enriched mRNAs with Log2FC/total/>0.5, q<0.05 in naïve mice
Supplementary Table S2b. GO analysis of OL translatome-enriched mRNAs with Log2FC/total/>0.5, q<0.05 @ DPI2
Supplementary Table S2c. GO analysis of OL translatome-enriched mRNAs with Log2FC/total/>0.5, q<0.05 @ DPI10
Supplementary Table S2d. GO analysis of OL translatome-enriched mRNAs with Log2FC/total/>0.5, q<0.05 @ DPI42
Supplementary Table S2e. GO analysis of OL translatome-enriched mRNAs with Log2FC/total/>2, q<0.05 in naïve mice
Supplementary Table S2f. GO analysis of OL translatome-enriched mRNAs with Log2FC/total/>2, q<0.05 @ DPI2
Supplementary Table S2g. GO analysis of OL translatome-enriched mRNAs with Log2FC/total/>2, q<0.05 @ DPI10
Supplementary Table S2h. GO analysis of OL translatome-enriched mRNAs with Log2FC/total/>2, q<0.05 @ DPI42

## Sheet: Table S2a
Supplementary Table S2a. GO analysis of OL enriched mRNAs without SCI (Log2FC/Total/>0.5, q<0.05)
Time after SCI: NAÏVE
GO category	name	number	q value	-log (q)	gene # in GO	gene # in the data set	overlap gene #	total gene #	Gene IDs
GO:MF	protein binding	GO:0005515	9.70193e-128	127.013	10491	3367	2048	25299	ENSMUSG00000000001,ENSMUSG00000000085,ENSMUSG00000000120,ENSMUSG00000000125,ENSMUSG00000000127,ENSMUSG00000000148,ENSMUSG00000000149,ENSMUSG00000000154,ENSMUSG00000000194,ENSMUSG00000000275,ENSMUSG00000000340,ENSMUSG00000000346,ENSMUSG00000000486,ENSMUSG00000000561,ENSMUSG00000000631,ENSMUSG00000000708,ENSMUSG00000000743,ENSMUSG00000000791,ENSMUSG00000000902,ENSMUSG00000000915,ENSMUSG00000001017,…
USG00000047649	ENSMUSG00000047669	ENSMUSG00000047731	ENSMUSG00000047797	ENSMUSG00000047824	ENSMUSG00000047921	ENSMUSG00000047945	ENSMUSG00000048027	ENSMUSG00000048038	ENSMUSG00000048058	ENSMUSG00000048100	ENSMUSG00000048126	ENSMUSG00000048240	ENSMUSG00000048277	ENSMUSG00000048458	ENSMUSG00000048537	ENSMUSG00000048546	ENSMUSG00000048578	ENSMUSG00000048707	ENSMUSG00000048782	ENSMUSG00000048799	ENSMUSG00000048832	ENSMUSG00000048930	ENSMUSG00000049076	ENSMUSG00000049134	ENSMUSG00000049252	ENSMUSG00000049327	ENSMUSG00000049493	ENSMUSG00000049516	ENSMUSG00000049551	ENSMUSG00000049553	ENSMUSG00000049577	ENSMUSG00000049612	ENSMUSG00000049686	ENSMUSG00000049717	ENSMUSG00000049800	ENSMUSG00000049807	ENSMUSG00000049823	ENSMUSG00000049907	ENSMUSG00000050213	ENSMUSG00000050271	ENSMUSG00000050382	ENSMUSG00000050428	ENSMUSG00000050565	ENSMUSG00000050567	ENSMUSG00000050840	ENSMUSG00000050910	ENSMUSG00000050930	ENSMUSG00000050965	ENSMUSG00000051234
GO:MF	binding	GO:0005488	3.11705e-125	124.506	16247	3367	2757	25299	ENSMUSG00000000001,ENSMUSG00000000028,ENSMUSG00000000078,ENSMUSG00000000085,ENSMUSG00000000120,ENSMUSG00000000125,ENSMUSG00000000127,ENSMUSG00000000148,ENSMUSG00000000149,ENSMUSG00000000154,ENSMUSG00000000194,ENSMUSG00000000275,ENSMUSG00000000340,ENSMUSG00000000346,ENSMUSG00000000486,ENSMUSG00000000561,ENSMUSG00000000605,ENSMUSG00000000631,ENSMUSG00000000708,ENSMUSG00000000743,ENSMUSG00000000751,…
USG00000034349	ENSMUSG00000034371	ENSMUSG00000034377	ENSMUSG00000034429	ENSMUSG00000034430	ENSMUSG00000034457	ENSMUSG00000034471	ENSMUSG00000034480	ENSMUSG00000034488	ENSMUSG00000034518	ENSMUSG00000034563	ENSMUSG00000034573	ENSMUSG00000034574	ENSMUSG00000034579	ENSMUSG00000034614	ENSMUSG00000034616	ENSMUSG00000034621	ENSMUSG00000034648	ENSMUSG00000034659	ENSMUSG00000034663	ENSMUSG00000034706	ENSMUSG00000034708	ENSMUSG00000034751	ENSMUSG00000034758	ENSMUSG00000034761	ENSMUSG00000034771	ENSMUSG00000034801	ENSMUSG00000034832	ENSMUSG00000034839	ENSMUSG00000034889	ENSMUSG00000034903	ENSMUSG00000034908	ENSMUSG00000034918	ENSMUSG00000034926	ENSMUSG00000034928	ENSMUSG00000034930	ENSMUSG00000034936	ENSMUSG00000034940	ENSMUSG00000034974	ENSMUSG00000034993	ENSMUSG00000034998	ENSMUSG00000035024	ENSMUSG00000035027	ENSMUSG00000035041	ENSMUSG00000035062	ENSMUSG00000035069	ENSMUSG00000035093	ENSMUSG00000035109	ENSMUSG00000035125	ENSMUSG00000035139
GO:MF	catalytic activity	GO:0003824	6.78845e-87	86.1682	5664	3367	1228	25299	ENSMUSG00000000001,ENSMUSG00000000127,ENSMUSG00000000149,ENSMUSG00000000275,ENSMUSG00000000340,ENSMUSG00000000486,ENSMUSG00000000708,ENSMUSG00000000811,ENSMUSG00000000934,ENSMUSG00000001034,ENSMUSG00000001416,ENSMUSG00000001424,ENSMUSG00000001441,ENSMUSG00000001467,ENSMUSG00000001642,ENSMUSG00000001674,ENSMUSG00000001751,ENSMUSG00000001755,ENSMUSG00000001773,ENSMUSG00000001847,ENSMUSG00000001924,…
GO:MF	ion binding	GO:0043167	7.99412e-72	71.0972	5904	3367	1221	25299	ENSMUSG00000000001,ENSMUSG00000000127,ENSMUSG00000000149,ENSMUSG00000000275,ENSMUSG00000000340,ENSMUSG00000000486,ENSMUSG00000000605,ENSMUSG00000000631,ENSMUSG00000000751,ENSMUSG00000000811,ENSMUSG00000000915,ENSMUSG00000001025,ENSMUSG00000001034,ENSMUSG00000001052,ENSMUSG00000001065,ENSMUSG00000001280,ENSMUSG00000001416,ENSMUSG00000001441,ENSMUSG00000001467,ENSMUSG00000001674,ENSMUSG00000001755,…
GO:MF	enzyme binding	GO:0019899	6.05241e-59	58.2181	2280	3367	583	25299	ENSMUSG00000000120,ENSMUSG00000000127,ENSMUSG00000000149,ENSMUSG00000000154,ENSMUSG00000000340,ENSMUSG00000000346,ENSMUSG00000000708,ENSMUSG00000001034,ENSMUSG00000001280,ENSMUSG00000001440,ENSMUSG00000001521,ENSMUSG00000001552,ENSMUSG00000001750,ENSMUSG00000001786,ENSMUSG00000001847,ENSMUSG00000002205,ENSMUSG00000002233,ENSMUSG00000002307,ENSMUSG00000002365,ENSMUSG00000002496,ENSMUSG00000002546,…
GO:MF	metal ion binding	GO:0046872	1.14541e-37	36.941	4075	3367	819	25299	ENSMUSG00000000001,ENSMUSG00000000149,ENSMUSG00000000275,ENSMUSG00000000751,ENSMUSG00000001025,ENSMUSG00000001052,ENSMUSG00000001065,ENSMUSG00000001280,ENSMUSG00000001441,ENSMUSG00000001467,ENSMUSG00000001773,ENSMUSG00000001794,ENSMUSG00000001864,ENSMUSG00000002190,ENSMUSG00000002250,ENSMUSG00000002280,ENSMUSG00000002326,ENSMUSG00000002617,ENSMUSG00000002814,ENSMUSG00000002844,ENSMUSG00000002870,…
GO:MF	identical protein binding	GO:0042802	9.58307e-37	36.0185	2323	3367	529	25299	ENSMUSG00000000120,ENSMUSG00000000346,ENSMUSG00000000486,ENSMUSG00000000743,ENSMUSG00000000902,ENSMUSG00000000915,ENSMUSG00000001025,ENSMUSG00000001280,ENSMUSG00000001700,ENSMUSG00000002102,ENSMUSG00000002210,ENSMUSG00000002365,ENSMUSG00000002455,ENSMUSG00000002496,ENSMUSG00000002524,ENSMUSG00000002546,ENSMUSG00000002835,ENSMUSG00000002983,ENSMUSG00000003154,ENSMUSG00000003184,ENSMUSG00000003200,…
GO:MF	cation binding	GO:0043169	1.4655e-36	35.834	4178	3367	831	25299	ENSMUSG00000000001,ENSMUSG00000000149,ENSMUSG00000000275,ENSMUSG00000000751,ENSMUSG00000001025,ENSMUSG00000001052,ENSMUSG00000001065,ENSMUSG00000001280,ENSMUSG00000001441,ENSMUSG00000001467,ENSMUSG00000001773,ENSMUSG00000001794,ENSMUSG00000001864,ENSMUSG00000002190,ENSMUSG00000002250,ENSMUSG00000002280,ENSMUSG00000002326,ENSMUSG00000002617,ENSMUSG00000002814,ENSMUSG00000002844,ENSMUSG00000002870,…
GO:MF	organic cyclic compound binding	GO:0097159	1.74721e-34	33.7577	6934	3367	1237	25299	ENSMUSG00000000001,ENSMUSG00000000028,ENSMUSG00000000078,ENSMUSG00000000127,ENSMUSG00000000149,ENSMUSG00000000340,ENSMUSG00000000486,ENSMUSG00000000561,ENSMUSG00000000605,ENSMUSG00000000631,ENSMUSG00000000708,ENSMUSG00000000751,ENSMUSG00000000776,ENSMUSG00000000811,ENSMUSG00000000902,ENSMUSG00000000934,ENSMUSG00000000942,ENSMUSG00000001016,ENSMUSG00000001017,ENSMUSG00000001034,ENSMUSG00000001065,…
GO:MF	small molecule binding	GO:0036094	2.3476e-34	33.6294	2563	3367	562	25299	ENSMUSG00000000001,ENSMUSG00000000127,ENSMUSG00000000149,ENSMUSG00000000340,ENSMUSG00000000486,ENSMUSG00000000561,ENSMUSG00000000605,ENSMUSG00000000631,ENSMUSG00000000811,ENSMUSG00000001017,ENSMUSG00000001034,ENSMUSG00000001416,ENSMUSG00000001674,ENSMUSG00000001755,ENSMUSG00000001833,ENSMUSG00000001847,ENSMUSG00000001924,ENSMUSG00000002102,ENSMUSG00000002205,ENSMUSG00000002233,ENSMUSG00000002250,…
GO:MF	anion binding	GO:0043168	7.4691e-34	33.1267	2442	3367	540	25299	ENSMUSG00000000001,ENSMUSG00000000127,ENSMUSG00000000149,ENSMUSG00000000340,ENSMUSG00000000486,ENSMUSG00000000605,ENSMUSG00000000631,ENSMUSG00000000811,ENSMUSG00000000915,ENSMUSG00000001034,ENSMUSG00000001416,ENSMUSG00000001674,ENSMUSG00000001755,ENSMUSG00000001773,ENSMUSG00000001833,ENSMUSG00000001847,ENSMUSG00000001924,ENSMUSG00000002102,ENSMUSG00000002205,ENSMUSG00000002233,ENSMUSG00000002250,…
GO:MF	nucleotide binding	GO:0000166	4.07113e-33	32.3903	2191	3367	495	25299	ENSMUSG00000000001,ENSMUSG00000000127,ENSMUSG00000000149,ENSMUSG00000000486,ENSMUSG00000000561,ENSMUSG00000000605,ENSMUSG00000000631,ENSMUSG00000000811,ENSMUSG00000001017,ENSMUSG00000001034,ENSMUSG00000001416,ENSMUSG00000001674,ENSMUSG00000001755,ENSMUSG00000001833,ENSMUSG00000001847,ENSMUSG00000001924,ENSMUSG00000002102,ENSMUSG00000002205,ENSMUSG00000002233,ENSMUSG00000002763,ENSMUSG00000002870,…
GO:MF	nucleoside phosphate binding	GO:1901265	4.07113e-33	32.3903	2191	3367	495	25299	ENSMUSG00000000001,ENSMUSG00000000127,ENSMUSG00000000149,ENSMUSG00000000486,ENSMUSG00000000561,ENSMUSG00000000605,ENSMUSG00000000631,ENSMUSG00000000811,ENSMUSG00000001017,ENSMUSG00000001034,ENSMUSG00000001416,ENSMUSG00000001674,ENSMUSG00000001755,ENSMUSG00000001833,ENSMUSG00000001847,ENSMUSG00000001924,ENSMUSG00000002102,ENSMUSG00000002205,ENSMUSG00000002233,ENSMUSG00000002763,ENSMUSG00000002870,…
GO:MF	heterocyclic compound binding	GO:1901363	1.07594e-32	31.9682	6853	3367	1217	25299	ENSMUSG00000000001,ENSMUSG00000000028,ENSMUSG00000000078,ENSMUSG00000000127,ENSMUSG00000000149,ENSMUSG00000000340,ENSMUSG00000000486,ENSMUSG00000000561,ENSMUSG00000000605,ENSMUSG00000000631,ENSMUSG00000000708,ENSMUSG00000000751,ENSMUSG00000000776,ENSMUSG00000000811,ENSMUSG00000000902,ENSMUSG00000000934,ENSMUSG00000000942,ENSMUSG00000001016,ENSMUSG00000001017,ENSMUSG00000001034,ENSMUSG00000001065,…
GO:MF	hydrolase activity	GO:0016787	2.48046e-27	26.6055	2408	3367	512	25299	ENSMUSG00000000001,ENSMUSG00000000149,ENSMUSG00000000486,ENSMUSG00000001416,ENSMUSG00000001424,ENSMUSG00000001441,ENSMUSG00000001674,ENSMUSG00000001751,ENSMUSG00000001773,ENSMUSG00000001847,ENSMUSG00000002102,ENSMUSG00000002233,ENSMUSG00000002346,ENSMUSG00000002763,ENSMUSG00000002844,ENSMUSG00000002870,ENSMUSG00000002963,ENSMUSG00000003123,ENSMUSG00000003458,ENSMUSG00000003518,ENSMUSG00000003549,…
GO:MF	transferase activity	GO:0016740	1.64521e-26	25.7838	2281	3367	488	25299	ENSMUSG00000000127,ENSMUSG00000000275,ENSMUSG00000000340,ENSMUSG00000000708,ENSMUSG00000001034,ENSMUSG00000001755,ENSMUSG00000002017,ENSMUSG00000002205,ENSMUSG00000002625,ENSMUSG00000002963,ENSMUSG00000003421,ENSMUSG00000003534,ENSMUSG00000003559,ENSMUSG00000003585,ENSMUSG00000003752,ENSMUSG00000004032,ENSMUSG00000004035,ENSMUSG00000004054,ENSMUSG00000004270,ENSMUSG00000004591,ENSMUSG00000004798,…
GO:MF	DNA binding	GO:0003677	9.98812e-26	25.0005	2413	3367	507	25299	ENSMUSG00000000028,ENSMUSG00000000078,ENSMUSG00000000561,ENSMUSG00000000708,ENSMUSG00000000751,ENSMUSG00000000776,ENSMUSG00000000902,ENSMUSG00000000934,ENSMUSG00000000942,ENSMUSG00000001016,ENSMUSG00000001017,ENSMUSG00000001065,ENSMUSG00000001156,ENSMUSG00000001280,ENSMUSG00000001542,ENSMUSG00000001911,ENSMUSG00000002250,ENSMUSG00000002524,ENSMUSG00000002617,ENSMUSG00000002625,ENSMUSG00000002658,…
GO:MF	protein-containing complex binding	GO:0044877	1.91226e-24	23.7185	1534	3367	354	25299	ENSMUSG00000000001,ENSMUSG00000000120,ENSMUSG00000000149,ENSMUSG00000000631,ENSMUSG00000000915,ENSMUSG00000001424,ENSMUSG00000001440,ENSMUSG00000001521,ENSMUSG00000001552,ENSMUSG00000001847,ENSMUSG00000001864,ENSMUSG00000002015,ENSMUSG00000002365,ENSMUSG00000002455,ENSMUSG00000002546,ENSMUSG00000002658,ENSMUSG00000002763,ENSMUSG00000002812,ENSMUSG00000003031,ENSMUSG00000003038,ENSMUSG00000003402,…
GO:MF	purine nucleotide binding	GO:0017076	4.509e-24	23.3459	1932	3367	421	25299	ENSMUSG00000000001,ENSMUSG00000000127,ENSMUSG00000000149,ENSMUSG00000000486,ENSMUSG00000000605,ENSMUSG00000000631,ENSMUSG00000001034,ENSMUSG00000001416,ENSMUSG00000001674,ENSMUSG00000001755,ENSMUSG00000001833,ENSMUSG00000001847,ENSMUSG00000001924,ENSMUSG00000002102,ENSMUSG00000002205,ENSMUSG00000002233,ENSMUSG00000002763,ENSMUSG00000002870,ENSMUSG00000003534,ENSMUSG00000003752,ENSMUSG00000003809,…
GO:MF	ribonucleotide binding	GO:0032553	2.61623e-23	22.5823	1936	3367	419	25299	ENSMUSG00000000001,ENSMUSG00000000127,ENSMUSG00000000149,ENSMUSG00000000486,ENSMUSG00000000605,ENSMUSG00000000631,ENSMUSG00000001034,ENSMUSG00000001416,ENSMUSG00000001674,ENSMUSG00000001755,ENSMUSG00000001833,ENSMUSG00000001847,ENSMUSG00000001924,ENSMUSG00000002102,ENSMUSG00000002205,ENSMUSG00000002233,ENSMUSG00000002763,ENSMUSG00000002870,ENSMUSG00000003534,ENSMUSG00000003752,ENSMUSG00000003809,…
GO:MF	purine ribonucleoside triphosphate binding	GO:0035639	3.20869e-23	22.4937	1837	3367	402	25299	ENSMUSG00000000001,ENSMUSG00000000127,ENSMUSG00000000149,ENSMUSG00000000486,ENSMUSG00000000605,ENSMUSG00000000631,ENSMUSG00000001034,ENSMUSG00000001416,ENSMUSG00000001674,ENSMUSG00000001755,ENSMUSG00000001833,ENSMUSG00000001847,ENSMUSG00000001924,ENSMUSG00000002102,ENSMUSG00000002205,ENSMUSG00000002233,ENSMUSG00000002763,ENSMUSG00000002870,ENSMUSG00000003534,ENSMUSG00000003752,ENSMUSG00000003868,…
GO:MF	purine ribonucleotide binding	GO:0032555	4.43106e-23	22.3535	1917	3367	415	25299	ENSMUSG00000000001,ENSMUSG00000000127,ENSMUSG00000000149,ENSMUSG00000000486,ENSMUSG00000000605,ENSMUSG00000000631,ENSMUSG00000001034,ENSMUSG00000001416,ENSMUSG00000001674,ENSMUSG00000001755,ENSMUSG00000001833,ENSMUSG00000001847,ENSMUSG00000001924,ENSMUSG00000002102,ENSMUSG00000002205,ENSMUSG00000002233,ENSMUSG00000002763,ENSMUSG00000002870,ENSMUSG00000003534,ENSMUSG00000003752,ENSMUSG00000003809,…
GO:MF	catalytic activity, acting on a protein	GO:0140096	4.99921e-23	22.3011	2310	3367	480	25299	ENSMUSG00000000127,ENSMUSG00000000275,ENSMUSG00000000708,ENSMUSG00000000811,ENSMUSG00000001034,ENSMUSG00000001441,ENSMUSG00000001773,ENSMUSG00000001924,ENSMUSG00000002017,ENSMUSG00000002205,ENSMUSG00000003421,ENSMUSG00000003458,ENSMUSG00000003518,ENSMUSG00000003534,ENSMUSG00000004054,ENSMUSG00000004591,ENSMUSG00000004798,ENSMUSG00000004846,ENSMUSG00000004929,ENSMUSG00000004934,ENSMUSG00000004947,…
GO:MF	kinase binding	GO:0019900	2.56388e-21	20.5911	848	3367	221	25299	ENSMUSG00000000127,ENSMUSG00000000346,ENSMUSG00000000708,ENSMUSG00000001034,ENSMUSG00000001552,ENSMUSG00000001786,ENSMUSG00000001847,ENSMUSG00000002233,ENSMUSG00000002307,ENSMUSG00000002546,ENSMUSG00000002983,ENSMUSG00000003031,ENSMUSG00000003123,ENSMUSG00000003402,ENSMUSG00000003423,ENSMUSG00000003518,ENSMUSG00000004040,ENSMUSG00000004054,ENSMUSG00000004263,ENSMUSG00000004508,ENSMUSG00000004535,…
GO:MF	protein kinase binding	GO:0019901	2.71041e-21	20.567	759	3367	204	25299	ENSMUSG00000000127,ENSMUSG00000000346,ENSMUSG00000000708,ENSMUSG00000001034,ENSMUSG00000001552,ENSMUSG00000001786,ENSMUSG00000001847,ENSMUSG00000002233,ENSMUSG00000002307,ENSMUSG00000002546,ENSMUSG00000002983,ENSMUSG00000003031,ENSMUSG00000003123,ENSMUSG00000003402,ENSMUSG00000003423,ENSMUSG00000003518,ENSMUSG00000004040,ENSMUSG00000004054,ENSMUSG00000004263,ENSMUSG00000004508,ENSMUSG00000005534,…
GO:MF	cytoskeletal protein binding	GO:0008092	3.8678e-20	19.4125	1006	3367	247	25299	ENSMUSG00000000127,ENSMUSG00000000631,ENSMUSG00000000915,ENSMUSG00000001025,ENSMUSG00000001134,ENSMUSG00000001440,ENSMUSG00000001864,ENSMUSG00000002546,ENSMUSG00000002812,ENSMUSG00000003518,ENSMUSG00000004530,ENSMUSG00000004677,ENSMUSG00000005103,ENSMUSG00000005125,ENSMUSG00000005656,ENSMUSG00000006021,ENSMUSG00000007815,ENSMUSG00000008475,ENSMUSG00000008859,ENSMUSG00000009073,ENSMUSG00000010021,…
GO:MF	carbohydrate derivative binding	GO:0097367	5.24519e-20	19.2802	2278	3367	463	25299	ENSMUSG00000000001,ENSMUSG00000000127,ENSMUSG00000000149,ENSMUSG00000000486,ENSMUSG00000000605,ENSMUSG00000000631,ENSMUSG00000001034,ENSMUSG00000001416,ENSMUSG00000001674,ENSMUSG00000001755,ENSMUSG00000001833,ENSMUSG00000001847,ENSMUSG00000001924,ENSMUSG00000002102,ENSMUSG00000002205,ENSMUSG00000002233,ENSMUSG00000002763,ENSMUSG00000002870,ENSMUSG00000003534,ENSMUSG00000003752,ENSMUSG00000003809,…
GO:MF	adenyl nucleotide binding	GO:0030554	7.59276e-20	19.1196	1570	3367	345	25299	ENSMUSG00000000127,ENSMUSG00000000605,ENSMUSG00000000631,ENSMUSG00000001034,ENSMUSG00000001416,ENSMUSG00000001674,ENSMUSG00000001755,ENSMUSG00000001924,ENSMUSG00000002102,ENSMUSG00000002205,ENSMUSG00000002763,ENSMUSG00000002870,ENSMUSG00000003534,ENSMUSG00000003752,ENSMUSG00000003809,ENSMUSG00000003868,ENSMUSG00000004054,ENSMUSG00000004591,ENSMUSG00000004677,ENSMUSG00000004788,ENSMUSG00000004798,…
GO:MF	chromatin binding	GO:0003682	1.41439e-19	18.8494	611	3367	171	25299	ENSMUSG00000000028,ENSMUSG00000000085,ENSMUSG00000000708,ENSMUSG00000000751,ENSMUSG00000000776,ENSMUSG00000001065,ENSMUSG00000001134,ENSMUSG00000002658,ENSMUSG00000003038,ENSMUSG00000003184,ENSMUSG00000003437,ENSMUSG00000003549,ENSMUSG00000003868,ENSMUSG00000004040,ENSMUSG00000005198,ENSMUSG00000005370,ENSMUSG00000005566,ENSMUSG00000005698,ENSMUSG00000005886,ENSMUSG00000006288,ENSMUSG00000006678,…
GO:MF	adenyl ribonucleotide binding	GO:0032559	4.26565e-19	18.37	1556	3367	340	25299	ENSMUSG00000000127,ENSMUSG00000000605,ENSMUSG00000000631,ENSMUSG00000001034,ENSMUSG00000001416,ENSMUSG00000001674,ENSMUSG00000001755,ENSMUSG00000001924,ENSMUSG00000002102,ENSMUSG00000002205,ENSMUSG00000002763,ENSMUSG00000002870,ENSMUSG00000003534,ENSMUSG00000003752,ENSMUSG00000003809,ENSMUSG00000003868,ENSMUSG00000004054,ENSMUSG00000004591,ENSMUSG00000004677,ENSMUSG00000004788,ENSMUSG00000004798,…
GO:MF	ATP binding	GO:0005524	8.77431e-19	18.0568	1486	3367	327	25299	ENSMUSG00000000127,ENSMUSG00000000605,ENSMUSG00000000631,ENSMUSG00000001034,ENSMUSG00000001416,ENSMUSG00000001674,ENSMUSG00000001755,ENSMUSG00000001924,ENSMUSG00000002102,ENSMUSG00000002205,ENSMUSG00000002763,ENSMUSG00000002870,ENSMUSG00000003534,ENSMUSG00000003752,ENSMUSG00000003868,ENSMUSG00000004054,ENSMUSG00000004591,ENSMUSG00000004677,ENSMUSG00000004788,ENSMUSG00000004798,ENSMUSG00000005320,…
GO:MF	catalytic activity, acting on a nucleic acid	GO:0140640	3.98157e-18	17.3999	588	3367	163	25299	ENSMUSG00000000934,ENSMUSG00000001424,ENSMUSG00000001674,ENSMUSG00000002814,ENSMUSG00000002870,ENSMUSG00000003549,ENSMUSG00000003868,ENSMUSG00000005198,ENSMUSG00000005370,ENSMUSG00000005410,ENSMUSG00000005682,ENSMUSG00000006019,ENSMUSG00000006191,ENSMUSG00000006678,ENSMUSG00000007880,ENSMUSG00000010751,ENSMUSG00000014850,ENSMUSG00000015023,ENSMUSG00000017264,ENSMUSG00000017485,ENSMUSG00000017999,…
GO:MF	transcription coregulator activity	GO:0003712	1.1205e-17	16.9506	473	3367	139	25299	ENSMUSG00000000275,ENSMUSG00000000561,ENSMUSG00000000708,ENSMUSG00000000902,ENSMUSG00000001134,ENSMUSG00000001552,ENSMUSG00000002307,ENSMUSG00000002455,ENSMUSG00000002833,ENSMUSG00000003680,ENSMUSG00000003868,ENSMUSG00000004263,ENSMUSG00000004934,ENSMUSG00000005566,ENSMUSG00000005886,ENSMUSG00000006456,ENSMUSG00000006715,ENSMUSG00000006920,ENSMUSG00000008305,ENSMUSG00000009079,ENSMUSG00000009640,…
GO:MF	transcription factor binding	GO:0008134	4.14885e-16	15.3821	614	3367	163	25299	ENSMUSG00000000708,ENSMUSG00000000902,ENSMUSG00000001280,ENSMUSG00000001627,ENSMUSG00000002250,ENSMUSG00000002307,ENSMUSG00000002455,ENSMUSG00000002658,ENSMUSG00000002968,ENSMUSG00000003549,ENSMUSG00000003814,ENSMUSG00000003868,ENSMUSG00000004040,ENSMUSG00000005698,ENSMUSG00000005886,ENSMUSG00000006715,ENSMUSG00000007880,ENSMUSG00000008305,ENSMUSG00000008855,ENSMUSG00000009640,ENSMUSG00000010175,…
GO:MF	pyrophosphatase activity	GO:0016462	7.9435e-16	15.1	692	3367	177	25299	ENSMUSG00000000001,ENSMUSG00000000149,ENSMUSG00000000486,ENSMUSG00000001416,ENSMUSG00000001674,ENSMUSG00000001847,ENSMUSG00000002102,ENSMUSG00000002233,ENSMUSG00000002346,ENSMUSG00000002763,ENSMUSG00000002870,ENSMUSG00000003868,ENSMUSG00000004677,ENSMUSG00000004768,ENSMUSG00000005410,ENSMUSG00000005907,ENSMUSG00000006019,ENSMUSG00000006699,ENSMUSG00000007815,ENSMUSG00000008859,ENSMUSG00000010021,…
GO:MF	hydrolase activity, acting on acid anhydrides, in phosphorus-containing anhydrides	GO:0016818	9.29903e-16	15.0316	693	3367	177	25299	ENSMUSG00000000001,ENSMUSG00000000149,ENSMUSG00000000486,ENSMUSG00000001416,ENSMUSG00000001674,ENSMUSG00000001847,ENSMUSG00000002102,ENSMUSG00000002233,ENSMUSG00000002346,ENSMUSG00000002763,ENSMUSG00000002870,ENSMUSG00000003868,ENSMUSG00000004677,ENSMUSG00000004768,ENSMUSG00000005410,ENSMUSG00000005907,ENSMUSG00000006019,ENSMUSG00000006699,ENSMUSG00000007815,ENSMUSG00000008859,ENSMUSG00000010021,…
GO:MF	hydrolase activity, acting on acid anhydrides	GO:0016817	9.29903e-16	15.0316	693	3367	177	25299	ENSMUSG00000000001,ENSMUSG00000000149,ENSMUSG00000000486,ENSMUSG00000001416,ENSMUSG00000001674,ENSMUSG00000001847,ENSMUSG00000002102,ENSMUSG00000002233,ENSMUSG00000002346,ENSMUSG00000002763,ENSMUSG00000002870,ENSMUSG00000003868,ENSMUSG00000004677,ENSMUSG00000004768,ENSMUSG00000005410,ENSMUSG00000005907,ENSMUSG00000006019,ENSMUSG00000006699,ENSMUSG00000007815,ENSMUSG00000008859,ENSMUSG00000010021,…
GO:MF	protein domain specific binding	GO:0019904	3.0046e-15	14.5222	815	3367	198	25299	ENSMUSG00000000001,ENSMUSG00000000125,ENSMUSG00000000346,ENSMUSG00000000743,ENSMUSG00000000915,ENSMUSG00000001280,ENSMUSG00000001440,ENSMUSG00000002658,ENSMUSG00000002835,ENSMUSG00000003184,ENSMUSG00000003200,ENSMUSG00000003549,ENSMUSG00000003573,ENSMUSG00000004263,ENSMUSG00000004843,ENSMUSG00000004880,ENSMUSG00000005312,ENSMUSG00000005534,ENSMUSG00000005566,ENSMUSG00000005609,ENSMUSG00000005886,…
GO:MF	ribonucleoside triphosphate phosphatase activity	GO:0017111	1.12467e-14	13.949	634	3367	163	25299	ENSMUSG00000000001,ENSMUSG00000000149,ENSMUSG00000000486,ENSMUSG00000001416,ENSMUSG00000001674,ENSMUSG00000001847,ENSMUSG00000002102,ENSMUSG00000002233,ENSMUSG00000002763,ENSMUSG00000002870,ENSMUSG00000003868,ENSMUSG00000004677,ENSMUSG00000004768,ENSMUSG00000005410,ENSMUSG00000005907,ENSMUSG00000006019,ENSMUSG00000006699,ENSMUSG00000007815,ENSMUSG00000008859,ENSMUSG00000010021,ENSMUSG00000010086,…
GO:MF	DNA-binding transcription factor binding	GO:0140297	9.95424e-14	13.002	500	3367	135	25299	ENSMUSG00000000708,ENSMUSG00000000902,ENSMUSG00000001280,ENSMUSG00000001627,ENSMUSG00000002250,ENSMUSG00000002307,ENSMUSG00000002455,ENSMUSG00000002968,ENSMUSG00000003814,ENSMUSG00000004040,ENSMUSG00000005698,ENSMUSG00000005886,ENSMUSG00000006715,ENSMUSG00000007880,ENSMUSG00000008305,ENSMUSG00000008855,ENSMUSG00000009640,ENSMUSG00000010175,ENSMUSG00000015149,ENSMUSG00000015522,ENSMUSG00000015709,…
GO:MF	catalytic activity, acting on DNA	GO:0140097	1.10354e-13	12.9572	229	3367	79	25299	ENSMUSG00000000934,ENSMUSG00000002814,ENSMUSG00000002870,ENSMUSG00000003549,ENSMUSG00000003868,ENSMUSG00000005370,ENSMUSG00000005410,ENSMUSG00000006678,ENSMUSG00000007880,ENSMUSG00000014850,ENSMUSG00000017485,ENSMUSG00000018583,ENSMUSG00000020608,ENSMUSG00000020661,ENSMUSG00000020697,ENSMUSG00000020752,ENSMUSG00000021177,ENSMUSG00000021245,ENSMUSG00000021287,ENSMUSG00000021470,ENSMUSG00000021635,…
GO:MF	ATP-dependent activity	GO:0140657	2.43432e-13	12.6136	547	3367	143	25299	ENSMUSG00000001416,ENSMUSG00000001674,ENSMUSG00000001750,ENSMUSG00000002102,ENSMUSG00000002763,ENSMUSG00000002870,ENSMUSG00000003868,ENSMUSG00000004677,ENSMUSG00000005370,ENSMUSG00000005410,ENSMUSG00000005907,ENSMUSG00000006019,ENSMUSG00000007880,ENSMUSG00000010021,ENSMUSG00000014850,ENSMUSG00000015023,ENSMUSG00000015656,ENSMUSG00000017485,ENSMUSG00000017999,ENSMUSG00000018425,ENSMUSG00000018583,…
GO:MF	actin binding	GO:0003779	1.72133e-12	11.7641	449	3367	122	25299	ENSMUSG00000000127,ENSMUSG00000000631,ENSMUSG00000000915,ENSMUSG00000001864,ENSMUSG00000002812,ENSMUSG00000004530,ENSMUSG00000004677,ENSMUSG00000005103,ENSMUSG00000006021,ENSMUSG00000008475,ENSMUSG00000009073,ENSMUSG00000011148,ENSMUSG00000015932,ENSMUSG00000018293,ENSMUSG00000018387,ENSMUSG00000019433,ENSMUSG00000019978,ENSMUSG00000020315,ENSMUSG00000020439,ENSMUSG00000020908,ENSMUSG00000021061,…
GO:MF	ATP-dependent activity, acting on DNA	GO:0008094	1.16693e-11	10.933	121	3367	50	25299	ENSMUSG00000002870,ENSMUSG00000003868,ENSMUSG00000005370,ENSMUSG00000005410,ENSMUSG00000007880,ENSMUSG00000014850,ENSMUSG00000017485,ENSMUSG00000018583,ENSMUSG00000020608,ENSMUSG00000020752,ENSMUSG00000021245,ENSMUSG00000021287,ENSMUSG00000021470,ENSMUSG00000021635,ENSMUSG00000022471,ENSMUSG00000022673,ENSMUSG00000022881,ENSMUSG00000023104,ENSMUSG00000023852,ENSMUSG00000024974,ENSMUSG00000025209,…
GO:MF	ATP hydrolysis activity	GO:0016887	1.16837e-11	10.9324	328	3367	96	25299	ENSMUSG00000001416,ENSMUSG00000001674,ENSMUSG00000002102,ENSMUSG00000002763,ENSMUSG00000002870,ENSMUSG00000003868,ENSMUSG00000004677,ENSMUSG00000005410,ENSMUSG00000005907,ENSMUSG00000006019,ENSMUSG00000010021,ENSMUSG00000015023,ENSMUSG00000015656,ENSMUSG00000017999,ENSMUSG00000018425,ENSMUSG00000018583,ENSMUSG00000019432,ENSMUSG00000019794,ENSMUSG00000020048,ENSMUSG00000020075,ENSMUSG00000020677,…
GO:MF	RNA polymerase II-specific DNA-binding transcription factor binding	GO:0061629	1.21741e-11	10.9146	373	3367	105	25299	ENSMUSG00000000902,ENSMUSG00000001280,ENSMUSG00000001627,ENSMUSG00000002250,ENSMUSG00000002307,ENSMUSG00000002455,ENSMUSG00000002968,ENSMUSG00000003814,ENSMUSG00000004040,ENSMUSG00000005886,ENSMUSG00000007880,ENSMUSG00000008855,ENSMUSG00000009640,ENSMUSG00000010175,ENSMUSG00000015522,ENSMUSG00000015709,ENSMUSG00000015839,ENSMUSG00000018209,ENSMUSG00000018669,ENSMUSG00000019768,ENSMUSG00000020038,…
GO:MF	transcription regulator activity	GO:0140110	2.88383e-11	10.54	1815	3367	351	25299	ENSMUSG00000000078,ENSMUSG00000000275,ENSMUSG00000000561,ENSMUSG00000000708,ENSMUSG00000000902,ENSMUSG00000000942,ENSMUSG00000001134,ENSMUSG00000001156,ENSMUSG00000001280,ENSMUSG00000001552,ENSMUSG00000001911,ENSMUSG00000002250,ENSMUSG00000002307,ENSMUSG00000002455,ENSMUSG00000002617,ENSMUSG00000002833,ENSMUSG00000002983,ENSMUSG00000003154,ENSMUSG00000003184,ENSMUSG00000003680,ENSMUSG00000003847,…
GO:MF	nucleic acid binding	GO:0003676	4.92565e-11	10.3075	4737	3367	790	25299	ENSMUSG00000000028,ENSMUSG00000000078,ENSMUSG00000000561,ENSMUSG00000000708,ENSMUSG00000000751,ENSMUSG00000000776,ENSMUSG00000000902,ENSMUSG00000000934,ENSMUSG00000000942,ENSMUSG00000001016,ENSMUSG00000001017,ENSMUSG00000001065,ENSMUSG00000001156,ENSMUSG00000001280,ENSMUSG00000001424,ENSMUSG00000001542,ENSMUSG00000001674,ENSMUSG00000001767,ENSMUSG00000001911,ENSMUSG00000002129,ENSMUSG00000002250,…
GO:MF	transcription coactivator activity	GO:0003713	6.93907e-11	10.1587	254	3367	79	25299	ENSMUSG00000000275,ENSMUSG00000000561,ENSMUSG00000000708,ENSMUSG00000000902,ENSMUSG00000001552,ENSMUSG00000002307,ENSMUSG00000002455,ENSMUSG00000003680,ENSMUSG00000004263,ENSMUSG00000005566,ENSMUSG00000005886,ENSMUSG00000006456,ENSMUSG00000018651,ENSMUSG00000019947,ENSMUSG00000020063,ENSMUSG00000020246,ENSMUSG00000021039,ENSMUSG00000021144,ENSMUSG00000021690,ENSMUSG00000022255,ENSMUSG00000023055,…
GO:MF	sequence-specific DNA binding	GO:0043565	6.95785e-11	10.1575	1607	3367	316	25299	ENSMUSG00000000028,ENSMUSG00000000078,ENSMUSG00000000561,ENSMUSG00000000708,ENSMUSG00000000751,ENSMUSG00000000902,ENSMUSG00000000942,ENSMUSG00000001017,ENSMUSG00000001065,ENSMUSG00000001156,ENSMUSG00000001280,ENSMUSG00000001542,ENSMUSG00000001911,ENSMUSG00000002250,ENSMUSG00000002617,ENSMUSG00000002870,ENSMUSG00000002983,ENSMUSG00000003154,ENSMUSG00000003184,ENSMUSG00000003423,ENSMUSG00000003847,…
GO:MF	GTPase binding	GO:0051020	1.04466e-10	9.98102	314	3367	91	25299	ENSMUSG00000000120,ENSMUSG00000000127,ENSMUSG00000001440,ENSMUSG00000001847,ENSMUSG00000002496,ENSMUSG00000003200,ENSMUSG00000003233,ENSMUSG00000004054,ENSMUSG00000004530,ENSMUSG00000004591,ENSMUSG00000004677,ENSMUSG00000005069,ENSMUSG00000005125,ENSMUSG00000007659,ENSMUSG00000010067,ENSMUSG00000011832,ENSMUSG00000011877,ENSMUSG00000014550,ENSMUSG00000018293,ENSMUSG00000019087,ENSMUSG00000020263,…
GO:MF	helicase activity	GO:0004386	1.54356e-10	9.81148	153	3367	56	25299	ENSMUSG00000001674,ENSMUSG00000002870,ENSMUSG00000003868,ENSMUSG00000005410,ENSMUSG00000006019,ENSMUSG00000015023,ENSMUSG00000017999,ENSMUSG00000018425,ENSMUSG00000018583,ENSMUSG00000019432,ENSMUSG00000020075,ENSMUSG00000020677,ENSMUSG00000020705,ENSMUSG00000020719,ENSMUSG00000020752,ENSMUSG00000021470,ENSMUSG00000022471,ENSMUSG00000022673,ENSMUSG00000022881,ENSMUSG00000023104,ENSMUSG00000023852,…
GO:MF	transition metal ion binding	GO:0046914	2.85554e-10	9.54431	1085	3367	228	25299	ENSMUSG00000001025,ENSMUSG00000001052,ENSMUSG00000001065,ENSMUSG00000001441,ENSMUSG00000001467,ENSMUSG00000002250,ENSMUSG00000002814,ENSMUSG00000003814,ENSMUSG00000004677,ENSMUSG00000004846,ENSMUSG00000004934,ENSMUSG00000004947,ENSMUSG00000005566,ENSMUSG00000005897,ENSMUSG00000006360,ENSMUSG00000006651,ENSMUSG00000006678,ENSMUSG00000009076,ENSMUSG00000010911,ENSMUSG00000013629,ENSMUSG00000015149,…
GO:MF	small GTPase binding	GO:0031267	3.14208e-10	9.50278	280	3367	83	25299	ENSMUSG00000000120,ENSMUSG00000000127,ENSMUSG00000001440,ENSMUSG00000001847,ENSMUSG00000002496,ENSMUSG00000003233,ENSMUSG00000004054,ENSMUSG00000004530,ENSMUSG00000004591,ENSMUSG00000004677,ENSMUSG00000005069,ENSMUSG00000005125,ENSMUSG00000010067,ENSMUSG00000011832,ENSMUSG00000011877,ENSMUSG00000014550,ENSMUSG00000018293,ENSMUSG00000019087,ENSMUSG00000020263,ENSMUSG00000020536,ENSMUSG00000020790,…
GO:MF	oxidoreductase activity	GO:0016491	3.34907e-10	9.47508	787	3367	177	25299	ENSMUSG00000000811,ENSMUSG00000001467,ENSMUSG00000001642,ENSMUSG00000002326,ENSMUSG00000003809,ENSMUSG00000003849,ENSMUSG00000004035,ENSMUSG00000004070,ENSMUSG00000004610,ENSMUSG00000004846,ENSMUSG00000004880,ENSMUSG00000005514,ENSMUSG00000005667,ENSMUSG00000005803,ENSMUSG00000006471,ENSMUSG00000007833,ENSMUSG00000009356,ENSMUSG00000009905,ENSMUSG00000010025,ENSMUSG00000015806,ENSMUSG00000015970,…
GO:MF	ubiquitin-like protein ligase binding	GO:0044389	7.44618e-10	9.12807	329	3367	92	25299	ENSMUSG00000000120,ENSMUSG00000000154,ENSMUSG00000000340,ENSMUSG00000001786,ENSMUSG00000002307,ENSMUSG00000002365,ENSMUSG00000003814,ENSMUSG00000004934,ENSMUSG00000005198,ENSMUSG00000005566,ENSMUSG00000008348,ENSMUSG00000008859,ENSMUSG00000015656,ENSMUSG00000015837,ENSMUSG00000018166,ENSMUSG00000018567,ENSMUSG00000018669,ENSMUSG00000019188,ENSMUSG00000019927,ENSMUSG00000020453,ENSMUSG00000020458,…
GO:MF	zinc ion binding	GO:0008270	1.04339e-09	8.98155	745	3367	168	25299	ENSMUSG00000001025,ENSMUSG00000001052,ENSMUSG00000001065,ENSMUSG00000001441,ENSMUSG00000002250,ENSMUSG00000002814,ENSMUSG00000004677,ENSMUSG00000004934,ENSMUSG00000004947,ENSMUSG00000005566,ENSMUSG00000005897,ENSMUSG00000006360,ENSMUSG00000006678,ENSMUSG00000009076,ENSMUSG00000010911,ENSMUSG00000013629,ENSMUSG00000015149,ENSMUSG00000015755,ENSMUSG00000015837,ENSMUSG00000015889,ENSMUSG00000015994,…
GO:MF	ubiquitin protein ligase binding	GO:0031625	2.94435e-09	8.53101	311	3367	87	25299	ENSMUSG00000000120,ENSMUSG00000000154,ENSMUSG00000000340,ENSMUSG00000001786,ENSMUSG00000002307,ENSMUSG00000002365,ENSMUSG00000003814,ENSMUSG00000004934,ENSMUSG00000005198,ENSMUSG00000005566,ENSMUSG00000008348,ENSMUSG00000008859,ENSMUSG00000015656,ENSMUSG00000015837,ENSMUSG00000018166,ENSMUSG00000018567,ENSMUSG00000019188,ENSMUSG00000019927,ENSMUSG00000020453,ENSMUSG00000020458,ENSMUSG00000020608,…
GO:MF	double-stranded DNA binding	GO:0003690	6.46499e-09	8.18943	1602	3367	306	25299	ENSMUSG00000000028,ENSMUSG00000000078,ENSMUSG00000000708,ENSMUSG00000000902,ENSMUSG00000000942,ENSMUSG00000001065,ENSMUSG00000001156,ENSMUSG00000001280,ENSMUSG00000001542,ENSMUSG00000001911,ENSMUSG00000002250,ENSMUSG00000002617,ENSMUSG00000002833,ENSMUSG00000002870,ENSMUSG00000002983,ENSMUSG00000003154,ENSMUSG00000003184,ENSMUSG00000003423,ENSMUSG00000003847,ENSMUSG00000003868,ENSMUSG00000004040,…
GO:MF	actin filament binding	GO:0051015	1.33568e-08	7.8743	215	3367	66	25299	ENSMUSG00000000631,ENSMUSG00000000915,ENSMUSG00000001864,ENSMUSG00000002812,ENSMUSG00000004530,ENSMUSG00000004677,ENSMUSG00000005103,ENSMUSG00000006021,ENSMUSG00000008475,ENSMUSG00000011148,ENSMUSG00000015932,ENSMUSG00000018387,ENSMUSG00000020315,ENSMUSG00000020908,ENSMUSG00000021061,ENSMUSG00000021097,ENSMUSG00000022443,ENSMUSG00000022451,ENSMUSG00000023277,ENSMUSG00000024381,ENSMUSG00000024835,…
GO:MF	phosphatidylinositol binding	GO:0035091	2.55257e-08	7.59302	282	3367	79	25299	ENSMUSG00000000915,ENSMUSG00000001521,ENSMUSG00000002365,ENSMUSG00000002812,ENSMUSG00000005656,ENSMUSG00000018293,ENSMUSG00000019970,ENSMUSG00000020263,ENSMUSG00000020605,ENSMUSG00000020790,ENSMUSG00000021706,ENSMUSG00000022451,ENSMUSG00000022808,ENSMUSG00000023277,ENSMUSG00000024104,ENSMUSG00000024535,ENSMUSG00000024687,ENSMUSG00000024787,ENSMUSG00000025812,ENSMUSG00000025915,ENSMUSG00000026447,…
GO:MF	hydrolase activity, acting on ester bonds	GO:0016788	4.0524e-08	7.39229	772	3367	167	25299	ENSMUSG00000001424,ENSMUSG00000002963,ENSMUSG00000003123,ENSMUSG00000003518,ENSMUSG00000003549,ENSMUSG00000005043,ENSMUSG00000005682,ENSMUSG00000005899,ENSMUSG00000006127,ENSMUSG00000006782,ENSMUSG00000006800,ENSMUSG00000007036,ENSMUSG00000010751,ENSMUSG00000013997,ENSMUSG00000016933,ENSMUSG00000017264,ENSMUSG00000018583,ENSMUSG00000019822,ENSMUSG00000019889,ENSMUSG00000019907,ENSMUSG00000019989,…
GO:MF	sequence-specific double-stranded DNA binding	GO:1990837	7.85684e-08	7.10475	1503	3367	285	25299	ENSMUSG00000000028,ENSMUSG00000000078,ENSMUSG00000000708,ENSMUSG00000000902,ENSMUSG00000000942,ENSMUSG00000001065,ENSMUSG00000001156,ENSMUSG00000001280,ENSMUSG00000001542,ENSMUSG00000001911,ENSMUSG00000002250,ENSMUSG00000002617,ENSMUSG00000002870,ENSMUSG00000002983,ENSMUSG00000003154,ENSMUSG00000003184,ENSMUSG00000003423,ENSMUSG00000003847,ENSMUSG00000003868,ENSMUSG00000004040,ENSMUSG00000004151,…
GO:MF	nuclear receptor binding	GO:0016922	1.04299e-07	6.98172	158	3367	52	25299	ENSMUSG00000002307,ENSMUSG00000002455,ENSMUSG00000002968,ENSMUSG00000003814,ENSMUSG00000004040,ENSMUSG00000005886,ENSMUSG00000007880,ENSMUSG00000010175,ENSMUSG00000019768,ENSMUSG00000020038,ENSMUSG00000020063,ENSMUSG00000020719,ENSMUSG00000021039,ENSMUSG00000022096,ENSMUSG00000023034,ENSMUSG00000024077,ENSMUSG00000024985,ENSMUSG00000027342,ENSMUSG00000027678,ENSMUSG00000028271,ENSMUSG00000028397,…
GO:MF	single-stranded DNA binding	GO:0003697	2.54362e-07	6.59455	121	3367	43	25299	ENSMUSG00000000028,ENSMUSG00000000751,ENSMUSG00000002814,ENSMUSG00000002870,ENSMUSG00000003549,ENSMUSG00000004980,ENSMUSG00000005410,ENSMUSG00000006678,ENSMUSG00000014850,ENSMUSG00000020608,ENSMUSG00000020778,ENSMUSG00000021177,ENSMUSG00000021546,ENSMUSG00000022673,ENSMUSG00000024174,ENSMUSG00000024317,ENSMUSG00000025134,ENSMUSG00000025209,ENSMUSG00000026234,ENSMUSG00000026434,ENSMUSG00000026843,…
GO:MF	ubiquitin-like protein ligase activity	GO:0061659	3.14006e-07	6.50306	322	3367	84	25299	ENSMUSG00000000275,ENSMUSG00000003421,ENSMUSG00000004934,ENSMUSG00000004947,ENSMUSG00000006699,ENSMUSG00000010086,ENSMUSG00000014668,ENSMUSG00000015478,ENSMUSG00000018363,ENSMUSG00000019927,ENSMUSG00000020064,ENSMUSG00000020134,ENSMUSG00000020376,ENSMUSG00000020455,ENSMUSG00000020642,ENSMUSG00000020659,ENSMUSG00000020696,ENSMUSG00000020707,ENSMUSG00000021846,ENSMUSG00000022184,ENSMUSG00000022280,…
GO:MF	isomerase activity	GO:0016853	1.02211e-06	5.9905	172	3367	53	25299	ENSMUSG00000000934,ENSMUSG00000002814,ENSMUSG00000015090,ENSMUSG00000015757,ENSMUSG00000017485,ENSMUSG00000019794,ENSMUSG00000020571,ENSMUSG00000020689,ENSMUSG00000021033,ENSMUSG00000021713,ENSMUSG00000021715,ENSMUSG00000021928,ENSMUSG00000022012,ENSMUSG00000022711,ENSMUSG00000022771,ENSMUSG00000022853,ENSMUSG00000023272,ENSMUSG00000023921,ENSMUSG00000024068,ENSMUSG00000024132,ENSMUSG00000024507,…
GO:MF	ubiquitin-like protein transferase activity	GO:0019787	1.04024e-06	5.98287	433	3367	103	25299	ENSMUSG00000000275,ENSMUSG00000003421,ENSMUSG00000004934,ENSMUSG00000004947,ENSMUSG00000005566,ENSMUSG00000006699,ENSMUSG00000010086,ENSMUSG00000014668,ENSMUSG00000015478,ENSMUSG00000018363,ENSMUSG00000018733,ENSMUSG00000019927,ENSMUSG00000020064,ENSMUSG00000020134,ENSMUSG00000020376,ENSMUSG00000020455,ENSMUSG00000020642,ENSMUSG00000020659,ENSMUSG00000020696,ENSMUSG00000020707,ENSMUSG00000020794,…
GO:MF	ubiquitin-protein transferase activity	GO:0004842	1.2138e-06	5.91585	412	3367	99	25299	ENSMUSG00000000275,ENSMUSG00000003421,ENSMUSG00000004947,ENSMUSG00000005566,ENSMUSG00000006699,ENSMUSG00000010086,ENSMUSG00000014668,ENSMUSG00000015478,ENSMUSG00000018363,ENSMUSG00000018733,ENSMUSG00000019927,ENSMUSG00000020064,ENSMUSG00000020134,ENSMUSG00000020376,ENSMUSG00000020455,ENSMUSG00000020642,ENSMUSG00000020659,ENSMUSG00000020696,ENSMUSG00000020707,ENSMUSG00000020794,ENSMUSG00000021846,…
GO:MF	protein dimerization activity	GO:0046983	1.30711e-06	5.88369	1138	3367	221	25299	ENSMUSG00000000743,ENSMUSG00000000915,ENSMUSG00000001025,ENSMUSG00000001156,ENSMUSG00000001280,ENSMUSG00000001786,ENSMUSG00000002365,ENSMUSG00000002496,ENSMUSG00000003184,ENSMUSG00000003680,ENSMUSG00000003868,ENSMUSG00000004032,ENSMUSG00000004035,ENSMUSG00000004040,ENSMUSG00000004054,ENSMUSG00000004937,ENSMUSG00000005656,ENSMUSG00000005718,ENSMUSG00000005886,ENSMUSG00000005897,ENSMUSG00000006442,…
GO:MF	transcription regulatory region nucleic acid binding	GO:0001067	1.38492e-06	5.85858	1429	3367	267	25299	ENSMUSG00000000078,ENSMUSG00000000708,ENSMUSG00000000902,ENSMUSG00000001156,ENSMUSG00000001280,ENSMUSG00000001542,ENSMUSG00000001911,ENSMUSG00000002250,ENSMUSG00000002617,ENSMUSG00000002983,ENSMUSG00000003154,ENSMUSG00000003184,ENSMUSG00000003423,ENSMUSG00000003847,ENSMUSG00000003868,ENSMUSG00000004040,ENSMUSG00000004151,ENSMUSG00000004980,ENSMUSG00000005198,ENSMUSG00000005267,ENSMUSG00000005698,…
GO:MF	ubiquitin protein ligase activity	GO:0061630	1.6112e-06	5.79285	311	3367	80	25299	ENSMUSG00000000275,ENSMUSG00000003421,ENSMUSG00000004947,ENSMUSG00000006699,ENSMUSG00000010086,ENSMUSG00000014668,ENSMUSG00000015478,ENSMUSG00000018363,ENSMUSG00000019927,ENSMUSG00000020064,ENSMUSG00000020134,ENSMUSG00000020376,ENSMUSG00000020455,ENSMUSG00000020642,ENSMUSG00000020659,ENSMUSG00000020696,ENSMUSG00000020707,ENSMUSG00000021846,ENSMUSG00000022184,ENSMUSG00000022280,ENSMUSG00000022771,…
GO:MF	transcription cis-regulatory region binding	GO:0000976	1.63221e-06	5.78722	1425	3367	266	25299	ENSMUSG00000000078,ENSMUSG00000000708,ENSMUSG00000000902,ENSMUSG00000001156,ENSMUSG00000001280,ENSMUSG00000001542,ENSMUSG00000001911,ENSMUSG00000002250,ENSMUSG00000002617,ENSMUSG00000002983,ENSMUSG00000003154,ENSMUSG00000003184,ENSMUSG00000003423,ENSMUSG00000003847,ENSMUSG00000003868,ENSMUSG00000004040,ENSMUSG00000004151,ENSMUSG00000005198,ENSMUSG00000005267,ENSMUSG00000005698,ENSMUSG00000005718,…
GO:MF	protein homodimerization activity	GO:0042803	1.93687e-06	5.7129	763	3367	159	25299	ENSMUSG00000000743,ENSMUSG00000000915,ENSMUSG00000001025,ENSMUSG00000001280,ENSMUSG00000002365,ENSMUSG00000002496,ENSMUSG00000003184,ENSMUSG00000003868,ENSMUSG00000004032,ENSMUSG00000004035,ENSMUSG00000004040,ENSMUSG00000004054,ENSMUSG00000004937,ENSMUSG00000005656,ENSMUSG00000005718,ENSMUSG00000005897,ENSMUSG00000006442,ENSMUSG00000006517,ENSMUSG00000007659,ENSMUSG00000010025,ENSMUSG00000013523,…
GO:MF	histone binding	GO:0042393	1.9824e-06	5.70281	307	3367	79	25299	ENSMUSG00000000085,ENSMUSG00000001785,ENSMUSG00000002307,ENSMUSG00000002833,ENSMUSG00000002870,ENSMUSG00000003423,ENSMUSG00000005370,ENSMUSG00000006920,ENSMUSG00000008958,ENSMUSG00000015749,ENSMUSG00000018666,ENSMUSG00000018974,ENSMUSG00000019857,ENSMUSG00000020063,ENSMUSG00000021115,ENSMUSG00000021156,ENSMUSG00000021377,ENSMUSG00000022387,ENSMUSG00000022394,ENSMUSG00000023852,ENSMUSG00000024560,…
GO:MF	DNA helicase activity	GO:0003678	3.06655e-06	5.51335	70	3367	29	25299	ENSMUSG00000002870,ENSMUSG00000003868,ENSMUSG00000005410,ENSMUSG00000018583,ENSMUSG00000020752,ENSMUSG00000022471,ENSMUSG00000022673,ENSMUSG00000022881,ENSMUSG00000023104,ENSMUSG00000023852,ENSMUSG00000025209,ENSMUSG00000027353,ENSMUSG00000028089,ENSMUSG00000028702,ENSMUSG00000029363,ENSMUSG00000029730,ENSMUSG00000030243,ENSMUSG00000030400,ENSMUSG00000031583,ENSMUSG00000033762,ENSMUSG00000038685,…
GO:MF	lipid binding	GO:0008289	3.85779e-06	5.41366	849	3367	172	25299	ENSMUSG00000000127,ENSMUSG00000000340,ENSMUSG00000000915,ENSMUSG00000001036,ENSMUSG00000001521,ENSMUSG00000002250,ENSMUSG00000002365,ENSMUSG00000002812,ENSMUSG00000003200,ENSMUSG00000003269,ENSMUSG00000003585,ENSMUSG00000003809,ENSMUSG00000004035,ENSMUSG00000005534,ENSMUSG00000005656,ENSMUSG00000005907,ENSMUSG00000011884,ENSMUSG00000013921,ENSMUSG00000015090,ENSMUSG00000015656,ENSMUSG00000016128,…
GO:MF	protein C-terminus binding	GO:0008022	8.39664e-06	5.07589	232	3367	63	25299	ENSMUSG00000001280,ENSMUSG00000002763,ENSMUSG00000003200,ENSMUSG00000003549,ENSMUSG00000003573,ENSMUSG00000004934,ENSMUSG00000005069,ENSMUSG00000005198,ENSMUSG00000005907,ENSMUSG00000006398,ENSMUSG00000008035,ENSMUSG00000015305,ENSMUSG00000017485,ENSMUSG00000018733,ENSMUSG00000019471,ENSMUSG00000019868,ENSMUSG00000020063,ENSMUSG00000020743,ENSMUSG00000021615,ENSMUSG00000022283,ENSMUSG00000022463,…
GO:MF	transcription corepressor activity	GO:0003714	1.1044e-05	4.95687	183	3367	53	25299	ENSMUSG00000001134,ENSMUSG00000002307,ENSMUSG00000003868,ENSMUSG00000004263,ENSMUSG00000004934,ENSMUSG00000005566,ENSMUSG00000006715,ENSMUSG00000006920,ENSMUSG00000008305,ENSMUSG00000009640,ENSMUSG00000020063,ENSMUSG00000021039,ENSMUSG00000021144,ENSMUSG00000021156,ENSMUSG00000022096,ENSMUSG00000022724,ENSMUSG00000023170,ENSMUSG00000024642,ENSMUSG00000025138,ENSMUSG00000025239,ENSMUSG00000025364,…
GO:MF	transferase activity, transferring phosphorus-containing groups	GO:0016772	1.35159e-05	4.86916	919	3367	181	25299	ENSMUSG00000000127,ENSMUSG00000001034,ENSMUSG00000001755,ENSMUSG00000002205,ENSMUSG00000002625,ENSMUSG00000002963,ENSMUSG00000003534,ENSMUSG00000003752,ENSMUSG00000004054,ENSMUSG00000004591,ENSMUSG00000004798,ENSMUSG00000005198,ENSMUSG00000005320,ENSMUSG00000005533,ENSMUSG00000005534,ENSMUSG00000005566,ENSMUSG00000006494,ENSMUSG00000006542,ENSMUSG00000006678,ENSMUSG00000006728,ENSMUSG00000007411,…
GO:MF	ligase activity	GO:0016874	1.59008e-05	4.79858	170	3367	50	25299	ENSMUSG00000000275,ENSMUSG00000001924,ENSMUSG00000009566,ENSMUSG00000011148,ENSMUSG00000013629,ENSMUSG00000017747,ENSMUSG00000018796,ENSMUSG00000018995,ENSMUSG00000020231,ENSMUSG00000020308,ENSMUSG00000020532,ENSMUSG00000020697,ENSMUSG00000020899,ENSMUSG00000021048,ENSMUSG00000021646,ENSMUSG00000022962,ENSMUSG00000024493,ENSMUSG00000024892,ENSMUSG00000026356,ENSMUSG00000026473,ENSMUSG00000026615,…
GO:MF	acyltransferase activity, transferring groups other than amino-acyl groups	GO:0016747	1.74736e-05	4.75762	231	3367	62	25299	ENSMUSG00000000340,ENSMUSG00000000708,ENSMUSG00000004270,ENSMUSG00000006289,ENSMUSG00000006378,ENSMUSG00000006390,ENSMUSG00000009995,ENSMUSG00000015149,ENSMUSG00000015335,ENSMUSG00000015714,ENSMUSG00000018651,ENSMUSG00000020063,ENSMUSG00000021036,ENSMUSG00000021468,ENSMUSG00000021696,ENSMUSG00000021969,ENSMUSG00000023827,ENSMUSG00000024426,ENSMUSG00000024764,ENSMUSG00000025138,ENSMUSG00000025153,…
GO:MF	phosphatase binding	GO:0019902	1.79826e-05	4.74515	226	3367	61	25299	ENSMUSG00000000127,ENSMUSG00000000149,ENSMUSG00000001552,ENSMUSG00000002205,ENSMUSG00000002496,ENSMUSG00000002658,ENSMUSG00000003031,ENSMUSG00000003200,ENSMUSG00000004040,ENSMUSG00000005534,ENSMUSG00000014776,ENSMUSG00000018411,ENSMUSG00000018428,ENSMUSG00000020038,ENSMUSG00000020048,ENSMUSG00000020733,ENSMUSG00000020841,ENSMUSG00000020849,ENSMUSG00000021670,ENSMUSG00000022052,ENSMUSG00000022607,…
GO:MF	exonuclease activity	GO:0004527	2.03281e-05	4.6919	71	3367	28	25299	ENSMUSG00000005682,ENSMUSG00000017264,ENSMUSG00000019989,ENSMUSG00000020515,ENSMUSG00000022248,ENSMUSG00000022425,ENSMUSG00000022685,ENSMUSG00000024742,ENSMUSG00000024824,ENSMUSG00000025269,ENSMUSG00000027424,ENSMUSG00000027433,ENSMUSG00000027845,ENSMUSG00000028688,ENSMUSG00000030051,ENSMUSG00000030924,ENSMUSG00000031527,ENSMUSG00000031583,ENSMUSG00000032026,ENSMUSG00000032705,ENSMUSG00000033458,…
GO:MF	acyltransferase activity	GO:0016746	3.2792e-05	4.48423	261	3367	67	25299	ENSMUSG00000000340,ENSMUSG00000000708,ENSMUSG00000004270,ENSMUSG00000006289,ENSMUSG00000006345,ENSMUSG00000006378,ENSMUSG00000006390,ENSMUSG00000009995,ENSMUSG00000015149,ENSMUSG00000015335,ENSMUSG00000015714,ENSMUSG00000018651,ENSMUSG00000020063,ENSMUSG00000021036,ENSMUSG00000021468,ENSMUSG00000021696,ENSMUSG00000021969,ENSMUSG00000023827,ENSMUSG00000024084,ENSMUSG00000024426,ENSMUSG00000024764,…
GO:MF	phospholipid binding	GO:0005543	3.41772e-05	4.46626	467	3367	104	25299	ENSMUSG00000000915,ENSMUSG00000001036,ENSMUSG00000001521,ENSMUSG00000002365,ENSMUSG00000002812,ENSMUSG00000005656,ENSMUSG00000011884,ENSMUSG00000015656,ENSMUSG00000018293,ENSMUSG00000019970,ENSMUSG00000020263,ENSMUSG00000020315,ENSMUSG00000020605,ENSMUSG00000020790,ENSMUSG00000021061,ENSMUSG00000021706,ENSMUSG00000022451,ENSMUSG00000022808,ENSMUSG00000023277,ENSMUSG00000024104,ENSMUSG00000024381,…
GO:MF	catalytic activity, acting on RNA	GO:0140098	5.64185e-05	4.24858	380	3367	88	25299	ENSMUSG00000001424,ENSMUSG00000001674,ENSMUSG00000005198,ENSMUSG00000005682,ENSMUSG00000006191,ENSMUSG00000010751,ENSMUSG00000015023,ENSMUSG00000017264,ENSMUSG00000017999,ENSMUSG00000018425,ENSMUSG00000018583,ENSMUSG00000018995,ENSMUSG00000019432,ENSMUSG00000020075,ENSMUSG00000020409,ENSMUSG00000020515,ENSMUSG00000020549,ENSMUSG00000020630,ENSMUSG00000020648,ENSMUSG00000020677,ENSMUSG00000020705,…
GO:MF	histone deacetylase binding	GO:0042826	6.23128e-05	4.20542	128	3367	40	25299	ENSMUSG00000000708,ENSMUSG00000001280,ENSMUSG00000001847,ENSMUSG00000002625,ENSMUSG00000004591,ENSMUSG00000005718,ENSMUSG00000005897,ENSMUSG00000006398,ENSMUSG00000006715,ENSMUSG00000008855,ENSMUSG00000015149,ENSMUSG00000017485,ENSMUSG00000018678,ENSMUSG00000020038,ENSMUSG00000020849,ENSMUSG00000021144,ENSMUSG00000021661,ENSMUSG00000022096,ENSMUSG00000023944,ENSMUSG00000024824,ENSMUSG00000024927,…
GO:MF	nucleoside-triphosphatase regulator activity	GO:0060589	8.07943e-05	4.09262	440	3367	98	25299	ENSMUSG00000002496,ENSMUSG00000003269,ENSMUSG00000004633,ENSMUSG00000004677,ENSMUSG00000004788,ENSMUSG00000011832,ENSMUSG00000011877,ENSMUSG00000016128,ENSMUSG00000017132,ENSMUSG00000019433,ENSMUSG00000020130,ENSMUSG00000020374,ENSMUSG00000020536,ENSMUSG00000021662,ENSMUSG00000021697,ENSMUSG00000021892,ENSMUSG00000021990,ENSMUSG00000022799,ENSMUSG00000023923,ENSMUSG00000024493,ENSMUSG00000025132,…
GO:MF	GTPase regulator activity	GO:0030695	8.07943e-05	4.09262	440	3367	98	25299	ENSMUSG00000002496,ENSMUSG00000003269,ENSMUSG00000004633,ENSMUSG00000004677,ENSMUSG00000004788,ENSMUSG00000011832,ENSMUSG00000011877,ENSMUSG00000016128,ENSMUSG00000017132,ENSMUSG00000019433,ENSMUSG00000020130,ENSMUSG00000020374,ENSMUSG00000020536,ENSMUSG00000021662,ENSMUSG00000021697,ENSMUSG00000021892,ENSMUSG00000021990,ENSMUSG00000022799,ENSMUSG00000023923,ENSMUSG00000024493,ENSMUSG00000025132,…
GO:MF	magnesium ion binding	GO:0000287	0.0001015	3.99353	231	3367	60	25299	ENSMUSG00000002844,ENSMUSG00000005370,ENSMUSG00000005667,ENSMUSG00000009828,ENSMUSG00000011148,ENSMUSG00000015869,ENSMUSG00000018209,ENSMUSG00000020227,ENSMUSG00000020486,ENSMUSG00000020528,ENSMUSG00000020630,ENSMUSG00000021180,ENSMUSG00000021573,ENSMUSG00000021884,ENSMUSG00000021957,ENSMUSG00000022329,ENSMUSG00000024576,ENSMUSG00000024742,ENSMUSG00000025395,ENSMUSG00000025742,ENSMUSG00000025950,…
GO:MF	enzyme regulator activity	GO:0030234	0.000105444	3.97698	1212	3367	223	25299	ENSMUSG00000000149,ENSMUSG00000000346,ENSMUSG00000000708,ENSMUSG00000002250,ENSMUSG00000002307,ENSMUSG00000002496,ENSMUSG00000002658,ENSMUSG00000003031,ENSMUSG00000003269,ENSMUSG00000003348,ENSMUSG00000003585,ENSMUSG00000004633,ENSMUSG00000004677,ENSMUSG00000004788,ENSMUSG00000004931,ENSMUSG00000006398,ENSMUSG00000006542,ENSMUSG00000007659,ENSMUSG00000008734,ENSMUSG00000011832,ENSMUSG00000011877,…
GO:MF	modification-dependent protein binding	GO:0140030	0.000105995	3.97472	226	3367	59	25299	ENSMUSG00000001785,ENSMUSG00000002307,ENSMUSG00000002833,ENSMUSG00000005262,ENSMUSG00000005312,ENSMUSG00000005370,ENSMUSG00000015755,ENSMUSG00000015837,ENSMUSG00000018666,ENSMUSG00000021156,ENSMUSG00000022394,ENSMUSG00000023852,ENSMUSG00000024392,ENSMUSG00000024560,ENSMUSG00000024826,ENSMUSG00000026203,ENSMUSG00000026672,ENSMUSG00000026918,ENSMUSG00000028452,ENSMUSG00000028552,ENSMUSG00000029703,…
GO:MF	protein-macromolecule adaptor activity	GO:0030674	0.000258188	3.58806	319	3367	75	25299	ENSMUSG00000000915,ENSMUSG00000001552,ENSMUSG00000001786,ENSMUSG00000003233,ENSMUSG00000003458,ENSMUSG00000004040,ENSMUSG00000004508,ENSMUSG00000010392,ENSMUSG00000015656,ENSMUSG00000015750,ENSMUSG00000017478,ENSMUSG00000017802,ENSMUSG00000020733,ENSMUSG00000020888,ENSMUSG00000020961,ENSMUSG00000021192,ENSMUSG00000021252,ENSMUSG00000022270,ENSMUSG00000022443,ENSMUSG00000022718,ENSMUSG00000022765,…
GO:MF	molecular adaptor activity	GO:0060090	0.000274211	3.56192	422	3367	93	25299	ENSMUSG00000000486,ENSMUSG00000000915,ENSMUSG00000001151,ENSMUSG00000001552,ENSMUSG00000001786,ENSMUSG00000003233,ENSMUSG00000003458,ENSMUSG00000003868,ENSMUSG00000004040,ENSMUSG00000004508,ENSMUSG00000004937,ENSMUSG00000010392,ENSMUSG00000014355,ENSMUSG00000015305,ENSMUSG00000015656,ENSMUSG00000015750,ENSMUSG00000017478,ENSMUSG00000017802,ENSMUSG00000018398,ENSMUSG00000018428,ENSMUSG00000020331,…
GO:MF	intramolecular oxidoreductase activity, transposing S-S bonds	GO:0016864	0.000293865	3.53185	16	3367	11	25299	ENSMUSG00000020571,ENSMUSG00000020689,ENSMUSG00000022012,ENSMUSG00000023272,ENSMUSG00000024614,ENSMUSG00000025130,ENSMUSG00000025823,ENSMUSG00000027248,ENSMUSG00000028343,ENSMUSG00000033684,ENSMUSG00000036327
GO:MF	protein disulfide isomerase activity	GO:0003756	0.000293865	3.53185	16	3367	11	25299	ENSMUSG00000020571,ENSMUSG00000020689,ENSMUSG00000022012,ENSMUSG00000023272,ENSMUSG00000024614,ENSMUSG00000025130,ENSMUSG00000025823,ENSMUSG00000027248,ENSMUSG00000028343,ENSMUSG00000033684,ENSMUSG00000036327
GO:MF	cis-regulatory region sequence-specific DNA binding	GO:0000987	0.00040383	3.3938	1130	3367	207	25299	ENSMUSG00000000078,ENSMUSG00000001156,ENSMUSG00000001280,ENSMUSG00000001542,ENSMUSG00000001911,ENSMUSG00000002250,ENSMUSG00000002617,ENSMUSG00000002983,ENSMUSG00000003154,ENSMUSG00000003184,ENSMUSG00000003847,ENSMUSG00000003868,ENSMUSG00000004040,ENSMUSG00000004151,ENSMUSG00000005267,ENSMUSG00000005698,ENSMUSG00000005718,ENSMUSG00000005886,ENSMUSG00000005897,ENSMUSG00000007216,ENSMUSG00000008575,…
GO:MF	mRNA binding	GO:0003729	0.000505285	3.29646	387	3367	86	25299	ENSMUSG00000001017,ENSMUSG00000003410,ENSMUSG00000003814,ENSMUSG00000004980,ENSMUSG00000006456,ENSMUSG00000007670,ENSMUSG00000008393,ENSMUSG00000015165,ENSMUSG00000016554,ENSMUSG00000018583,ENSMUSG00000018765,ENSMUSG00000020534,ENSMUSG00000020680,ENSMUSG00000020719,ENSMUSG00000020770,ENSMUSG00000020783,ENSMUSG00000020863,ENSMUSG00000021546,ENSMUSG00000021707,ENSMUSG00000022160,ENSMUSG00000022283,…
GO:MF	protein phosphatase binding	GO:0019903	0.000615939	3.21046	179	3367	48	25299	ENSMUSG00000000127,ENSMUSG00000000149,ENSMUSG00000001552,ENSMUSG00000002205,ENSMUSG00000002658,ENSMUSG00000003031,ENSMUSG00000004040,ENSMUSG00000005534,ENSMUSG00000018411,ENSMUSG00000018428,ENSMUSG00000020048,ENSMUSG00000020841,ENSMUSG00000020849,ENSMUSG00000021670,ENSMUSG00000022052,ENSMUSG00000022607,ENSMUSG00000023932,ENSMUSG00000024077,ENSMUSG00000024908,ENSMUSG00000025812,ENSMUSG00000026942,…
GO:MF	phosphotransferase activity, alcohol group as acceptor	GO:0016773	0.000638306	3.19497	701	3367	138	25299	ENSMUSG00000000127,ENSMUSG00000001034,ENSMUSG00000001755,ENSMUSG00000002205,ENSMUSG00000002963,ENSMUSG00000003534,ENSMUSG00000003752,ENSMUSG00000004054,ENSMUSG00000004591,ENSMUSG00000004798,ENSMUSG00000005320,ENSMUSG00000005533,ENSMUSG00000005534,ENSMUSG00000005566,ENSMUSG00000006494,ENSMUSG00000006542,ENSMUSG00000006728,ENSMUSG00000007411,ENSMUSG00000008090,ENSMUSG00000009828,ENSMUSG00000013629,…
GO:MF	RNA polymerase II transcription regulatory region sequence-specific DNA binding	GO:0000977	0.00070206	3.15363	1327	3367	236	25299	ENSMUSG00000000078,ENSMUSG00000000708,ENSMUSG00000001156,ENSMUSG00000001280,ENSMUSG00000001911,ENSMUSG00000002250,ENSMUSG00000002617,ENSMUSG00000002983,ENSMUSG00000003154,ENSMUSG00000003184,ENSMUSG00000003847,ENSMUSG00000003868,ENSMUSG00000004040,ENSMUSG00000004151,ENSMUSG00000005267,ENSMUSG00000005698,ENSMUSG00000005718,ENSMUSG00000005886,ENSMUSG00000005897,ENSMUSG00000007216,ENSMUSG00000008575,…
GO:MF	SH3 domain binding	GO:0017124	0.00080932	3.09188	125	3367	37	25299	ENSMUSG00000000915,ENSMUSG00000003200,ENSMUSG00000011256,ENSMUSG00000018411,ENSMUSG00000020375,ENSMUSG00000020415,ENSMUSG00000021065,ENSMUSG00000021892,ENSMUSG00000022203,ENSMUSG00000022799,ENSMUSG00000023805,ENSMUSG00000024824,ENSMUSG00000026842,ENSMUSG00000027247,ENSMUSG00000028552,ENSMUSG00000028790,ENSMUSG00000028868,ENSMUSG00000028914,ENSMUSG00000028967,ENSMUSG00000029094,ENSMUSG00000030766,…
GO:MF	tubulin binding	GO:0015631	0.000919762	3.03632	375	3367	83	25299	ENSMUSG00000001134,ENSMUSG00000002546,ENSMUSG00000005125,ENSMUSG00000010021,ENSMUSG00000011877,ENSMUSG00000013921,ENSMUSG00000014846,ENSMUSG00000015994,ENSMUSG00000017421,ENSMUSG00000018411,ENSMUSG00000018428,ENSMUSG00000018567,ENSMUSG00000019794,ENSMUSG00000019813,ENSMUSG00000019873,ENSMUSG00000019988,ENSMUSG00000020308,ENSMUSG00000021375,ENSMUSG00000021537,ENSMUSG00000021573,ENSMUSG00000021690,…
GO:MF	histone H3-methyl-lysine-9 demethylase activity	GO:0032454	0.00109561	2.96035	12	3367	9	25299	ENSMUSG00000022096,ENSMUSG00000024201,ENSMUSG00000028397,ENSMUSG00000033326,ENSMUSG00000036940,ENSMUSG00000038025,ENSMUSG00000038773,ENSMUSG00000041229,ENSMUSG00000053470
GO:MF	basal RNA polymerase II transcription machinery binding	GO:0001099	0.00125784	2.90038	58	3367	22	25299	ENSMUSG00000002658,ENSMUSG00000003437,ENSMUSG00000003549,ENSMUSG00000003868,ENSMUSG00000005609,ENSMUSG00000019768,ENSMUSG00000020752,ENSMUSG00000020962,ENSMUSG00000027167,ENSMUSG00000028271,ENSMUSG00000029290,ENSMUSG00000031314,ENSMUSG00000033323,ENSMUSG00000033712,ENSMUSG00000039630,ENSMUSG00000039849,ENSMUSG00000041057,ENSMUSG00000042487,ENSMUSG00000042699,ENSMUSG00000046865,ENSMUSG00000051316,…
GO:MF	basal transcription machinery binding	GO:0001098	0.00125784	2.90038	58	3367	22	25299	ENSMUSG00000002658,ENSMUSG00000003437,ENSMUSG00000003549,ENSMUSG00000003868,ENSMUSG00000005609,ENSMUSG00000019768,ENSMUSG00000020752,ENSMUSG00000020962,ENSMUSG00000027167,ENSMUSG00000028271,ENSMUSG00000029290,ENSMUSG00000031314,ENSMUSG00000033323,ENSMUSG00000033712,ENSMUSG00000039630,ENSMUSG00000039849,ENSMUSG00000041057,ENSMUSG00000042487,ENSMUSG00000042699,ENSMUSG00000046865,ENSMUSG00000051316,…
GO:MF	intramolecular oxidoreductase activity	GO:0016860	0.00125784	2.90038	58	3367	22	25299	ENSMUSG00000015090,ENSMUSG00000020571,ENSMUSG00000020689,ENSMUSG00000021928,ENSMUSG00000022012,ENSMUSG00000022853,ENSMUSG00000023272,ENSMUSG00000024132,ENSMUSG00000024614,ENSMUSG00000025130,ENSMUSG00000025465,ENSMUSG00000025823,ENSMUSG00000027248,ENSMUSG00000028343,ENSMUSG00000029326,ENSMUSG00000031168,ENSMUSG00000033684,ENSMUSG00000036327,ENSMUSG00000053604,ENSMUSG00000053898,ENSMUSG00000058258,…
GO:MF	misfolded protein binding	GO:0051787	0.00133791	2.87357	24	3367	13	25299	ENSMUSG00000004460,ENSMUSG00000009092,ENSMUSG00000015656,ENSMUSG00000018442,ENSMUSG00000022136,ENSMUSG00000022365,ENSMUSG00000022769,ENSMUSG00000024392,ENSMUSG00000026864,ENSMUSG00000030104,ENSMUSG00000059970,ENSMUSG00000090877,ENSMUSG00000091971
GO:MF	kinase activity	GO:0016301	0.00134008	2.87287	779	3367	149	25299	ENSMUSG00000000127,ENSMUSG00000001034,ENSMUSG00000001755,ENSMUSG00000002205,ENSMUSG00000002625,ENSMUSG00000002963,ENSMUSG00000003534,ENSMUSG00000003752,ENSMUSG00000004054,ENSMUSG00000004591,ENSMUSG00000004798,ENSMUSG00000005320,ENSMUSG00000005533,ENSMUSG00000005534,ENSMUSG00000005566,ENSMUSG00000006494,ENSMUSG00000006542,ENSMUSG00000006728,ENSMUSG00000007411,ENSMUSG00000008090,ENSMUSG00000009828,…
GO:MF	mRNA 3'-UTR binding	GO:0003730	0.00135815	2.86705	108	3367	33	25299	ENSMUSG00000003410,ENSMUSG00000004980,ENSMUSG00000007670,ENSMUSG00000008393,ENSMUSG00000015165,ENSMUSG00000020680,ENSMUSG00000020719,ENSMUSG00000021546,ENSMUSG00000022283,ENSMUSG00000022313,ENSMUSG00000023495,ENSMUSG00000025586,ENSMUSG00000027680,ENSMUSG00000027714,ENSMUSG00000027752,ENSMUSG00000028309,ENSMUSG00000028580,ENSMUSG00000030189,ENSMUSG00000030795,ENSMUSG00000030816,ENSMUSG00000032178,…
GO:MF	beta-catenin binding	GO:0008013	0.00142148	2.84726	94	3367	30	25299	ENSMUSG00000003233,ENSMUSG00000003868,ENSMUSG00000009073,ENSMUSG00000019768,ENSMUSG00000019889,ENSMUSG00000019969,ENSMUSG00000020733,ENSMUSG00000021782,ENSMUSG00000023055,ENSMUSG00000024182,ENSMUSG00000024985,ENSMUSG00000025880,ENSMUSG00000028988,ENSMUSG00000028990,ENSMUSG00000029528,ENSMUSG00000030516,ENSMUSG00000031575,ENSMUSG00000031665,ENSMUSG00000033444,ENSMUSG00000034101,ENSMUSG00000037815,…
GO:MF	RNA polymerase II cis-regulatory region sequence-specific DNA binding	GO:0000978	0.00152155	2.81771	1106	3367	200	25299	ENSMUSG00000000078,ENSMUSG00000001156,ENSMUSG00000001280,ENSMUSG00000001911,ENSMUSG00000002250,ENSMUSG00000002617,ENSMUSG00000002983,ENSMUSG00000003154,ENSMUSG00000003184,ENSMUSG00000003847,ENSMUSG00000003868,ENSMUSG00000004040,ENSMUSG00000004151,ENSMUSG00000005267,ENSMUSG00000005698,ENSMUSG00000005718,ENSMUSG00000005886,ENSMUSG00000005897,ENSMUSG00000007216,ENSMUSG00000008575,ENSMUSG00000008855,…
GO:MF	enzyme activator activity	GO:0008047	0.00154488	2.81111	510	3367	105	25299	ENSMUSG00000000346,ENSMUSG00000002250,ENSMUSG00000002307,ENSMUSG00000002496,ENSMUSG00000002658,ENSMUSG00000003348,ENSMUSG00000003585,ENSMUSG00000004633,ENSMUSG00000004677,ENSMUSG00000006398,ENSMUSG00000008734,ENSMUSG00000011832,ENSMUSG00000011877,ENSMUSG00000015354,ENSMUSG00000015750,ENSMUSG00000016128,ENSMUSG00000018166,ENSMUSG00000019433,ENSMUSG00000020130,ENSMUSG00000020167,ENSMUSG00000020463,…
GO:MF	ribonucleoprotein complex binding	GO:0043021	0.00155784	2.80748	174	3367	46	25299	ENSMUSG00000001424,ENSMUSG00000002455,ENSMUSG00000006288,ENSMUSG00000008373,ENSMUSG00000009092,ENSMUSG00000016510,ENSMUSG00000018442,ENSMUSG00000020238,ENSMUSG00000020415,ENSMUSG00000020430,ENSMUSG00000020707,ENSMUSG00000020719,ENSMUSG00000020770,ENSMUSG00000021546,ENSMUSG00000022365,ENSMUSG00000022557,ENSMUSG00000024392,ENSMUSG00000025337,ENSMUSG00000025580,ENSMUSG00000025586,ENSMUSG00000026516,…
GO:MF	phosphatidylinositol phosphate binding	GO:1901981	0.00176936	2.75218	180	3367	47	25299	ENSMUSG00000000915,ENSMUSG00000002812,ENSMUSG00000018293,ENSMUSG00000020790,ENSMUSG00000021706,ENSMUSG00000022451,ENSMUSG00000022808,ENSMUSG00000023277,ENSMUSG00000024104,ENSMUSG00000024535,ENSMUSG00000024687,ENSMUSG00000025812,ENSMUSG00000026879,ENSMUSG00000027423,ENSMUSG00000027831,ENSMUSG00000029578,ENSMUSG00000030616,ENSMUSG00000032737,ENSMUSG00000032812,ENSMUSG00000035629,ENSMUSG00000037295,…
GO:MF	protein demethylase activity	GO:0140457	0.00190934	2.71912	28	3367	14	25299	ENSMUSG00000022096,ENSMUSG00000022724,ENSMUSG00000024201,ENSMUSG00000025332,ENSMUSG00000028397,ENSMUSG00000033326,ENSMUSG00000036940,ENSMUSG00000037369,ENSMUSG00000038025,ENSMUSG00000038080,ENSMUSG00000038773,ENSMUSG00000041229,ENSMUSG00000053470,ENSMUSG00000056962
GO:MF	histone demethylase activity	GO:0032452	0.00190934	2.71912	28	3367	14	25299	ENSMUSG00000022096,ENSMUSG00000022724,ENSMUSG00000024201,ENSMUSG00000025332,ENSMUSG00000028397,ENSMUSG00000033326,ENSMUSG00000036940,ENSMUSG00000037369,ENSMUSG00000038025,ENSMUSG00000038080,ENSMUSG00000038773,ENSMUSG00000041229,ENSMUSG00000053470,ENSMUSG00000056962
GO:MF	promoter-specific chromatin binding	GO:1990841	0.00196959	2.70562	68	3367	24	25299	ENSMUSG00000002658,ENSMUSG00000003184,ENSMUSG00000003549,ENSMUSG00000005198,ENSMUSG00000005566,ENSMUSG00000014039,ENSMUSG00000019768,ENSMUSG00000020063,ENSMUSG00000022394,ENSMUSG00000026739,ENSMUSG00000028271,ENSMUSG00000028800,ENSMUSG00000029687,ENSMUSG00000031314,ENSMUSG00000031666,ENSMUSG00000033006,ENSMUSG00000036390,ENSMUSG00000036940,ENSMUSG00000039630,ENSMUSG00000041235,ENSMUSG00000042699,…
GO:MF	oxidoreductase activity, acting on the CH-CH group of donors	GO:0016627	0.00196959	2.70562	68	3367	24	25299	ENSMUSG00000001642,ENSMUSG00000003809,ENSMUSG00000004880,ENSMUSG00000018574,ENSMUSG00000020648,ENSMUSG00000021213,ENSMUSG00000021594,ENSMUSG00000022742,ENSMUSG00000025153,ENSMUSG00000026003,ENSMUSG00000026189,ENSMUSG00000026853,ENSMUSG00000029233,ENSMUSG00000031969,ENSMUSG00000033308,ENSMUSG00000034926,ENSMUSG00000036138,ENSMUSG00000042647,ENSMUSG00000049090,ENSMUSG00000056666,ENSMUSG00000058454,…
GO:MF	phosphoric ester hydrolase activity	GO:0042578	0.00199197	2.70072	353	3367	78	25299	ENSMUSG00000002963,ENSMUSG00000003518,ENSMUSG00000005899,ENSMUSG00000006127,ENSMUSG00000006782,ENSMUSG00000013997,ENSMUSG00000016933,ENSMUSG00000019822,ENSMUSG00000019889,ENSMUSG00000019907,ENSMUSG00000019989,ENSMUSG00000020422,ENSMUSG00000020525,ENSMUSG00000021054,ENSMUSG00000021177,ENSMUSG00000022092,ENSMUSG00000022414,ENSMUSG00000022425,ENSMUSG00000022607,ENSMUSG00000023805,ENSMUSG00000025269,…
GO:MF	general transcription initiation factor binding	GO:0140296	0.00263311	2.57953	56	3367	21	25299	ENSMUSG00000002658,ENSMUSG00000003549,ENSMUSG00000003868,ENSMUSG00000011158,ENSMUSG00000019768,ENSMUSG00000020962,ENSMUSG00000024927,ENSMUSG00000026672,ENSMUSG00000028191,ENSMUSG00000028271,ENSMUSG00000028932,ENSMUSG00000031314,ENSMUSG00000033323,ENSMUSG00000039630,ENSMUSG00000041215,ENSMUSG00000042079,ENSMUSG00000046865,ENSMUSG00000048100,ENSMUSG00000051316,ENSMUSG00000052684,ENSMUSG00000053477
GO:MF	general transcription initiation factor activity	GO:0140223	0.00297584	2.52639	44	3367	18	25299	ENSMUSG00000002658,ENSMUSG00000003680,ENSMUSG00000011158,ENSMUSG00000016503,ENSMUSG00000019837,ENSMUSG00000020923,ENSMUSG00000020962,ENSMUSG00000022828,ENSMUSG00000026816,ENSMUSG00000028271,ENSMUSG00000029387,ENSMUSG00000031314,ENSMUSG00000031585,ENSMUSG00000039117,ENSMUSG00000047242,ENSMUSG00000051316,ENSMUSG00000067995,ENSMUSG00000106864
GO:MF	2-oxoglutarate-dependent dioxygenase activity	GO:0016706	0.00364846	2.43789	57	3367	21	25299	ENSMUSG00000004846,ENSMUSG00000019055,ENSMUSG00000019916,ENSMUSG00000022096,ENSMUSG00000022724,ENSMUSG00000022849,ENSMUSG00000024201,ENSMUSG00000025130,ENSMUSG00000025332,ENSMUSG00000028397,ENSMUSG00000028641,ENSMUSG00000033326,ENSMUSG00000034832,ENSMUSG00000037369,ENSMUSG00000038025,ENSMUSG00000038773,ENSMUSG00000041229,ENSMUSG00000042650,ENSMUSG00000047146,ENSMUSG00000053470,ENSMUSG00000056962
GO:MF	GTP binding	GO:0005525	0.00499598	2.30138	385	3367	82	25299	ENSMUSG00000000001,ENSMUSG00000000149,ENSMUSG00000000486,ENSMUSG00000001833,ENSMUSG00000001847,ENSMUSG00000002233,ENSMUSG00000004768,ENSMUSG00000004788,ENSMUSG00000005534,ENSMUSG00000006699,ENSMUSG00000007815,ENSMUSG00000008859,ENSMUSG00000010086,ENSMUSG00000011148,ENSMUSG00000018398,ENSMUSG00000019173,ENSMUSG00000019478,ENSMUSG00000019917,ENSMUSG00000019977,ENSMUSG00000020132,ENSMUSG00000020486,…
GO:MF	microtubule binding	GO:0008017	0.00521105	2.28307	264	3367	61	25299	ENSMUSG00000002546,ENSMUSG00000005125,ENSMUSG00000010021,ENSMUSG00000013921,ENSMUSG00000015994,ENSMUSG00000017421,ENSMUSG00000018411,ENSMUSG00000018428,ENSMUSG00000018567,ENSMUSG00000019794,ENSMUSG00000019813,ENSMUSG00000019873,ENSMUSG00000020308,ENSMUSG00000021375,ENSMUSG00000021537,ENSMUSG00000021573,ENSMUSG00000021690,ENSMUSG00000022048,ENSMUSG00000022678,ENSMUSG00000023999,ENSMUSG00000024068,…
GO:MF	single-stranded DNA helicase activity	GO:0017116	0.00551494	2.25846	23	3367	12	25299	ENSMUSG00000002870,ENSMUSG00000005410,ENSMUSG00000022673,ENSMUSG00000022881,ENSMUSG00000023104,ENSMUSG00000027353,ENSMUSG00000029363,ENSMUSG00000029730,ENSMUSG00000041859,ENSMUSG00000042699,ENSMUSG00000046691,ENSMUSG00000058298
GO:MF	core promoter sequence-specific DNA binding	GO:0001046	0.00625207	2.20398	46	3367	18	25299	ENSMUSG00000000902,ENSMUSG00000003423,ENSMUSG00000003868,ENSMUSG00000005198,ENSMUSG00000016559,ENSMUSG00000020923,ENSMUSG00000020962,ENSMUSG00000024431,ENSMUSG00000024927,ENSMUSG00000026565,ENSMUSG00000028271,ENSMUSG00000028800,ENSMUSG00000029249,ENSMUSG00000029687,ENSMUSG00000030067,ENSMUSG00000031314,ENSMUSG00000039117,ENSMUSG00000060743
GO:MF	GTPase activity	GO:0003924	0.00667719	2.17541	306	3367	68	25299	ENSMUSG00000000001,ENSMUSG00000000149,ENSMUSG00000000486,ENSMUSG00000001847,ENSMUSG00000002233,ENSMUSG00000004768,ENSMUSG00000006699,ENSMUSG00000007815,ENSMUSG00000008859,ENSMUSG00000010086,ENSMUSG00000011148,ENSMUSG00000018398,ENSMUSG00000019173,ENSMUSG00000019478,ENSMUSG00000019977,ENSMUSG00000020132,ENSMUSG00000020486,ENSMUSG00000020537,ENSMUSG00000020671,ENSMUSG00000020732,ENSMUSG00000021573,…
GO:MF	nuclear thyroid hormone receptor binding	GO:0046966	0.00727536	2.13815	27	3367	13	25299	ENSMUSG00000005886,ENSMUSG00000022096,ENSMUSG00000028271,ENSMUSG00000030795,ENSMUSG00000031935,ENSMUSG00000034297,ENSMUSG00000037447,ENSMUSG00000038369,ENSMUSG00000038622,ENSMUSG00000039656,ENSMUSG00000043962,ENSMUSG00000051316,ENSMUSG00000079487
GO:MF	insulin receptor binding	GO:0005158	0.00727536	2.13815	27	3367	13	25299	ENSMUSG00000005533,ENSMUSG00000016933,ENSMUSG00000022808,ENSMUSG00000022892,ENSMUSG00000027540,ENSMUSG00000032382,ENSMUSG00000032740,ENSMUSG00000033295,ENSMUSG00000037370,ENSMUSG00000038894,ENSMUSG00000041417,ENSMUSG00000043733,ENSMUSG00000073725
GO:MF	cAMP response element binding	GO:0035497	0.00767864	2.11472	17	3367	10	25299	ENSMUSG00000015461,ENSMUSG00000025958,ENSMUSG00000026663,ENSMUSG00000027938,ENSMUSG00000028466,ENSMUSG00000032228,ENSMUSG00000035041,ENSMUSG00000038648,ENSMUSG00000052684,ENSMUSG00000099083
GO:MF	p53 binding	GO:0002039	0.00793783	2.1003	73	3367	24	25299	ENSMUSG00000000902,ENSMUSG00000002307,ENSMUSG00000003190,ENSMUSG00000009291,ENSMUSG00000020032,ENSMUSG00000020063,ENSMUSG00000020696,ENSMUSG00000024182,ENSMUSG00000026510,ENSMUSG00000028309,ENSMUSG00000028639,ENSMUSG00000028680,ENSMUSG00000028800,ENSMUSG00000029397,ENSMUSG00000029833,ENSMUSG00000031314,ENSMUSG00000031660,ENSMUSG00000033596,ENSMUSG00000036940,ENSMUSG00000039661,ENSMUSG00000039725,…
GO:MF	cell adhesion molecule binding	GO:0050839	0.00865384	2.06279	291	3367	65	25299	ENSMUSG00000000127,ENSMUSG00000001552,ENSMUSG00000003814,ENSMUSG00000005125,ENSMUSG00000009073,ENSMUSG00000019969,ENSMUSG00000020458,ENSMUSG00000020689,ENSMUSG00000020758,ENSMUSG00000021501,ENSMUSG00000022321,ENSMUSG00000022443,ENSMUSG00000022607,ENSMUSG00000022892,ENSMUSG00000024812,ENSMUSG00000025130,ENSMUSG00000025809,ENSMUSG00000026442,ENSMUSG00000026836,ENSMUSG00000026991,ENSMUSG00000027087,…
GO:MF	GTPase activator activity	GO:0005096	0.00948857	2.0228	235	3367	55	25299	ENSMUSG00000002496,ENSMUSG00000004633,ENSMUSG00000004677,ENSMUSG00000011832,ENSMUSG00000011877,ENSMUSG00000016128,ENSMUSG00000019433,ENSMUSG00000020130,ENSMUSG00000020536,ENSMUSG00000021697,ENSMUSG00000022799,ENSMUSG00000023923,ENSMUSG00000024493,ENSMUSG00000025132,ENSMUSG00000025154,ENSMUSG00000025485,ENSMUSG00000026024,ENSMUSG00000026475,ENSMUSG00000027247,ENSMUSG00000027255,ENSMUSG00000027429,…
GO:MF	polyubiquitin modification-dependent protein binding	GO:0031593	0.0102908	1.98755	56	3367	20	25299	ENSMUSG00000005262,ENSMUSG00000005312,ENSMUSG00000015755,ENSMUSG00000015837,ENSMUSG00000024392,ENSMUSG00000026203,ENSMUSG00000026672,ENSMUSG00000028452,ENSMUSG00000028552,ENSMUSG00000030967,ENSMUSG00000031986,ENSMUSG00000033510,ENSMUSG00000036086,ENSMUSG00000038495,ENSMUSG00000038712,ENSMUSG00000039703,ENSMUSG00000045374,ENSMUSG00000047098,ENSMUSG00000052139,ENSMUSG00000071655
GO:MF	RNA polymerase II core promoter sequence-specific DNA binding	GO:0000979	0.0124654	1.9043	21	3367	11	25299	ENSMUSG00000003868,ENSMUSG00000016559,ENSMUSG00000020962,ENSMUSG00000024927,ENSMUSG00000026565,ENSMUSG00000028271,ENSMUSG00000028800,ENSMUSG00000029249,ENSMUSG00000029687,ENSMUSG00000031314,ENSMUSG00000060743
GO:MF	lyase activity	GO:0016829	0.0159925	1.79608	200	3367	48	25299	ENSMUSG00000006517,ENSMUSG00000010911,ENSMUSG00000020097,ENSMUSG00000020182,ENSMUSG00000020534,ENSMUSG00000021884,ENSMUSG00000022471,ENSMUSG00000022680,ENSMUSG00000022840,ENSMUSG00000022853,ENSMUSG00000023044,ENSMUSG00000023452,ENSMUSG00000024026,ENSMUSG00000024039,ENSMUSG00000024132,ENSMUSG00000024507,ENSMUSG00000024556,ENSMUSG00000024588,ENSMUSG00000025153,ENSMUSG00000025403,ENSMUSG00000025465,…
GO:MF	flavin adenine dinucleotide binding	GO:0050660	0.0160408	1.79477	95	3367	28	25299	ENSMUSG00000000811,ENSMUSG00000003809,ENSMUSG00000005514,ENSMUSG00000005803,ENSMUSG00000006471,ENSMUSG00000015970,ENSMUSG00000018574,ENSMUSG00000020038,ENSMUSG00000020648,ENSMUSG00000022351,ENSMUSG00000025037,ENSMUSG00000026003,ENSMUSG00000028088,ENSMUSG00000029998,ENSMUSG00000031584,ENSMUSG00000031969,ENSMUSG00000032763,ENSMUSG00000033308,ENSMUSG00000033684,ENSMUSG00000034926,ENSMUSG00000036940,…
GO:MF	JUN kinase binding	GO:0008432	0.0170528	1.7682	15	3367	9	25299	ENSMUSG00000004263,ENSMUSG00000022607,ENSMUSG00000024590,ENSMUSG00000027223,ENSMUSG00000029003,ENSMUSG00000030203,ENSMUSG00000036503,ENSMUSG00000039384,ENSMUSG00000060803
GO:MF	3-hydroxyacyl-CoA dehydrogenase activity	GO:0003857	0.0192895	1.71468	7	3367	6	25299	ENSMUSG00000022853,ENSMUSG00000024507,ENSMUSG00000025260,ENSMUSG00000025745,ENSMUSG00000027195,ENSMUSG00000027984
GO:MF	metalloaminopeptidase activity	GO:0070006	0.0219286	1.65899	22	3367	11	25299	ENSMUSG00000001441,ENSMUSG00000015889,ENSMUSG00000025027,ENSMUSG00000026269,ENSMUSG00000036112,ENSMUSG00000039263,ENSMUSG00000039682,ENSMUSG00000041921,ENSMUSG00000041926,ENSMUSG00000063904,ENSMUSG00000063931
GO:MF	oxidoreductase activity, acting on CH-OH group of donors	GO:0016614	0.0219845	1.65788	164	3367	41	25299	ENSMUSG00000001642,ENSMUSG00000009905,ENSMUSG00000010025,ENSMUSG00000015970,ENSMUSG00000021094,ENSMUSG00000021123,ENSMUSG00000021213,ENSMUSG00000021670,ENSMUSG00000022853,ENSMUSG00000023019,ENSMUSG00000024507,ENSMUSG00000024556,ENSMUSG00000025153,ENSMUSG00000025260,ENSMUSG00000025745,ENSMUSG00000025950,ENSMUSG00000026170,ENSMUSG00000026827,ENSMUSG00000027195,ENSMUSG00000027984,ENSMUSG00000028138,…
GO:MF	ubiquitin binding	GO:0043130	0.0243312	1.61384	97	3367	28	25299	ENSMUSG00000001786,ENSMUSG00000004535,ENSMUSG00000015149,ENSMUSG00000015755,ENSMUSG00000015837,ENSMUSG00000017119,ENSMUSG00000018378,ENSMUSG00000020412,ENSMUSG00000022111,ENSMUSG00000025616,ENSMUSG00000025873,ENSMUSG00000026203,ENSMUSG00000026672,ENSMUSG00000026718,ENSMUSG00000028437,ENSMUSG00000031751,ENSMUSG00000031813,ENSMUSG00000031986,ENSMUSG00000038429,ENSMUSG00000038518,ENSMUSG00000039041,…
GO:MF	ATPase binding	GO:0051117	0.024396	1.61268	102	3367	29	25299	ENSMUSG00000001750,ENSMUSG00000001847,ENSMUSG00000003423,ENSMUSG00000003458,ENSMUSG00000003868,ENSMUSG00000005262,ENSMUSG00000008859,ENSMUSG00000019478,ENSMUSG00000019768,ENSMUSG00000019969,ENSMUSG00000021189,ENSMUSG00000021546,ENSMUSG00000022365,ENSMUSG00000022769,ENSMUSG00000022867,ENSMUSG00000024807,ENSMUSG00000026466,ENSMUSG00000027488,ENSMUSG00000032050,ENSMUSG00000032412,ENSMUSG00000032826,…
GO:MF	guanyl nucleotide binding	GO:0019001	0.0254178	1.59486	408	3367	83	25299	ENSMUSG00000000001,ENSMUSG00000000149,ENSMUSG00000000486,ENSMUSG00000001833,ENSMUSG00000001847,ENSMUSG00000002233,ENSMUSG00000004768,ENSMUSG00000004788,ENSMUSG00000005534,ENSMUSG00000006699,ENSMUSG00000007815,ENSMUSG00000008859,ENSMUSG00000010086,ENSMUSG00000011148,ENSMUSG00000018398,ENSMUSG00000019173,ENSMUSG00000019478,ENSMUSG00000019917,ENSMUSG00000019977,ENSMUSG00000020132,ENSMUSG00000020486,…
GO:MF	guanyl ribonucleotide binding	GO:0032561	0.0254178	1.59486	408	3367	83	25299	ENSMUSG00000000001,ENSMUSG00000000149,ENSMUSG00000000486,ENSMUSG00000001833,ENSMUSG00000001847,ENSMUSG00000002233,ENSMUSG00000004768,ENSMUSG00000004788,ENSMUSG00000005534,ENSMUSG00000006699,ENSMUSG00000007815,ENSMUSG00000008859,ENSMUSG00000010086,ENSMUSG00000011148,ENSMUSG00000018398,ENSMUSG00000019173,ENSMUSG00000019478,ENSMUSG00000019917,ENSMUSG00000019977,ENSMUSG00000020132,ENSMUSG00000020486,…
GO:MF	phosphatidylinositol-3,5-bisphosphate binding	GO:0080025	0.0294268	1.53126	30	3367	13	25299	ENSMUSG00000000915,ENSMUSG00000024104,ENSMUSG00000027423,ENSMUSG00000029578,ENSMUSG00000038696,ENSMUSG00000038844,ENSMUSG00000039382,ENSMUSG00000039959,ENSMUSG00000040428,ENSMUSG00000041801,ENSMUSG00000041895,ENSMUSG00000049076,ENSMUSG00000051355
GO:MF	chromatin DNA binding	GO:0031490	0.0296834	1.52749	103	3367	29	25299	ENSMUSG00000001065,ENSMUSG00000003038,ENSMUSG00000003868,ENSMUSG00000004040,ENSMUSG00000005698,ENSMUSG00000016409,ENSMUSG00000016559,ENSMUSG00000020893,ENSMUSG00000022096,ENSMUSG00000024927,ENSMUSG00000028896,ENSMUSG00000029687,ENSMUSG00000031245,ENSMUSG00000031386,ENSMUSG00000034341,ENSMUSG00000035673,ENSMUSG00000036181,ENSMUSG00000037369,ENSMUSG00000038773,ENSMUSG00000039630,ENSMUSG00000039656,…
GO:MF	protein kinase activity	GO:0004672	0.0312715	1.50485	596	3367	113	25299	ENSMUSG00000000127,ENSMUSG00000001034,ENSMUSG00000002205,ENSMUSG00000003534,ENSMUSG00000004054,ENSMUSG00000004591,ENSMUSG00000004798,ENSMUSG00000005320,ENSMUSG00000005533,ENSMUSG00000005534,ENSMUSG00000005566,ENSMUSG00000006494,ENSMUSG00000006542,ENSMUSG00000006728,ENSMUSG00000007411,ENSMUSG00000008090,ENSMUSG00000009828,ENSMUSG00000013629,ENSMUSG00000013766,ENSMUSG00000016528,ENSMUSG00000017868,…
GO:MF	ubiquitin-like protein binding	GO:0032182	0.0336459	1.47307	119	3367	32	25299	ENSMUSG00000001786,ENSMUSG00000004535,ENSMUSG00000015149,ENSMUSG00000015755,ENSMUSG00000015837,ENSMUSG00000017119,ENSMUSG00000018378,ENSMUSG00000020412,ENSMUSG00000022111,ENSMUSG00000022867,ENSMUSG00000025616,ENSMUSG00000025873,ENSMUSG00000026203,ENSMUSG00000026672,ENSMUSG00000026718,ENSMUSG00000028437,ENSMUSG00000031751,ENSMUSG00000031813,ENSMUSG00000031986,ENSMUSG00000036986,ENSMUSG00000038429,…
GO:MF	3'-5' exonuclease activity	GO:0008408	0.0357625	1.44657	47	3367	17	25299	ENSMUSG00000005682,ENSMUSG00000017264,ENSMUSG00000020515,ENSMUSG00000022248,ENSMUSG00000022685,ENSMUSG00000024824,ENSMUSG00000025269,ENSMUSG00000027433,ENSMUSG00000028688,ENSMUSG00000030051,ENSMUSG00000031527,ENSMUSG00000031583,ENSMUSG00000032026,ENSMUSG00000032705,ENSMUSG00000038644,ENSMUSG00000048039,ENSMUSG00000053333
GO:MF	oxidoreductase activity, acting on a sulfur group of donors	GO:0016667	0.037362	1.42757	56	3367	19	25299	ENSMUSG00000000811,ENSMUSG00000005803,ENSMUSG00000020571,ENSMUSG00000022012,ENSMUSG00000024579,ENSMUSG00000024614,ENSMUSG00000025069,ENSMUSG00000025130,ENSMUSG00000025823,ENSMUSG00000027248,ENSMUSG00000028567,ENSMUSG00000029998,ENSMUSG00000031109,ENSMUSG00000031584,ENSMUSG00000033684,ENSMUSG00000036327,ENSMUSG00000049858,ENSMUSG00000068874,ENSMUSG00000075705
GO:MF	nuclease activity	GO:0004518	0.0388599	1.4105	218	3367	50	25299	ENSMUSG00000001424,ENSMUSG00000003549,ENSMUSG00000005682,ENSMUSG00000010751,ENSMUSG00000017264,ENSMUSG00000018583,ENSMUSG00000019989,ENSMUSG00000020515,ENSMUSG00000020549,ENSMUSG00000020630,ENSMUSG00000021177,ENSMUSG00000021287,ENSMUSG00000021418,ENSMUSG00000022248,ENSMUSG00000022323,ENSMUSG00000022425,ENSMUSG00000022685,ENSMUSG00000024742,ENSMUSG00000024785,ENSMUSG00000024824,ENSMUSG00000024906,…
GO:MF	demethylase activity	GO:0032451	0.0393492	1.40506	43	3367	16	25299	ENSMUSG00000001467,ENSMUSG00000022096,ENSMUSG00000022724,ENSMUSG00000024201,ENSMUSG00000025332,ENSMUSG00000028397,ENSMUSG00000033326,ENSMUSG00000036940,ENSMUSG00000037369,ENSMUSG00000038025,ENSMUSG00000038080,ENSMUSG00000038773,ENSMUSG00000041229,ENSMUSG00000042650,ENSMUSG00000053470,ENSMUSG00000056962
GO:MF	oxidoreductase activity, acting on the CH-OH group of donors, NAD or NADP as acceptor	GO:0016616	0.0413489	1.38354	152	3367	38	25299	ENSMUSG00000001642,ENSMUSG00000009905,ENSMUSG00000021094,ENSMUSG00000021123,ENSMUSG00000021213,ENSMUSG00000021670,ENSMUSG00000022853,ENSMUSG00000023019,ENSMUSG00000024507,ENSMUSG00000024556,ENSMUSG00000025153,ENSMUSG00000025260,ENSMUSG00000025745,ENSMUSG00000025950,ENSMUSG00000026170,ENSMUSG00000026827,ENSMUSG00000027195,ENSMUSG00000027984,ENSMUSG00000028138,ENSMUSG00000028743,ENSMUSG00000028961,…
GO:MF	damaged DNA binding	GO:0003684	0.0420757	1.37597	61	3367	20	25299	ENSMUSG00000000751,ENSMUSG00000003549,ENSMUSG00000005370,ENSMUSG00000020608,ENSMUSG00000022471,ENSMUSG00000024174,ENSMUSG00000024740,ENSMUSG00000027342,ENSMUSG00000027845,ENSMUSG00000028884,ENSMUSG00000030400,ENSMUSG00000031536,ENSMUSG00000031583,ENSMUSG00000032298,ENSMUSG00000033762,ENSMUSG00000038644,ENSMUSG00000038806,ENSMUSG00000041429,ENSMUSG00000051768,ENSMUSG00000066551
GO:MF	nuclear receptor coactivator activity	GO:0030374	0.0428349	1.3682	52	3367	18	25299	ENSMUSG00000000561,ENSMUSG00000005886,ENSMUSG00000006456,ENSMUSG00000023055,ENSMUSG00000025066,ENSMUSG00000027678,ENSMUSG00000030059,ENSMUSG00000031935,ENSMUSG00000033712,ENSMUSG00000036940,ENSMUSG00000037013,ENSMUSG00000038369,ENSMUSG00000039656,ENSMUSG00000042506,ENSMUSG00000048930,ENSMUSG00000054808,ENSMUSG00000055491,ENSMUSG00000057672
GO:MF	unfolded protein binding	GO:0051082	0.0442854	1.35374	90	3367	26	25299	ENSMUSG00000001416,ENSMUSG00000002190,ENSMUSG00000003814,ENSMUSG00000004460,ENSMUSG00000015656,ENSMUSG00000019471,ENSMUSG00000020048,ENSMUSG00000020328,ENSMUSG00000020368,ENSMUSG00000023944,ENSMUSG00000024041,ENSMUSG00000024580,ENSMUSG00000024780,ENSMUSG00000024807,ENSMUSG00000026203,ENSMUSG00000026864,ENSMUSG00000030007,ENSMUSG00000031197,ENSMUSG00000031657,ENSMUSG00000032060,ENSMUSG00000034024,…
GO:MF	deacetylase activity	GO:0019213	0.0442941	1.35365	35	3367	14	25299	ENSMUSG00000008855,ENSMUSG00000015149,ENSMUSG00000020063,ENSMUSG00000021189,ENSMUSG00000025138,ENSMUSG00000028800,ENSMUSG00000029524,ENSMUSG00000034245,ENSMUSG00000036278,ENSMUSG00000036820,ENSMUSG00000040771,ENSMUSG00000054008,ENSMUSG00000062906,ENSMUSG00000071646
GO:MF	RNA helicase activity	GO:0003724	0.0491245	1.3087	71	3367	22	25299	ENSMUSG00000001674,ENSMUSG00000015023,ENSMUSG00000017999,ENSMUSG00000018425,ENSMUSG00000018583,ENSMUSG00000019432,ENSMUSG00000020075,ENSMUSG00000020677,ENSMUSG00000020705,ENSMUSG00000020719,ENSMUSG00000024422,ENSMUSG00000025580,ENSMUSG00000026404,ENSMUSG00000029599,ENSMUSG00000032097,ENSMUSG00000037149,ENSMUSG00000037993,ENSMUSG00000040356,ENSMUSG00000042699,ENSMUSG00000057788,ENSMUSG00000058301,…
GO:BP	organonitrogen compound metabolic process	GO:1901564	9.78589e-118	117.009	6554	3387	1384	27350	ENSMUSG00000000001,ENSMUSG00000000120,ENSMUSG00000000127,ENSMUSG00000000148,ENSMUSG00000000149,ENSMUSG00000000275,ENSMUSG00000000340,ENSMUSG00000000346,ENSMUSG00000000561,ENSMUSG00000000708,ENSMUSG00000000743,ENSMUSG00000000791,ENSMUSG00000000902,ENSMUSG00000000915,ENSMUSG00000001017,ENSMUSG00000001018,ENSMUSG00000001034,ENSMUSG00000001280,ENSMUSG00000001441,ENSMUSG00000001467,ENSMUSG00000001642,…
GO:BP	cellular process	GO:0009987	1.29968e-110	109.886	20933	3387	3073	27350	ENSMUSG00000000001,ENSMUSG00000000028,ENSMUSG00000000078,ENSMUSG00000000085,ENSMUSG00000000120,ENSMUSG00000000125,ENSMUSG00000000127,ENSMUSG00000000148,ENSMUSG00000000149,ENSMUSG00000000154,ENSMUSG00000000275,ENSMUSG00000000340,ENSMUSG00000000346,ENSMUSG00000000374,ENSMUSG00000000486,ENSMUSG00000000561,ENSMUSG00000000605,ENSMUSG00000000631,ENSMUSG00000000708,ENSMUSG00000000743,ENSMUSG00000000751,…
USG00000031953	ENSMUSG00000031955	ENSMUSG00000031959	ENSMUSG00000031967	ENSMUSG00000031969	ENSMUSG00000031974	ENSMUSG00000031985	ENSMUSG00000031986	ENSMUSG00000031990	ENSMUSG00000031996	ENSMUSG00000032010	ENSMUSG00000032012	ENSMUSG00000032026	ENSMUSG00000032033	ENSMUSG00000032038	ENSMUSG00000032040	ENSMUSG00000032041	ENSMUSG00000032046	ENSMUSG00000032050	ENSMUSG00000032058	ENSMUSG00000032059	ENSMUSG00000032060	ENSMUSG00000032064	ENSMUSG00000032076	ENSMUSG00000032077	ENSMUSG00000032086	ENSMUSG00000032087	ENSMUSG00000032096	ENSMUSG00000032097	ENSMUSG00000032109	ENSMUSG00000032115	ENSMUSG00000032116	ENSMUSG00000032118	ENSMUSG00000032126	ENSMUSG00000032127	ENSMUSG00000032135	ENSMUSG00000032175	ENSMUSG00000032178	ENSMUSG00000032180	ENSMUSG00000032193	ENSMUSG00000032194	ENSMUSG00000032212	ENSMUSG00000032220	ENSMUSG00000032228	ENSMUSG00000032265	ENSMUSG00000032280	ENSMUSG00000032288	ENSMUSG00000032289	ENSMUSG00000032298	ENSMUSG00000032340
GO:BP	biosynthetic process	GO:0009058	1.13265e-98	97.9459	5968	3387	1248	27350	ENSMUSG00000000078,ENSMUSG00000000085,ENSMUSG00000000120,ENSMUSG00000000127,ENSMUSG00000000275,ENSMUSG00000000561,ENSMUSG00000000708,ENSMUSG00000000751,ENSMUSG00000000776,ENSMUSG00000000902,ENSMUSG00000000942,ENSMUSG00000001016,ENSMUSG00000001034,ENSMUSG00000001065,ENSMUSG00000001134,ENSMUSG00000001156,ENSMUSG00000001280,ENSMUSG00000001416,ENSMUSG00000001418,ENSMUSG00000001467,ENSMUSG00000001542,…
GO:BP	organic substance biosynthetic process	GO:1901576	2.40585e-98	97.6187	5860	3387	1231	27350	ENSMUSG00000000078,ENSMUSG00000000085,ENSMUSG00000000120,ENSMUSG00000000127,ENSMUSG00000000275,ENSMUSG00000000561,ENSMUSG00000000708,ENSMUSG00000000751,ENSMUSG00000000776,ENSMUSG00000000902,ENSMUSG00000000942,ENSMUSG00000001016,ENSMUSG00000001034,ENSMUSG00000001065,ENSMUSG00000001134,ENSMUSG00000001156,ENSMUSG00000001280,ENSMUSG00000001416,ENSMUSG00000001418,ENSMUSG00000001467,ENSMUSG00000001542,…
GO:BP	regulation of cellular metabolic process	GO:0031323	1.92021e-95	94.7167	5698	3387	1199	27350	ENSMUSG00000000001,ENSMUSG00000000078,ENSMUSG00000000085,ENSMUSG00000000120,ENSMUSG00000000127,ENSMUSG00000000148,ENSMUSG00000000149,ENSMUSG00000000275,ENSMUSG00000000346,ENSMUSG00000000561,ENSMUSG00000000708,ENSMUSG00000000902,ENSMUSG00000000942,ENSMUSG00000001016,ENSMUSG00000001017,ENSMUSG00000001034,ENSMUSG00000001065,ENSMUSG00000001134,ENSMUSG00000001156,ENSMUSG00000001280,ENSMUSG00000001416,…
GO:BP	protein metabolic process	GO:0019538	1.61109e-94	93.7929	5555	3387	1175	27350	ENSMUSG00000000120,ENSMUSG00000000127,ENSMUSG00000000148,ENSMUSG00000000149,ENSMUSG00000000275,ENSMUSG00000000346,ENSMUSG00000000561,ENSMUSG00000000708,ENSMUSG00000000743,ENSMUSG00000000791,ENSMUSG00000000902,ENSMUSG00000000915,ENSMUSG00000001017,ENSMUSG00000001018,ENSMUSG00000001034,ENSMUSG00000001280,ENSMUSG00000001441,ENSMUSG00000001467,ENSMUSG00000001750,ENSMUSG00000001773,ENSMUSG00000001785,…
GO:BP	regulation of primary metabolic process	GO:0080090	1.92917e-92	91.7146	6007	3387	1237	27350	ENSMUSG00000000078,ENSMUSG00000000085,ENSMUSG00000000120,ENSMUSG00000000127,ENSMUSG00000000148,ENSMUSG00000000149,ENSMUSG00000000275,ENSMUSG00000000346,ENSMUSG00000000561,ENSMUSG00000000708,ENSMUSG00000000902,ENSMUSG00000000915,ENSMUSG00000000942,ENSMUSG00000001016,ENSMUSG00000001017,ENSMUSG00000001034,ENSMUSG00000001065,ENSMUSG00000001134,ENSMUSG00000001156,ENSMUSG00000001280,ENSMUSG00000001416,…
GO:BP	cellular biosynthetic process	GO:0044249	2.69305e-91	90.5698	5786	3387	1201	27350	ENSMUSG00000000078,ENSMUSG00000000085,ENSMUSG00000000120,ENSMUSG00000000127,ENSMUSG00000000275,ENSMUSG00000000561,ENSMUSG00000000708,ENSMUSG00000000751,ENSMUSG00000000776,ENSMUSG00000000902,ENSMUSG00000000942,ENSMUSG00000001016,ENSMUSG00000001034,ENSMUSG00000001065,ENSMUSG00000001134,ENSMUSG00000001156,ENSMUSG00000001280,ENSMUSG00000001416,ENSMUSG00000001418,ENSMUSG00000001542,ENSMUSG00000001552,…
GO:BP	cellular macromolecule metabolic process	GO:0044260	3.47419e-91	90.4591	3162	3387	785	27350	ENSMUSG00000000028,ENSMUSG00000000149,ENSMUSG00000000275,ENSMUSG00000000561,ENSMUSG00000000708,ENSMUSG00000000743,ENSMUSG00000000751,ENSMUSG00000000902,ENSMUSG00000000934,ENSMUSG00000001017,ENSMUSG00000001416,ENSMUSG00000001424,ENSMUSG00000001785,ENSMUSG00000001786,ENSMUSG00000001847,ENSMUSG00000001911,ENSMUSG00000001924,ENSMUSG00000002015,ENSMUSG00000002017,ENSMUSG00000002102,ENSMUSG00000002190,…
GO:BP	primary metabolic process	GO:0044238	2.25832e-90	89.6462	13177	3387	2188	27350	ENSMUSG00000000001,ENSMUSG00000000028,ENSMUSG00000000078,ENSMUSG00000000085,ENSMUSG00000000120,ENSMUSG00000000127,ENSMUSG00000000148,ENSMUSG00000000149,ENSMUSG00000000275,ENSMUSG00000000340,ENSMUSG00000000346,ENSMUSG00000000561,ENSMUSG00000000708,ENSMUSG00000000743,ENSMUSG00000000751,ENSMUSG00000000776,ENSMUSG00000000791,ENSMUSG00000000902,ENSMUSG00000000915,ENSMUSG00000000934,ENSMUSG00000000942,…
USG00000041974	ENSMUSG00000042029	ENSMUSG00000042046	ENSMUSG00000042066	ENSMUSG00000042079	ENSMUSG00000042097	ENSMUSG00000042105	ENSMUSG00000042167	ENSMUSG00000042178	ENSMUSG00000042211	ENSMUSG00000042289	ENSMUSG00000042320	ENSMUSG00000042390	ENSMUSG00000042410	ENSMUSG00000042419	ENSMUSG00000042428	ENSMUSG00000042448	ENSMUSG00000042472	ENSMUSG00000042487	ENSMUSG00000042502	ENSMUSG00000042506	ENSMUSG00000042507	ENSMUSG00000042557	ENSMUSG00000042569	ENSMUSG00000042625	ENSMUSG00000042647	ENSMUSG00000042650	ENSMUSG00000042662	ENSMUSG00000042677	ENSMUSG00000042682	ENSMUSG00000042694	ENSMUSG00000042699	ENSMUSG00000042903	ENSMUSG00000043059	ENSMUSG00000043067	ENSMUSG00000043154	ENSMUSG00000043207	ENSMUSG00000043257	ENSMUSG00000043279	ENSMUSG00000043290	ENSMUSG00000043411	ENSMUSG00000043448	ENSMUSG00000043456	ENSMUSG00000043487	ENSMUSG00000043572	ENSMUSG00000043587	ENSMUSG00000043648	ENSMUSG00000043683	ENSMUSG00000043733	ENSMUSG00000043753
GO:BP	negative regulation of cellular process	GO:0048523	2.73611e-89	88.5629	5016	3387	1079	27350	ENSMUSG00000000001,ENSMUSG00000000085,ENSMUSG00000000120,ENSMUSG00000000125,ENSMUSG00000000127,ENSMUSG00000000149,ENSMUSG00000000561,ENSMUSG00000000631,ENSMUSG00000000708,ENSMUSG00000000743,ENSMUSG00000000902,ENSMUSG00000000915,ENSMUSG00000001018,ENSMUSG00000001034,ENSMUSG00000001036,ENSMUSG00000001134,ENSMUSG00000001156,ENSMUSG00000001467,ENSMUSG00000001518,ENSMUSG00000001521,ENSMUSG00000001552,…
GO:BP	regulation of nitrogen compound metabolic process	GO:0051171	3.04495e-88	87.5164	5829	3387	1199	27350	ENSMUSG00000000078,ENSMUSG00000000085,ENSMUSG00000000120,ENSMUSG00000000127,ENSMUSG00000000148,ENSMUSG00000000149,ENSMUSG00000000275,ENSMUSG00000000346,ENSMUSG00000000561,ENSMUSG00000000708,ENSMUSG00000000902,ENSMUSG00000000915,ENSMUSG00000000942,ENSMUSG00000001016,ENSMUSG00000001017,ENSMUSG00000001034,ENSMUSG00000001065,ENSMUSG00000001134,ENSMUSG00000001156,ENSMUSG00000001280,ENSMUSG00000001416,…
GO:BP	biological regulation	GO:0065007	2.98341e-87	86.5253	14096	3387	2289	27350	ENSMUSG00000000001,ENSMUSG00000000078,ENSMUSG00000000085,ENSMUSG00000000120,ENSMUSG00000000125,ENSMUSG00000000127,ENSMUSG00000000148,ENSMUSG00000000149,ENSMUSG00000000275,ENSMUSG00000000346,ENSMUSG00000000486,ENSMUSG00000000561,ENSMUSG00000000631,ENSMUSG00000000708,ENSMUSG00000000743,ENSMUSG00000000751,ENSMUSG00000000776,ENSMUSG00000000791,ENSMUSG00000000811,ENSMUSG00000000902,ENSMUSG00000000915,…
USG00000040356	ENSMUSG00000040363	ENSMUSG00000040365	ENSMUSG00000040374	ENSMUSG00000040428	ENSMUSG00000040433	ENSMUSG00000040447	ENSMUSG00000040451	ENSMUSG00000040462	ENSMUSG00000040463	ENSMUSG00000040596	ENSMUSG00000040600	ENSMUSG00000040605	ENSMUSG00000040624	ENSMUSG00000040658	ENSMUSG00000040690	ENSMUSG00000040722	ENSMUSG00000040728	ENSMUSG00000040746	ENSMUSG00000040759	ENSMUSG00000040811	ENSMUSG00000040852	ENSMUSG00000040857	ENSMUSG00000040865	ENSMUSG00000040913	ENSMUSG00000040940	ENSMUSG00000040990	ENSMUSG00000040997	ENSMUSG00000041057	ENSMUSG00000041075	ENSMUSG00000041112	ENSMUSG00000041153	ENSMUSG00000041205	ENSMUSG00000041215	ENSMUSG00000041220	ENSMUSG00000041229	ENSMUSG00000041235	ENSMUSG00000041309	ENSMUSG00000041319	ENSMUSG00000041346	ENSMUSG00000041360	ENSMUSG00000041362	ENSMUSG00000041408	ENSMUSG00000041415	ENSMUSG00000041417	ENSMUSG00000041460	ENSMUSG00000041477	ENSMUSG00000041482	ENSMUSG00000041483	ENSMUSG00000041560
GO:BP	organelle organization	GO:0006996	3.69323e-87	86.4326	3438	3387	822	27350	ENSMUSG00000000001,ENSMUSG00000000028,ENSMUSG00000000127,ENSMUSG00000000374,ENSMUSG00000000486,ENSMUSG00000000605,ENSMUSG00000000631,ENSMUSG00000000708,ENSMUSG00000000743,ENSMUSG00000000751,ENSMUSG00000000902,ENSMUSG00000000915,ENSMUSG00000000934,ENSMUSG00000001018,ENSMUSG00000001052,ENSMUSG00000001134,ENSMUSG00000001151,ENSMUSG00000001416,ENSMUSG00000001440,ENSMUSG00000001750,ENSMUSG00000001751,…
GO:BP	metabolic process	GO:0008152	2.15656e-86	85.6662	14703	3387	2358	27350	ENSMUSG00000000001,ENSMUSG00000000028,ENSMUSG00000000078,ENSMUSG00000000085,ENSMUSG00000000120,ENSMUSG00000000125,ENSMUSG00000000127,ENSMUSG00000000148,ENSMUSG00000000149,ENSMUSG00000000275,ENSMUSG00000000340,ENSMUSG00000000346,ENSMUSG00000000561,ENSMUSG00000000708,ENSMUSG00000000743,ENSMUSG00000000751,ENSMUSG00000000776,ENSMUSG00000000791,ENSMUSG00000000902,ENSMUSG00000000915,ENSMUSG00000000934,…
USG00000038976	ENSMUSG00000039041	ENSMUSG00000039068	ENSMUSG00000039069	ENSMUSG00000039095	ENSMUSG00000039117	ENSMUSG00000039148	ENSMUSG00000039159	ENSMUSG00000039183	ENSMUSG00000039191	ENSMUSG00000039197	ENSMUSG00000039206	ENSMUSG00000039217	ENSMUSG00000039219	ENSMUSG00000039220	ENSMUSG00000039253	ENSMUSG00000039254	ENSMUSG00000039263	ENSMUSG00000039294	ENSMUSG00000039298	ENSMUSG00000039316	ENSMUSG00000039328	ENSMUSG00000039356	ENSMUSG00000039361	ENSMUSG00000039382	ENSMUSG00000039384	ENSMUSG00000039427	ENSMUSG00000039450	ENSMUSG00000039501	ENSMUSG00000039509	ENSMUSG00000039529	ENSMUSG00000039621	ENSMUSG00000039623	ENSMUSG00000039630	ENSMUSG00000039633	ENSMUSG00000039656	ENSMUSG00000039661	ENSMUSG00000039662	ENSMUSG00000039682	ENSMUSG00000039686	ENSMUSG00000039703	ENSMUSG00000039725	ENSMUSG00000039738	ENSMUSG00000039753	ENSMUSG00000039756	ENSMUSG00000039759	ENSMUSG00000039774	ENSMUSG00000039826	ENSMUSG00000039830	ENSMUSG00000039849
GO:BP	cellular metabolic process	GO:0044237	3.99344e-86	85.3987	12507	3387	2093	27350	ENSMUSG00000000001,ENSMUSG00000000028,ENSMUSG00000000078,ENSMUSG00000000085,ENSMUSG00000000120,ENSMUSG00000000127,ENSMUSG00000000148,ENSMUSG00000000149,ENSMUSG00000000275,ENSMUSG00000000340,ENSMUSG00000000346,ENSMUSG00000000561,ENSMUSG00000000708,ENSMUSG00000000743,ENSMUSG00000000751,ENSMUSG00000000776,ENSMUSG00000000791,ENSMUSG00000000902,ENSMUSG00000000934,ENSMUSG00000000942,ENSMUSG00000001016,…
USG00000045757	ENSMUSG00000045954	ENSMUSG00000045962	ENSMUSG00000046010	ENSMUSG00000046020	ENSMUSG00000046034	ENSMUSG00000046062	ENSMUSG00000046152	ENSMUSG00000046160	ENSMUSG00000046185	ENSMUSG00000046556	ENSMUSG00000046658	ENSMUSG00000046668	ENSMUSG00000046691	ENSMUSG00000046792	ENSMUSG00000046865	ENSMUSG00000046897	ENSMUSG00000046962	ENSMUSG00000047003	ENSMUSG00000047098	ENSMUSG00000047123	ENSMUSG00000047146	ENSMUSG00000047242	ENSMUSG00000047264	ENSMUSG00000047371	ENSMUSG00000047379	ENSMUSG00000047409	ENSMUSG00000047554	ENSMUSG00000047649	ENSMUSG00000047669	ENSMUSG00000047719	ENSMUSG00000047824	ENSMUSG00000047888	ENSMUSG00000047921	ENSMUSG00000047989	ENSMUSG00000048027	ENSMUSG00000048039	ENSMUSG00000048100	ENSMUSG00000048170	ENSMUSG00000048222	ENSMUSG00000048310	ENSMUSG00000048371	ENSMUSG00000048546	ENSMUSG00000048578	ENSMUSG00000048755	ENSMUSG00000048832	ENSMUSG00000048874	ENSMUSG00000048897	ENSMUSG00000048930	ENSMUSG00000048970
GO:BP	positive regulation of biological process	GO:0048518	1.23258e-85	84.9092	6714	3387	1321	27350	ENSMUSG00000000001,ENSMUSG00000000078,ENSMUSG00000000120,ENSMUSG00000000125,ENSMUSG00000000127,ENSMUSG00000000148,ENSMUSG00000000149,ENSMUSG00000000275,ENSMUSG00000000346,ENSMUSG00000000561,ENSMUSG00000000631,ENSMUSG00000000708,ENSMUSG00000000751,ENSMUSG00000000776,ENSMUSG00000000791,ENSMUSG00000000902,ENSMUSG00000000915,ENSMUSG00000001016,ENSMUSG00000001017,ENSMUSG00000001034,ENSMUSG00000001036,…
GO:BP	positive regulation of cellular process	GO:0048522	9.28094e-82	81.0324	6028	3387	1210	27350	ENSMUSG00000000001,ENSMUSG00000000078,ENSMUSG00000000120,ENSMUSG00000000125,ENSMUSG00000000127,ENSMUSG00000000148,ENSMUSG00000000149,ENSMUSG00000000275,ENSMUSG00000000346,ENSMUSG00000000561,ENSMUSG00000000631,ENSMUSG00000000708,ENSMUSG00000000751,ENSMUSG00000000791,ENSMUSG00000000902,ENSMUSG00000000915,ENSMUSG00000001016,ENSMUSG00000001017,ENSMUSG00000001034,ENSMUSG00000001036,ENSMUSG00000001151,…
GO:BP	macromolecule modification	GO:0043412	5.89874e-81	80.2292	3819	3387	869	27350	ENSMUSG00000000127,ENSMUSG00000000148,ENSMUSG00000000149,ENSMUSG00000000275,ENSMUSG00000000346,ENSMUSG00000000561,ENSMUSG00000000708,ENSMUSG00000000791,ENSMUSG00000000902,ENSMUSG00000001017,ENSMUSG00000001034,ENSMUSG00000001773,ENSMUSG00000001785,ENSMUSG00000001786,ENSMUSG00000001847,ENSMUSG00000001924,ENSMUSG00000002017,ENSMUSG00000002205,ENSMUSG00000002307,ENSMUSG00000002365,ENSMUSG00000002546,…
GO:BP	nitrogen compound metabolic process	GO:0006807	1.52715e-78	77.8161	12612	3387	2082	27350	ENSMUSG00000000001,ENSMUSG00000000028,ENSMUSG00000000078,ENSMUSG00000000085,ENSMUSG00000000120,ENSMUSG00000000127,ENSMUSG00000000148,ENSMUSG00000000149,ENSMUSG00000000275,ENSMUSG00000000340,ENSMUSG00000000346,ENSMUSG00000000561,ENSMUSG00000000708,ENSMUSG00000000743,ENSMUSG00000000751,ENSMUSG00000000776,ENSMUSG00000000791,ENSMUSG00000000902,ENSMUSG00000000915,ENSMUSG00000000934,ENSMUSG00000000942,…
USG00000046160	ENSMUSG00000046185	ENSMUSG00000046324	ENSMUSG00000046556	ENSMUSG00000046658	ENSMUSG00000046668	ENSMUSG00000046691	ENSMUSG00000046731	ENSMUSG00000046792	ENSMUSG00000046865	ENSMUSG00000046897	ENSMUSG00000046962	ENSMUSG00000047003	ENSMUSG00000047030	ENSMUSG00000047098	ENSMUSG00000047123	ENSMUSG00000047146	ENSMUSG00000047242	ENSMUSG00000047264	ENSMUSG00000047368	ENSMUSG00000047371	ENSMUSG00000047379	ENSMUSG00000047409	ENSMUSG00000047539	ENSMUSG00000047649	ENSMUSG00000047669	ENSMUSG00000047731	ENSMUSG00000047824	ENSMUSG00000047884	ENSMUSG00000047888	ENSMUSG00000047921	ENSMUSG00000047989	ENSMUSG00000048027	ENSMUSG00000048039	ENSMUSG00000048058	ENSMUSG00000048100	ENSMUSG00000048126	ENSMUSG00000048170	ENSMUSG00000048222	ENSMUSG00000048310	ENSMUSG00000048371	ENSMUSG00000048546	ENSMUSG00000048578	ENSMUSG00000048832	ENSMUSG00000048874	ENSMUSG00000048897	ENSMUSG00000048930	ENSMUSG00000048970	ENSMUSG00000049164	ENSMUSG00000049327
GO:BP	protein modification process	GO:0036211	1.67951e-78	77.7748	3629	3387	832	27350	ENSMUSG00000000127,ENSMUSG00000000148,ENSMUSG00000000149,ENSMUSG00000000275,ENSMUSG00000000346,ENSMUSG00000000561,ENSMUSG00000000708,ENSMUSG00000000791,ENSMUSG00000000902,ENSMUSG00000001017,ENSMUSG00000001034,ENSMUSG00000001773,ENSMUSG00000001785,ENSMUSG00000001786,ENSMUSG00000001847,ENSMUSG00000001924,ENSMUSG00000002017,ENSMUSG00000002205,ENSMUSG00000002307,ENSMUSG00000002365,ENSMUSG00000002546,…
GO:BP	regulation of metabolic process	GO:0019222	5.31901e-78	77.2742	7368	3387	1391	27350	ENSMUSG00000000001,ENSMUSG00000000078,ENSMUSG00000000085,ENSMUSG00000000120,ENSMUSG00000000125,ENSMUSG00000000127,ENSMUSG00000000148,ENSMUSG00000000149,ENSMUSG00000000275,ENSMUSG00000000346,ENSMUSG00000000561,ENSMUSG00000000708,ENSMUSG00000000743,ENSMUSG00000000776,ENSMUSG00000000791,ENSMUSG00000000902,ENSMUSG00000000915,ENSMUSG00000000942,ENSMUSG00000001016,ENSMUSG00000001017,ENSMUSG00000001034,…
GO:BP	regulation of cellular process	GO:0050794	1.59642e-77	76.7969	12348	3387	2046	27350	ENSMUSG00000000001,ENSMUSG00000000078,ENSMUSG00000000085,ENSMUSG00000000120,ENSMUSG00000000125,ENSMUSG00000000127,ENSMUSG00000000148,ENSMUSG00000000149,ENSMUSG00000000275,ENSMUSG00000000346,ENSMUSG00000000486,ENSMUSG00000000561,ENSMUSG00000000631,ENSMUSG00000000708,ENSMUSG00000000743,ENSMUSG00000000751,ENSMUSG00000000791,ENSMUSG00000000811,ENSMUSG00000000902,ENSMUSG00000000915,ENSMUSG00000000942,…
USG00000047409	ENSMUSG00000047632	ENSMUSG00000047669	ENSMUSG00000047731	ENSMUSG00000047789	ENSMUSG00000047824	ENSMUSG00000047881	ENSMUSG00000047888	ENSMUSG00000047921	ENSMUSG00000047945	ENSMUSG00000047989	ENSMUSG00000048027	ENSMUSG00000048100	ENSMUSG00000048240	ENSMUSG00000048537	ENSMUSG00000048546	ENSMUSG00000048782	ENSMUSG00000048799	ENSMUSG00000048897	ENSMUSG00000048930	ENSMUSG00000049090	ENSMUSG00000049164	ENSMUSG00000049327	ENSMUSG00000049493	ENSMUSG00000049516	ENSMUSG00000049521	ENSMUSG00000049551	ENSMUSG00000049553	ENSMUSG00000049577	ENSMUSG00000049717	ENSMUSG00000049739	ENSMUSG00000049800	ENSMUSG00000049807	ENSMUSG00000049823	ENSMUSG00000049907	ENSMUSG00000049922	ENSMUSG00000050063	ENSMUSG00000050121	ENSMUSG00000050213	ENSMUSG00000050271	ENSMUSG00000050567	ENSMUSG00000050930	ENSMUSG00000050945	ENSMUSG00000050965	ENSMUSG00000050989	ENSMUSG00000051041	ENSMUSG00000051184	ENSMUSG00000051234	ENSMUSG00000051316	ENSMUSG00000051351
GO:BP	organic substance metabolic process	GO:0071704	1.70883e-77	76.7673	14300	3387	2283	27350	ENSMUSG00000000001,ENSMUSG00000000028,ENSMUSG00000000078,ENSMUSG00000000085,ENSMUSG00000000120,ENSMUSG00000000125,ENSMUSG00000000127,ENSMUSG00000000148,ENSMUSG00000000149,ENSMUSG00000000275,ENSMUSG00000000340,ENSMUSG00000000346,ENSMUSG00000000561,ENSMUSG00000000708,ENSMUSG00000000743,ENSMUSG00000000751,ENSMUSG00000000776,ENSMUSG00000000791,ENSMUSG00000000902,ENSMUSG00000000915,ENSMUSG00000000934,…
USG00000040138	ENSMUSG00000040147	ENSMUSG00000040167	ENSMUSG00000040213	ENSMUSG00000040268	ENSMUSG00000040331	ENSMUSG00000040350	ENSMUSG00000040351	ENSMUSG00000040356	ENSMUSG00000040363	ENSMUSG00000040365	ENSMUSG00000040374	ENSMUSG00000040433	ENSMUSG00000040447	ENSMUSG00000040451	ENSMUSG00000040462	ENSMUSG00000040463	ENSMUSG00000040596	ENSMUSG00000040605	ENSMUSG00000040621	ENSMUSG00000040658	ENSMUSG00000040667	ENSMUSG00000040669	ENSMUSG00000040675	ENSMUSG00000040722	ENSMUSG00000040725	ENSMUSG00000040728	ENSMUSG00000040731	ENSMUSG00000040746	ENSMUSG00000040771	ENSMUSG00000040774	ENSMUSG00000040813	ENSMUSG00000040857	ENSMUSG00000040865	ENSMUSG00000040913	ENSMUSG00000040997	ENSMUSG00000041057	ENSMUSG00000041075	ENSMUSG00000041168	ENSMUSG00000041205	ENSMUSG00000041215	ENSMUSG00000041220	ENSMUSG00000041229	ENSMUSG00000041235	ENSMUSG00000041309	ENSMUSG00000041319	ENSMUSG00000041346	ENSMUSG00000041360	ENSMUSG00000041408	ENSMUSG00000041415
GO:BP	cellular localization	GO:0051641	3.6491e-77	76.4378	3423	3387	795	27350	ENSMUSG00000000120,ENSMUSG00000000127,ENSMUSG00000000275,ENSMUSG00000000374,ENSMUSG00000000486,ENSMUSG00000000631,ENSMUSG00000000708,ENSMUSG00000000743,ENSMUSG00000000751,ENSMUSG00000000915,ENSMUSG00000001017,ENSMUSG00000001018,ENSMUSG00000001052,ENSMUSG00000001151,ENSMUSG00000001416,ENSMUSG00000001418,ENSMUSG00000001440,ENSMUSG00000001467,ENSMUSG00000001521,ENSMUSG00000001552,ENSMUSG00000001750,…
GO:BP	macromolecule localization	GO:0033036	1.00896e-76	75.9961	3020	3387	727	27350	ENSMUSG00000000120,ENSMUSG00000000275,ENSMUSG00000000486,ENSMUSG00000000631,ENSMUSG00000000743,ENSMUSG00000000751,ENSMUSG00000001017,ENSMUSG00000001018,ENSMUSG00000001052,ENSMUSG00000001151,ENSMUSG00000001416,ENSMUSG00000001418,ENSMUSG00000001440,ENSMUSG00000001467,ENSMUSG00000001521,ENSMUSG00000001552,ENSMUSG00000001750,ENSMUSG00000001786,ENSMUSG00000001847,ENSMUSG00000001855,ENSMUSG00000002015,…
GO:BP	cellular response to stress	GO:0033554	1.36598e-73	72.8646	1980	3387	538	27350	ENSMUSG00000000028,ENSMUSG00000000120,ENSMUSG00000000127,ENSMUSG00000000148,ENSMUSG00000000275,ENSMUSG00000000708,ENSMUSG00000000751,ENSMUSG00000000902,ENSMUSG00000001034,ENSMUSG00000001441,ENSMUSG00000001518,ENSMUSG00000001642,ENSMUSG00000001786,ENSMUSG00000001924,ENSMUSG00000002015,ENSMUSG00000002190,ENSMUSG00000002250,ENSMUSG00000002307,ENSMUSG00000002342,ENSMUSG00000002814,ENSMUSG00000002833,…
GO:BP	macromolecule biosynthetic process	GO:0009059	1.77368e-72	71.7511	4836	3387	1005	27350	ENSMUSG00000000078,ENSMUSG00000000085,ENSMUSG00000000120,ENSMUSG00000000127,ENSMUSG00000000275,ENSMUSG00000000561,ENSMUSG00000000708,ENSMUSG00000000751,ENSMUSG00000000776,ENSMUSG00000000902,ENSMUSG00000000942,ENSMUSG00000001016,ENSMUSG00000001034,ENSMUSG00000001065,ENSMUSG00000001134,ENSMUSG00000001156,ENSMUSG00000001280,ENSMUSG00000001416,ENSMUSG00000001418,ENSMUSG00000001542,ENSMUSG00000001552,…
GO:BP	cellular macromolecule localization	GO:0070727	1.60401e-71	70.7948	2547	3387	634	27350	ENSMUSG00000000120,ENSMUSG00000000275,ENSMUSG00000000486,ENSMUSG00000000631,ENSMUSG00000000743,ENSMUSG00000000751,ENSMUSG00000001018,ENSMUSG00000001052,ENSMUSG00000001151,ENSMUSG00000001416,ENSMUSG00000001418,ENSMUSG00000001440,ENSMUSG00000001467,ENSMUSG00000001521,ENSMUSG00000001552,ENSMUSG00000001750,ENSMUSG00000001786,ENSMUSG00000001847,ENSMUSG00000001855,ENSMUSG00000002015,ENSMUSG00000002250,…
GO:BP	regulation of biological process	GO:0050789	2.69866e-71	70.5689	13379	3387	2152	27350	ENSMUSG00000000001,ENSMUSG00000000078,ENSMUSG00000000085,ENSMUSG00000000120,ENSMUSG00000000125,ENSMUSG00000000127,ENSMUSG00000000148,ENSMUSG00000000149,ENSMUSG00000000275,ENSMUSG00000000346,ENSMUSG00000000486,ENSMUSG00000000561,ENSMUSG00000000631,ENSMUSG00000000708,ENSMUSG00000000743,ENSMUSG00000000751,ENSMUSG00000000776,ENSMUSG00000000791,ENSMUSG00000000811,ENSMUSG00000000902,ENSMUSG00000000915,…
USG00000043065	ENSMUSG00000043154	ENSMUSG00000043207	ENSMUSG00000043279	ENSMUSG00000043290	ENSMUSG00000043448	ENSMUSG00000043456	ENSMUSG00000043501	ENSMUSG00000043587	ENSMUSG00000043648	ENSMUSG00000043683	ENSMUSG00000043733	ENSMUSG00000043753	ENSMUSG00000043850	ENSMUSG00000043962	ENSMUSG00000044030	ENSMUSG00000044034	ENSMUSG00000044080	ENSMUSG00000044167	ENSMUSG00000044177	ENSMUSG00000044328	ENSMUSG00000044340	ENSMUSG00000044361	ENSMUSG00000044447	ENSMUSG00000044475	ENSMUSG00000044519	ENSMUSG00000044617	ENSMUSG00000044708	ENSMUSG00000044734	ENSMUSG00000044768	ENSMUSG00000044786	ENSMUSG00000044813	ENSMUSG00000044857	ENSMUSG00000044950	ENSMUSG00000044952	ENSMUSG00000044968	ENSMUSG00000045005	ENSMUSG00000045078	ENSMUSG00000045087	ENSMUSG00000045136	ENSMUSG00000045180	ENSMUSG00000045215	ENSMUSG00000045252	ENSMUSG00000045294	ENSMUSG00000045312	ENSMUSG00000045374	ENSMUSG00000045404	ENSMUSG00000045414	ENSMUSG00000045427	ENSMUSG00000045515
GO:BP	positive regulation of metabolic process	GO:0009893	4.08782e-71	70.3885	3976	3387	868	27350	ENSMUSG00000000001,ENSMUSG00000000078,ENSMUSG00000000120,ENSMUSG00000000125,ENSMUSG00000000148,ENSMUSG00000000149,ENSMUSG00000000275,ENSMUSG00000000346,ENSMUSG00000000561,ENSMUSG00000000708,ENSMUSG00000000776,ENSMUSG00000000791,ENSMUSG00000000902,ENSMUSG00000000915,ENSMUSG00000001016,ENSMUSG00000001017,ENSMUSG00000001034,ENSMUSG00000001280,ENSMUSG00000001416,ENSMUSG00000001418,ENSMUSG00000001542,…
GO:BP	protein localization	GO:0008104	2.44204e-70	69.6122	2540	3387	630	27350	ENSMUSG00000000120,ENSMUSG00000000275,ENSMUSG00000000486,ENSMUSG00000000631,ENSMUSG00000000743,ENSMUSG00000000751,ENSMUSG00000001018,ENSMUSG00000001052,ENSMUSG00000001151,ENSMUSG00000001416,ENSMUSG00000001418,ENSMUSG00000001440,ENSMUSG00000001467,ENSMUSG00000001521,ENSMUSG00000001552,ENSMUSG00000001750,ENSMUSG00000001786,ENSMUSG00000001847,ENSMUSG00000001855,ENSMUSG00000002015,ENSMUSG00000002250,…
GO:BP	localization	GO:0051179	2.61045e-70	69.5833	5438	3387	1089	27350	ENSMUSG00000000001,ENSMUSG00000000120,ENSMUSG00000000127,ENSMUSG00000000148,ENSMUSG00000000154,ENSMUSG00000000194,ENSMUSG00000000275,ENSMUSG00000000374,ENSMUSG00000000486,ENSMUSG00000000605,ENSMUSG00000000631,ENSMUSG00000000708,ENSMUSG00000000743,ENSMUSG00000000751,ENSMUSG00000000915,ENSMUSG00000001017,ENSMUSG00000001018,ENSMUSG00000001025,ENSMUSG00000001036,ENSMUSG00000001052,ENSMUSG00000001138,…
GO:BP	cellular component organization or biogenesis	GO:0071840	6.49644e-70	69.1873	7668	3387	1407	27350	ENSMUSG00000000001,ENSMUSG00000000028,ENSMUSG00000000085,ENSMUSG00000000120,ENSMUSG00000000125,ENSMUSG00000000127,ENSMUSG00000000148,ENSMUSG00000000374,ENSMUSG00000000486,ENSMUSG00000000561,ENSMUSG00000000605,ENSMUSG00000000631,ENSMUSG00000000708,ENSMUSG00000000743,ENSMUSG00000000751,ENSMUSG00000000902,ENSMUSG00000000915,ENSMUSG00000000934,ENSMUSG00000001018,ENSMUSG00000001036,ENSMUSG00000001052,…
GO:BP	regulation of macromolecule metabolic process	GO:0060255	9.86474e-68	67.0059	6862	3387	1287	27350	ENSMUSG00000000078,ENSMUSG00000000085,ENSMUSG00000000120,ENSMUSG00000000125,ENSMUSG00000000127,ENSMUSG00000000148,ENSMUSG00000000149,ENSMUSG00000000275,ENSMUSG00000000346,ENSMUSG00000000561,ENSMUSG00000000708,ENSMUSG00000000743,ENSMUSG00000000776,ENSMUSG00000000791,ENSMUSG00000000902,ENSMUSG00000000915,ENSMUSG00000000942,ENSMUSG00000001016,ENSMUSG00000001017,ENSMUSG00000001034,ENSMUSG00000001065,…
GO:BP	positive regulation of nitrogen compound metabolic process	GO:0051173	6.90953e-65	64.1606	3232	3387	732	27350	ENSMUSG00000000078,ENSMUSG00000000120,ENSMUSG00000000148,ENSMUSG00000000149,ENSMUSG00000000275,ENSMUSG00000000346,ENSMUSG00000000561,ENSMUSG00000000708,ENSMUSG00000000902,ENSMUSG00000000915,ENSMUSG00000001016,ENSMUSG00000001017,ENSMUSG00000001034,ENSMUSG00000001280,ENSMUSG00000001416,ENSMUSG00000001418,ENSMUSG00000001542,ENSMUSG00000001552,ENSMUSG00000001627,ENSMUSG00000001785,ENSMUSG00000001847,…
GO:BP	catabolic process	GO:0009056	9.3418e-65	64.0296	2490	3387	608	27350	ENSMUSG00000000001,ENSMUSG00000000149,ENSMUSG00000000275,ENSMUSG00000000340,ENSMUSG00000000743,ENSMUSG00000001018,ENSMUSG00000001424,ENSMUSG00000001441,ENSMUSG00000001467,ENSMUSG00000001750,ENSMUSG00000001773,ENSMUSG00000001786,ENSMUSG00000001924,ENSMUSG00000002015,ENSMUSG00000002102,ENSMUSG00000002190,ENSMUSG00000002210,ENSMUSG00000002250,ENSMUSG00000002320,ENSMUSG00000002326,ENSMUSG00000002365,…
GO:BP	regulation of biosynthetic process	GO:0009889	9.35995e-65	64.0287	4245	3387	892	27350	ENSMUSG00000000078,ENSMUSG00000000085,ENSMUSG00000000120,ENSMUSG00000000127,ENSMUSG00000000275,ENSMUSG00000000561,ENSMUSG00000000708,ENSMUSG00000000902,ENSMUSG00000000942,ENSMUSG00000001016,ENSMUSG00000001034,ENSMUSG00000001065,ENSMUSG00000001134,ENSMUSG00000001156,ENSMUSG00000001280,ENSMUSG00000001416,ENSMUSG00000001418,ENSMUSG00000001542,ENSMUSG00000001552,ENSMUSG00000001627,ENSMUSG00000001785,…
GO:BP	negative regulation of biological process	GO:0048519	1.99569e-64	63.6999	6042	3387	1159	27350	ENSMUSG00000000001,ENSMUSG00000000085,ENSMUSG00000000120,ENSMUSG00000000125,ENSMUSG00000000127,ENSMUSG00000000149,ENSMUSG00000000275,ENSMUSG00000000561,ENSMUSG00000000631,ENSMUSG00000000708,ENSMUSG00000000743,ENSMUSG00000000902,ENSMUSG00000000915,ENSMUSG00000001018,ENSMUSG00000001034,ENSMUSG00000001036,ENSMUSG00000001134,ENSMUSG00000001156,ENSMUSG00000001424,ENSMUSG00000001467,ENSMUSG00000001518,…
GO:BP	positive regulation of cellular metabolic process	GO:0031325	1.37218e-63	62.8626	3198	3387	723	27350	ENSMUSG00000000001,ENSMUSG00000000078,ENSMUSG00000000120,ENSMUSG00000000148,ENSMUSG00000000149,ENSMUSG00000000275,ENSMUSG00000000346,ENSMUSG00000000561,ENSMUSG00000000708,ENSMUSG00000000902,ENSMUSG00000001016,ENSMUSG00000001017,ENSMUSG00000001034,ENSMUSG00000001280,ENSMUSG00000001416,ENSMUSG00000001418,ENSMUSG00000001542,ENSMUSG00000001552,ENSMUSG00000001627,ENSMUSG00000001785,ENSMUSG00000001786,…
GO:BP	positive regulation of macromolecule metabolic process	GO:0010604	2.39954e-63	62.6199	3657	3387	796	27350	ENSMUSG00000000078,ENSMUSG00000000120,ENSMUSG00000000125,ENSMUSG00000000148,ENSMUSG00000000149,ENSMUSG00000000275,ENSMUSG00000000346,ENSMUSG00000000561,ENSMUSG00000000708,ENSMUSG00000000776,ENSMUSG00000000791,ENSMUSG00000000902,ENSMUSG00000000915,ENSMUSG00000001016,ENSMUSG00000001017,ENSMUSG00000001034,ENSMUSG00000001280,ENSMUSG00000001416,ENSMUSG00000001418,ENSMUSG00000001542,ENSMUSG00000001552,…
GO:BP	cellular catabolic process	GO:0044248	2.99764e-63	62.5232	1995	3387	518	27350	ENSMUSG00000000001,ENSMUSG00000000149,ENSMUSG00000000275,ENSMUSG00000000340,ENSMUSG00000000743,ENSMUSG00000001018,ENSMUSG00000001424,ENSMUSG00000001441,ENSMUSG00000001750,ENSMUSG00000001786,ENSMUSG00000001924,ENSMUSG00000002015,ENSMUSG00000002102,ENSMUSG00000002190,ENSMUSG00000002210,ENSMUSG00000002250,ENSMUSG00000002320,ENSMUSG00000002326,ENSMUSG00000002365,ENSMUSG00000002496,ENSMUSG00000003123,…
GO:BP	regulation of nucleobase-containing compound metabolic process	GO:0019219	4.43445e-62	61.3532	4134	3387	867	27350	ENSMUSG00000000078,ENSMUSG00000000085,ENSMUSG00000000120,ENSMUSG00000000127,ENSMUSG00000000275,ENSMUSG00000000561,ENSMUSG00000000708,ENSMUSG00000000902,ENSMUSG00000000942,ENSMUSG00000001016,ENSMUSG00000001034,ENSMUSG00000001065,ENSMUSG00000001134,ENSMUSG00000001156,ENSMUSG00000001280,ENSMUSG00000001416,ENSMUSG00000001418,ENSMUSG00000001542,ENSMUSG00000001552,ENSMUSG00000001627,ENSMUSG00000001785,…
GO:BP	organic cyclic compound biosynthetic process	GO:1901362	5.46865e-62	61.2621	4272	3387	888	27350	ENSMUSG00000000078,ENSMUSG00000000085,ENSMUSG00000000120,ENSMUSG00000000127,ENSMUSG00000000275,ENSMUSG00000000561,ENSMUSG00000000708,ENSMUSG00000000751,ENSMUSG00000000776,ENSMUSG00000000902,ENSMUSG00000000942,ENSMUSG00000001016,ENSMUSG00000001034,ENSMUSG00000001065,ENSMUSG00000001134,ENSMUSG00000001156,ENSMUSG00000001280,ENSMUSG00000001416,ENSMUSG00000001418,ENSMUSG00000001467,ENSMUSG00000001542,…
GO:BP	regulation of cellular biosynthetic process	GO:0031326	1.67523e-61	60.7759	4158	3387	869	27350	ENSMUSG00000000078,ENSMUSG00000000085,ENSMUSG00000000120,ENSMUSG00000000127,ENSMUSG00000000275,ENSMUSG00000000561,ENSMUSG00000000708,ENSMUSG00000000902,ENSMUSG00000000942,ENSMUSG00000001016,ENSMUSG00000001034,ENSMUSG00000001065,ENSMUSG00000001134,ENSMUSG00000001156,ENSMUSG00000001280,ENSMUSG00000001416,ENSMUSG00000001418,ENSMUSG00000001542,ENSMUSG00000001552,ENSMUSG00000001627,ENSMUSG00000001785,…
GO:BP	cellular component organization	GO:0016043	1.92895e-61	60.7147	7478	3387	1352	27350	ENSMUSG00000000001,ENSMUSG00000000028,ENSMUSG00000000085,ENSMUSG00000000120,ENSMUSG00000000125,ENSMUSG00000000127,ENSMUSG00000000148,ENSMUSG00000000374,ENSMUSG00000000486,ENSMUSG00000000561,ENSMUSG00000000605,ENSMUSG00000000631,ENSMUSG00000000708,ENSMUSG00000000743,ENSMUSG00000000751,ENSMUSG00000000902,ENSMUSG00000000915,ENSMUSG00000000934,ENSMUSG00000001018,ENSMUSG00000001036,ENSMUSG00000001052,…
GO:BP	cellular nitrogen compound biosynthetic process	GO:0044271	6.8472e-61	60.1645	4861	3387	974	27350	ENSMUSG00000000078,ENSMUSG00000000085,ENSMUSG00000000120,ENSMUSG00000000127,ENSMUSG00000000275,ENSMUSG00000000561,ENSMUSG00000000708,ENSMUSG00000000751,ENSMUSG00000000776,ENSMUSG00000000902,ENSMUSG00000000942,ENSMUSG00000001016,ENSMUSG00000001034,ENSMUSG00000001065,ENSMUSG00000001134,ENSMUSG00000001156,ENSMUSG00000001280,ENSMUSG00000001416,ENSMUSG00000001418,ENSMUSG00000001542,ENSMUSG00000001552,…
GO:BP	regulation of macromolecule biosynthetic process	GO:0010556	5.12729e-59	58.2901	3973	3387	833	27350	ENSMUSG00000000078,ENSMUSG00000000085,ENSMUSG00000000120,ENSMUSG00000000127,ENSMUSG00000000275,ENSMUSG00000000561,ENSMUSG00000000708,ENSMUSG00000000902,ENSMUSG00000000942,ENSMUSG00000001016,ENSMUSG00000001034,ENSMUSG00000001065,ENSMUSG00000001134,ENSMUSG00000001156,ENSMUSG00000001280,ENSMUSG00000001416,ENSMUSG00000001418,ENSMUSG00000001542,ENSMUSG00000001552,ENSMUSG00000001627,ENSMUSG00000001785,…
GO:BP	developmental process	GO:0032502	9.63027e-56	55.0164	6790	3387	1236	27350	ENSMUSG00000000085,ENSMUSG00000000120,ENSMUSG00000000125,ENSMUSG00000000127,ENSMUSG00000000149,ENSMUSG00000000561,ENSMUSG00000000708,ENSMUSG00000000751,ENSMUSG00000000902,ENSMUSG00000000915,ENSMUSG00000000942,ENSMUSG00000001017,ENSMUSG00000001018,ENSMUSG00000001034,ENSMUSG00000001036,ENSMUSG00000001052,ENSMUSG00000001280,ENSMUSG00000001467,ENSMUSG00000001518,ENSMUSG00000001521,ENSMUSG00000001552,…
GO:BP	heterocycle biosynthetic process	GO:0018130	8.22735e-55	54.0847	4108	3387	841	27350	ENSMUSG00000000078,ENSMUSG00000000085,ENSMUSG00000000120,ENSMUSG00000000127,ENSMUSG00000000275,ENSMUSG00000000561,ENSMUSG00000000708,ENSMUSG00000000751,ENSMUSG00000000776,ENSMUSG00000000902,ENSMUSG00000000942,ENSMUSG00000001016,ENSMUSG00000001034,ENSMUSG00000001065,ENSMUSG00000001134,ENSMUSG00000001156,ENSMUSG00000001280,ENSMUSG00000001416,ENSMUSG00000001418,ENSMUSG00000001542,ENSMUSG00000001552,…
GO:BP	negative regulation of cellular metabolic process	GO:0031324	2.32467e-54	53.6336	2355	3387	559	27350	ENSMUSG00000000085,ENSMUSG00000000708,ENSMUSG00000000902,ENSMUSG00000001134,ENSMUSG00000001156,ENSMUSG00000001785,ENSMUSG00000001786,ENSMUSG00000001911,ENSMUSG00000002250,ENSMUSG00000002307,ENSMUSG00000002968,ENSMUSG00000002983,ENSMUSG00000003031,ENSMUSG00000003038,ENSMUSG00000003184,ENSMUSG00000003190,ENSMUSG00000003423,ENSMUSG00000003437,ENSMUSG00000003518,ENSMUSG00000003549,ENSMUSG00000003814,…
GO:BP	aromatic compound biosynthetic process	GO:0019438	2.85047e-54	53.5451	4119	3387	841	27350	ENSMUSG00000000078,ENSMUSG00000000085,ENSMUSG00000000120,ENSMUSG00000000127,ENSMUSG00000000275,ENSMUSG00000000561,ENSMUSG00000000708,ENSMUSG00000000751,ENSMUSG00000000776,ENSMUSG00000000902,ENSMUSG00000000942,ENSMUSG00000001016,ENSMUSG00000001034,ENSMUSG00000001065,ENSMUSG00000001134,ENSMUSG00000001156,ENSMUSG00000001280,ENSMUSG00000001416,ENSMUSG00000001418,ENSMUSG00000001542,ENSMUSG00000001552,…
GO:BP	nucleobase-containing compound biosynthetic process	GO:0034654	5.06677e-53	52.2953	4040	3387	825	27350	ENSMUSG00000000078,ENSMUSG00000000085,ENSMUSG00000000120,ENSMUSG00000000127,ENSMUSG00000000275,ENSMUSG00000000561,ENSMUSG00000000708,ENSMUSG00000000751,ENSMUSG00000000776,ENSMUSG00000000902,ENSMUSG00000000942,ENSMUSG00000001016,ENSMUSG00000001034,ENSMUSG00000001065,ENSMUSG00000001134,ENSMUSG00000001156,ENSMUSG00000001280,ENSMUSG00000001416,ENSMUSG00000001418,ENSMUSG00000001542,ENSMUSG00000001552,…
GO:BP	intracellular transport	GO:0046907	6.33812e-52	51.198	1533	3387	409	27350	ENSMUSG00000000120,ENSMUSG00000000374,ENSMUSG00000000743,ENSMUSG00000000915,ENSMUSG00000001017,ENSMUSG00000001018,ENSMUSG00000001052,ENSMUSG00000001151,ENSMUSG00000001440,ENSMUSG00000001552,ENSMUSG00000001786,ENSMUSG00000001855,ENSMUSG00000002015,ENSMUSG00000002043,ENSMUSG00000002279,ENSMUSG00000002365,ENSMUSG00000002546,ENSMUSG00000002625,ENSMUSG00000002763,ENSMUSG00000002778,ENSMUSG00000003814,…
GO:BP	regulation of cellular component organization	GO:0051128	6.82352e-52	51.166	2453	3387	569	27350	ENSMUSG00000000120,ENSMUSG00000000125,ENSMUSG00000000127,ENSMUSG00000000148,ENSMUSG00000000708,ENSMUSG00000000743,ENSMUSG00000000902,ENSMUSG00000000915,ENSMUSG00000001018,ENSMUSG00000001036,ENSMUSG00000001416,ENSMUSG00000001627,ENSMUSG00000001786,ENSMUSG00000001847,ENSMUSG00000002017,ENSMUSG00000002233,ENSMUSG00000002250,ENSMUSG00000002365,ENSMUSG00000002546,ENSMUSG00000002812,ENSMUSG00000002833,…
GO:BP	anatomical structure development	GO:0048856	4.82413e-51	50.3166	6166	3387	1131	27350	ENSMUSG00000000085,ENSMUSG00000000120,ENSMUSG00000000125,ENSMUSG00000000127,ENSMUSG00000000149,ENSMUSG00000000561,ENSMUSG00000000708,ENSMUSG00000000751,ENSMUSG00000000902,ENSMUSG00000000915,ENSMUSG00000000942,ENSMUSG00000001017,ENSMUSG00000001018,ENSMUSG00000001034,ENSMUSG00000001036,ENSMUSG00000001052,ENSMUSG00000001280,ENSMUSG00000001467,ENSMUSG00000001518,ENSMUSG00000001521,ENSMUSG00000001552,…
GO:BP	organic substance catabolic process	GO:1901575	3.85161e-50	49.4144	2107	3387	506	27350	ENSMUSG00000000149,ENSMUSG00000000275,ENSMUSG00000000340,ENSMUSG00000000743,ENSMUSG00000001424,ENSMUSG00000001441,ENSMUSG00000001467,ENSMUSG00000001750,ENSMUSG00000001773,ENSMUSG00000001786,ENSMUSG00000001924,ENSMUSG00000002015,ENSMUSG00000002102,ENSMUSG00000002190,ENSMUSG00000002210,ENSMUSG00000002250,ENSMUSG00000002326,ENSMUSG00000002365,ENSMUSG00000002897,ENSMUSG00000003031,ENSMUSG00000003123,…
GO:BP	regulation of RNA metabolic process	GO:0051252	4.62505e-50	49.3349	3814	3387	781	27350	ENSMUSG00000000078,ENSMUSG00000000085,ENSMUSG00000000120,ENSMUSG00000000127,ENSMUSG00000000275,ENSMUSG00000000561,ENSMUSG00000000708,ENSMUSG00000000902,ENSMUSG00000000942,ENSMUSG00000001016,ENSMUSG00000001034,ENSMUSG00000001065,ENSMUSG00000001134,ENSMUSG00000001156,ENSMUSG00000001280,ENSMUSG00000001418,ENSMUSG00000001542,ENSMUSG00000001552,ENSMUSG00000001627,ENSMUSG00000001785,ENSMUSG00000001911,…
GO:BP	establishment of localization	GO:0051234	1.51052e-49	48.8209	4794	3387	927	27350	ENSMUSG00000000001,ENSMUSG00000000120,ENSMUSG00000000127,ENSMUSG00000000154,ENSMUSG00000000194,ENSMUSG00000000374,ENSMUSG00000000486,ENSMUSG00000000605,ENSMUSG00000000631,ENSMUSG00000000708,ENSMUSG00000000743,ENSMUSG00000000915,ENSMUSG00000001017,ENSMUSG00000001018,ENSMUSG00000001025,ENSMUSG00000001036,ENSMUSG00000001052,ENSMUSG00000001138,ENSMUSG00000001151,ENSMUSG00000001416,ENSMUSG00000001440,…
GO:BP	establishment of protein localization	GO:0045184	6.03134e-49	48.2196	1682	3387	429	27350	ENSMUSG00000000120,ENSMUSG00000000631,ENSMUSG00000000743,ENSMUSG00000001018,ENSMUSG00000001052,ENSMUSG00000001151,ENSMUSG00000001416,ENSMUSG00000001440,ENSMUSG00000001467,ENSMUSG00000001552,ENSMUSG00000001750,ENSMUSG00000001786,ENSMUSG00000001847,ENSMUSG00000001855,ENSMUSG00000002015,ENSMUSG00000002250,ENSMUSG00000002279,ENSMUSG00000002365,ENSMUSG00000002546,ENSMUSG00000002763,ENSMUSG00000002778,…
GO:BP	multicellular organism development	GO:0007275	1.29869e-48	47.8865	5088	3387	967	27350	ENSMUSG00000000085,ENSMUSG00000000120,ENSMUSG00000000125,ENSMUSG00000000127,ENSMUSG00000000149,ENSMUSG00000000561,ENSMUSG00000000708,ENSMUSG00000000751,ENSMUSG00000000902,ENSMUSG00000000915,ENSMUSG00000000942,ENSMUSG00000001017,ENSMUSG00000001018,ENSMUSG00000001034,ENSMUSG00000001036,ENSMUSG00000001052,ENSMUSG00000001280,ENSMUSG00000001518,ENSMUSG00000001521,ENSMUSG00000001552,ENSMUSG00000001627,…
GO:BP	nitrogen compound transport	GO:0071705	3.68773e-48	47.4332	2049	3387	491	27350	ENSMUSG00000000120,ENSMUSG00000000631,ENSMUSG00000000743,ENSMUSG00000001017,ENSMUSG00000001018,ENSMUSG00000001052,ENSMUSG00000001151,ENSMUSG00000001440,ENSMUSG00000001467,ENSMUSG00000001552,ENSMUSG00000001750,ENSMUSG00000001786,ENSMUSG00000001847,ENSMUSG00000001855,ENSMUSG00000001918,ENSMUSG00000002015,ENSMUSG00000002250,ENSMUSG00000002279,ENSMUSG00000002346,ENSMUSG00000002365,ENSMUSG00000002546,…
GO:BP	cell cycle	GO:0007049	4.82576e-47	46.3164	1799	3387	445	27350	ENSMUSG00000000001,ENSMUSG00000000028,ENSMUSG00000000486,ENSMUSG00000000708,ENSMUSG00000000743,ENSMUSG00000000751,ENSMUSG00000000902,ENSMUSG00000001034,ENSMUSG00000001134,ENSMUSG00000001151,ENSMUSG00000001424,ENSMUSG00000001440,ENSMUSG00000001786,ENSMUSG00000001855,ENSMUSG00000002190,ENSMUSG00000002233,ENSMUSG00000002365,ENSMUSG00000002546,ENSMUSG00000002625,ENSMUSG00000002814,ENSMUSG00000002835,…
GO:BP	establishment of localization in cell	GO:0051649	5.95838e-47	46.2249	2150	3387	505	27350	ENSMUSG00000000120,ENSMUSG00000000127,ENSMUSG00000000374,ENSMUSG00000000486,ENSMUSG00000000708,ENSMUSG00000000743,ENSMUSG00000000915,ENSMUSG00000001017,ENSMUSG00000001018,ENSMUSG00000001052,ENSMUSG00000001151,ENSMUSG00000001440,ENSMUSG00000001552,ENSMUSG00000001750,ENSMUSG00000001786,ENSMUSG00000001847,ENSMUSG00000001855,ENSMUSG00000002015,ENSMUSG00000002043,ENSMUSG00000002250,ENSMUSG00000002279,…
GO:BP	regulation of protein metabolic process	GO:0051246	5.27591e-46	45.2777	2631	3387	582	27350	ENSMUSG00000000120,ENSMUSG00000000127,ENSMUSG00000000148,ENSMUSG00000000149,ENSMUSG00000000346,ENSMUSG00000000708,ENSMUSG00000000902,ENSMUSG00000000915,ENSMUSG00000001017,ENSMUSG00000001034,ENSMUSG00000001280,ENSMUSG00000001467,ENSMUSG00000001785,ENSMUSG00000001786,ENSMUSG00000001847,ENSMUSG00000002015,ENSMUSG00000002102,ENSMUSG00000002205,ENSMUSG00000002307,ENSMUSG00000002365,ENSMUSG00000002625,…
GO:BP	negative regulation of nitrogen compound metabolic process	GO:0051172	7.74379e-46	45.111	2548	3387	568	27350	ENSMUSG00000000085,ENSMUSG00000000708,ENSMUSG00000000902,ENSMUSG00000001134,ENSMUSG00000001156,ENSMUSG00000001467,ENSMUSG00000001785,ENSMUSG00000001786,ENSMUSG00000001911,ENSMUSG00000002250,ENSMUSG00000002307,ENSMUSG00000002963,ENSMUSG00000002968,ENSMUSG00000002983,ENSMUSG00000003031,ENSMUSG00000003038,ENSMUSG00000003184,ENSMUSG00000003190,ENSMUSG00000003423,ENSMUSG00000003437,ENSMUSG00000003518,…
GO:BP	RNA biosynthetic process	GO:0032774	1.92407e-45	44.7158	3637	3387	739	27350	ENSMUSG00000000078,ENSMUSG00000000085,ENSMUSG00000000120,ENSMUSG00000000127,ENSMUSG00000000275,ENSMUSG00000000561,ENSMUSG00000000708,ENSMUSG00000000776,ENSMUSG00000000902,ENSMUSG00000000942,ENSMUSG00000001016,ENSMUSG00000001034,ENSMUSG00000001065,ENSMUSG00000001134,ENSMUSG00000001156,ENSMUSG00000001280,ENSMUSG00000001418,ENSMUSG00000001542,ENSMUSG00000001552,ENSMUSG00000001627,ENSMUSG00000001785,…
GO:BP	organic substance transport	GO:0071702	2.63463e-45	44.5793	2490	3387	557	27350	ENSMUSG00000000120,ENSMUSG00000000631,ENSMUSG00000000743,ENSMUSG00000001017,ENSMUSG00000001018,ENSMUSG00000001052,ENSMUSG00000001151,ENSMUSG00000001440,ENSMUSG00000001467,ENSMUSG00000001552,ENSMUSG00000001750,ENSMUSG00000001786,ENSMUSG00000001847,ENSMUSG00000001855,ENSMUSG00000001918,ENSMUSG00000002015,ENSMUSG00000002250,ENSMUSG00000002279,ENSMUSG00000002346,ENSMUSG00000002365,ENSMUSG00000002546,…
GO:BP	positive regulation of nucleobase-containing compound metabolic process	GO:0045935	3.60343e-45	44.4433	2107	3387	493	27350	ENSMUSG00000000078,ENSMUSG00000000120,ENSMUSG00000000275,ENSMUSG00000000561,ENSMUSG00000000708,ENSMUSG00000000902,ENSMUSG00000001016,ENSMUSG00000001034,ENSMUSG00000001280,ENSMUSG00000001416,ENSMUSG00000001418,ENSMUSG00000001542,ENSMUSG00000001552,ENSMUSG00000001627,ENSMUSG00000001785,ENSMUSG00000001847,ENSMUSG00000001911,ENSMUSG00000002102,ENSMUSG00000002250,ENSMUSG00000002307,ENSMUSG00000002342,…
GO:BP	transport	GO:0006810	3.73931e-45	44.4272	4640	3387	889	27350	ENSMUSG00000000001,ENSMUSG00000000120,ENSMUSG00000000127,ENSMUSG00000000154,ENSMUSG00000000194,ENSMUSG00000000374,ENSMUSG00000000486,ENSMUSG00000000605,ENSMUSG00000000631,ENSMUSG00000000743,ENSMUSG00000000915,ENSMUSG00000001017,ENSMUSG00000001018,ENSMUSG00000001025,ENSMUSG00000001036,ENSMUSG00000001052,ENSMUSG00000001138,ENSMUSG00000001151,ENSMUSG00000001416,ENSMUSG00000001440,ENSMUSG00000001467,…
GO:BP	response to stress	GO:0006950	1.03864e-44	43.9835	4067	3387	802	27350	ENSMUSG00000000028,ENSMUSG00000000120,ENSMUSG00000000127,ENSMUSG00000000148,ENSMUSG00000000275,ENSMUSG00000000631,ENSMUSG00000000708,ENSMUSG00000000743,ENSMUSG00000000751,ENSMUSG00000000776,ENSMUSG00000000791,ENSMUSG00000000902,ENSMUSG00000001034,ENSMUSG00000001280,ENSMUSG00000001441,ENSMUSG00000001518,ENSMUSG00000001642,ENSMUSG00000001750,ENSMUSG00000001786,ENSMUSG00000001847,ENSMUSG00000001924,…
GO:BP	cellular response to DNA damage stimulus	GO:0006974	6.81557e-44	43.1665	836	3387	259	27350	ENSMUSG00000000028,ENSMUSG00000000148,ENSMUSG00000000708,ENSMUSG00000000751,ENSMUSG00000000902,ENSMUSG00000001924,ENSMUSG00000002342,ENSMUSG00000002814,ENSMUSG00000002833,ENSMUSG00000002835,ENSMUSG00000002870,ENSMUSG00000002963,ENSMUSG00000003190,ENSMUSG00000003208,ENSMUSG00000003549,ENSMUSG00000003680,ENSMUSG00000003868,ENSMUSG00000004934,ENSMUSG00000005125,ENSMUSG00000005370,ENSMUSG00000005410,…
GO:BP	DNA-templated transcription	GO:0006351	8.584e-44	43.0663	3620	3387	731	27350	ENSMUSG00000000078,ENSMUSG00000000085,ENSMUSG00000000120,ENSMUSG00000000127,ENSMUSG00000000275,ENSMUSG00000000561,ENSMUSG00000000708,ENSMUSG00000000776,ENSMUSG00000000902,ENSMUSG00000000942,ENSMUSG00000001016,ENSMUSG00000001034,ENSMUSG00000001065,ENSMUSG00000001134,ENSMUSG00000001156,ENSMUSG00000001280,ENSMUSG00000001418,ENSMUSG00000001542,ENSMUSG00000001552,ENSMUSG00000001627,ENSMUSG00000001785,…
GO:BP	nucleic acid-templated transcription	GO:0097659	9.55515e-44	43.0198	3621	3387	731	27350	ENSMUSG00000000078,ENSMUSG00000000085,ENSMUSG00000000120,ENSMUSG00000000127,ENSMUSG00000000275,ENSMUSG00000000561,ENSMUSG00000000708,ENSMUSG00000000776,ENSMUSG00000000902,ENSMUSG00000000942,ENSMUSG00000001016,ENSMUSG00000001034,ENSMUSG00000001065,ENSMUSG00000001134,ENSMUSG00000001156,ENSMUSG00000001280,ENSMUSG00000001418,ENSMUSG00000001542,ENSMUSG00000001552,ENSMUSG00000001627,ENSMUSG00000001785,…
GO:BP	regulation of response to stimulus	GO:0048583	2.26493e-43	42.6449	4011	3387	789	27350	ENSMUSG00000000001,ENSMUSG00000000120,ENSMUSG00000000125,ENSMUSG00000000127,ENSMUSG00000000149,ENSMUSG00000000275,ENSMUSG00000000708,ENSMUSG00000000776,ENSMUSG00000000791,ENSMUSG00000000902,ENSMUSG00000000915,ENSMUSG00000001034,ENSMUSG00000001036,ENSMUSG00000001518,ENSMUSG00000001521,ENSMUSG00000001642,ENSMUSG00000001785,ENSMUSG00000001786,ENSMUSG00000001847,ENSMUSG00000002015,ENSMUSG00000002205,…
GO:BP	system development	GO:0048731	2.85052e-43	42.5451	4543	3387	868	27350	ENSMUSG00000000120,ENSMUSG00000000125,ENSMUSG00000000127,ENSMUSG00000000561,ENSMUSG00000000708,ENSMUSG00000000751,ENSMUSG00000000902,ENSMUSG00000000915,ENSMUSG00000000942,ENSMUSG00000001018,ENSMUSG00000001034,ENSMUSG00000001036,ENSMUSG00000001052,ENSMUSG00000001280,ENSMUSG00000001518,ENSMUSG00000001521,ENSMUSG00000001552,ENSMUSG00000001627,ENSMUSG00000001642,ENSMUSG00000001750,ENSMUSG00000001751,…
GO:BP	protein transport	GO:0015031	3.1834e-43	42.4971	1568	3387	395	27350	ENSMUSG00000000120,ENSMUSG00000000631,ENSMUSG00000000743,ENSMUSG00000001018,ENSMUSG00000001052,ENSMUSG00000001151,ENSMUSG00000001440,ENSMUSG00000001467,ENSMUSG00000001552,ENSMUSG00000001750,ENSMUSG00000001786,ENSMUSG00000001847,ENSMUSG00000001855,ENSMUSG00000002015,ENSMUSG00000002250,ENSMUSG00000002279,ENSMUSG00000002365,ENSMUSG00000002546,ENSMUSG00000002763,ENSMUSG00000002778,ENSMUSG00000002910,…
GO:BP	macromolecule metabolic process	GO:0043170	4.579e-43	42.3392	12683	3387	1959	27350	ENSMUSG00000000028,ENSMUSG00000000078,ENSMUSG00000000085,ENSMUSG00000000120,ENSMUSG00000000125,ENSMUSG00000000127,ENSMUSG00000000148,ENSMUSG00000000149,ENSMUSG00000000275,ENSMUSG00000000346,ENSMUSG00000000561,ENSMUSG00000000708,ENSMUSG00000000743,ENSMUSG00000000751,ENSMUSG00000000776,ENSMUSG00000000791,ENSMUSG00000000902,ENSMUSG00000000915,ENSMUSG00000000934,ENSMUSG00000000942,ENSMUSG00000001016,…
USG00000054715	ENSMUSG00000054716	ENSMUSG00000054793	ENSMUSG00000054808	ENSMUSG00000054836	ENSMUSG00000055044	ENSMUSG00000055200	ENSMUSG00000055447	ENSMUSG00000055491	ENSMUSG00000055633	ENSMUSG00000055762	ENSMUSG00000055850	ENSMUSG00000055991	ENSMUSG00000056014	ENSMUSG00000056025	ENSMUSG00000056076	ENSMUSG00000056131	ENSMUSG00000056153	ENSMUSG00000056167	ENSMUSG00000056201	ENSMUSG00000056209	ENSMUSG00000056310	ENSMUSG00000056383	ENSMUSG00000056394	ENSMUSG00000056493	ENSMUSG00000056536	ENSMUSG00000056537	ENSMUSG00000056749	ENSMUSG00000056770	ENSMUSG00000056962	ENSMUSG00000056999	ENSMUSG00000057103	ENSMUSG00000057234	ENSMUSG00000057236	ENSMUSG00000057337	ENSMUSG00000057342	ENSMUSG00000057421	ENSMUSG00000057541	ENSMUSG00000057572	ENSMUSG00000057672	ENSMUSG00000057788	ENSMUSG00000058093	ENSMUSG00000058298	ENSMUSG00000058301	ENSMUSG00000058440	ENSMUSG00000058486	ENSMUSG00000058638	ENSMUSG00000058669	ENSMUSG00000058886	ENSMUSG00000059005
GO:BP	positive regulation of biosynthetic process	GO:0009891	2.13061e-42	41.6715	2134	3387	490	27350	ENSMUSG00000000078,ENSMUSG00000000120,ENSMUSG00000000275,ENSMUSG00000000561,ENSMUSG00000000708,ENSMUSG00000000902,ENSMUSG00000001016,ENSMUSG00000001034,ENSMUSG00000001280,ENSMUSG00000001416,ENSMUSG00000001418,ENSMUSG00000001542,ENSMUSG00000001552,ENSMUSG00000001627,ENSMUSG00000001785,ENSMUSG00000001911,ENSMUSG00000002102,ENSMUSG00000002250,ENSMUSG00000002307,ENSMUSG00000002455,ENSMUSG00000002617,…
GO:BP	positive regulation of cellular biosynthetic process	GO:0031328	3.87431e-41	40.4118	2083	3387	478	27350	ENSMUSG00000000078,ENSMUSG00000000120,ENSMUSG00000000275,ENSMUSG00000000561,ENSMUSG00000000708,ENSMUSG00000000902,ENSMUSG00000001016,ENSMUSG00000001034,ENSMUSG00000001280,ENSMUSG00000001416,ENSMUSG00000001418,ENSMUSG00000001542,ENSMUSG00000001552,ENSMUSG00000001627,ENSMUSG00000001785,ENSMUSG00000001911,ENSMUSG00000002102,ENSMUSG00000002250,ENSMUSG00000002307,ENSMUSG00000002455,ENSMUSG00000002617,…
GO:BP	cell cycle process	GO:0022402	7.36803e-41	40.1326	1195	3387	322	27350	ENSMUSG00000000028,ENSMUSG00000000486,ENSMUSG00000000708,ENSMUSG00000000743,ENSMUSG00000000902,ENSMUSG00000001134,ENSMUSG00000001151,ENSMUSG00000001424,ENSMUSG00000001440,ENSMUSG00000001786,ENSMUSG00000002233,ENSMUSG00000002365,ENSMUSG00000002546,ENSMUSG00000002625,ENSMUSG00000002814,ENSMUSG00000002870,ENSMUSG00000003031,ENSMUSG00000003154,ENSMUSG00000003437,ENSMUSG00000003549,ENSMUSG00000003604,…
GO:BP	regulation of RNA biosynthetic process	GO:2001141	4.19568e-40	39.3772	3511	3387	702	27350	ENSMUSG00000000078,ENSMUSG00000000085,ENSMUSG00000000120,ENSMUSG00000000127,ENSMUSG00000000275,ENSMUSG00000000561,ENSMUSG00000000708,ENSMUSG00000000902,ENSMUSG00000000942,ENSMUSG00000001016,ENSMUSG00000001034,ENSMUSG00000001065,ENSMUSG00000001134,ENSMUSG00000001156,ENSMUSG00000001280,ENSMUSG00000001418,ENSMUSG00000001542,ENSMUSG00000001552,ENSMUSG00000001627,ENSMUSG00000001785,ENSMUSG00000001911,…
GO:BP	regulation of gene expression	GO:0010468	8.97511e-40	39.047	5453	3387	987	27350	ENSMUSG00000000078,ENSMUSG00000000085,ENSMUSG00000000120,ENSMUSG00000000125,ENSMUSG00000000127,ENSMUSG00000000275,ENSMUSG00000000561,ENSMUSG00000000708,ENSMUSG00000000743,ENSMUSG00000000776,ENSMUSG00000000791,ENSMUSG00000000902,ENSMUSG00000000942,ENSMUSG00000001016,ENSMUSG00000001034,ENSMUSG00000001065,ENSMUSG00000001134,ENSMUSG00000001156,ENSMUSG00000001280,ENSMUSG00000001418,ENSMUSG00000001424,…
GO:BP	positive regulation of macromolecule biosynthetic process	GO:0010557	1.15032e-39	38.9392	1964	3387	454	27350	ENSMUSG00000000078,ENSMUSG00000000120,ENSMUSG00000000275,ENSMUSG00000000561,ENSMUSG00000000708,ENSMUSG00000000902,ENSMUSG00000001016,ENSMUSG00000001034,ENSMUSG00000001280,ENSMUSG00000001416,ENSMUSG00000001418,ENSMUSG00000001542,ENSMUSG00000001552,ENSMUSG00000001627,ENSMUSG00000001785,ENSMUSG00000001911,ENSMUSG00000002102,ENSMUSG00000002250,ENSMUSG00000002307,ENSMUSG00000002455,ENSMUSG00000002617,…
GO:BP	regulation of DNA-templated transcription	GO:0006355	1.26376e-39	38.8983	3502	3387	699	27350	ENSMUSG00000000078,ENSMUSG00000000085,ENSMUSG00000000120,ENSMUSG00000000127,ENSMUSG00000000275,ENSMUSG00000000561,ENSMUSG00000000708,ENSMUSG00000000902,ENSMUSG00000000942,ENSMUSG00000001016,ENSMUSG00000001034,ENSMUSG00000001065,ENSMUSG00000001134,ENSMUSG00000001156,ENSMUSG00000001280,ENSMUSG00000001418,ENSMUSG00000001542,ENSMUSG00000001552,ENSMUSG00000001627,ENSMUSG00000001785,ENSMUSG00000001911,…
GO:BP	regulation of nucleic acid-templated transcription	GO:1903506	1.40143e-39	38.8534	3503	3387	699	27350	ENSMUSG00000000078,ENSMUSG00000000085,ENSMUSG00000000120,ENSMUSG00000000127,ENSMUSG00000000275,ENSMUSG00000000561,ENSMUSG00000000708,ENSMUSG00000000902,ENSMUSG00000000942,ENSMUSG00000001016,ENSMUSG00000001034,ENSMUSG00000001065,ENSMUSG00000001134,ENSMUSG00000001156,ENSMUSG00000001280,ENSMUSG00000001418,ENSMUSG00000001542,ENSMUSG00000001552,ENSMUSG00000001627,ENSMUSG00000001785,ENSMUSG00000001911,…
GO:BP	mitotic cell cycle	GO:0000278	1.92067e-38	37.7165	885	3387	258	27350	ENSMUSG00000000028,ENSMUSG00000000708,ENSMUSG00000000743,ENSMUSG00000000902,ENSMUSG00000001151,ENSMUSG00000001440,ENSMUSG00000001786,ENSMUSG00000001855,ENSMUSG00000002233,ENSMUSG00000002365,ENSMUSG00000002546,ENSMUSG00000002625,ENSMUSG00000002870,ENSMUSG00000003031,ENSMUSG00000003518,ENSMUSG00000003604,ENSMUSG00000004591,ENSMUSG00000004843,ENSMUSG00000005534,ENSMUSG00000005718,ENSMUSG00000006398,…
GO:BP	regulation of signal transduction	GO:0009966	5.00698e-38	37.3004	2941	3387	607	27350	ENSMUSG00000000001,ENSMUSG00000000120,ENSMUSG00000000125,ENSMUSG00000000127,ENSMUSG00000000149,ENSMUSG00000000275,ENSMUSG00000000791,ENSMUSG00000000902,ENSMUSG00000000915,ENSMUSG00000001034,ENSMUSG00000001036,ENSMUSG00000001518,ENSMUSG00000001521,ENSMUSG00000001642,ENSMUSG00000001785,ENSMUSG00000001847,ENSMUSG00000002015,ENSMUSG00000002205,ENSMUSG00000002250,ENSMUSG00000002342,ENSMUSG00000002496,…
GO:BP	phosphate-containing compound metabolic process	GO:0006796	6.02927e-37	36.2197	2823	3387	585	27350	ENSMUSG00000000001,ENSMUSG00000000127,ENSMUSG00000000148,ENSMUSG00000000149,ENSMUSG00000000346,ENSMUSG00000000708,ENSMUSG00000000791,ENSMUSG00000001034,ENSMUSG00000001755,ENSMUSG00000001785,ENSMUSG00000001786,ENSMUSG00000001847,ENSMUSG00000002205,ENSMUSG00000002250,ENSMUSG00000002307,ENSMUSG00000002326,ENSMUSG00000002365,ENSMUSG00000002625,ENSMUSG00000002963,ENSMUSG00000003031,ENSMUSG00000003233,…
GO:BP	macromolecule catabolic process	GO:0009057	6.19606e-37	36.2079	1373	3387	345	27350	ENSMUSG00000000149,ENSMUSG00000000275,ENSMUSG00000000743,ENSMUSG00000001424,ENSMUSG00000001467,ENSMUSG00000001750,ENSMUSG00000001773,ENSMUSG00000001786,ENSMUSG00000001924,ENSMUSG00000002015,ENSMUSG00000002102,ENSMUSG00000002190,ENSMUSG00000002210,ENSMUSG00000002365,ENSMUSG00000002897,ENSMUSG00000003031,ENSMUSG00000003814,ENSMUSG00000003849,ENSMUSG00000004843,ENSMUSG00000004937,ENSMUSG00000005043,…
GO:BP	phosphorus metabolic process	GO:0006793	8.29276e-37	36.0813	2845	3387	588	27350	ENSMUSG00000000001,ENSMUSG00000000127,ENSMUSG00000000148,ENSMUSG00000000149,ENSMUSG00000000346,ENSMUSG00000000708,ENSMUSG00000000791,ENSMUSG00000001034,ENSMUSG00000001755,ENSMUSG00000001785,ENSMUSG00000001786,ENSMUSG00000001847,ENSMUSG00000002205,ENSMUSG00000002250,ENSMUSG00000002307,ENSMUSG00000002326,ENSMUSG00000002365,ENSMUSG00000002625,ENSMUSG00000002963,ENSMUSG00000003031,ENSMUSG00000003233,…
GO:BP	positive regulation of RNA metabolic process	GO:0051254	4.22942e-36	35.3737	1892	3387	432	27350	ENSMUSG00000000078,ENSMUSG00000000120,ENSMUSG00000000275,ENSMUSG00000000561,ENSMUSG00000000708,ENSMUSG00000000902,ENSMUSG00000001016,ENSMUSG00000001034,ENSMUSG00000001280,ENSMUSG00000001418,ENSMUSG00000001542,ENSMUSG00000001552,ENSMUSG00000001627,ENSMUSG00000001785,ENSMUSG00000001911,ENSMUSG00000002102,ENSMUSG00000002250,ENSMUSG00000002307,ENSMUSG00000002455,ENSMUSG00000002617,ENSMUSG00000002625,…
GO:BP	DNA metabolic process	GO:0006259	5.6784e-36	35.2458	1028	3387	280	27350	ENSMUSG00000000028,ENSMUSG00000000708,ENSMUSG00000000751,ENSMUSG00000000902,ENSMUSG00000000934,ENSMUSG00000001416,ENSMUSG00000001847,ENSMUSG00000001911,ENSMUSG00000002342,ENSMUSG00000002814,ENSMUSG00000002833,ENSMUSG00000002835,ENSMUSG00000002870,ENSMUSG00000002963,ENSMUSG00000003549,ENSMUSG00000003680,ENSMUSG00000003868,ENSMUSG00000004934,ENSMUSG00000004980,ENSMUSG00000005320,ENSMUSG00000005370,…
GO:BP	intracellular signal transduction	GO:0035556	1.25257e-35	34.9022	2527	3387	534	27350	ENSMUSG00000000120,ENSMUSG00000000149,ENSMUSG00000000275,ENSMUSG00000000631,ENSMUSG00000001034,ENSMUSG00000001440,ENSMUSG00000001518,ENSMUSG00000001642,ENSMUSG00000001847,ENSMUSG00000002015,ENSMUSG00000002205,ENSMUSG00000002233,ENSMUSG00000002250,ENSMUSG00000002307,ENSMUSG00000002342,ENSMUSG00000002496,ENSMUSG00000002983,ENSMUSG00000003184,ENSMUSG00000003190,ENSMUSG00000003208,ENSMUSG00000003233,…
GO:BP	regulation of organelle organization	GO:0033043	5.72814e-35	34.242	1182	3387	306	27350	ENSMUSG00000000127,ENSMUSG00000000708,ENSMUSG00000000743,ENSMUSG00000000902,ENSMUSG00000000915,ENSMUSG00000001416,ENSMUSG00000001786,ENSMUSG00000001847,ENSMUSG00000002233,ENSMUSG00000002365,ENSMUSG00000002812,ENSMUSG00000002870,ENSMUSG00000002963,ENSMUSG00000003031,ENSMUSG00000003549,ENSMUSG00000003814,ENSMUSG00000003868,ENSMUSG00000004843,ENSMUSG00000004980,ENSMUSG00000005103,ENSMUSG00000005534,…
GO:BP	transcription by RNA polymerase II	GO:0006366	1.25414e-34	33.9017	2585	3387	540	27350	ENSMUSG00000000078,ENSMUSG00000000561,ENSMUSG00000000708,ENSMUSG00000000902,ENSMUSG00000000942,ENSMUSG00000001034,ENSMUSG00000001065,ENSMUSG00000001134,ENSMUSG00000001156,ENSMUSG00000001280,ENSMUSG00000001418,ENSMUSG00000001542,ENSMUSG00000001552,ENSMUSG00000001627,ENSMUSG00000001911,ENSMUSG00000002102,ENSMUSG00000002250,ENSMUSG00000002455,ENSMUSG00000002617,ENSMUSG00000002625,ENSMUSG00000002658,…
GO:BP	negative regulation of biosynthetic process	GO:0009890	1.13635e-33	32.9445	1730	3387	398	27350	ENSMUSG00000000085,ENSMUSG00000001134,ENSMUSG00000001156,ENSMUSG00000001911,ENSMUSG00000002250,ENSMUSG00000002307,ENSMUSG00000002968,ENSMUSG00000002983,ENSMUSG00000003031,ENSMUSG00000003038,ENSMUSG00000003184,ENSMUSG00000003437,ENSMUSG00000003814,ENSMUSG00000003868,ENSMUSG00000004040,ENSMUSG00000004263,ENSMUSG00000004934,ENSMUSG00000004980,ENSMUSG00000005566,ENSMUSG00000005609,ENSMUSG00000005656,…
GO:BP	regulation of signaling	GO:0023051	1.4571e-33	32.8365	3511	3387	679	27350	ENSMUSG00000000001,ENSMUSG00000000120,ENSMUSG00000000125,ENSMUSG00000000127,ENSMUSG00000000149,ENSMUSG00000000275,ENSMUSG00000000791,ENSMUSG00000000902,ENSMUSG00000000915,ENSMUSG00000001018,ENSMUSG00000001034,ENSMUSG00000001036,ENSMUSG00000001518,ENSMUSG00000001521,ENSMUSG00000001642,ENSMUSG00000001750,ENSMUSG00000001785,ENSMUSG00000001847,ENSMUSG00000002015,ENSMUSG00000002205,ENSMUSG00000002250,…
GO:BP	regulation of molecular function	GO:0065009	4.35553e-33	32.361	3029	3387	604	27350	ENSMUSG00000000001,ENSMUSG00000000120,ENSMUSG00000000127,ENSMUSG00000000149,ENSMUSG00000000275,ENSMUSG00000000346,ENSMUSG00000000708,ENSMUSG00000000902,ENSMUSG00000000915,ENSMUSG00000001017,ENSMUSG00000001018,ENSMUSG00000001552,ENSMUSG00000001627,ENSMUSG00000001786,ENSMUSG00000001847,ENSMUSG00000002015,ENSMUSG00000002043,ENSMUSG00000002205,ENSMUSG00000002233,ENSMUSG00000002250,ENSMUSG00000002279,…
GO:BP	small molecule metabolic process	GO:0044281	8.7773e-33	32.0566	1847	3387	415	27350	ENSMUSG00000000001,ENSMUSG00000000148,ENSMUSG00000000340,ENSMUSG00000000708,ENSMUSG00000001467,ENSMUSG00000001642,ENSMUSG00000001755,ENSMUSG00000002250,ENSMUSG00000002279,ENSMUSG00000002326,ENSMUSG00000003123,ENSMUSG00000003559,ENSMUSG00000003585,ENSMUSG00000003752,ENSMUSG00000003762,ENSMUSG00000003809,ENSMUSG00000003849,ENSMUSG00000004035,ENSMUSG00000004040,ENSMUSG00000004270,ENSMUSG00000004610,…
GO:BP	regulation of transcription by RNA polymerase II	GO:0006357	9.05202e-33	32.0433	2522	3387	524	27350	ENSMUSG00000000078,ENSMUSG00000000561,ENSMUSG00000000708,ENSMUSG00000000902,ENSMUSG00000000942,ENSMUSG00000001034,ENSMUSG00000001065,ENSMUSG00000001134,ENSMUSG00000001156,ENSMUSG00000001280,ENSMUSG00000001418,ENSMUSG00000001542,ENSMUSG00000001552,ENSMUSG00000001627,ENSMUSG00000001911,ENSMUSG00000002102,ENSMUSG00000002250,ENSMUSG00000002455,ENSMUSG00000002617,ENSMUSG00000002625,ENSMUSG00000002658,…
GO:BP	cytoskeleton organization	GO:0007010	1.5467e-32	31.8106	1472	3387	351	27350	ENSMUSG00000000127,ENSMUSG00000000486,ENSMUSG00000000631,ENSMUSG00000000708,ENSMUSG00000000743,ENSMUSG00000000915,ENSMUSG00000001134,ENSMUSG00000001151,ENSMUSG00000001440,ENSMUSG00000001847,ENSMUSG00000001864,ENSMUSG00000002233,ENSMUSG00000002365,ENSMUSG00000002546,ENSMUSG00000002812,ENSMUSG00000003031,ENSMUSG00000003814,ENSMUSG00000004530,ENSMUSG00000004843,ENSMUSG00000005103,ENSMUSG00000006021,…
GO:BP	nervous system development	GO:0007399	1.57654e-32	31.8023	2508	3387	521	27350	ENSMUSG00000000120,ENSMUSG00000000125,ENSMUSG00000000902,ENSMUSG00000001018,ENSMUSG00000001052,ENSMUSG00000001521,ENSMUSG00000001627,ENSMUSG00000001750,ENSMUSG00000001751,ENSMUSG00000001786,ENSMUSG00000001847,ENSMUSG00000001911,ENSMUSG00000002210,ENSMUSG00000002250,ENSMUSG00000002546,ENSMUSG00000003070,ENSMUSG00000003233,ENSMUSG00000003269,ENSMUSG00000003402,ENSMUSG00000003410,ENSMUSG00000003458,…
GO:BP	organonitrogen compound catabolic process	GO:1901565	1.59852e-32	31.7963	1334	3387	327	27350	ENSMUSG00000000149,ENSMUSG00000000275,ENSMUSG00000000340,ENSMUSG00000000743,ENSMUSG00000001441,ENSMUSG00000001467,ENSMUSG00000001750,ENSMUSG00000001773,ENSMUSG00000001786,ENSMUSG00000001924,ENSMUSG00000002015,ENSMUSG00000002102,ENSMUSG00000002190,ENSMUSG00000002326,ENSMUSG00000002365,ENSMUSG00000002897,ENSMUSG00000003031,ENSMUSG00000003814,ENSMUSG00000003849,ENSMUSG00000004070,ENSMUSG00000004610,…
GO:BP	mitotic cell cycle process	GO:1903047	2.30379e-32	31.6376	739	3387	217	27350	ENSMUSG00000000028,ENSMUSG00000000708,ENSMUSG00000000743,ENSMUSG00000000902,ENSMUSG00000001151,ENSMUSG00000001440,ENSMUSG00000001786,ENSMUSG00000002233,ENSMUSG00000002365,ENSMUSG00000002546,ENSMUSG00000002625,ENSMUSG00000002870,ENSMUSG00000003031,ENSMUSG00000003604,ENSMUSG00000004843,ENSMUSG00000005534,ENSMUSG00000005718,ENSMUSG00000006398,ENSMUSG00000006678,ENSMUSG00000006699,ENSMUSG00000006728,…
GO:BP	regulation of cell communication	GO:0010646	2.65252e-32	31.5763	3502	3387	673	27350	ENSMUSG00000000001,ENSMUSG00000000120,ENSMUSG00000000125,ENSMUSG00000000127,ENSMUSG00000000149,ENSMUSG00000000275,ENSMUSG00000000791,ENSMUSG00000000902,ENSMUSG00000000915,ENSMUSG00000001018,ENSMUSG00000001034,ENSMUSG00000001036,ENSMUSG00000001518,ENSMUSG00000001521,ENSMUSG00000001642,ENSMUSG00000001750,ENSMUSG00000001785,ENSMUSG00000001847,ENSMUSG00000002015,ENSMUSG00000002205,ENSMUSG00000002250,…
GO:BP	DNA repair	GO:0006281	2.8913e-32	31.5389	557	3387	180	27350	ENSMUSG00000000028,ENSMUSG00000000708,ENSMUSG00000000751,ENSMUSG00000000902,ENSMUSG00000002342,ENSMUSG00000002814,ENSMUSG00000002833,ENSMUSG00000002835,ENSMUSG00000002870,ENSMUSG00000002963,ENSMUSG00000003549,ENSMUSG00000003680,ENSMUSG00000003868,ENSMUSG00000004934,ENSMUSG00000005370,ENSMUSG00000005410,ENSMUSG00000005566,ENSMUSG00000006288,ENSMUSG00000006335,ENSMUSG00000006678,ENSMUSG00000007880,…
GO:BP	negative regulation of macromolecule biosynthetic process	GO:0010558	5.8296e-32	31.2344	1622	3387	375	27350	ENSMUSG00000000085,ENSMUSG00000001134,ENSMUSG00000001156,ENSMUSG00000001911,ENSMUSG00000002250,ENSMUSG00000002307,ENSMUSG00000002968,ENSMUSG00000002983,ENSMUSG00000003031,ENSMUSG00000003038,ENSMUSG00000003184,ENSMUSG00000003437,ENSMUSG00000003814,ENSMUSG00000003868,ENSMUSG00000004263,ENSMUSG00000004934,ENSMUSG00000004980,ENSMUSG00000005566,ENSMUSG00000005609,ENSMUSG00000005656,ENSMUSG00000005682,…
GO:BP	positive regulation of RNA biosynthetic process	GO:1902680	8.58366e-32	31.0663	1750	3387	396	27350	ENSMUSG00000000078,ENSMUSG00000000120,ENSMUSG00000000275,ENSMUSG00000000561,ENSMUSG00000000708,ENSMUSG00000000902,ENSMUSG00000001016,ENSMUSG00000001034,ENSMUSG00000001280,ENSMUSG00000001418,ENSMUSG00000001542,ENSMUSG00000001552,ENSMUSG00000001627,ENSMUSG00000001785,ENSMUSG00000001911,ENSMUSG00000002102,ENSMUSG00000002250,ENSMUSG00000002307,ENSMUSG00000002455,ENSMUSG00000002617,ENSMUSG00000002625,…
GO:BP	chromosome organization	GO:0051276	1.11963e-31	30.9509	567	3387	181	27350	ENSMUSG00000000028,ENSMUSG00000000708,ENSMUSG00000000743,ENSMUSG00000000751,ENSMUSG00000000902,ENSMUSG00000000934,ENSMUSG00000001416,ENSMUSG00000001440,ENSMUSG00000002625,ENSMUSG00000002814,ENSMUSG00000002870,ENSMUSG00000002963,ENSMUSG00000003549,ENSMUSG00000003868,ENSMUSG00000004843,ENSMUSG00000004980,ENSMUSG00000005410,ENSMUSG00000005566,ENSMUSG00000006335,ENSMUSG00000006398,ENSMUSG00000006920,…
GO:BP	negative regulation of metabolic process	GO:0009892	1.14878e-31	30.9398	3578	3387	682	27350	ENSMUSG00000000085,ENSMUSG00000000708,ENSMUSG00000000743,ENSMUSG00000000902,ENSMUSG00000001134,ENSMUSG00000001156,ENSMUSG00000001424,ENSMUSG00000001467,ENSMUSG00000001785,ENSMUSG00000001786,ENSMUSG00000001847,ENSMUSG00000001911,ENSMUSG00000002210,ENSMUSG00000002250,ENSMUSG00000002307,ENSMUSG00000002963,ENSMUSG00000002968,ENSMUSG00000002983,ENSMUSG00000003031,ENSMUSG00000003038,ENSMUSG00000003184,…
GO:BP	negative regulation of cellular biosynthetic process	GO:0031327	2.44535e-31	30.6117	1686	3387	384	27350	ENSMUSG00000000085,ENSMUSG00000001134,ENSMUSG00000001156,ENSMUSG00000001911,ENSMUSG00000002250,ENSMUSG00000002307,ENSMUSG00000002968,ENSMUSG00000002983,ENSMUSG00000003031,ENSMUSG00000003038,ENSMUSG00000003184,ENSMUSG00000003437,ENSMUSG00000003814,ENSMUSG00000003868,ENSMUSG00000004040,ENSMUSG00000004263,ENSMUSG00000004934,ENSMUSG00000004980,ENSMUSG00000005566,ENSMUSG00000005609,ENSMUSG00000005656,…
GO:BP	positive regulation of nucleic acid-templated transcription	GO:1903508	4.20319e-31	30.3764	1744	3387	393	27350	ENSMUSG00000000078,ENSMUSG00000000120,ENSMUSG00000000275,ENSMUSG00000000561,ENSMUSG00000000708,ENSMUSG00000000902,ENSMUSG00000001016,ENSMUSG00000001034,ENSMUSG00000001280,ENSMUSG00000001418,ENSMUSG00000001542,ENSMUSG00000001552,ENSMUSG00000001627,ENSMUSG00000001785,ENSMUSG00000001911,ENSMUSG00000002102,ENSMUSG00000002250,ENSMUSG00000002307,ENSMUSG00000002455,ENSMUSG00000002617,ENSMUSG00000002625,…
GO:BP	positive regulation of DNA-templated transcription	GO:0045893	4.20319e-31	30.3764	1744	3387	393	27350	ENSMUSG00000000078,ENSMUSG00000000120,ENSMUSG00000000275,ENSMUSG00000000561,ENSMUSG00000000708,ENSMUSG00000000902,ENSMUSG00000001016,ENSMUSG00000001034,ENSMUSG00000001280,ENSMUSG00000001418,ENSMUSG00000001542,ENSMUSG00000001552,ENSMUSG00000001627,ENSMUSG00000001785,ENSMUSG00000001911,ENSMUSG00000002102,ENSMUSG00000002250,ENSMUSG00000002307,ENSMUSG00000002455,ENSMUSG00000002617,ENSMUSG00000002625,…
GO:BP	regulation of catabolic process	GO:0009894	6.48223e-31	30.1883	939	3387	252	27350	ENSMUSG00000000001,ENSMUSG00000000149,ENSMUSG00000001467,ENSMUSG00000001786,ENSMUSG00000002015,ENSMUSG00000002102,ENSMUSG00000002365,ENSMUSG00000002496,ENSMUSG00000003031,ENSMUSG00000003849,ENSMUSG00000004040,ENSMUSG00000004798,ENSMUSG00000004937,ENSMUSG00000005312,ENSMUSG00000005534,ENSMUSG00000005682,ENSMUSG00000006019,ENSMUSG00000006288,ENSMUSG00000006398,ENSMUSG00000006728,ENSMUSG00000007670,…
GO:BP	protein localization to organelle	GO:0033365	1.26603e-30	29.8976	948	3387	253	27350	ENSMUSG00000000120,ENSMUSG00000000751,ENSMUSG00000001416,ENSMUSG00000001418,ENSMUSG00000001440,ENSMUSG00000001521,ENSMUSG00000001552,ENSMUSG00000001750,ENSMUSG00000001786,ENSMUSG00000001855,ENSMUSG00000002015,ENSMUSG00000002763,ENSMUSG00000002778,ENSMUSG00000003423,ENSMUSG00000003437,ENSMUSG00000003814,ENSMUSG00000003868,ENSMUSG00000004040,ENSMUSG00000004768,ENSMUSG00000004937,ENSMUSG00000005069,…
GO:BP	cellular macromolecule catabolic process	GO:0044265	2.31856e-30	29.6348	973	3387	257	27350	ENSMUSG00000000149,ENSMUSG00000000275,ENSMUSG00000000743,ENSMUSG00000001424,ENSMUSG00000001786,ENSMUSG00000001924,ENSMUSG00000002015,ENSMUSG00000002102,ENSMUSG00000002190,ENSMUSG00000002210,ENSMUSG00000003814,ENSMUSG00000004843,ENSMUSG00000004937,ENSMUSG00000005043,ENSMUSG00000005262,ENSMUSG00000005312,ENSMUSG00000005501,ENSMUSG00000005682,ENSMUSG00000006019,ENSMUSG00000006288,ENSMUSG00000006398,…
GO:BP	negative regulation of nucleobase-containing compound metabolic process	GO:0045934	3.01142e-30	29.5212	1639	3387	373	27350	ENSMUSG00000000085,ENSMUSG00000000708,ENSMUSG00000001134,ENSMUSG00000001156,ENSMUSG00000001911,ENSMUSG00000002250,ENSMUSG00000002307,ENSMUSG00000002968,ENSMUSG00000002983,ENSMUSG00000003031,ENSMUSG00000003038,ENSMUSG00000003184,ENSMUSG00000003437,ENSMUSG00000003549,ENSMUSG00000003814,ENSMUSG00000003868,ENSMUSG00000004040,ENSMUSG00000004263,ENSMUSG00000004934,ENSMUSG00000004980,ENSMUSG00000005370,…
GO:BP	regulation of cell cycle	GO:0051726	3.68115e-30	29.434	1069	3387	274	27350	ENSMUSG00000000708,ENSMUSG00000000743,ENSMUSG00000000902,ENSMUSG00000001424,ENSMUSG00000001786,ENSMUSG00000001855,ENSMUSG00000003031,ENSMUSG00000003437,ENSMUSG00000003518,ENSMUSG00000003604,ENSMUSG00000003814,ENSMUSG00000003868,ENSMUSG00000004040,ENSMUSG00000004591,ENSMUSG00000004843,ENSMUSG00000005533,ENSMUSG00000005534,ENSMUSG00000005718,ENSMUSG00000006335,ENSMUSG00000006398,ENSMUSG00000006456,…
GO:BP	lipid metabolic process	GO:0006629	4.53828e-30	29.3431	1441	3387	339	27350	ENSMUSG00000001467,ENSMUSG00000001642,ENSMUSG00000001847,ENSMUSG00000002250,ENSMUSG00000002279,ENSMUSG00000003123,ENSMUSG00000003585,ENSMUSG00000003752,ENSMUSG00000003809,ENSMUSG00000004035,ENSMUSG00000004270,ENSMUSG00000004610,ENSMUSG00000004880,ENSMUSG00000005069,ENSMUSG00000005320,ENSMUSG00000005514,ENSMUSG00000005533,ENSMUSG00000005886,ENSMUSG00000005899,ENSMUSG00000006127,ENSMUSG00000006390,…
GO:BP	regulation of cellular response to stress	GO:0080135	1.73613e-29	28.7604	708	3387	205	27350	ENSMUSG00000000708,ENSMUSG00000000902,ENSMUSG00000001034,ENSMUSG00000001786,ENSMUSG00000002015,ENSMUSG00000002342,ENSMUSG00000002833,ENSMUSG00000002963,ENSMUSG00000003190,ENSMUSG00000003208,ENSMUSG00000003518,ENSMUSG00000003549,ENSMUSG00000003680,ENSMUSG00000003868,ENSMUSG00000004054,ENSMUSG00000004270,ENSMUSG00000004934,ENSMUSG00000004937,ENSMUSG00000005312,ENSMUSG00000005533,ENSMUSG00000005566,…
GO:BP	regulation of cellular catabolic process	GO:0031329	1.45381e-28	27.8375	718	3387	205	27350	ENSMUSG00000000001,ENSMUSG00000000149,ENSMUSG00000001786,ENSMUSG00000002015,ENSMUSG00000002365,ENSMUSG00000002496,ENSMUSG00000004040,ENSMUSG00000004798,ENSMUSG00000004937,ENSMUSG00000005312,ENSMUSG00000005534,ENSMUSG00000005682,ENSMUSG00000006019,ENSMUSG00000006288,ENSMUSG00000006398,ENSMUSG00000007670,ENSMUSG00000008301,ENSMUSG00000008393,ENSMUSG00000011877,ENSMUSG00000014668,ENSMUSG00000014907,…
GO:BP	negative regulation of RNA metabolic process	GO:0051253	4.84284e-28	27.3149	1504	3387	344	27350	ENSMUSG00000000085,ENSMUSG00000000708,ENSMUSG00000001134,ENSMUSG00000001156,ENSMUSG00000001911,ENSMUSG00000002250,ENSMUSG00000002307,ENSMUSG00000002968,ENSMUSG00000002983,ENSMUSG00000003031,ENSMUSG00000003038,ENSMUSG00000003184,ENSMUSG00000003437,ENSMUSG00000003814,ENSMUSG00000003868,ENSMUSG00000004040,ENSMUSG00000004263,ENSMUSG00000004934,ENSMUSG00000004980,ENSMUSG00000005566,ENSMUSG00000005609,…
GO:BP	positive regulation of protein metabolic process	GO:0051247	5.68537e-28	27.2452	1529	3387	348	27350	ENSMUSG00000000120,ENSMUSG00000000148,ENSMUSG00000000149,ENSMUSG00000000346,ENSMUSG00000000902,ENSMUSG00000000915,ENSMUSG00000001017,ENSMUSG00000001034,ENSMUSG00000001280,ENSMUSG00000001847,ENSMUSG00000002015,ENSMUSG00000002102,ENSMUSG00000002205,ENSMUSG00000002307,ENSMUSG00000002365,ENSMUSG00000002625,ENSMUSG00000003031,ENSMUSG00000003233,ENSMUSG00000003348,ENSMUSG00000003423,ENSMUSG00000003437,…
GO:BP	negative regulation of macromolecule metabolic process	GO:0010605	6.86653e-28	27.1633	3347	3387	633	27350	ENSMUSG00000000085,ENSMUSG00000000708,ENSMUSG00000000743,ENSMUSG00000000902,ENSMUSG00000001134,ENSMUSG00000001156,ENSMUSG00000001424,ENSMUSG00000001467,ENSMUSG00000001785,ENSMUSG00000001786,ENSMUSG00000001847,ENSMUSG00000001911,ENSMUSG00000002210,ENSMUSG00000002250,ENSMUSG00000002307,ENSMUSG00000002963,ENSMUSG00000002968,ENSMUSG00000002983,ENSMUSG00000003031,ENSMUSG00000003038,ENSMUSG00000003184,…
GO:BP	regulation of protein modification process	GO:0031399	2.15415e-27	26.6667	1575	3387	354	27350	ENSMUSG00000000127,ENSMUSG00000000148,ENSMUSG00000000149,ENSMUSG00000000346,ENSMUSG00000000708,ENSMUSG00000000902,ENSMUSG00000001017,ENSMUSG00000001785,ENSMUSG00000001786,ENSMUSG00000001847,ENSMUSG00000002205,ENSMUSG00000002307,ENSMUSG00000002365,ENSMUSG00000002625,ENSMUSG00000002963,ENSMUSG00000003031,ENSMUSG00000003233,ENSMUSG00000003348,ENSMUSG00000003423,ENSMUSG00000003437,ENSMUSG00000003518,…
GO:BP	protein catabolic process	GO:0030163	1.10764e-26	25.9556	1011	3387	255	27350	ENSMUSG00000000149,ENSMUSG00000000275,ENSMUSG00000000743,ENSMUSG00000001467,ENSMUSG00000001750,ENSMUSG00000001773,ENSMUSG00000001786,ENSMUSG00000001924,ENSMUSG00000002015,ENSMUSG00000002102,ENSMUSG00000002190,ENSMUSG00000002365,ENSMUSG00000002897,ENSMUSG00000003031,ENSMUSG00000003814,ENSMUSG00000003849,ENSMUSG00000004843,ENSMUSG00000004937,ENSMUSG00000005043,ENSMUSG00000005262,ENSMUSG00000005312,…
GO:BP	animal organ development	GO:0048513	1.55106e-26	25.8094	3824	3387	698	27350	ENSMUSG00000000120,ENSMUSG00000000125,ENSMUSG00000000127,ENSMUSG00000000561,ENSMUSG00000000708,ENSMUSG00000000751,ENSMUSG00000000902,ENSMUSG00000001036,ENSMUSG00000001052,ENSMUSG00000001280,ENSMUSG00000001518,ENSMUSG00000001521,ENSMUSG00000001552,ENSMUSG00000001642,ENSMUSG00000001750,ENSMUSG00000001751,ENSMUSG00000001786,ENSMUSG00000001847,ENSMUSG00000001911,ENSMUSG00000002205,ENSMUSG00000002210,…
GO:BP	organonitrogen compound biosynthetic process	GO:1901566	3.25126e-26	25.4879	1724	3387	375	27350	ENSMUSG00000001755,ENSMUSG00000002326,ENSMUSG00000002546,ENSMUSG00000003458,ENSMUSG00000003809,ENSMUSG00000003814,ENSMUSG00000004040,ENSMUSG00000004270,ENSMUSG00000004788,ENSMUSG00000004846,ENSMUSG00000005534,ENSMUSG00000005682,ENSMUSG00000005899,ENSMUSG00000006191,ENSMUSG00000006345,ENSMUSG00000006390,ENSMUSG00000006442,ENSMUSG00000006494,ENSMUSG00000006651,ENSMUSG00000006728,ENSMUSG00000007659,…
GO:BP	cell death	GO:0008219	7.54998e-26	25.1221	2238	3387	456	27350	ENSMUSG00000000001,ENSMUSG00000000120,ENSMUSG00000000148,ENSMUSG00000000631,ENSMUSG00000000743,ENSMUSG00000000915,ENSMUSG00000001034,ENSMUSG00000001134,ENSMUSG00000001642,ENSMUSG00000001750,ENSMUSG00000001773,ENSMUSG00000001786,ENSMUSG00000002015,ENSMUSG00000002250,ENSMUSG00000002307,ENSMUSG00000002342,ENSMUSG00000002496,ENSMUSG00000002524,ENSMUSG00000002778,ENSMUSG00000002870,ENSMUSG00000003031,…
GO:BP	regulation of catalytic activity	GO:0050790	8.65492e-26	25.0627	2284	3387	463	27350	ENSMUSG00000000001,ENSMUSG00000000120,ENSMUSG00000000149,ENSMUSG00000000346,ENSMUSG00000000708,ENSMUSG00000000915,ENSMUSG00000001017,ENSMUSG00000001786,ENSMUSG00000001847,ENSMUSG00000002015,ENSMUSG00000002043,ENSMUSG00000002205,ENSMUSG00000002233,ENSMUSG00000002250,ENSMUSG00000002279,ENSMUSG00000002307,ENSMUSG00000002365,ENSMUSG00000002496,ENSMUSG00000002658,ENSMUSG00000002870,ENSMUSG00000002963,…
GO:BP	negative regulation of signal transduction	GO:0009968	1.97367e-25	24.7047	1247	3387	293	27350	ENSMUSG00000000001,ENSMUSG00000000120,ENSMUSG00000001034,ENSMUSG00000001036,ENSMUSG00000001518,ENSMUSG00000001521,ENSMUSG00000002205,ENSMUSG00000002342,ENSMUSG00000002496,ENSMUSG00000003190,ENSMUSG00000003208,ENSMUSG00000003423,ENSMUSG00000003518,ENSMUSG00000003573,ENSMUSG00000003814,ENSMUSG00000003868,ENSMUSG00000004934,ENSMUSG00000005262,ENSMUSG00000005312,ENSMUSG00000005533,ENSMUSG00000005656,…
GO:BP	cellular developmental process	GO:0048869	3.34515e-25	24.4756	4684	3387	816	27350	ENSMUSG00000000120,ENSMUSG00000000125,ENSMUSG00000000127,ENSMUSG00000000149,ENSMUSG00000000561,ENSMUSG00000000902,ENSMUSG00000001018,ENSMUSG00000001034,ENSMUSG00000001052,ENSMUSG00000001280,ENSMUSG00000001467,ENSMUSG00000001518,ENSMUSG00000001521,ENSMUSG00000001627,ENSMUSG00000001642,ENSMUSG00000001750,ENSMUSG00000001751,ENSMUSG00000001785,ENSMUSG00000001786,ENSMUSG00000001847,ENSMUSG00000001911,…
GO:BP	cell differentiation	GO:0030154	6.95267e-25	24.1578	4652	3387	810	27350	ENSMUSG00000000120,ENSMUSG00000000125,ENSMUSG00000000127,ENSMUSG00000000149,ENSMUSG00000000561,ENSMUSG00000000902,ENSMUSG00000001018,ENSMUSG00000001034,ENSMUSG00000001052,ENSMUSG00000001280,ENSMUSG00000001467,ENSMUSG00000001518,ENSMUSG00000001521,ENSMUSG00000001627,ENSMUSG00000001642,ENSMUSG00000001750,ENSMUSG00000001751,ENSMUSG00000001785,ENSMUSG00000001786,ENSMUSG00000001847,ENSMUSG00000001911,…
GO:BP	lipid biosynthetic process	GO:0008610	3.24305e-24	23.489	689	3387	190	27350	ENSMUSG00000001467,ENSMUSG00000002250,ENSMUSG00000003585,ENSMUSG00000003752,ENSMUSG00000003809,ENSMUSG00000004035,ENSMUSG00000004270,ENSMUSG00000004880,ENSMUSG00000005320,ENSMUSG00000005514,ENSMUSG00000005533,ENSMUSG00000005899,ENSMUSG00000006390,ENSMUSG00000006517,ENSMUSG00000006542,ENSMUSG00000006728,ENSMUSG00000008035,ENSMUSG00000009905,ENSMUSG00000009995,ENSMUSG00000010175,ENSMUSG00000010607,…
GO:BP	endomembrane system organization	GO:0010256	7.29597e-24	23.1369	523	3387	157	27350	ENSMUSG00000000631,ENSMUSG00000000743,ENSMUSG00000001018,ENSMUSG00000002365,ENSMUSG00000002546,ENSMUSG00000002625,ENSMUSG00000004270,ENSMUSG00000004394,ENSMUSG00000004530,ENSMUSG00000004843,ENSMUSG00000004937,ENSMUSG00000005069,ENSMUSG00000005125,ENSMUSG00000005899,ENSMUSG00000006423,ENSMUSG00000006699,ENSMUSG00000007122,ENSMUSG00000008140,ENSMUSG00000010086,ENSMUSG00000012296,ENSMUSG00000014418,…
GO:BP	negative regulation of signaling	GO:0023057	7.45227e-24	23.1277	1392	3387	313	27350	ENSMUSG00000000001,ENSMUSG00000000120,ENSMUSG00000001034,ENSMUSG00000001036,ENSMUSG00000001518,ENSMUSG00000001521,ENSMUSG00000002205,ENSMUSG00000002342,ENSMUSG00000002496,ENSMUSG00000003190,ENSMUSG00000003208,ENSMUSG00000003423,ENSMUSG00000003518,ENSMUSG00000003573,ENSMUSG00000003814,ENSMUSG00000003868,ENSMUSG00000004371,ENSMUSG00000004934,ENSMUSG00000005262,ENSMUSG00000005312,ENSMUSG00000005533,…
GO:BP	negative regulation of cell communication	GO:0010648	9.63649e-24	23.0161	1388	3387	312	27350	ENSMUSG00000000001,ENSMUSG00000000120,ENSMUSG00000001034,ENSMUSG00000001036,ENSMUSG00000001518,ENSMUSG00000001521,ENSMUSG00000002205,ENSMUSG00000002342,ENSMUSG00000002496,ENSMUSG00000003190,ENSMUSG00000003208,ENSMUSG00000003423,ENSMUSG00000003518,ENSMUSG00000003573,ENSMUSG00000003814,ENSMUSG00000003868,ENSMUSG00000004371,ENSMUSG00000004934,ENSMUSG00000005262,ENSMUSG00000005312,ENSMUSG00000005533,…
GO:BP	cellular response to chemical stimulus	GO:0070887	1.87808e-23	22.7263	3503	3387	638	27350	ENSMUSG00000000001,ENSMUSG00000000120,ENSMUSG00000000127,ENSMUSG00000000275,ENSMUSG00000000631,ENSMUSG00000000708,ENSMUSG00000000791,ENSMUSG00000000811,ENSMUSG00000000902,ENSMUSG00000001034,ENSMUSG00000001036,ENSMUSG00000001280,ENSMUSG00000001441,ENSMUSG00000001552,ENSMUSG00000001642,ENSMUSG00000001750,ENSMUSG00000001786,ENSMUSG00000001847,ENSMUSG00000002250,ENSMUSG00000002307,ENSMUSG00000002342,…
GO:BP	regulation of cell cycle process	GO:0010564	1.9709e-23	22.7053	709	3387	192	27350	ENSMUSG00000000708,ENSMUSG00000000743,ENSMUSG00000000902,ENSMUSG00000001424,ENSMUSG00000001786,ENSMUSG00000003031,ENSMUSG00000003437,ENSMUSG00000003604,ENSMUSG00000003814,ENSMUSG00000004591,ENSMUSG00000004843,ENSMUSG00000005533,ENSMUSG00000005534,ENSMUSG00000005718,ENSMUSG00000006398,ENSMUSG00000006456,ENSMUSG00000006699,ENSMUSG00000006728,ENSMUSG00000007659,ENSMUSG00000007815,ENSMUSG00000007880,…
GO:BP	regulation of intracellular signal transduction	GO:1902531	2.08324e-23	22.6813	1631	3387	351	27350	ENSMUSG00000000120,ENSMUSG00000000149,ENSMUSG00000000275,ENSMUSG00000001034,ENSMUSG00000001518,ENSMUSG00000001847,ENSMUSG00000002015,ENSMUSG00000002205,ENSMUSG00000002250,ENSMUSG00000002342,ENSMUSG00000002496,ENSMUSG00000003184,ENSMUSG00000003190,ENSMUSG00000003208,ENSMUSG00000003233,ENSMUSG00000003269,ENSMUSG00000003423,ENSMUSG00000003518,ENSMUSG00000003573,ENSMUSG00000003814,ENSMUSG00000003847,…
GO:BP	cellular lipid metabolic process	GO:0044255	3.73941e-23	22.4272	1040	3387	251	27350	ENSMUSG00000001642,ENSMUSG00000002250,ENSMUSG00000002279,ENSMUSG00000003123,ENSMUSG00000003752,ENSMUSG00000003809,ENSMUSG00000004035,ENSMUSG00000004270,ENSMUSG00000004610,ENSMUSG00000005069,ENSMUSG00000005514,ENSMUSG00000005899,ENSMUSG00000006127,ENSMUSG00000006390,ENSMUSG00000006494,ENSMUSG00000006517,ENSMUSG00000006542,ENSMUSG00000007036,ENSMUSG00000008035,ENSMUSG00000009905,ENSMUSG00000009995,…
GO:BP	negative regulation of cellular component organization	GO:0051129	3.90881e-23	22.408	718	3387	193	27350	ENSMUSG00000000120,ENSMUSG00000000125,ENSMUSG00000000708,ENSMUSG00000000915,ENSMUSG00000001018,ENSMUSG00000001627,ENSMUSG00000002812,ENSMUSG00000002870,ENSMUSG00000003269,ENSMUSG00000003402,ENSMUSG00000003549,ENSMUSG00000003934,ENSMUSG00000004530,ENSMUSG00000004798,ENSMUSG00000005069,ENSMUSG00000006127,ENSMUSG00000006398,ENSMUSG00000006456,ENSMUSG00000006699,ENSMUSG00000007659,ENSMUSG00000007815,…
GO:BP	regulation of response to stress	GO:0080134	5.11014e-23	22.2916	1371	3387	307	27350	ENSMUSG00000000708,ENSMUSG00000000776,ENSMUSG00000000791,ENSMUSG00000000902,ENSMUSG00000001034,ENSMUSG00000001786,ENSMUSG00000002015,ENSMUSG00000002250,ENSMUSG00000002342,ENSMUSG00000002833,ENSMUSG00000002897,ENSMUSG00000002963,ENSMUSG00000003184,ENSMUSG00000003190,ENSMUSG00000003208,ENSMUSG00000003518,ENSMUSG00000003549,ENSMUSG00000003680,ENSMUSG00000003868,ENSMUSG00000004054,ENSMUSG00000004270,…
GO:BP	regulation of developmental process	GO:0050793	6.29079e-23	22.2013	2724	3387	520	27350	ENSMUSG00000000120,ENSMUSG00000000125,ENSMUSG00000000149,ENSMUSG00000000561,ENSMUSG00000000902,ENSMUSG00000001034,ENSMUSG00000001036,ENSMUSG00000001052,ENSMUSG00000001280,ENSMUSG00000001467,ENSMUSG00000001552,ENSMUSG00000001627,ENSMUSG00000001750,ENSMUSG00000001785,ENSMUSG00000001786,ENSMUSG00000001847,ENSMUSG00000002233,ENSMUSG00000002250,ENSMUSG00000002546,ENSMUSG00000002981,ENSMUSG00000003031,…
GO:BP	histone modification	GO:0016570	1.1277e-22	21.9478	480	3387	146	27350	ENSMUSG00000000561,ENSMUSG00000000708,ENSMUSG00000000902,ENSMUSG00000001017,ENSMUSG00000001785,ENSMUSG00000002625,ENSMUSG00000003423,ENSMUSG00000003437,ENSMUSG00000003680,ENSMUSG00000003868,ENSMUSG00000005609,ENSMUSG00000005698,ENSMUSG00000006456,ENSMUSG00000006920,ENSMUSG00000008855,ENSMUSG00000008958,ENSMUSG00000009640,ENSMUSG00000015149,ENSMUSG00000018651,ENSMUSG00000018974,ENSMUSG00000020063,…
GO:BP	negative regulation of DNA-templated transcription	GO:0045892	1.40583e-22	21.8521	1391	3387	309	27350	ENSMUSG00000000085,ENSMUSG00000001134,ENSMUSG00000001156,ENSMUSG00000001911,ENSMUSG00000002250,ENSMUSG00000002307,ENSMUSG00000002968,ENSMUSG00000002983,ENSMUSG00000003031,ENSMUSG00000003038,ENSMUSG00000003184,ENSMUSG00000003437,ENSMUSG00000003814,ENSMUSG00000003868,ENSMUSG00000004263,ENSMUSG00000004934,ENSMUSG00000004980,ENSMUSG00000005566,ENSMUSG00000005609,ENSMUSG00000005656,ENSMUSG00000005698,…
GO:BP	programmed cell death	GO:0012501	1.5583e-22	21.8073	2057	3387	416	27350	ENSMUSG00000000001,ENSMUSG00000000120,ENSMUSG00000000148,ENSMUSG00000000631,ENSMUSG00000000915,ENSMUSG00000001034,ENSMUSG00000001134,ENSMUSG00000001642,ENSMUSG00000001750,ENSMUSG00000001773,ENSMUSG00000002015,ENSMUSG00000002250,ENSMUSG00000002307,ENSMUSG00000002342,ENSMUSG00000002496,ENSMUSG00000002524,ENSMUSG00000002778,ENSMUSG00000002870,ENSMUSG00000003031,ENSMUSG00000003184,ENSMUSG00000003190,…
GO:BP	negative regulation of nucleic acid-templated transcription	GO:1903507	1.80705e-22	21.743	1393	3387	309	27350	ENSMUSG00000000085,ENSMUSG00000001134,ENSMUSG00000001156,ENSMUSG00000001911,ENSMUSG00000002250,ENSMUSG00000002307,ENSMUSG00000002968,ENSMUSG00000002983,ENSMUSG00000003031,ENSMUSG00000003038,ENSMUSG00000003184,ENSMUSG00000003437,ENSMUSG00000003814,ENSMUSG00000003868,ENSMUSG00000004263,ENSMUSG00000004934,ENSMUSG00000004980,ENSMUSG00000005566,ENSMUSG00000005609,ENSMUSG00000005656,ENSMUSG00000005698,…
GO:BP	negative regulation of RNA biosynthetic process	GO:1902679	2.04811e-22	21.6886	1394	3387	309	27350	ENSMUSG00000000085,ENSMUSG00000001134,ENSMUSG00000001156,ENSMUSG00000001911,ENSMUSG00000002250,ENSMUSG00000002307,ENSMUSG00000002968,ENSMUSG00000002983,ENSMUSG00000003031,ENSMUSG00000003038,ENSMUSG00000003184,ENSMUSG00000003437,ENSMUSG00000003814,ENSMUSG00000003868,ENSMUSG00000004263,ENSMUSG00000004934,ENSMUSG00000004980,ENSMUSG00000005566,ENSMUSG00000005609,ENSMUSG00000005656,ENSMUSG00000005698,…
GO:BP	apoptotic process	GO:0006915	2.19577e-22	21.6584	2003	3387	407	27350	ENSMUSG00000000001,ENSMUSG00000000120,ENSMUSG00000000148,ENSMUSG00000000631,ENSMUSG00000000915,ENSMUSG00000001034,ENSMUSG00000001134,ENSMUSG00000001642,ENSMUSG00000001750,ENSMUSG00000001773,ENSMUSG00000002015,ENSMUSG00000002250,ENSMUSG00000002307,ENSMUSG00000002342,ENSMUSG00000002496,ENSMUSG00000002524,ENSMUSG00000002778,ENSMUSG00000002870,ENSMUSG00000003031,ENSMUSG00000003184,ENSMUSG00000003190,…
GO:BP	vesicle-mediated transport	GO:0016192	2.25942e-22	21.646	1664	3387	353	27350	ENSMUSG00000000001,ENSMUSG00000000127,ENSMUSG00000000194,ENSMUSG00000000374,ENSMUSG00000000486,ENSMUSG00000000631,ENSMUSG00000000743,ENSMUSG00000000915,ENSMUSG00000001018,ENSMUSG00000001036,ENSMUSG00000001052,ENSMUSG00000001847,ENSMUSG00000002015,ENSMUSG00000002043,ENSMUSG00000002279,ENSMUSG00000002365,ENSMUSG00000002546,ENSMUSG00000002778,ENSMUSG00000003200,ENSMUSG00000003814,ENSMUSG00000004394,…
GO:BP	intracellular protein transport	GO:0006886	2.36982e-22	21.6253	854	3387	216	27350	ENSMUSG00000000120,ENSMUSG00000001018,ENSMUSG00000001052,ENSMUSG00000001151,ENSMUSG00000001440,ENSMUSG00000001552,ENSMUSG00000001786,ENSMUSG00000001855,ENSMUSG00000002015,ENSMUSG00000002365,ENSMUSG00000002763,ENSMUSG00000003814,ENSMUSG00000004040,ENSMUSG00000004394,ENSMUSG00000004626,ENSMUSG00000004768,ENSMUSG00000004937,ENSMUSG00000005069,ENSMUSG00000005262,ENSMUSG00000005566,ENSMUSG00000005656,…
GO:BP	regulation of cellular component biogenesis	GO:0044087	2.66824e-22	21.5738	973	3387	237	27350	ENSMUSG00000000127,ENSMUSG00000000708,ENSMUSG00000000743,ENSMUSG00000000915,ENSMUSG00000001847,ENSMUSG00000002017,ENSMUSG00000002233,ENSMUSG00000002365,ENSMUSG00000002812,ENSMUSG00000002968,ENSMUSG00000003031,ENSMUSG00000003423,ENSMUSG00000003518,ENSMUSG00000003549,ENSMUSG00000004530,ENSMUSG00000004843,ENSMUSG00000005069,ENSMUSG00000005566,ENSMUSG00000005682,ENSMUSG00000006127,ENSMUSG00000006456,…
GO:BP	protein modification by small protein conjugation or removal	GO:0070647	6.72937e-22	21.172	1002	3387	241	27350	ENSMUSG00000000275,ENSMUSG00000001786,ENSMUSG00000001924,ENSMUSG00000002307,ENSMUSG00000003421,ENSMUSG00000003437,ENSMUSG00000003680,ENSMUSG00000004934,ENSMUSG00000004947,ENSMUSG00000005312,ENSMUSG00000005501,ENSMUSG00000005566,ENSMUSG00000005609,ENSMUSG00000006398,ENSMUSG00000006699,ENSMUSG00000006906,ENSMUSG00000008348,ENSMUSG00000009291,ENSMUSG00000010067,ENSMUSG00000010086,ENSMUSG00000014355,…
GO:BP	chromatin organization	GO:0006325	6.84e-22	21.1649	590	3387	166	27350	ENSMUSG00000000085,ENSMUSG00000000708,ENSMUSG00000000902,ENSMUSG00000001962,ENSMUSG00000002307,ENSMUSG00000002835,ENSMUSG00000002870,ENSMUSG00000003038,ENSMUSG00000003423,ENSMUSG00000003868,ENSMUSG00000005566,ENSMUSG00000005609,ENSMUSG00000005698,ENSMUSG00000006335,ENSMUSG00000006920,ENSMUSG00000007880,ENSMUSG00000008855,ENSMUSG00000008958,ENSMUSG00000009640,ENSMUSG00000015749,ENSMUSG00000016559,…
GO:BP	negative regulation of response to stimulus	GO:0048585	7.32261e-22	21.1353	1631	3387	346	27350	ENSMUSG00000000001,ENSMUSG00000000120,ENSMUSG00000000125,ENSMUSG00000000127,ENSMUSG00000001034,ENSMUSG00000001036,ENSMUSG00000001518,ENSMUSG00000001521,ENSMUSG00000001786,ENSMUSG00000002205,ENSMUSG00000002250,ENSMUSG00000002342,ENSMUSG00000002496,ENSMUSG00000003190,ENSMUSG00000003208,ENSMUSG00000003423,ENSMUSG00000003518,ENSMUSG00000003549,ENSMUSG00000003573,ENSMUSG00000003814,ENSMUSG00000003868,…
GO:BP	response to stimulus	GO:0050896	1.66242e-21	20.7793	10488	3387	1573	27350	ENSMUSG00000000001,ENSMUSG00000000028,ENSMUSG00000000120,ENSMUSG00000000125,ENSMUSG00000000127,ENSMUSG00000000148,ENSMUSG00000000149,ENSMUSG00000000154,ENSMUSG00000000275,ENSMUSG00000000631,ENSMUSG00000000708,ENSMUSG00000000743,ENSMUSG00000000751,ENSMUSG00000000776,ENSMUSG00000000791,ENSMUSG00000000811,ENSMUSG00000000902,ENSMUSG00000000915,ENSMUSG00000001034,ENSMUSG00000001036,ENSMUSG00000001151,…
GO:BP	cellular nitrogen compound metabolic process	GO:0034641	1.69181e-21	20.7716	9254	3387	1414	27350	ENSMUSG00000000001,ENSMUSG00000000028,ENSMUSG00000000078,ENSMUSG00000000085,ENSMUSG00000000120,ENSMUSG00000000127,ENSMUSG00000000275,ENSMUSG00000000561,ENSMUSG00000000708,ENSMUSG00000000751,ENSMUSG00000000776,ENSMUSG00000000902,ENSMUSG00000000934,ENSMUSG00000000942,ENSMUSG00000001016,ENSMUSG00000001034,ENSMUSG00000001065,ENSMUSG00000001134,ENSMUSG00000001156,ENSMUSG00000001280,ENSMUSG00000001416,…
GO:BP	cell division	GO:0051301	1.8698e-21	20.7282	616	3387	170	27350	ENSMUSG00000000001,ENSMUSG00000000486,ENSMUSG00000000743,ENSMUSG00000002233,ENSMUSG00000002365,ENSMUSG00000002546,ENSMUSG00000004591,ENSMUSG00000004843,ENSMUSG00000005533,ENSMUSG00000006398,ENSMUSG00000006699,ENSMUSG00000006728,ENSMUSG00000006906,ENSMUSG00000007659,ENSMUSG00000007815,ENSMUSG00000008859,ENSMUSG00000009995,ENSMUSG00000011877,ENSMUSG00000014039,ENSMUSG00000014355,ENSMUSG00000014668,…
GO:BP	modification-dependent macromolecule catabolic process	GO:0043632	2.35108e-21	20.6287	665	3387	179	27350	ENSMUSG00000000149,ENSMUSG00000000275,ENSMUSG00000000743,ENSMUSG00000001786,ENSMUSG00000001924,ENSMUSG00000002015,ENSMUSG00000002102,ENSMUSG00000002190,ENSMUSG00000003814,ENSMUSG00000004843,ENSMUSG00000004937,ENSMUSG00000005262,ENSMUSG00000005312,ENSMUSG00000005501,ENSMUSG00000006398,ENSMUSG00000008348,ENSMUSG00000009092,ENSMUSG00000014355,ENSMUSG00000014668,ENSMUSG00000015149,ENSMUSG00000015478,…
GO:BP	anatomical structure morphogenesis	GO:0009653	2.68252e-21	20.5715	2794	3387	524	27350	ENSMUSG00000000120,ENSMUSG00000000125,ENSMUSG00000000127,ENSMUSG00000000149,ENSMUSG00000001034,ENSMUSG00000001036,ENSMUSG00000001052,ENSMUSG00000001280,ENSMUSG00000001521,ENSMUSG00000001552,ENSMUSG00000001627,ENSMUSG00000001750,ENSMUSG00000001751,ENSMUSG00000001847,ENSMUSG00000001911,ENSMUSG00000002233,ENSMUSG00000002546,ENSMUSG00000002812,ENSMUSG00000003070,ENSMUSG00000003154,ENSMUSG00000003233,…
GO:BP	peptidyl-amino acid modification	GO:0018193	8.32357e-21	20.0797	1279	3387	285	27350	ENSMUSG00000000127,ENSMUSG00000000561,ENSMUSG00000000708,ENSMUSG00000000791,ENSMUSG00000000902,ENSMUSG00000001034,ENSMUSG00000001773,ENSMUSG00000001785,ENSMUSG00000002205,ENSMUSG00000003423,ENSMUSG00000003534,ENSMUSG00000003680,ENSMUSG00000003868,ENSMUSG00000004371,ENSMUSG00000004591,ENSMUSG00000004798,ENSMUSG00000004846,ENSMUSG00000004934,ENSMUSG00000005320,ENSMUSG00000005514,ENSMUSG00000005533,…
GO:BP	positive regulation of catabolic process	GO:0009896	1.89597e-20	19.7222	513	3387	148	27350	ENSMUSG00000000001,ENSMUSG00000001786,ENSMUSG00000002015,ENSMUSG00000002102,ENSMUSG00000002365,ENSMUSG00000002496,ENSMUSG00000003031,ENSMUSG00000004798,ENSMUSG00000004937,ENSMUSG00000005312,ENSMUSG00000005534,ENSMUSG00000005682,ENSMUSG00000006288,ENSMUSG00000006398,ENSMUSG00000007670,ENSMUSG00000009291,ENSMUSG00000011877,ENSMUSG00000013858,ENSMUSG00000014668,ENSMUSG00000015149,ENSMUSG00000017478,…
GO:BP	neurogenesis	GO:0022008	2.08171e-20	19.6816	1844	3387	375	27350	ENSMUSG00000000120,ENSMUSG00000000125,ENSMUSG00000001018,ENSMUSG00000001052,ENSMUSG00000001521,ENSMUSG00000001627,ENSMUSG00000001751,ENSMUSG00000001786,ENSMUSG00000001847,ENSMUSG00000001911,ENSMUSG00000002546,ENSMUSG00000003070,ENSMUSG00000003233,ENSMUSG00000003269,ENSMUSG00000003402,ENSMUSG00000003458,ENSMUSG00000003534,ENSMUSG00000003814,ENSMUSG00000003934,ENSMUSG00000004040,ENSMUSG00000004151,…
GO:BP	organic cyclic compound metabolic process	GO:1901360	3.144e-20	19.5025	8828	3387	1351	27350	ENSMUSG00000000001,ENSMUSG00000000028,ENSMUSG00000000078,ENSMUSG00000000085,ENSMUSG00000000120,ENSMUSG00000000127,ENSMUSG00000000275,ENSMUSG00000000561,ENSMUSG00000000708,ENSMUSG00000000751,ENSMUSG00000000776,ENSMUSG00000000902,ENSMUSG00000000934,ENSMUSG00000000942,ENSMUSG00000001016,ENSMUSG00000001034,ENSMUSG00000001065,ENSMUSG00000001134,ENSMUSG00000001156,ENSMUSG00000001280,ENSMUSG00000001416,…
GO:BP	regulation of cell death	GO:0010941	3.86348e-20	19.413	1831	3387	372	27350	ENSMUSG00000000001,ENSMUSG00000000120,ENSMUSG00000000631,ENSMUSG00000000743,ENSMUSG00000000915,ENSMUSG00000001034,ENSMUSG00000001642,ENSMUSG00000001773,ENSMUSG00000001786,ENSMUSG00000002015,ENSMUSG00000002250,ENSMUSG00000002307,ENSMUSG00000002342,ENSMUSG00000003031,ENSMUSG00000003184,ENSMUSG00000003190,ENSMUSG00000003423,ENSMUSG00000003604,ENSMUSG00000003849,ENSMUSG00000003868,ENSMUSG00000004040,…
GO:BP	phosphorylation	GO:0016310	4.18625e-20	19.3782	1921	3387	386	27350	ENSMUSG00000000127,ENSMUSG00000000148,ENSMUSG00000000346,ENSMUSG00000000708,ENSMUSG00000000791,ENSMUSG00000001034,ENSMUSG00000001755,ENSMUSG00000001785,ENSMUSG00000001786,ENSMUSG00000001847,ENSMUSG00000002205,ENSMUSG00000002307,ENSMUSG00000002365,ENSMUSG00000002625,ENSMUSG00000002963,ENSMUSG00000003031,ENSMUSG00000003233,ENSMUSG00000003348,ENSMUSG00000003423,ENSMUSG00000003518,ENSMUSG00000003534,…
GO:BP	supramolecular fiber organization	GO:0097435	4.69604e-20	19.3283	786	3387	198	27350	ENSMUSG00000000127,ENSMUSG00000000915,ENSMUSG00000001440,ENSMUSG00000001847,ENSMUSG00000001864,ENSMUSG00000002233,ENSMUSG00000002365,ENSMUSG00000002546,ENSMUSG00000002812,ENSMUSG00000003031,ENSMUSG00000004530,ENSMUSG00000004846,ENSMUSG00000005103,ENSMUSG00000006021,ENSMUSG00000006127,ENSMUSG00000006699,ENSMUSG00000006931,ENSMUSG00000007122,ENSMUSG00000007815,ENSMUSG00000008035,ENSMUSG00000008475,…
GO:BP	positive regulation of cellular component organization	GO:0051130	5.30601e-20	19.2752	1156	3387	262	27350	ENSMUSG00000000120,ENSMUSG00000000125,ENSMUSG00000000127,ENSMUSG00000000915,ENSMUSG00000001416,ENSMUSG00000001786,ENSMUSG00000001847,ENSMUSG00000002017,ENSMUSG00000002233,ENSMUSG00000002365,ENSMUSG00000002546,ENSMUSG00000002963,ENSMUSG00000002968,ENSMUSG00000003031,ENSMUSG00000003200,ENSMUSG00000003423,ENSMUSG00000003518,ENSMUSG00000003549,ENSMUSG00000003868,ENSMUSG00000004530,ENSMUSG00000004788,…
GO:BP	modification-dependent protein catabolic process	GO:0019941	6.2665e-20	19.203	656	3387	174	27350	ENSMUSG00000000149,ENSMUSG00000000275,ENSMUSG00000000743,ENSMUSG00000001786,ENSMUSG00000001924,ENSMUSG00000002015,ENSMUSG00000002102,ENSMUSG00000002190,ENSMUSG00000003814,ENSMUSG00000004843,ENSMUSG00000004937,ENSMUSG00000005262,ENSMUSG00000005312,ENSMUSG00000005501,ENSMUSG00000006398,ENSMUSG00000008348,ENSMUSG00000009092,ENSMUSG00000014355,ENSMUSG00000014668,ENSMUSG00000015149,ENSMUSG00000015478,…
GO:BP	regulation of DNA metabolic process	GO:0051052	7.60905e-20	19.1187	556	3387	155	27350	ENSMUSG00000000708,ENSMUSG00000000902,ENSMUSG00000001416,ENSMUSG00000001847,ENSMUSG00000002342,ENSMUSG00000002833,ENSMUSG00000002870,ENSMUSG00000002963,ENSMUSG00000003549,ENSMUSG00000003680,ENSMUSG00000003868,ENSMUSG00000004934,ENSMUSG00000004980,ENSMUSG00000005320,ENSMUSG00000005370,ENSMUSG00000005410,ENSMUSG00000005533,ENSMUSG00000005566,ENSMUSG00000006335,ENSMUSG00000006699,ENSMUSG00000006715,…
GO:BP	regulation of biological quality	GO:0065008	1.19636e-19	18.9221	4003	3387	693	27350	ENSMUSG00000000120,ENSMUSG00000000125,ENSMUSG00000000127,ENSMUSG00000000149,ENSMUSG00000000751,ENSMUSG00000000811,ENSMUSG00000000902,ENSMUSG00000000915,ENSMUSG00000001018,ENSMUSG00000001138,ENSMUSG00000001280,ENSMUSG00000001416,ENSMUSG00000001418,ENSMUSG00000001552,ENSMUSG00000001627,ENSMUSG00000001642,ENSMUSG00000001750,ENSMUSG00000001786,ENSMUSG00000001847,ENSMUSG00000002015,ENSMUSG00000002250,…
GO:BP	proteolysis involved in protein catabolic process	GO:0051603	1.40379e-19	18.8527	776	3387	195	27350	ENSMUSG00000000149,ENSMUSG00000000275,ENSMUSG00000000743,ENSMUSG00000001786,ENSMUSG00000001924,ENSMUSG00000002015,ENSMUSG00000002102,ENSMUSG00000002190,ENSMUSG00000003814,ENSMUSG00000004843,ENSMUSG00000004937,ENSMUSG00000005262,ENSMUSG00000005312,ENSMUSG00000005501,ENSMUSG00000006398,ENSMUSG00000008348,ENSMUSG00000009092,ENSMUSG00000013858,ENSMUSG00000014355,ENSMUSG00000014668,ENSMUSG00000015149,…
GO:BP	positive regulation of molecular function	GO:0044093	1.49086e-19	18.8266	1542	3387	324	27350	ENSMUSG00000000001,ENSMUSG00000000120,ENSMUSG00000000127,ENSMUSG00000000149,ENSMUSG00000000275,ENSMUSG00000000346,ENSMUSG00000000902,ENSMUSG00000000915,ENSMUSG00000001017,ENSMUSG00000001552,ENSMUSG00000001627,ENSMUSG00000001847,ENSMUSG00000002015,ENSMUSG00000002205,ENSMUSG00000002233,ENSMUSG00000002279,ENSMUSG00000002307,ENSMUSG00000002365,ENSMUSG00000002496,ENSMUSG00000002963,ENSMUSG00000002968,…
GO:BP	carbohydrate derivative metabolic process	GO:1901135	2.46819e-19	18.6076	1067	3387	245	27350	ENSMUSG00000000001,ENSMUSG00000001642,ENSMUSG00000001755,ENSMUSG00000002250,ENSMUSG00000002326,ENSMUSG00000002546,ENSMUSG00000003402,ENSMUSG00000003458,ENSMUSG00000003809,ENSMUSG00000004040,ENSMUSG00000004768,ENSMUSG00000004846,ENSMUSG00000005043,ENSMUSG00000005534,ENSMUSG00000005949,ENSMUSG00000006390,ENSMUSG00000006494,ENSMUSG00000006517,ENSMUSG00000006542,ENSMUSG00000006800,ENSMUSG00000007659,…
GO:BP	cell development	GO:0048468	2.66262e-19	18.5747	2449	3387	464	27350	ENSMUSG00000000120,ENSMUSG00000000125,ENSMUSG00000000127,ENSMUSG00000000561,ENSMUSG00000001018,ENSMUSG00000001052,ENSMUSG00000001467,ENSMUSG00000001627,ENSMUSG00000001642,ENSMUSG00000001751,ENSMUSG00000001786,ENSMUSG00000001847,ENSMUSG00000002546,ENSMUSG00000002812,ENSMUSG00000003070,ENSMUSG00000003269,ENSMUSG00000003402,ENSMUSG00000003458,ENSMUSG00000003534,ENSMUSG00000003549,ENSMUSG00000003814,…
GO:BP	cellular response to stimulus	GO:0051716	2.72762e-19	18.5642	8864	3387	1350	27350	ENSMUSG00000000001,ENSMUSG00000000028,ENSMUSG00000000120,ENSMUSG00000000125,ENSMUSG00000000127,ENSMUSG00000000148,ENSMUSG00000000149,ENSMUSG00000000275,ENSMUSG00000000631,ENSMUSG00000000708,ENSMUSG00000000751,ENSMUSG00000000791,ENSMUSG00000000811,ENSMUSG00000000902,ENSMUSG00000000915,ENSMUSG00000001034,ENSMUSG00000001036,ENSMUSG00000001151,ENSMUSG00000001280,ENSMUSG00000001440,ENSMUSG00000001441,…
GO:BP	organic acid metabolic process	GO:0006082	4.59756e-19	18.3375	972	3387	228	27350	ENSMUSG00000000340,ENSMUSG00000001642,ENSMUSG00000002250,ENSMUSG00000003123,ENSMUSG00000003559,ENSMUSG00000003809,ENSMUSG00000004035,ENSMUSG00000004040,ENSMUSG00000004610,ENSMUSG00000004846,ENSMUSG00000005069,ENSMUSG00000005320,ENSMUSG00000005514,ENSMUSG00000005534,ENSMUSG00000006345,ENSMUSG00000006378,ENSMUSG00000006390,ENSMUSG00000006494,ENSMUSG00000006542,ENSMUSG00000007039,ENSMUSG00000008035,…
GO:BP	regulation of cellular localization	GO:0060341	5.21503e-19	18.2827	1049	3387	241	27350	ENSMUSG00000000120,ENSMUSG00000000275,ENSMUSG00000000631,ENSMUSG00000001052,ENSMUSG00000001151,ENSMUSG00000001416,ENSMUSG00000001467,ENSMUSG00000001552,ENSMUSG00000001750,ENSMUSG00000001847,ENSMUSG00000001855,ENSMUSG00000002015,ENSMUSG00000002250,ENSMUSG00000002625,ENSMUSG00000003233,ENSMUSG00000004768,ENSMUSG00000005566,ENSMUSG00000006127,ENSMUSG00000006301,ENSMUSG00000006699,ENSMUSG00000007659,…
GO:BP	oxoacid metabolic process	GO:0043436	5.78053e-19	18.238	962	3387	226	27350	ENSMUSG00000000340,ENSMUSG00000001642,ENSMUSG00000002250,ENSMUSG00000003123,ENSMUSG00000003809,ENSMUSG00000004035,ENSMUSG00000004040,ENSMUSG00000004610,ENSMUSG00000004846,ENSMUSG00000005069,ENSMUSG00000005320,ENSMUSG00000005514,ENSMUSG00000005534,ENSMUSG00000006345,ENSMUSG00000006378,ENSMUSG00000006390,ENSMUSG00000006494,ENSMUSG00000006542,ENSMUSG00000007039,ENSMUSG00000008035,ENSMUSG00000009566,…
GO:BP	actin cytoskeleton organization	GO:0030036	8.12958e-19	18.0899	720	3387	183	27350	ENSMUSG00000000127,ENSMUSG00000000631,ENSMUSG00000000915,ENSMUSG00000001847,ENSMUSG00000001864,ENSMUSG00000002233,ENSMUSG00000002365,ENSMUSG00000002812,ENSMUSG00000003814,ENSMUSG00000004530,ENSMUSG00000005103,ENSMUSG00000006021,ENSMUSG00000006127,ENSMUSG00000006699,ENSMUSG00000007122,ENSMUSG00000007815,ENSMUSG00000008475,ENSMUSG00000008859,ENSMUSG00000009073,ENSMUSG00000010175,ENSMUSG00000015932,…
GO:BP	negative regulation of protein metabolic process	GO:0051248	8.60584e-19	18.0652	1112	3387	251	27350	ENSMUSG00000000708,ENSMUSG00000000902,ENSMUSG00000001467,ENSMUSG00000001785,ENSMUSG00000001786,ENSMUSG00000002963,ENSMUSG00000003031,ENSMUSG00000003190,ENSMUSG00000003423,ENSMUSG00000003518,ENSMUSG00000003814,ENSMUSG00000003849,ENSMUSG00000004530,ENSMUSG00000004937,ENSMUSG00000005514,ENSMUSG00000005534,ENSMUSG00000005682,ENSMUSG00000005718,ENSMUSG00000006127,ENSMUSG00000006398,ENSMUSG00000007659,…
GO:BP	ubiquitin-dependent protein catabolic process	GO:0006511	9.29392e-19	18.0318	644	3387	169	27350	ENSMUSG00000000149,ENSMUSG00000000275,ENSMUSG00000000743,ENSMUSG00000001786,ENSMUSG00000001924,ENSMUSG00000002015,ENSMUSG00000002102,ENSMUSG00000002190,ENSMUSG00000003814,ENSMUSG00000004843,ENSMUSG00000004937,ENSMUSG00000005262,ENSMUSG00000005312,ENSMUSG00000005501,ENSMUSG00000006398,ENSMUSG00000009092,ENSMUSG00000014355,ENSMUSG00000014668,ENSMUSG00000015149,ENSMUSG00000015478,ENSMUSG00000015839,…
GO:BP	positive regulation of cellular catabolic process	GO:0031331	1.35014e-18	17.8696	411	3387	124	27350	ENSMUSG00000000001,ENSMUSG00000001786,ENSMUSG00000002015,ENSMUSG00000002365,ENSMUSG00000002496,ENSMUSG00000004798,ENSMUSG00000004937,ENSMUSG00000005312,ENSMUSG00000005534,ENSMUSG00000005682,ENSMUSG00000006288,ENSMUSG00000006398,ENSMUSG00000007670,ENSMUSG00000011877,ENSMUSG00000014668,ENSMUSG00000015149,ENSMUSG00000017478,ENSMUSG00000018567,ENSMUSG00000019969,ENSMUSG00000020063,ENSMUSG00000020515,…
GO:BP	regulation of chromosome organization	GO:0033044	1.35673e-18	17.8675	237	3387	87	27350	ENSMUSG00000000708,ENSMUSG00000000902,ENSMUSG00000001416,ENSMUSG00000002870,ENSMUSG00000002963,ENSMUSG00000003549,ENSMUSG00000003868,ENSMUSG00000004980,ENSMUSG00000005566,ENSMUSG00000006335,ENSMUSG00000006398,ENSMUSG00000007880,ENSMUSG00000014355,ENSMUSG00000014668,ENSMUSG00000014907,ENSMUSG00000016559,ENSMUSG00000017264,ENSMUSG00000017421,ENSMUSG00000020415,ENSMUSG00000020778,ENSMUSG00000021103,…
GO:BP	regulation of multicellular organismal process	GO:0051239	1.48197e-18	17.8292	2933	3387	533	27350	ENSMUSG00000000120,ENSMUSG00000000125,ENSMUSG00000000561,ENSMUSG00000000776,ENSMUSG00000000791,ENSMUSG00000000902,ENSMUSG00000000915,ENSMUSG00000001034,ENSMUSG00000001036,ENSMUSG00000001280,ENSMUSG00000001467,ENSMUSG00000001552,ENSMUSG00000001627,ENSMUSG00000001786,ENSMUSG00000001847,ENSMUSG00000002250,ENSMUSG00000002546,ENSMUSG00000002897,ENSMUSG00000002981,ENSMUSG00000002983,ENSMUSG00000003031,…
GO:BP	chromatin remodeling	GO:0006338	2.60158e-18	17.5848	350	3387	111	27350	ENSMUSG00000000085,ENSMUSG00000000708,ENSMUSG00000000902,ENSMUSG00000002307,ENSMUSG00000002835,ENSMUSG00000002870,ENSMUSG00000003423,ENSMUSG00000003868,ENSMUSG00000005566,ENSMUSG00000005609,ENSMUSG00000005698,ENSMUSG00000006335,ENSMUSG00000006920,ENSMUSG00000007880,ENSMUSG00000008958,ENSMUSG00000009640,ENSMUSG00000015749,ENSMUSG00000016559,ENSMUSG00000018102,ENSMUSG00000018651,ENSMUSG00000018974,…
GO:BP	cellular macromolecule biosynthetic process	GO:0034645	2.71302e-18	17.5665	1187	3387	262	27350	ENSMUSG00000002546,ENSMUSG00000003458,ENSMUSG00000003814,ENSMUSG00000004788,ENSMUSG00000004846,ENSMUSG00000005534,ENSMUSG00000005682,ENSMUSG00000006127,ENSMUSG00000006191,ENSMUSG00000006542,ENSMUSG00000006651,ENSMUSG00000006728,ENSMUSG00000007670,ENSMUSG00000009092,ENSMUSG00000010607,ENSMUSG00000013921,ENSMUSG00000015165,ENSMUSG00000015335,ENSMUSG00000015341,ENSMUSG00000016510,ENSMUSG00000016554,…
GO:BP	carboxylic acid metabolic process	GO:0019752	2.74025e-18	17.5622	944	3387	221	27350	ENSMUSG00000000340,ENSMUSG00000001642,ENSMUSG00000002250,ENSMUSG00000003123,ENSMUSG00000003809,ENSMUSG00000004035,ENSMUSG00000004040,ENSMUSG00000004610,ENSMUSG00000004846,ENSMUSG00000005069,ENSMUSG00000005320,ENSMUSG00000005514,ENSMUSG00000005534,ENSMUSG00000006345,ENSMUSG00000006378,ENSMUSG00000006390,ENSMUSG00000006494,ENSMUSG00000006542,ENSMUSG00000007039,ENSMUSG00000008035,ENSMUSG00000009566,…
GO:BP	negative regulation of transcription by RNA polymerase II	GO:0000122	2.78748e-18	17.5548	985	3387	228	27350	ENSMUSG00000001134,ENSMUSG00000001156,ENSMUSG00000001911,ENSMUSG00000002250,ENSMUSG00000002968,ENSMUSG00000003038,ENSMUSG00000003184,ENSMUSG00000003437,ENSMUSG00000003814,ENSMUSG00000004263,ENSMUSG00000004934,ENSMUSG00000004980,ENSMUSG00000005566,ENSMUSG00000005609,ENSMUSG00000005698,ENSMUSG00000005886,ENSMUSG00000005897,ENSMUSG00000006920,ENSMUSG00000007880,ENSMUSG00000008305,ENSMUSG00000008575,…
GO:BP	protein modification by small protein conjugation	GO:0032446	3.12278e-18	17.5055	864	3387	207	27350	ENSMUSG00000000275,ENSMUSG00000001786,ENSMUSG00000001924,ENSMUSG00000002307,ENSMUSG00000003421,ENSMUSG00000003437,ENSMUSG00000004934,ENSMUSG00000004947,ENSMUSG00000005312,ENSMUSG00000005566,ENSMUSG00000005609,ENSMUSG00000006398,ENSMUSG00000006699,ENSMUSG00000008348,ENSMUSG00000009291,ENSMUSG00000010067,ENSMUSG00000010086,ENSMUSG00000014355,ENSMUSG00000014668,ENSMUSG00000015305,ENSMUSG00000015478,…
GO:BP	cell projection organization	GO:0030030	3.29197e-18	17.4825	1640	3387	335	27350	ENSMUSG00000000120,ENSMUSG00000000125,ENSMUSG00000000127,ENSMUSG00000000605,ENSMUSG00000001018,ENSMUSG00000001052,ENSMUSG00000001151,ENSMUSG00000001627,ENSMUSG00000001750,ENSMUSG00000001786,ENSMUSG00000001847,ENSMUSG00000001864,ENSMUSG00000002017,ENSMUSG00000002546,ENSMUSG00000003070,ENSMUSG00000003269,ENSMUSG00000003402,ENSMUSG00000003534,ENSMUSG00000003934,ENSMUSG00000004151,ENSMUSG00000004530,…
GO:BP	cellular amide metabolic process	GO:0043603	5.65309e-18	17.2477	1193	3387	262	27350	ENSMUSG00000001280,ENSMUSG00000001441,ENSMUSG00000003458,ENSMUSG00000003809,ENSMUSG00000003814,ENSMUSG00000004032,ENSMUSG00000004035,ENSMUSG00000004788,ENSMUSG00000004929,ENSMUSG00000005682,ENSMUSG00000005899,ENSMUSG00000005949,ENSMUSG00000006191,ENSMUSG00000006345,ENSMUSG00000006390,ENSMUSG00000006494,ENSMUSG00000006517,ENSMUSG00000006651,ENSMUSG00000006728,ENSMUSG00000007670,ENSMUSG00000010609,…
GO:BP	protein ubiquitination	GO:0016567	7.82789e-18	17.1064	813	3387	197	27350	ENSMUSG00000000275,ENSMUSG00000001786,ENSMUSG00000001924,ENSMUSG00000002307,ENSMUSG00000003421,ENSMUSG00000003437,ENSMUSG00000004947,ENSMUSG00000005312,ENSMUSG00000005566,ENSMUSG00000005609,ENSMUSG00000006398,ENSMUSG00000006699,ENSMUSG00000008348,ENSMUSG00000009291,ENSMUSG00000010067,ENSMUSG00000010086,ENSMUSG00000014355,ENSMUSG00000014668,ENSMUSG00000015305,ENSMUSG00000015478,ENSMUSG00000015837,…
GO:BP	cell morphogenesis	GO:0000902	8.3824e-18	17.0766	1088	3387	244	27350	ENSMUSG00000000120,ENSMUSG00000000125,ENSMUSG00000000127,ENSMUSG00000000149,ENSMUSG00000001052,ENSMUSG00000001627,ENSMUSG00000001847,ENSMUSG00000002233,ENSMUSG00000002546,ENSMUSG00000003070,ENSMUSG00000003534,ENSMUSG00000003814,ENSMUSG00000003934,ENSMUSG00000004151,ENSMUSG00000004462,ENSMUSG00000004530,ENSMUSG00000004788,ENSMUSG00000004798,ENSMUSG00000004846,ENSMUSG00000005103,ENSMUSG00000005533,…
GO:BP	regulation of localization	GO:0032879	9.80236e-18	17.0087	2253	3387	428	27350	ENSMUSG00000000120,ENSMUSG00000000127,ENSMUSG00000000275,ENSMUSG00000000486,ENSMUSG00000000631,ENSMUSG00000000708,ENSMUSG00000000915,ENSMUSG00000001018,ENSMUSG00000001036,ENSMUSG00000001052,ENSMUSG00000001151,ENSMUSG00000001416,ENSMUSG00000001467,ENSMUSG00000001552,ENSMUSG00000001750,ENSMUSG00000001847,ENSMUSG00000001855,ENSMUSG00000002015,ENSMUSG00000002250,ENSMUSG00000002625,ENSMUSG00000003200,…
GO:BP	peptidyl-lysine modification	GO:0018205	1.30604e-17	16.884	416	3387	123	27350	ENSMUSG00000000708,ENSMUSG00000000902,ENSMUSG00000001785,ENSMUSG00000003423,ENSMUSG00000003680,ENSMUSG00000003868,ENSMUSG00000004846,ENSMUSG00000004934,ENSMUSG00000005514,ENSMUSG00000005566,ENSMUSG00000005609,ENSMUSG00000005698,ENSMUSG00000006920,ENSMUSG00000006931,ENSMUSG00000008958,ENSMUSG00000009640,ENSMUSG00000015149,ENSMUSG00000015522,ENSMUSG00000018651,ENSMUSG00000019055,ENSMUSG00000020063,…
GO:BP	Golgi vesicle transport	GO:0048193	1.37312e-17	16.8623	276	3387	94	27350	ENSMUSG00000000374,ENSMUSG00000000631,ENSMUSG00000001052,ENSMUSG00000002015,ENSMUSG00000002043,ENSMUSG00000002279,ENSMUSG00000002546,ENSMUSG00000002778,ENSMUSG00000004394,ENSMUSG00000006423,ENSMUSG00000010045,ENSMUSG00000010392,ENSMUSG00000014550,ENSMUSG00000014748,ENSMUSG00000015341,ENSMUSG00000020315,ENSMUSG00000020536,ENSMUSG00000020576,ENSMUSG00000020671,ENSMUSG00000020790,ENSMUSG00000021188,…
GO:BP	central nervous system development	GO:0007417	1.52425e-17	16.8169	1045	3387	236	27350	ENSMUSG00000000120,ENSMUSG00000000125,ENSMUSG00000001052,ENSMUSG00000001521,ENSMUSG00000001751,ENSMUSG00000001847,ENSMUSG00000001911,ENSMUSG00000002210,ENSMUSG00000003070,ENSMUSG00000003233,ENSMUSG00000003458,ENSMUSG00000003762,ENSMUSG00000004040,ENSMUSG00000004788,ENSMUSG00000004894,ENSMUSG00000004934,ENSMUSG00000005069,ENSMUSG00000005103,ENSMUSG00000005533,ENSMUSG00000005949,ENSMUSG00000006651,…
GO:BP	response to organic substance	GO:0010033	1.65853e-17	16.7803	3796	3387	653	27350	ENSMUSG00000000001,ENSMUSG00000000120,ENSMUSG00000000127,ENSMUSG00000000275,ENSMUSG00000000631,ENSMUSG00000000708,ENSMUSG00000000791,ENSMUSG00000000902,ENSMUSG00000001034,ENSMUSG00000001036,ENSMUSG00000001280,ENSMUSG00000001552,ENSMUSG00000001642,ENSMUSG00000001750,ENSMUSG00000001847,ENSMUSG00000002015,ENSMUSG00000002190,ENSMUSG00000002250,ENSMUSG00000002307,ENSMUSG00000002342,ENSMUSG00000002870,…
GO:BP	DNA replication	GO:0006260	2.43239e-17	16.614	278	3387	94	27350	ENSMUSG00000000028,ENSMUSG00000000751,ENSMUSG00000000934,ENSMUSG00000001847,ENSMUSG00000001911,ENSMUSG00000002835,ENSMUSG00000002870,ENSMUSG00000003868,ENSMUSG00000005410,ENSMUSG00000006335,ENSMUSG00000006678,ENSMUSG00000006699,ENSMUSG00000006715,ENSMUSG00000008575,ENSMUSG00000011114,ENSMUSG00000020075,ENSMUSG00000020471,ENSMUSG00000020697,ENSMUSG00000020752,ENSMUSG00000021264,ENSMUSG00000021635,…
GO:BP	regulation of programmed cell death	GO:0043067	4.25785e-17	16.3708	1659	3387	334	27350	ENSMUSG00000000001,ENSMUSG00000000120,ENSMUSG00000000631,ENSMUSG00000000915,ENSMUSG00000001034,ENSMUSG00000001642,ENSMUSG00000001773,ENSMUSG00000002015,ENSMUSG00000002250,ENSMUSG00000002342,ENSMUSG00000003031,ENSMUSG00000003184,ENSMUSG00000003190,ENSMUSG00000003423,ENSMUSG00000003604,ENSMUSG00000003849,ENSMUSG00000003868,ENSMUSG00000004054,ENSMUSG00000004535,ENSMUSG00000004934,ENSMUSG00000005312,…
GO:BP	cell cycle phase transition	GO:0044770	4.32788e-17	16.3637	536	3387	145	27350	ENSMUSG00000000902,ENSMUSG00000001786,ENSMUSG00000002625,ENSMUSG00000003031,ENSMUSG00000003437,ENSMUSG00000003604,ENSMUSG00000004054,ENSMUSG00000005718,ENSMUSG00000006398,ENSMUSG00000006728,ENSMUSG00000007880,ENSMUSG00000010051,ENSMUSG00000010067,ENSMUSG00000010175,ENSMUSG00000014355,ENSMUSG00000014668,ENSMUSG00000015656,ENSMUSG00000017421,ENSMUSG00000018669,ENSMUSG00000019432,ENSMUSG00000020038,…
GO:BP	cell migration	GO:0016477	4.42464e-17	16.3541	1539	3387	315	27350	ENSMUSG00000000120,ENSMUSG00000000127,ENSMUSG00000000148,ENSMUSG00000000149,ENSMUSG00000000631,ENSMUSG00000001280,ENSMUSG00000001552,ENSMUSG00000001847,ENSMUSG00000002233,ENSMUSG00000002250,ENSMUSG00000002897,ENSMUSG00000003518,ENSMUSG00000003534,ENSMUSG00000003814,ENSMUSG00000004040,ENSMUSG00000004263,ENSMUSG00000004462,ENSMUSG00000004530,ENSMUSG00000004591,ENSMUSG00000005069,ENSMUSG00000005103,…
GO:BP	organophosphate metabolic process	GO:0019637	6.77659e-17	16.169	1009	3387	228	27350	ENSMUSG00000000001,ENSMUSG00000001755,ENSMUSG00000002250,ENSMUSG00000002326,ENSMUSG00000003752,ENSMUSG00000003809,ENSMUSG00000003849,ENSMUSG00000004040,ENSMUSG00000004270,ENSMUSG00000004768,ENSMUSG00000005534,ENSMUSG00000005899,ENSMUSG00000005949,ENSMUSG00000006127,ENSMUSG00000006390,ENSMUSG00000006494,ENSMUSG00000006517,ENSMUSG00000006542,ENSMUSG00000006782,ENSMUSG00000007036,ENSMUSG00000007659,…
GO:BP	actin filament-based process	GO:0030029	7.13012e-17	16.1469	805	3387	193	27350	ENSMUSG00000000127,ENSMUSG00000000631,ENSMUSG00000000915,ENSMUSG00000001552,ENSMUSG00000001847,ENSMUSG00000001864,ENSMUSG00000002233,ENSMUSG00000002365,ENSMUSG00000002812,ENSMUSG00000003814,ENSMUSG00000004530,ENSMUSG00000004677,ENSMUSG00000005103,ENSMUSG00000006021,ENSMUSG00000006127,ENSMUSG00000006699,ENSMUSG00000007122,ENSMUSG00000007815,ENSMUSG00000008475,ENSMUSG00000008859,ENSMUSG00000009073,…
GO:BP	proteolysis	GO:0006508	7.52674e-17	16.1234	1864	3387	365	27350	ENSMUSG00000000120,ENSMUSG00000000149,ENSMUSG00000000275,ENSMUSG00000000743,ENSMUSG00000000915,ENSMUSG00000001441,ENSMUSG00000001773,ENSMUSG00000001786,ENSMUSG00000001924,ENSMUSG00000002015,ENSMUSG00000002102,ENSMUSG00000002190,ENSMUSG00000002365,ENSMUSG00000003190,ENSMUSG00000003423,ENSMUSG00000003458,ENSMUSG00000003680,ENSMUSG00000003814,ENSMUSG00000004040,ENSMUSG00000004270,ENSMUSG00000004843,…
GO:BP	regulation of apoptotic process	GO:0042981	1.62914e-16	15.788	1628	3387	327	27350	ENSMUSG00000000001,ENSMUSG00000000120,ENSMUSG00000000631,ENSMUSG00000000915,ENSMUSG00000001034,ENSMUSG00000001642,ENSMUSG00000001773,ENSMUSG00000002015,ENSMUSG00000002250,ENSMUSG00000002342,ENSMUSG00000003031,ENSMUSG00000003184,ENSMUSG00000003190,ENSMUSG00000003423,ENSMUSG00000003604,ENSMUSG00000003849,ENSMUSG00000003868,ENSMUSG00000004054,ENSMUSG00000004535,ENSMUSG00000004934,ENSMUSG00000005312,…
GO:BP	regulation of cellular macromolecule biosynthetic process	GO:2000112	1.9776e-16	15.7039	470	3387	131	27350	ENSMUSG00000003458,ENSMUSG00000003814,ENSMUSG00000005534,ENSMUSG00000005682,ENSMUSG00000006127,ENSMUSG00000006651,ENSMUSG00000006728,ENSMUSG00000007670,ENSMUSG00000015165,ENSMUSG00000016554,ENSMUSG00000018697,ENSMUSG00000018765,ENSMUSG00000019432,ENSMUSG00000019977,ENSMUSG00000020515,ENSMUSG00000020534,ENSMUSG00000020743,ENSMUSG00000020770,ENSMUSG00000020893,ENSMUSG00000021707,ENSMUSG00000022108,…
GO:BP	plasma membrane bounded cell projection organization	GO:0120036	2.62615e-16	15.5807	1601	3387	322	27350	ENSMUSG00000000120,ENSMUSG00000000125,ENSMUSG00000000127,ENSMUSG00000000605,ENSMUSG00000001018,ENSMUSG00000001052,ENSMUSG00000001151,ENSMUSG00000001627,ENSMUSG00000001750,ENSMUSG00000001786,ENSMUSG00000001847,ENSMUSG00000001864,ENSMUSG00000002017,ENSMUSG00000002546,ENSMUSG00000003070,ENSMUSG00000003269,ENSMUSG00000003402,ENSMUSG00000003534,ENSMUSG00000003934,ENSMUSG00000004151,ENSMUSG00000004530,…
GO:BP	autophagy	GO:0006914	3.21854e-16	15.4923	462	3387	129	27350	ENSMUSG00000000001,ENSMUSG00000000743,ENSMUSG00000001018,ENSMUSG00000001750,ENSMUSG00000001786,ENSMUSG00000002320,ENSMUSG00000002496,ENSMUSG00000004040,ENSMUSG00000004768,ENSMUSG00000004798,ENSMUSG00000004843,ENSMUSG00000005312,ENSMUSG00000009995,ENSMUSG00000015149,ENSMUSG00000015478,ENSMUSG00000015656,ENSMUSG00000015837,ENSMUSG00000016534,ENSMUSG00000017119,ENSMUSG00000017760,ENSMUSG00000017802,…
GO:BP	process utilizing autophagic mechanism	GO:0061919	3.21854e-16	15.4923	462	3387	129	27350	ENSMUSG00000000001,ENSMUSG00000000743,ENSMUSG00000001018,ENSMUSG00000001750,ENSMUSG00000001786,ENSMUSG00000002320,ENSMUSG00000002496,ENSMUSG00000004040,ENSMUSG00000004768,ENSMUSG00000004798,ENSMUSG00000004843,ENSMUSG00000005312,ENSMUSG00000009995,ENSMUSG00000015149,ENSMUSG00000015478,ENSMUSG00000015656,ENSMUSG00000015837,ENSMUSG00000016534,ENSMUSG00000017119,ENSMUSG00000017760,ENSMUSG00000017802,…
GO:BP	heterocycle metabolic process	GO:0046483	3.49406e-16	15.4567	8532	3387	1287	27350	ENSMUSG00000000001,ENSMUSG00000000028,ENSMUSG00000000078,ENSMUSG00000000085,ENSMUSG00000000120,ENSMUSG00000000127,ENSMUSG00000000275,ENSMUSG00000000561,ENSMUSG00000000708,ENSMUSG00000000751,ENSMUSG00000000776,ENSMUSG00000000902,ENSMUSG00000000934,ENSMUSG00000000942,ENSMUSG00000001016,ENSMUSG00000001034,ENSMUSG00000001065,ENSMUSG00000001134,ENSMUSG00000001156,ENSMUSG00000001280,ENSMUSG00000001416,…
GO:BP	positive regulation of transcription by RNA polymerase II	GO:0045944	3.75991e-16	15.4248	1309	3387	275	27350	ENSMUSG00000000078,ENSMUSG00000000708,ENSMUSG00000000902,ENSMUSG00000001034,ENSMUSG00000001280,ENSMUSG00000001418,ENSMUSG00000001542,ENSMUSG00000001552,ENSMUSG00000001627,ENSMUSG00000001911,ENSMUSG00000002102,ENSMUSG00000002250,ENSMUSG00000002455,ENSMUSG00000002617,ENSMUSG00000002625,ENSMUSG00000002658,ENSMUSG00000002968,ENSMUSG00000002983,ENSMUSG00000003154,ENSMUSG00000003184,ENSMUSG00000003190,…
GO:BP	regulation of mRNA metabolic process	GO:1903311	4.84486e-16	15.3147	308	3387	98	27350	ENSMUSG00000000561,ENSMUSG00000002524,ENSMUSG00000003437,ENSMUSG00000004980,ENSMUSG00000005609,ENSMUSG00000005682,ENSMUSG00000006019,ENSMUSG00000006288,ENSMUSG00000007670,ENSMUSG00000008393,ENSMUSG00000015165,ENSMUSG00000015656,ENSMUSG00000016528,ENSMUSG00000020358,ENSMUSG00000020515,ENSMUSG00000020576,ENSMUSG00000020680,ENSMUSG00000020719,ENSMUSG00000021039,ENSMUSG00000021546,ENSMUSG00000022139,…
GO:BP	regulation of cellular amide metabolic process	GO:0034248	5.45699e-16	15.263	449	3387	126	27350	ENSMUSG00000001280,ENSMUSG00000003814,ENSMUSG00000005682,ENSMUSG00000006494,ENSMUSG00000006651,ENSMUSG00000006728,ENSMUSG00000007670,ENSMUSG00000015165,ENSMUSG00000015839,ENSMUSG00000016554,ENSMUSG00000018765,ENSMUSG00000019432,ENSMUSG00000019577,ENSMUSG00000019977,ENSMUSG00000020458,ENSMUSG00000020515,ENSMUSG00000020534,ENSMUSG00000020743,ENSMUSG00000020770,ENSMUSG00000020893,ENSMUSG00000021248,…
GO:BP	cellular aromatic compound metabolic process	GO:0006725	5.74058e-16	15.241	8612	3387	1296	27350	ENSMUSG00000000001,ENSMUSG00000000028,ENSMUSG00000000078,ENSMUSG00000000085,ENSMUSG00000000120,ENSMUSG00000000127,ENSMUSG00000000275,ENSMUSG00000000561,ENSMUSG00000000708,ENSMUSG00000000751,ENSMUSG00000000776,ENSMUSG00000000902,ENSMUSG00000000934,ENSMUSG00000000942,ENSMUSG00000001016,ENSMUSG00000001034,ENSMUSG00000001065,ENSMUSG00000001134,ENSMUSG00000001156,ENSMUSG00000001280,ENSMUSG00000001416,…
GO:BP	tissue development	GO:0009888	7.30575e-16	15.1363	2066	3387	392	27350	ENSMUSG00000000120,ENSMUSG00000000125,ENSMUSG00000000127,ENSMUSG00000000561,ENSMUSG00000000902,ENSMUSG00000001052,ENSMUSG00000001521,ENSMUSG00000001627,ENSMUSG00000001642,ENSMUSG00000001750,ENSMUSG00000001847,ENSMUSG00000002205,ENSMUSG00000002233,ENSMUSG00000002250,ENSMUSG00000003031,ENSMUSG00000003154,ENSMUSG00000003233,ENSMUSG00000003423,ENSMUSG00000003437,ENSMUSG00000003534,ENSMUSG00000003814,…
GO:BP	regulation of protein stability	GO:0031647	1.27256e-15	14.8953	307	3387	97	27350	ENSMUSG00000000915,ENSMUSG00000001416,ENSMUSG00000001418,ENSMUSG00000001786,ENSMUSG00000002763,ENSMUSG00000003233,ENSMUSG00000003814,ENSMUSG00000005501,ENSMUSG00000009073,ENSMUSG00000010067,ENSMUSG00000011114,ENSMUSG00000014668,ENSMUSG00000015341,ENSMUSG00000015478,ENSMUSG00000015656,ENSMUSG00000016534,ENSMUSG00000017421,ENSMUSG00000017760,ENSMUSG00000018209,ENSMUSG00000018293,ENSMUSG00000018398,…
GO:BP	small molecule biosynthetic process	GO:0044283	1.51629e-15	14.8192	572	3387	148	27350	ENSMUSG00000000708,ENSMUSG00000001467,ENSMUSG00000001642,ENSMUSG00000003585,ENSMUSG00000003752,ENSMUSG00000003762,ENSMUSG00000004035,ENSMUSG00000004270,ENSMUSG00000004846,ENSMUSG00000004880,ENSMUSG00000005320,ENSMUSG00000005514,ENSMUSG00000006345,ENSMUSG00000006390,ENSMUSG00000006517,ENSMUSG00000006542,ENSMUSG00000008035,ENSMUSG00000010175,ENSMUSG00000010911,ENSMUSG00000013629,ENSMUSG00000015090,…
GO:BP	cellular response to organic substance	GO:0071310	1.95062e-15	14.7098	2832	3387	504	27350	ENSMUSG00000000001,ENSMUSG00000000120,ENSMUSG00000000127,ENSMUSG00000000275,ENSMUSG00000000631,ENSMUSG00000000708,ENSMUSG00000000791,ENSMUSG00000000902,ENSMUSG00000001034,ENSMUSG00000001036,ENSMUSG00000001280,ENSMUSG00000001552,ENSMUSG00000001642,ENSMUSG00000001750,ENSMUSG00000001847,ENSMUSG00000002250,ENSMUSG00000002307,ENSMUSG00000002870,ENSMUSG00000002897,ENSMUSG00000003031,ENSMUSG00000003184,…
GO:BP	ncRNA metabolic process	GO:0034660	2.75628e-15	14.5597	642	3387	160	27350	ENSMUSG00000000120,ENSMUSG00000000708,ENSMUSG00000000902,ENSMUSG00000001424,ENSMUSG00000001542,ENSMUSG00000001674,ENSMUSG00000001785,ENSMUSG00000002250,ENSMUSG00000003423,ENSMUSG00000004040,ENSMUSG00000004980,ENSMUSG00000005698,ENSMUSG00000006191,ENSMUSG00000006289,ENSMUSG00000007670,ENSMUSG00000008575,ENSMUSG00000014907,ENSMUSG00000017264,ENSMUSG00000017999,ENSMUSG00000018995,ENSMUSG00000019297,…
GO:BP	cell population proliferation	GO:0008283	3.48451e-15	14.4579	2131	3387	399	27350	ENSMUSG00000000001,ENSMUSG00000000120,ENSMUSG00000000125,ENSMUSG00000000127,ENSMUSG00000000148,ENSMUSG00000000149,ENSMUSG00000000561,ENSMUSG00000000708,ENSMUSG00000000751,ENSMUSG00000000791,ENSMUSG00000000902,ENSMUSG00000001017,ENSMUSG00000001280,ENSMUSG00000001552,ENSMUSG00000001642,ENSMUSG00000001750,ENSMUSG00000001847,ENSMUSG00000002017,ENSMUSG00000002250,ENSMUSG00000002968,ENSMUSG00000003031,…
GO:BP	nucleobase-containing compound metabolic process	GO:0006139	4.23595e-15	14.373	8388	3387	1261	27350	ENSMUSG00000000001,ENSMUSG00000000028,ENSMUSG00000000078,ENSMUSG00000000085,ENSMUSG00000000120,ENSMUSG00000000127,ENSMUSG00000000275,ENSMUSG00000000561,ENSMUSG00000000708,ENSMUSG00000000751,ENSMUSG00000000776,ENSMUSG00000000902,ENSMUSG00000000934,ENSMUSG00000000942,ENSMUSG00000001016,ENSMUSG00000001034,ENSMUSG00000001065,ENSMUSG00000001134,ENSMUSG00000001156,ENSMUSG00000001280,ENSMUSG00000001416,…
GO:BP	peptidyl-lysine acetylation	GO:0018394	5.7559e-15	14.2399	210	3387	75	27350	ENSMUSG00000000708,ENSMUSG00000000902,ENSMUSG00000003423,ENSMUSG00000003680,ENSMUSG00000003868,ENSMUSG00000005514,ENSMUSG00000005698,ENSMUSG00000008958,ENSMUSG00000009640,ENSMUSG00000018651,ENSMUSG00000020063,ENSMUSG00000020075,ENSMUSG00000020167,ENSMUSG00000020231,ENSMUSG00000020893,ENSMUSG00000021180,ENSMUSG00000021377,ENSMUSG00000022387,ENSMUSG00000022394,ENSMUSG00000022892,ENSMUSG00000023026,…
GO:BP	microtubule cytoskeleton organization	GO:0000226	6.0665e-15	14.2171	647	3387	160	27350	ENSMUSG00000000127,ENSMUSG00000000486,ENSMUSG00000000708,ENSMUSG00000000743,ENSMUSG00000001134,ENSMUSG00000001151,ENSMUSG00000001440,ENSMUSG00000001847,ENSMUSG00000002546,ENSMUSG00000003031,ENSMUSG00000004843,ENSMUSG00000006398,ENSMUSG00000006456,ENSMUSG00000006782,ENSMUSG00000007411,ENSMUSG00000007815,ENSMUSG00000008035,ENSMUSG00000010021,ENSMUSG00000010067,ENSMUSG00000011877,ENSMUSG00000013921,…
GO:BP	double-strand break repair	GO:0006302	6.88869e-15	14.1619	280	3387	90	27350	ENSMUSG00000000028,ENSMUSG00000000751,ENSMUSG00000000902,ENSMUSG00000002814,ENSMUSG00000002833,ENSMUSG00000002870,ENSMUSG00000002963,ENSMUSG00000003549,ENSMUSG00000003868,ENSMUSG00000004934,ENSMUSG00000005410,ENSMUSG00000006678,ENSMUSG00000007880,ENSMUSG00000008958,ENSMUSG00000009640,ENSMUSG00000020413,ENSMUSG00000020463,ENSMUSG00000020608,ENSMUSG00000020697,ENSMUSG00000020752,ENSMUSG00000021144,…
GO:BP	regulation of cell projection organization	GO:0031344	7.10525e-15	14.1484	739	3387	176	27350	ENSMUSG00000000120,ENSMUSG00000000125,ENSMUSG00000000127,ENSMUSG00000001018,ENSMUSG00000001627,ENSMUSG00000001786,ENSMUSG00000001847,ENSMUSG00000002017,ENSMUSG00000002546,ENSMUSG00000003269,ENSMUSG00000003402,ENSMUSG00000003934,ENSMUSG00000004530,ENSMUSG00000004788,ENSMUSG00000004798,ENSMUSG00000005533,ENSMUSG00000006398,ENSMUSG00000006699,ENSMUSG00000007815,ENSMUSG00000008734,ENSMUSG00000008859,…
GO:BP	protein localization to nucleus	GO:0034504	7.28856e-15	14.1374	319	3387	98	27350	ENSMUSG00000000120,ENSMUSG00000001440,ENSMUSG00000001552,ENSMUSG00000001855,ENSMUSG00000003437,ENSMUSG00000003814,ENSMUSG00000004040,ENSMUSG00000004768,ENSMUSG00000005566,ENSMUSG00000006850,ENSMUSG00000009073,ENSMUSG00000009291,ENSMUSG00000009640,ENSMUSG00000011114,ENSMUSG00000015656,ENSMUSG00000015837,ENSMUSG00000018209,ENSMUSG00000018428,ENSMUSG00000018669,ENSMUSG00000019969,ENSMUSG00000020063,…
GO:BP	regulation of plasma membrane bounded cell projection organization	GO:0120035	8.4798e-15	14.0716	723	3387	173	27350	ENSMUSG00000000120,ENSMUSG00000000125,ENSMUSG00000000127,ENSMUSG00000001018,ENSMUSG00000001627,ENSMUSG00000001786,ENSMUSG00000001847,ENSMUSG00000002017,ENSMUSG00000002546,ENSMUSG00000003269,ENSMUSG00000003402,ENSMUSG00000003934,ENSMUSG00000004530,ENSMUSG00000004788,ENSMUSG00000004798,ENSMUSG00000005533,ENSMUSG00000006398,ENSMUSG00000006699,ENSMUSG00000007815,ENSMUSG00000008734,ENSMUSG00000008859,…
GO:BP	endosomal transport	GO:0016197	9.05125e-15	14.0433	225	3387	78	27350	ENSMUSG00000000374,ENSMUSG00000000743,ENSMUSG00000002365,ENSMUSG00000004530,ENSMUSG00000004843,ENSMUSG00000005656,ENSMUSG00000006699,ENSMUSG00000007659,ENSMUSG00000010392,ENSMUSG00000014353,ENSMUSG00000014550,ENSMUSG00000019087,ENSMUSG00000019868,ENSMUSG00000020671,ENSMUSG00000020790,ENSMUSG00000021589,ENSMUSG00000021706,ENSMUSG00000022125,ENSMUSG00000022350,ENSMUSG00000022568,ENSMUSG00000022749,…
GO:BP	embryo development	GO:0009790	9.89109e-15	14.0048	1246	3387	260	27350	ENSMUSG00000000125,ENSMUSG00000000149,ENSMUSG00000000751,ENSMUSG00000000902,ENSMUSG00000000942,ENSMUSG00000001017,ENSMUSG00000001034,ENSMUSG00000001036,ENSMUSG00000001052,ENSMUSG00000001280,ENSMUSG00000001521,ENSMUSG00000001751,ENSMUSG00000001847,ENSMUSG00000002102,ENSMUSG00000002210,ENSMUSG00000003233,ENSMUSG00000003402,ENSMUSG00000003437,ENSMUSG00000003549,ENSMUSG00000003868,ENSMUSG00000004846,…
GO:BP	enzyme-linked receptor protein signaling pathway	GO:0007167	1.01078e-14	13.9953	971	3387	215	27350	ENSMUSG00000000120,ENSMUSG00000000127,ENSMUSG00000000915,ENSMUSG00000001036,ENSMUSG00000001847,ENSMUSG00000003070,ENSMUSG00000003518,ENSMUSG00000003534,ENSMUSG00000003934,ENSMUSG00000004040,ENSMUSG00000004508,ENSMUSG00000005320,ENSMUSG00000005533,ENSMUSG00000005534,ENSMUSG00000005656,ENSMUSG00000006127,ENSMUSG00000006456,ENSMUSG00000006728,ENSMUSG00000006800,ENSMUSG00000008090,ENSMUSG00000011096,…
GO:BP	response to endogenous stimulus	GO:0009719	1.40079e-14	13.8536	1805	3387	347	27350	ENSMUSG00000000001,ENSMUSG00000000120,ENSMUSG00000000127,ENSMUSG00000000275,ENSMUSG00000000708,ENSMUSG00000001034,ENSMUSG00000001280,ENSMUSG00000001552,ENSMUSG00000001847,ENSMUSG00000002250,ENSMUSG00000002307,ENSMUSG00000003031,ENSMUSG00000003458,ENSMUSG00000003518,ENSMUSG00000003814,ENSMUSG00000003849,ENSMUSG00000004032,ENSMUSG00000004035,ENSMUSG00000004040,ENSMUSG00000004788,ENSMUSG00000005320,…
GO:BP	microtubule-based process	GO:0007017	2.70992e-14	13.567	937	3387	208	27350	ENSMUSG00000000127,ENSMUSG00000000486,ENSMUSG00000000708,ENSMUSG00000000743,ENSMUSG00000001018,ENSMUSG00000001134,ENSMUSG00000001151,ENSMUSG00000001440,ENSMUSG00000001847,ENSMUSG00000002546,ENSMUSG00000003031,ENSMUSG00000004054,ENSMUSG00000004843,ENSMUSG00000005907,ENSMUSG00000006398,ENSMUSG00000006456,ENSMUSG00000006699,ENSMUSG00000006782,ENSMUSG00000007411,ENSMUSG00000007815,ENSMUSG00000007867,…
GO:BP	regulation of cell cycle phase transition	GO:1901987	3.5432e-14	13.4506	423	3387	117	27350	ENSMUSG00000000902,ENSMUSG00000001786,ENSMUSG00000003031,ENSMUSG00000003437,ENSMUSG00000003604,ENSMUSG00000005718,ENSMUSG00000006398,ENSMUSG00000006728,ENSMUSG00000007880,ENSMUSG00000010051,ENSMUSG00000010067,ENSMUSG00000010175,ENSMUSG00000014668,ENSMUSG00000017421,ENSMUSG00000018669,ENSMUSG00000019432,ENSMUSG00000020038,ENSMUSG00000020167,ENSMUSG00000020263,ENSMUSG00000020413,ENSMUSG00000021103,…
GO:BP	regulation of protein localization	GO:0032880	3.92432e-14	13.4062	940	3387	208	27350	ENSMUSG00000000120,ENSMUSG00000000275,ENSMUSG00000000631,ENSMUSG00000001151,ENSMUSG00000001416,ENSMUSG00000001467,ENSMUSG00000001552,ENSMUSG00000001750,ENSMUSG00000001847,ENSMUSG00000002015,ENSMUSG00000002250,ENSMUSG00000003233,ENSMUSG00000004768,ENSMUSG00000005566,ENSMUSG00000006127,ENSMUSG00000006301,ENSMUSG00000006699,ENSMUSG00000007659,ENSMUSG00000009073,ENSMUSG00000009092,ENSMUSG00000009640,…
GO:BP	regulation of cytoskeleton organization	GO:0051493	4.41634e-14	13.3549	548	3387	140	27350	ENSMUSG00000000127,ENSMUSG00000000708,ENSMUSG00000000743,ENSMUSG00000000915,ENSMUSG00000001847,ENSMUSG00000002233,ENSMUSG00000002365,ENSMUSG00000002812,ENSMUSG00000003031,ENSMUSG00000004843,ENSMUSG00000005103,ENSMUSG00000006127,ENSMUSG00000006456,ENSMUSG00000006699,ENSMUSG00000007815,ENSMUSG00000008035,ENSMUSG00000008475,ENSMUSG00000009073,ENSMUSG00000010067,ENSMUSG00000010175,ENSMUSG00000011877,…
GO:BP	regulation of response to DNA damage stimulus	GO:2001020	4.43607e-14	13.353	302	3387	93	27350	ENSMUSG00000000708,ENSMUSG00000000902,ENSMUSG00000002342,ENSMUSG00000002833,ENSMUSG00000002963,ENSMUSG00000003190,ENSMUSG00000003208,ENSMUSG00000003549,ENSMUSG00000003680,ENSMUSG00000003868,ENSMUSG00000004934,ENSMUSG00000005566,ENSMUSG00000006335,ENSMUSG00000007659,ENSMUSG00000007880,ENSMUSG00000008958,ENSMUSG00000009291,ENSMUSG00000009640,ENSMUSG00000018411,ENSMUSG00000019432,ENSMUSG00000020038,…
GO:BP	cell surface receptor signaling pathway	GO:0007166	4.59164e-14	13.338	2829	3387	497	27350	ENSMUSG00000000120,ENSMUSG00000000125,ENSMUSG00000000127,ENSMUSG00000000791,ENSMUSG00000000915,ENSMUSG00000001034,ENSMUSG00000001036,ENSMUSG00000001521,ENSMUSG00000001642,ENSMUSG00000001785,ENSMUSG00000001847,ENSMUSG00000002307,ENSMUSG00000002897,ENSMUSG00000003031,ENSMUSG00000003070,ENSMUSG00000003184,ENSMUSG00000003190,ENSMUSG00000003200,ENSMUSG00000003233,ENSMUSG00000003437,ENSMUSG00000003458,…
GO:BP	negative regulation of protein modification process	GO:0031400	4.73906e-14	13.3243	521	3387	135	27350	ENSMUSG00000000708,ENSMUSG00000000902,ENSMUSG00000001785,ENSMUSG00000001786,ENSMUSG00000002963,ENSMUSG00000003031,ENSMUSG00000003423,ENSMUSG00000003518,ENSMUSG00000004530,ENSMUSG00000005534,ENSMUSG00000005718,ENSMUSG00000006127,ENSMUSG00000006398,ENSMUSG00000009073,ENSMUSG00000011096,ENSMUSG00000015149,ENSMUSG00000015202,ENSMUSG00000015837,ENSMUSG00000017734,ENSMUSG00000018411,ENSMUSG00000018428,…
GO:BP	ncRNA processing	GO:0034470	4.96869e-14	13.3038	430	3387	118	27350	ENSMUSG00000000708,ENSMUSG00000001674,ENSMUSG00000001785,ENSMUSG00000003423,ENSMUSG00000004040,ENSMUSG00000004980,ENSMUSG00000006191,ENSMUSG00000006289,ENSMUSG00000014907,ENSMUSG00000017264,ENSMUSG00000017999,ENSMUSG00000019297,ENSMUSG00000019768,ENSMUSG00000020075,ENSMUSG00000020430,ENSMUSG00000020549,ENSMUSG00000020648,ENSMUSG00000020677,ENSMUSG00000020706,ENSMUSG00000020719,ENSMUSG00000021243,…
GO:BP	protein phosphorylation	GO:0006468	5.83638e-14	13.2339	1626	3387	317	27350	ENSMUSG00000000127,ENSMUSG00000000148,ENSMUSG00000000346,ENSMUSG00000000708,ENSMUSG00000000791,ENSMUSG00000001034,ENSMUSG00000001785,ENSMUSG00000001786,ENSMUSG00000001847,ENSMUSG00000002205,ENSMUSG00000002307,ENSMUSG00000002365,ENSMUSG00000003031,ENSMUSG00000003233,ENSMUSG00000003348,ENSMUSG00000003423,ENSMUSG00000003518,ENSMUSG00000003534,ENSMUSG00000004054,ENSMUSG00000004371,ENSMUSG00000004530,…
GO:BP	cell motility	GO:0048870	6.41256e-14	13.193	1731	3387	333	27350	ENSMUSG00000000120,ENSMUSG00000000127,ENSMUSG00000000148,ENSMUSG00000000149,ENSMUSG00000000631,ENSMUSG00000001280,ENSMUSG00000001552,ENSMUSG00000001847,ENSMUSG00000002233,ENSMUSG00000002250,ENSMUSG00000002897,ENSMUSG00000003518,ENSMUSG00000003534,ENSMUSG00000003814,ENSMUSG00000004040,ENSMUSG00000004263,ENSMUSG00000004462,ENSMUSG00000004530,ENSMUSG00000004591,ENSMUSG00000005069,ENSMUSG00000005103,…
GO:BP	actin filament organization	GO:0007015	6.97419e-14	13.1565	453	3387	122	27350	ENSMUSG00000000127,ENSMUSG00000000915,ENSMUSG00000001847,ENSMUSG00000001864,ENSMUSG00000002233,ENSMUSG00000002365,ENSMUSG00000002812,ENSMUSG00000004530,ENSMUSG00000005103,ENSMUSG00000006021,ENSMUSG00000006127,ENSMUSG00000006699,ENSMUSG00000007815,ENSMUSG00000008475,ENSMUSG00000009073,ENSMUSG00000010175,ENSMUSG00000015932,ENSMUSG00000018293,ENSMUSG00000018387,ENSMUSG00000020048,ENSMUSG00000020315,…
GO:BP	protein acylation	GO:0043543	7.92276e-14	13.1011	280	3387	88	27350	ENSMUSG00000000708,ENSMUSG00000000902,ENSMUSG00000003423,ENSMUSG00000003680,ENSMUSG00000003868,ENSMUSG00000005514,ENSMUSG00000005698,ENSMUSG00000008958,ENSMUSG00000009640,ENSMUSG00000013921,ENSMUSG00000015335,ENSMUSG00000015341,ENSMUSG00000018651,ENSMUSG00000020063,ENSMUSG00000020075,ENSMUSG00000020167,ENSMUSG00000020231,ENSMUSG00000020893,ENSMUSG00000021180,ENSMUSG00000021377,ENSMUSG00000021969,…
GO:BP	regulation of mitotic cell cycle	GO:0007346	1.14622e-13	12.9407	488	3387	128	27350	ENSMUSG00000000902,ENSMUSG00000001786,ENSMUSG00000003031,ENSMUSG00000003518,ENSMUSG00000003604,ENSMUSG00000004591,ENSMUSG00000005534,ENSMUSG00000005718,ENSMUSG00000006398,ENSMUSG00000006699,ENSMUSG00000006715,ENSMUSG00000006728,ENSMUSG00000007880,ENSMUSG00000010051,ENSMUSG00000014668,ENSMUSG00000017421,ENSMUSG00000018669,ENSMUSG00000018697,ENSMUSG00000019768,ENSMUSG00000020063,ENSMUSG00000020167,…
GO:BP	proteasomal protein catabolic process	GO:0010498	1.19483e-13	12.9227	510	3387	132	27350	ENSMUSG00000000149,ENSMUSG00000000275,ENSMUSG00000002015,ENSMUSG00000002102,ENSMUSG00000002190,ENSMUSG00000003814,ENSMUSG00000004937,ENSMUSG00000005262,ENSMUSG00000005312,ENSMUSG00000006398,ENSMUSG00000009092,ENSMUSG00000013858,ENSMUSG00000014355,ENSMUSG00000014668,ENSMUSG00000015149,ENSMUSG00000015478,ENSMUSG00000015839,ENSMUSG00000018363,ENSMUSG00000018442,ENSMUSG00000018567,ENSMUSG00000019188,…
GO:BP	internal protein amino acid acetylation	GO:0006475	1.43431e-13	12.8434	198	3387	70	27350	ENSMUSG00000000708,ENSMUSG00000000902,ENSMUSG00000003423,ENSMUSG00000003680,ENSMUSG00000003868,ENSMUSG00000005514,ENSMUSG00000005698,ENSMUSG00000008958,ENSMUSG00000009640,ENSMUSG00000018651,ENSMUSG00000020063,ENSMUSG00000020075,ENSMUSG00000020167,ENSMUSG00000020893,ENSMUSG00000021180,ENSMUSG00000021377,ENSMUSG00000022387,ENSMUSG00000022394,ENSMUSG00000022892,ENSMUSG00000023994,ENSMUSG00000024384,…
GO:BP	internal peptidyl-lysine acetylation	GO:0018393	1.43431e-13	12.8434	198	3387	70	27350	ENSMUSG00000000708,ENSMUSG00000000902,ENSMUSG00000003423,ENSMUSG00000003680,ENSMUSG00000003868,ENSMUSG00000005514,ENSMUSG00000005698,ENSMUSG00000008958,ENSMUSG00000009640,ENSMUSG00000018651,ENSMUSG00000020063,ENSMUSG00000020075,ENSMUSG00000020167,ENSMUSG00000020893,ENSMUSG00000021180,ENSMUSG00000021377,ENSMUSG00000022387,ENSMUSG00000022394,ENSMUSG00000022892,ENSMUSG00000023994,ENSMUSG00000024384,…
GO:BP	response to endoplasmic reticulum stress	GO:0034976	1.62381e-13	12.7895	254	3387	82	27350	ENSMUSG00000000275,ENSMUSG00000002015,ENSMUSG00000002190,ENSMUSG00000003814,ENSMUSG00000004270,ENSMUSG00000004937,ENSMUSG00000005262,ENSMUSG00000005312,ENSMUSG00000007659,ENSMUSG00000008429,ENSMUSG00000009092,ENSMUSG00000013858,ENSMUSG00000015461,ENSMUSG00000015478,ENSMUSG00000015839,ENSMUSG00000017707,ENSMUSG00000018442,ENSMUSG00000018669,ENSMUSG00000019188,ENSMUSG00000020048,ENSMUSG00000020063,…
GO:BP	positive regulation of organelle organization	GO:0010638	1.69022e-13	12.7721	523	3387	134	27350	ENSMUSG00000000127,ENSMUSG00000000915,ENSMUSG00000001416,ENSMUSG00000001786,ENSMUSG00000001847,ENSMUSG00000002233,ENSMUSG00000002365,ENSMUSG00000002963,ENSMUSG00000003031,ENSMUSG00000003549,ENSMUSG00000003868,ENSMUSG00000004980,ENSMUSG00000005103,ENSMUSG00000005534,ENSMUSG00000005566,ENSMUSG00000005682,ENSMUSG00000006335,ENSMUSG00000006699,ENSMUSG00000007815,ENSMUSG00000008859,ENSMUSG00000009073,…
GO:BP	carbohydrate derivative biosynthetic process	GO:1901137	1.73994e-13	12.7595	635	3387	154	27350	ENSMUSG00000001755,ENSMUSG00000002326,ENSMUSG00000002546,ENSMUSG00000003458,ENSMUSG00000003809,ENSMUSG00000004040,ENSMUSG00000004846,ENSMUSG00000005534,ENSMUSG00000006390,ENSMUSG00000006494,ENSMUSG00000007659,ENSMUSG00000009092,ENSMUSG00000009995,ENSMUSG00000010051,ENSMUSG00000010607,ENSMUSG00000011148,ENSMUSG00000013629,ENSMUSG00000014554,ENSMUSG00000015112,ENSMUSG00000017697,ENSMUSG00000017721,…
GO:BP	mitotic cell cycle phase transition	GO:0044772	1.76338e-13	12.7537	442	3387	119	27350	ENSMUSG00000000902,ENSMUSG00000001786,ENSMUSG00000003031,ENSMUSG00000003604,ENSMUSG00000005718,ENSMUSG00000006398,ENSMUSG00000006728,ENSMUSG00000007880,ENSMUSG00000010051,ENSMUSG00000014355,ENSMUSG00000014668,ENSMUSG00000015656,ENSMUSG00000017421,ENSMUSG00000018669,ENSMUSG00000020167,ENSMUSG00000020263,ENSMUSG00000020413,ENSMUSG00000020525,ENSMUSG00000020653,ENSMUSG00000021103,ENSMUSG00000021287,…
GO:BP	DNA recombination	GO:0006310	1.83043e-13	12.7374	313	3387	94	27350	ENSMUSG00000000028,ENSMUSG00000000751,ENSMUSG00000002814,ENSMUSG00000002833,ENSMUSG00000002870,ENSMUSG00000003549,ENSMUSG00000003868,ENSMUSG00000004934,ENSMUSG00000005370,ENSMUSG00000005410,ENSMUSG00000006335,ENSMUSG00000008958,ENSMUSG00000009640,ENSMUSG00000014850,ENSMUSG00000017485,ENSMUSG00000020167,ENSMUSG00000020413,ENSMUSG00000020608,ENSMUSG00000020697,ENSMUSG00000020752,ENSMUSG00000021264,…
GO:BP	growth	GO:0040007	1.91703e-13	12.7174	1069	3387	227	27350	ENSMUSG00000000125,ENSMUSG00000000148,ENSMUSG00000001627,ENSMUSG00000002250,ENSMUSG00000002833,ENSMUSG00000003031,ENSMUSG00000003534,ENSMUSG00000003549,ENSMUSG00000004040,ENSMUSG00000004263,ENSMUSG00000004788,ENSMUSG00000004798,ENSMUSG00000005069,ENSMUSG00000005514,ENSMUSG00000005534,ENSMUSG00000005566,ENSMUSG00000005609,ENSMUSG00000006699,ENSMUSG00000006728,ENSMUSG00000007659,ENSMUSG00000007815,…
GO:BP	positive regulation of catalytic activity	GO:0043085	3.46212e-13	12.4607	1130	3387	236	27350	ENSMUSG00000000001,ENSMUSG00000000120,ENSMUSG00000000149,ENSMUSG00000000346,ENSMUSG00000000915,ENSMUSG00000001017,ENSMUSG00000001847,ENSMUSG00000002015,ENSMUSG00000002205,ENSMUSG00000002233,ENSMUSG00000002279,ENSMUSG00000002307,ENSMUSG00000002365,ENSMUSG00000002496,ENSMUSG00000002963,ENSMUSG00000003031,ENSMUSG00000003233,ENSMUSG00000003348,ENSMUSG00000003423,ENSMUSG00000003458,ENSMUSG00000003534,…
GO:BP	cellular component biogenesis	GO:0044085	3.93608e-13	12.4049	4284	3387	698	27350	ENSMUSG00000000028,ENSMUSG00000000127,ENSMUSG00000000486,ENSMUSG00000000561,ENSMUSG00000000605,ENSMUSG00000000708,ENSMUSG00000000743,ENSMUSG00000000902,ENSMUSG00000000915,ENSMUSG00000001151,ENSMUSG00000001416,ENSMUSG00000001440,ENSMUSG00000001552,ENSMUSG00000001674,ENSMUSG00000001750,ENSMUSG00000001767,ENSMUSG00000001785,ENSMUSG00000001847,ENSMUSG00000001864,ENSMUSG00000001918,ENSMUSG00000002017,…
GO:BP	regulation of transferase activity	GO:0051338	4.05119e-13	12.3924	875	3387	194	27350	ENSMUSG00000000346,ENSMUSG00000000708,ENSMUSG00000001786,ENSMUSG00000001847,ENSMUSG00000002307,ENSMUSG00000002365,ENSMUSG00000002963,ENSMUSG00000003031,ENSMUSG00000003233,ENSMUSG00000003348,ENSMUSG00000003423,ENSMUSG00000003518,ENSMUSG00000003534,ENSMUSG00000004054,ENSMUSG00000004530,ENSMUSG00000004980,ENSMUSG00000005534,ENSMUSG00000005718,ENSMUSG00000006127,ENSMUSG00000006398,ENSMUSG00000006542,…
GO:BP	response to nitrogen compound	GO:1901698	4.72389e-13	12.3257	1315	3387	265	27350	ENSMUSG00000000001,ENSMUSG00000000120,ENSMUSG00000000127,ENSMUSG00000000275,ENSMUSG00000000708,ENSMUSG00000001280,ENSMUSG00000001552,ENSMUSG00000001847,ENSMUSG00000002015,ENSMUSG00000002190,ENSMUSG00000002307,ENSMUSG00000003031,ENSMUSG00000003184,ENSMUSG00000003458,ENSMUSG00000003814,ENSMUSG00000003849,ENSMUSG00000004032,ENSMUSG00000004035,ENSMUSG00000004040,ENSMUSG00000004788,ENSMUSG00000004937,…
GO:BP	macroautophagy	GO:0016236	4.96567e-13	12.304	244	3387	79	27350	ENSMUSG00000000001,ENSMUSG00000000743,ENSMUSG00000001018,ENSMUSG00000001750,ENSMUSG00000002496,ENSMUSG00000004768,ENSMUSG00000004798,ENSMUSG00000004843,ENSMUSG00000005312,ENSMUSG00000009995,ENSMUSG00000015478,ENSMUSG00000015837,ENSMUSG00000016534,ENSMUSG00000017119,ENSMUSG00000017802,ENSMUSG00000018171,ENSMUSG00000018567,ENSMUSG00000019471,ENSMUSG00000019969,ENSMUSG00000020063,ENSMUSG00000021036,…
GO:BP	generation of neurons	GO:0048699	5.18061e-13	12.2856	1605	3387	310	27350	ENSMUSG00000000120,ENSMUSG00000000125,ENSMUSG00000001018,ENSMUSG00000001052,ENSMUSG00000001521,ENSMUSG00000001627,ENSMUSG00000001751,ENSMUSG00000001786,ENSMUSG00000001847,ENSMUSG00000001911,ENSMUSG00000002546,ENSMUSG00000003070,ENSMUSG00000003233,ENSMUSG00000003269,ENSMUSG00000003402,ENSMUSG00000003534,ENSMUSG00000003814,ENSMUSG00000003934,ENSMUSG00000004040,ENSMUSG00000004151,ENSMUSG00000004263,…
GO:BP	proteasome-mediated ubiquitin-dependent protein catabolic process	GO:0043161	6.86471e-13	12.1634	428	3387	115	27350	ENSMUSG00000000149,ENSMUSG00000000275,ENSMUSG00000002015,ENSMUSG00000002102,ENSMUSG00000002190,ENSMUSG00000003814,ENSMUSG00000004937,ENSMUSG00000005262,ENSMUSG00000005312,ENSMUSG00000006398,ENSMUSG00000009092,ENSMUSG00000014355,ENSMUSG00000014668,ENSMUSG00000015149,ENSMUSG00000015478,ENSMUSG00000015839,ENSMUSG00000018363,ENSMUSG00000018442,ENSMUSG00000018567,ENSMUSG00000019433,ENSMUSG00000019969,…
GO:BP	regulation of phosphate metabolic process	GO:0019220	8.04931e-13	12.0942	1429	3387	282	27350	ENSMUSG00000000127,ENSMUSG00000000148,ENSMUSG00000000149,ENSMUSG00000000346,ENSMUSG00000000708,ENSMUSG00000001785,ENSMUSG00000001786,ENSMUSG00000001847,ENSMUSG00000002205,ENSMUSG00000002307,ENSMUSG00000002365,ENSMUSG00000003031,ENSMUSG00000003233,ENSMUSG00000003348,ENSMUSG00000003423,ENSMUSG00000003518,ENSMUSG00000003534,ENSMUSG00000004040,ENSMUSG00000004054,ENSMUSG00000004371,ENSMUSG00000004530,…
GO:BP	regulation of phosphorus metabolic process	GO:0051174	8.83524e-13	12.0538	1430	3387	282	27350	ENSMUSG00000000127,ENSMUSG00000000148,ENSMUSG00000000149,ENSMUSG00000000346,ENSMUSG00000000708,ENSMUSG00000001785,ENSMUSG00000001786,ENSMUSG00000001847,ENSMUSG00000002205,ENSMUSG00000002307,ENSMUSG00000002365,ENSMUSG00000003031,ENSMUSG00000003233,ENSMUSG00000003348,ENSMUSG00000003423,ENSMUSG00000003518,ENSMUSG00000003534,ENSMUSG00000004040,ENSMUSG00000004054,ENSMUSG00000004371,ENSMUSG00000004530,…
GO:BP	telomere organization	GO:0032200	9.51294e-13	12.0217	147	3387	57	27350	ENSMUSG00000000751,ENSMUSG00000001416,ENSMUSG00000002963,ENSMUSG00000003549,ENSMUSG00000003868,ENSMUSG00000004980,ENSMUSG00000006335,ENSMUSG00000006920,ENSMUSG00000014907,ENSMUSG00000016559,ENSMUSG00000017264,ENSMUSG00000020413,ENSMUSG00000020608,ENSMUSG00000020778,ENSMUSG00000021264,ENSMUSG00000021287,ENSMUSG00000021958,ENSMUSG00000021972,ENSMUSG00000022184,ENSMUSG00000022471,ENSMUSG00000022672,…
GO:BP	positive regulation of protein modification process	GO:0031401	9.85995e-13	12.0061	1053	3387	222	27350	ENSMUSG00000000148,ENSMUSG00000000149,ENSMUSG00000000346,ENSMUSG00000000902,ENSMUSG00000001017,ENSMUSG00000001847,ENSMUSG00000002205,ENSMUSG00000002307,ENSMUSG00000002365,ENSMUSG00000002625,ENSMUSG00000003031,ENSMUSG00000003233,ENSMUSG00000003348,ENSMUSG00000003423,ENSMUSG00000003437,ENSMUSG00000003868,ENSMUSG00000004054,ENSMUSG00000004371,ENSMUSG00000004934,ENSMUSG00000005312,ENSMUSG00000005534,…
GO:BP	regulation of cell differentiation	GO:0045595	1.26418e-12	11.8982	1766	3387	333	27350	ENSMUSG00000000120,ENSMUSG00000000125,ENSMUSG00000000902,ENSMUSG00000001467,ENSMUSG00000001627,ENSMUSG00000001750,ENSMUSG00000001785,ENSMUSG00000001786,ENSMUSG00000001847,ENSMUSG00000002250,ENSMUSG00000002546,ENSMUSG00000002981,ENSMUSG00000003031,ENSMUSG00000003154,ENSMUSG00000003437,ENSMUSG00000003814,ENSMUSG00000003934,ENSMUSG00000004040,ENSMUSG00000004263,ENSMUSG00000004460,ENSMUSG00000004530,…
GO:BP	mitotic nuclear division	GO:0140014	1.40141e-12	11.8534	307	3387	91	27350	ENSMUSG00000000708,ENSMUSG00000000743,ENSMUSG00000000902,ENSMUSG00000001440,ENSMUSG00000002546,ENSMUSG00000002625,ENSMUSG00000003031,ENSMUSG00000004843,ENSMUSG00000005534,ENSMUSG00000006398,ENSMUSG00000006699,ENSMUSG00000007815,ENSMUSG00000007880,ENSMUSG00000014355,ENSMUSG00000017421,ENSMUSG00000019768,ENSMUSG00000019873,ENSMUSG00000020415,ENSMUSG00000021287,ENSMUSG00000021958,ENSMUSG00000022314,…
GO:BP	cell morphogenesis involved in differentiation	GO:0000904	1.68169e-12	11.7743	785	3387	177	27350	ENSMUSG00000000120,ENSMUSG00000000125,ENSMUSG00000000127,ENSMUSG00000001052,ENSMUSG00000001627,ENSMUSG00000001847,ENSMUSG00000002546,ENSMUSG00000003070,ENSMUSG00000003814,ENSMUSG00000003934,ENSMUSG00000004151,ENSMUSG00000004530,ENSMUSG00000004788,ENSMUSG00000004798,ENSMUSG00000004846,ENSMUSG00000005103,ENSMUSG00000005533,ENSMUSG00000006651,ENSMUSG00000006699,ENSMUSG00000006782,ENSMUSG00000007815,…
GO:BP	negative regulation of intracellular signal transduction	GO:1902532	1.73714e-12	11.7602	515	3387	130	27350	ENSMUSG00000001034,ENSMUSG00000001518,ENSMUSG00000002205,ENSMUSG00000002342,ENSMUSG00000002496,ENSMUSG00000003190,ENSMUSG00000003208,ENSMUSG00000003518,ENSMUSG00000003573,ENSMUSG00000005262,ENSMUSG00000005533,ENSMUSG00000006021,ENSMUSG00000006127,ENSMUSG00000006906,ENSMUSG00000007411,ENSMUSG00000007659,ENSMUSG00000007815,ENSMUSG00000008305,ENSMUSG00000009073,ENSMUSG00000009291,ENSMUSG00000010358,…
GO:BP	organelle localization	GO:0051640	1.75882e-12	11.7548	571	3387	140	27350	ENSMUSG00000000127,ENSMUSG00000000148,ENSMUSG00000000374,ENSMUSG00000000486,ENSMUSG00000000708,ENSMUSG00000000743,ENSMUSG00000001018,ENSMUSG00000001440,ENSMUSG00000001750,ENSMUSG00000002017,ENSMUSG00000002043,ENSMUSG00000002546,ENSMUSG00000004462,ENSMUSG00000004626,ENSMUSG00000004843,ENSMUSG00000005907,ENSMUSG00000006699,ENSMUSG00000007659,ENSMUSG00000010609,ENSMUSG00000015090,ENSMUSG00000018167,…
GO:BP	histone acetylation	GO:0016573	2.22858e-12	11.652	189	3387	66	27350	ENSMUSG00000000708,ENSMUSG00000000902,ENSMUSG00000003423,ENSMUSG00000003680,ENSMUSG00000003868,ENSMUSG00000005698,ENSMUSG00000008958,ENSMUSG00000009640,ENSMUSG00000018651,ENSMUSG00000020063,ENSMUSG00000020075,ENSMUSG00000020167,ENSMUSG00000020893,ENSMUSG00000021180,ENSMUSG00000021377,ENSMUSG00000022387,ENSMUSG00000022394,ENSMUSG00000022892,ENSMUSG00000023994,ENSMUSG00000024384,ENSMUSG00000024764,…
GO:BP	regulation of phosphorylation	GO:0042325	2.28131e-12	11.6418	1274	3387	256	27350	ENSMUSG00000000127,ENSMUSG00000000148,ENSMUSG00000000346,ENSMUSG00000000708,ENSMUSG00000001785,ENSMUSG00000001786,ENSMUSG00000001847,ENSMUSG00000002307,ENSMUSG00000002365,ENSMUSG00000003031,ENSMUSG00000003233,ENSMUSG00000003348,ENSMUSG00000003423,ENSMUSG00000003518,ENSMUSG00000003534,ENSMUSG00000004040,ENSMUSG00000004054,ENSMUSG00000004371,ENSMUSG00000004530,ENSMUSG00000005534,ENSMUSG00000005718,…
GO:BP	response to oxidative stress	GO:0006979	2.28513e-12	11.6411	440	3387	116	27350	ENSMUSG00000000120,ENSMUSG00000000127,ENSMUSG00000001034,ENSMUSG00000001280,ENSMUSG00000001642,ENSMUSG00000001786,ENSMUSG00000002342,ENSMUSG00000002963,ENSMUSG00000003549,ENSMUSG00000003849,ENSMUSG00000004070,ENSMUSG00000005312,ENSMUSG00000006345,ENSMUSG00000006494,ENSMUSG00000009356,ENSMUSG00000010025,ENSMUSG00000010051,ENSMUSG00000010086,ENSMUSG00000014776,ENSMUSG00000015149,ENSMUSG00000015522,…
GO:BP	spindle organization	GO:0007051	2.60475e-12	11.5842	185	3387	65	27350	ENSMUSG00000000486,ENSMUSG00000000743,ENSMUSG00000001151,ENSMUSG00000001440,ENSMUSG00000002546,ENSMUSG00000004843,ENSMUSG00000006398,ENSMUSG00000007815,ENSMUSG00000017421,ENSMUSG00000021572,ENSMUSG00000021573,ENSMUSG00000022350,ENSMUSG00000022443,ENSMUSG00000022604,ENSMUSG00000022770,ENSMUSG00000023345,ENSMUSG00000024056,ENSMUSG00000024068,ENSMUSG00000024101,ENSMUSG00000024974,ENSMUSG00000025162,…
GO:BP	cellular response to endogenous stimulus	GO:0071495	2.87005e-12	11.5421	1501	3387	291	27350	ENSMUSG00000000001,ENSMUSG00000000120,ENSMUSG00000000127,ENSMUSG00000000708,ENSMUSG00000001034,ENSMUSG00000001280,ENSMUSG00000001552,ENSMUSG00000001847,ENSMUSG00000002250,ENSMUSG00000002307,ENSMUSG00000003458,ENSMUSG00000003518,ENSMUSG00000003814,ENSMUSG00000004035,ENSMUSG00000004040,ENSMUSG00000005320,ENSMUSG00000005514,ENSMUSG00000005533,ENSMUSG00000005534,ENSMUSG00000005656,ENSMUSG00000005718,…
GO:BP	regulation of translation	GO:0006417	2.96539e-12	11.5279	388	3387	106	27350	ENSMUSG00000003814,ENSMUSG00000005682,ENSMUSG00000006651,ENSMUSG00000006728,ENSMUSG00000007670,ENSMUSG00000015165,ENSMUSG00000016554,ENSMUSG00000018765,ENSMUSG00000019432,ENSMUSG00000019977,ENSMUSG00000020515,ENSMUSG00000020534,ENSMUSG00000020743,ENSMUSG00000020770,ENSMUSG00000020893,ENSMUSG00000021707,ENSMUSG00000022136,ENSMUSG00000022160,ENSMUSG00000022204,ENSMUSG00000022283,ENSMUSG00000022323,…
GO:BP	neuron differentiation	GO:0030182	3.43748e-12	11.4638	1529	3387	295	27350	ENSMUSG00000000120,ENSMUSG00000000125,ENSMUSG00000001018,ENSMUSG00000001052,ENSMUSG00000001521,ENSMUSG00000001627,ENSMUSG00000001751,ENSMUSG00000001786,ENSMUSG00000001847,ENSMUSG00000001911,ENSMUSG00000002546,ENSMUSG00000003070,ENSMUSG00000003233,ENSMUSG00000003269,ENSMUSG00000003402,ENSMUSG00000003534,ENSMUSG00000003814,ENSMUSG00000003934,ENSMUSG00000004040,ENSMUSG00000004151,ENSMUSG00000004263,…
GO:BP	response to organonitrogen compound	GO:0010243	5.00084e-12	11.301	1206	3387	244	27350	ENSMUSG00000000001,ENSMUSG00000000120,ENSMUSG00000000127,ENSMUSG00000000275,ENSMUSG00000000708,ENSMUSG00000001280,ENSMUSG00000001552,ENSMUSG00000001847,ENSMUSG00000002015,ENSMUSG00000002190,ENSMUSG00000003031,ENSMUSG00000003458,ENSMUSG00000003814,ENSMUSG00000003849,ENSMUSG00000004035,ENSMUSG00000004040,ENSMUSG00000004788,ENSMUSG00000004937,ENSMUSG00000005262,ENSMUSG00000005312,ENSMUSG00000005514,…
GO:BP	protein acetylation	GO:0006473	5.53434e-12	11.2569	239	3387	76	27350	ENSMUSG00000000708,ENSMUSG00000000902,ENSMUSG00000003423,ENSMUSG00000003680,ENSMUSG00000003868,ENSMUSG00000005514,ENSMUSG00000005698,ENSMUSG00000008958,ENSMUSG00000009640,ENSMUSG00000018651,ENSMUSG00000020063,ENSMUSG00000020075,ENSMUSG00000020167,ENSMUSG00000020231,ENSMUSG00000020893,ENSMUSG00000021180,ENSMUSG00000021377,ENSMUSG00000022387,ENSMUSG00000022394,ENSMUSG00000022892,ENSMUSG00000023026,…
GO:BP	axon ensheathment	GO:0008366	7.56625e-12	11.1211	175	3387	62	27350	ENSMUSG00000000120,ENSMUSG00000002250,ENSMUSG00000003458,ENSMUSG00000004788,ENSMUSG00000005125,ENSMUSG00000013523,ENSMUSG00000015149,ENSMUSG00000018217,ENSMUSG00000020758,ENSMUSG00000020774,ENSMUSG00000021003,ENSMUSG00000021112,ENSMUSG00000021573,ENSMUSG00000021703,ENSMUSG00000022770,ENSMUSG00000024985,ENSMUSG00000025232,ENSMUSG00000025812,ENSMUSG00000026097,ENSMUSG00000026442,ENSMUSG00000026812,…
GO:BP	ensheathment of neurons	GO:0007272	7.56625e-12	11.1211	175	3387	62	27350	ENSMUSG00000000120,ENSMUSG00000002250,ENSMUSG00000003458,ENSMUSG00000004788,ENSMUSG00000005125,ENSMUSG00000013523,ENSMUSG00000015149,ENSMUSG00000018217,ENSMUSG00000020758,ENSMUSG00000020774,ENSMUSG00000021003,ENSMUSG00000021112,ENSMUSG00000021573,ENSMUSG00000021703,ENSMUSG00000022770,ENSMUSG00000024985,ENSMUSG00000025232,ENSMUSG00000025812,ENSMUSG00000026097,ENSMUSG00000026442,ENSMUSG00000026812,…
GO:BP	macromolecule deacylation	GO:0098732	1.14262e-11	10.9421	137	3387	53	27350	ENSMUSG00000000708,ENSMUSG00000002625,ENSMUSG00000006456,ENSMUSG00000007036,ENSMUSG00000008855,ENSMUSG00000015149,ENSMUSG00000015994,ENSMUSG00000018411,ENSMUSG00000018651,ENSMUSG00000020063,ENSMUSG00000020538,ENSMUSG00000020755,ENSMUSG00000020893,ENSMUSG00000021144,ENSMUSG00000021573,ENSMUSG00000024513,ENSMUSG00000025138,ENSMUSG00000026436,ENSMUSG00000027425,ENSMUSG00000028042,ENSMUSG00000028800,…
GO:BP	organic cyclic compound catabolic process	GO:1901361	1.18575e-11	10.926	488	3387	123	27350	ENSMUSG00000001424,ENSMUSG00000002210,ENSMUSG00000002326,ENSMUSG00000004070,ENSMUSG00000005682,ENSMUSG00000006019,ENSMUSG00000006288,ENSMUSG00000006782,ENSMUSG00000007670,ENSMUSG00000008301,ENSMUSG00000008393,ENSMUSG00000014907,ENSMUSG00000015806,ENSMUSG00000015839,ENSMUSG00000016528,ENSMUSG00000017264,ENSMUSG00000017478,ENSMUSG00000017697,ENSMUSG00000019989,ENSMUSG00000020256,ENSMUSG00000020358,…
GO:BP	protein deacylation	GO:0035601	1.2348e-11	10.9084	133	3387	52	27350	ENSMUSG00000000708,ENSMUSG00000002625,ENSMUSG00000006456,ENSMUSG00000008855,ENSMUSG00000015149,ENSMUSG00000015994,ENSMUSG00000018411,ENSMUSG00000018651,ENSMUSG00000020063,ENSMUSG00000020538,ENSMUSG00000020755,ENSMUSG00000020893,ENSMUSG00000021144,ENSMUSG00000021573,ENSMUSG00000024513,ENSMUSG00000025138,ENSMUSG00000026436,ENSMUSG00000027425,ENSMUSG00000028042,ENSMUSG00000028800,ENSMUSG00000028820,…
GO:BP	glycoprotein metabolic process	GO:0009100	1.34924e-11	10.8699	359	3387	99	27350	ENSMUSG00000002250,ENSMUSG00000002546,ENSMUSG00000003402,ENSMUSG00000003458,ENSMUSG00000004846,ENSMUSG00000005043,ENSMUSG00000005534,ENSMUSG00000006800,ENSMUSG00000009092,ENSMUSG00000018697,ENSMUSG00000019969,ENSMUSG00000020520,ENSMUSG00000021065,ENSMUSG00000021188,ENSMUSG00000021236,ENSMUSG00000022108,ENSMUSG00000022483,ENSMUSG00000022711,ENSMUSG00000022885,ENSMUSG00000023143,ENSMUSG00000024413,…
GO:BP	regulation of mitotic cell cycle phase transition	GO:1901990	1.36805e-11	10.8639	333	3387	94	27350	ENSMUSG00000000902,ENSMUSG00000001786,ENSMUSG00000003031,ENSMUSG00000003604,ENSMUSG00000005718,ENSMUSG00000006398,ENSMUSG00000006728,ENSMUSG00000007880,ENSMUSG00000010051,ENSMUSG00000014668,ENSMUSG00000017421,ENSMUSG00000018669,ENSMUSG00000020167,ENSMUSG00000020263,ENSMUSG00000020413,ENSMUSG00000021103,ENSMUSG00000021287,ENSMUSG00000021635,ENSMUSG00000021932,ENSMUSG00000021958,ENSMUSG00000022292,…
GO:BP	negative regulation of organelle organization	GO:0010639	1.47567e-11	10.831	370	3387	101	27350	ENSMUSG00000000708,ENSMUSG00000000915,ENSMUSG00000002812,ENSMUSG00000002870,ENSMUSG00000003549,ENSMUSG00000006127,ENSMUSG00000006398,ENSMUSG00000006456,ENSMUSG00000007659,ENSMUSG00000008035,ENSMUSG00000011832,ENSMUSG00000013921,ENSMUSG00000014776,ENSMUSG00000016559,ENSMUSG00000017264,ENSMUSG00000017421,ENSMUSG00000018293,ENSMUSG00000018411,ENSMUSG00000019768,ENSMUSG00000019970,ENSMUSG00000020315,…
GO:BP	cellular response to topologically incorrect protein	GO:0035967	1.53845e-11	10.8129	113	3387	47	27350	ENSMUSG00000002307,ENSMUSG00000005262,ENSMUSG00000008429,ENSMUSG00000009092,ENSMUSG00000015461,ENSMUSG00000015478,ENSMUSG00000015656,ENSMUSG00000015839,ENSMUSG00000018442,ENSMUSG00000018669,ENSMUSG00000020109,ENSMUSG00000021189,ENSMUSG00000022136,ENSMUSG00000022365,ENSMUSG00000022769,ENSMUSG00000023010,ENSMUSG00000024350,ENSMUSG00000024392,ENSMUSG00000026142,ENSMUSG00000026663,ENSMUSG00000026672,…
GO:BP	regulation of protein catabolic process	GO:0042176	1.55613e-11	10.808	365	3387	100	27350	ENSMUSG00000000149,ENSMUSG00000001467,ENSMUSG00000002015,ENSMUSG00000002102,ENSMUSG00000002365,ENSMUSG00000003031,ENSMUSG00000003849,ENSMUSG00000004937,ENSMUSG00000005312,ENSMUSG00000006398,ENSMUSG00000009291,ENSMUSG00000013622,ENSMUSG00000013858,ENSMUSG00000014668,ENSMUSG00000015149,ENSMUSG00000017221,ENSMUSG00000017760,ENSMUSG00000018363,ENSMUSG00000018567,ENSMUSG00000018669,ENSMUSG00000019433,…
GO:BP	aromatic compound catabolic process	GO:0019439	1.82738e-11	10.7382	463	3387	118	27350	ENSMUSG00000001424,ENSMUSG00000002210,ENSMUSG00000002326,ENSMUSG00000004070,ENSMUSG00000005682,ENSMUSG00000006019,ENSMUSG00000006288,ENSMUSG00000006782,ENSMUSG00000007670,ENSMUSG00000008301,ENSMUSG00000008393,ENSMUSG00000014907,ENSMUSG00000015806,ENSMUSG00000016528,ENSMUSG00000017264,ENSMUSG00000017478,ENSMUSG00000017697,ENSMUSG00000019989,ENSMUSG00000020256,ENSMUSG00000020358,ENSMUSG00000020515,…
GO:BP	cellular component disassembly	GO:0022411	1.95578e-11	10.7087	436	3387	113	27350	ENSMUSG00000000127,ENSMUSG00000000743,ENSMUSG00000000902,ENSMUSG00000001018,ENSMUSG00000001786,ENSMUSG00000002546,ENSMUSG00000002625,ENSMUSG00000002812,ENSMUSG00000003200,ENSMUSG00000003518,ENSMUSG00000003534,ENSMUSG00000004798,ENSMUSG00000004843,ENSMUSG00000005103,ENSMUSG00000005312,ENSMUSG00000005320,ENSMUSG00000005533,ENSMUSG00000005534,ENSMUSG00000007880,ENSMUSG00000008035,ENSMUSG00000009995,…
GO:BP	regulation of supramolecular fiber organization	GO:1902903	2.17e-11	10.6635	388	3387	104	27350	ENSMUSG00000000127,ENSMUSG00000000915,ENSMUSG00000001847,ENSMUSG00000002233,ENSMUSG00000002365,ENSMUSG00000002812,ENSMUSG00000003031,ENSMUSG00000005103,ENSMUSG00000006127,ENSMUSG00000006699,ENSMUSG00000007815,ENSMUSG00000008035,ENSMUSG00000008475,ENSMUSG00000009073,ENSMUSG00000010175,ENSMUSG00000011877,ENSMUSG00000013921,ENSMUSG00000015656,ENSMUSG00000015932,ENSMUSG00000018293,ENSMUSG00000018411,…
GO:BP	positive regulation of DNA metabolic process	GO:0051054	2.20577e-11	10.6564	325	3387	92	27350	ENSMUSG00000000902,ENSMUSG00000001416,ENSMUSG00000001847,ENSMUSG00000002342,ENSMUSG00000002833,ENSMUSG00000002963,ENSMUSG00000003549,ENSMUSG00000003868,ENSMUSG00000004934,ENSMUSG00000004980,ENSMUSG00000005320,ENSMUSG00000005533,ENSMUSG00000005566,ENSMUSG00000006335,ENSMUSG00000006699,ENSMUSG00000007880,ENSMUSG00000008958,ENSMUSG00000009640,ENSMUSG00000014907,ENSMUSG00000018293,ENSMUSG00000019432,…
GO:BP	DNA conformation change	GO:0071103	2.2715e-11	10.6437	102	3387	44	27350	ENSMUSG00000000028,ENSMUSG00000000751,ENSMUSG00000000934,ENSMUSG00000002814,ENSMUSG00000002870,ENSMUSG00000003868,ENSMUSG00000004980,ENSMUSG00000005410,ENSMUSG00000017485,ENSMUSG00000018583,ENSMUSG00000020752,ENSMUSG00000021103,ENSMUSG00000022471,ENSMUSG00000022673,ENSMUSG00000022881,ENSMUSG00000023104,ENSMUSG00000023852,ENSMUSG00000024174,ENSMUSG00000025209,ENSMUSG00000026842,ENSMUSG00000027353,…
GO:BP	organelle assembly	GO:0070925	2.79452e-11	10.5537	911	3387	194	27350	ENSMUSG00000000486,ENSMUSG00000000605,ENSMUSG00000000708,ENSMUSG00000000743,ENSMUSG00000001151,ENSMUSG00000001440,ENSMUSG00000001750,ENSMUSG00000002043,ENSMUSG00000002546,ENSMUSG00000002812,ENSMUSG00000004768,ENSMUSG00000004798,ENSMUSG00000004843,ENSMUSG00000005103,ENSMUSG00000005312,ENSMUSG00000005682,ENSMUSG00000006398,ENSMUSG00000006456,ENSMUSG00000007122,ENSMUSG00000007815,ENSMUSG00000007867,…
GO:BP	regulation of cell population proliferation	GO:0042127	2.87825e-11	10.5409	1785	3387	330	27350	ENSMUSG00000000001,ENSMUSG00000000120,ENSMUSG00000000125,ENSMUSG00000000127,ENSMUSG00000000149,ENSMUSG00000000561,ENSMUSG00000000708,ENSMUSG00000000751,ENSMUSG00000000791,ENSMUSG00000000902,ENSMUSG00000001017,ENSMUSG00000001280,ENSMUSG00000001552,ENSMUSG00000001642,ENSMUSG00000002017,ENSMUSG00000002250,ENSMUSG00000002968,ENSMUSG00000003031,ENSMUSG00000003154,ENSMUSG00000003534,ENSMUSG00000003814,…
GO:BP	protein deacetylation	GO:0006476	3.1509e-11	10.5016	123	3387	49	27350	ENSMUSG00000000708,ENSMUSG00000002625,ENSMUSG00000006456,ENSMUSG00000008855,ENSMUSG00000015149,ENSMUSG00000015994,ENSMUSG00000018411,ENSMUSG00000018651,ENSMUSG00000020063,ENSMUSG00000020538,ENSMUSG00000020755,ENSMUSG00000020893,ENSMUSG00000021144,ENSMUSG00000021573,ENSMUSG00000024513,ENSMUSG00000025138,ENSMUSG00000026436,ENSMUSG00000027425,ENSMUSG00000028042,ENSMUSG00000028800,ENSMUSG00000028820,…
GO:BP	positive regulation of protein catabolic process	GO:0045732	3.52781e-11	10.4525	208	3387	68	27350	ENSMUSG00000002015,ENSMUSG00000002102,ENSMUSG00000002365,ENSMUSG00000003031,ENSMUSG00000004937,ENSMUSG00000005312,ENSMUSG00000006398,ENSMUSG00000009291,ENSMUSG00000013858,ENSMUSG00000014668,ENSMUSG00000015149,ENSMUSG00000018363,ENSMUSG00000018567,ENSMUSG00000019969,ENSMUSG00000020642,ENSMUSG00000022280,ENSMUSG00000022892,ENSMUSG00000024182,ENSMUSG00000024392,ENSMUSG00000024576,ENSMUSG00000024589,…
GO:BP	neuron projection development	GO:0031175	3.92866e-11	10.4058	1088	3387	222	27350	ENSMUSG00000000120,ENSMUSG00000000125,ENSMUSG00000001018,ENSMUSG00000001052,ENSMUSG00000001627,ENSMUSG00000001786,ENSMUSG00000001847,ENSMUSG00000002546,ENSMUSG00000003070,ENSMUSG00000003269,ENSMUSG00000003402,ENSMUSG00000003534,ENSMUSG00000003934,ENSMUSG00000004151,ENSMUSG00000004788,ENSMUSG00000004798,ENSMUSG00000005533,ENSMUSG00000006398,ENSMUSG00000006651,ENSMUSG00000006699,ENSMUSG00000006782,…
GO:BP	transmembrane receptor protein tyrosine kinase signaling pathway	GO:0007169	4.64606e-11	10.3329	599	3387	141	27350	ENSMUSG00000000120,ENSMUSG00000000127,ENSMUSG00000000915,ENSMUSG00000001036,ENSMUSG00000001847,ENSMUSG00000003070,ENSMUSG00000003518,ENSMUSG00000003534,ENSMUSG00000003934,ENSMUSG00000004040,ENSMUSG00000004508,ENSMUSG00000005320,ENSMUSG00000005533,ENSMUSG00000005534,ENSMUSG00000006127,ENSMUSG00000006728,ENSMUSG00000006800,ENSMUSG00000008090,ENSMUSG00000011096,ENSMUSG00000011658,ENSMUSG00000011877,…
GO:BP	myelination	GO:0042552	4.70531e-11	10.3274	172	3387	60	27350	ENSMUSG00000000120,ENSMUSG00000003458,ENSMUSG00000004788,ENSMUSG00000005125,ENSMUSG00000013523,ENSMUSG00000015149,ENSMUSG00000018217,ENSMUSG00000020758,ENSMUSG00000020774,ENSMUSG00000021003,ENSMUSG00000021112,ENSMUSG00000021573,ENSMUSG00000021703,ENSMUSG00000022770,ENSMUSG00000024985,ENSMUSG00000025232,ENSMUSG00000025812,ENSMUSG00000026097,ENSMUSG00000026442,ENSMUSG00000026812,ENSMUSG00000027312,…
GO:BP	ERAD pathway	GO:0036503	5.33021e-11	10.2733	104	3387	44	27350	ENSMUSG00000000275,ENSMUSG00000002015,ENSMUSG00000002190,ENSMUSG00000003814,ENSMUSG00000004937,ENSMUSG00000005262,ENSMUSG00000005312,ENSMUSG00000009092,ENSMUSG00000013858,ENSMUSG00000015478,ENSMUSG00000018442,ENSMUSG00000019188,ENSMUSG00000020048,ENSMUSG00000020109,ENSMUSG00000020368,ENSMUSG00000020964,ENSMUSG00000022365,ENSMUSG00000022769,ENSMUSG00000022867,ENSMUSG00000024350,ENSMUSG00000024392,…
GO:BP	regulation of histone modification	GO:0031056	5.6713e-11	10.2463	191	3387	64	27350	ENSMUSG00000000708,ENSMUSG00000000902,ENSMUSG00000001017,ENSMUSG00000002625,ENSMUSG00000003423,ENSMUSG00000003437,ENSMUSG00000003868,ENSMUSG00000005609,ENSMUSG00000005698,ENSMUSG00000018651,ENSMUSG00000018974,ENSMUSG00000020063,ENSMUSG00000020075,ENSMUSG00000020538,ENSMUSG00000020755,ENSMUSG00000021039,ENSMUSG00000021180,ENSMUSG00000021377,ENSMUSG00000022394,ENSMUSG00000022892,ENSMUSG00000023994,…
GO:BP	telomere maintenance	GO:0000723	6.52268e-11	10.1856	142	3387	53	27350	ENSMUSG00000000751,ENSMUSG00000001416,ENSMUSG00000002963,ENSMUSG00000003549,ENSMUSG00000003868,ENSMUSG00000004980,ENSMUSG00000006335,ENSMUSG00000014907,ENSMUSG00000017264,ENSMUSG00000020413,ENSMUSG00000020608,ENSMUSG00000020778,ENSMUSG00000021264,ENSMUSG00000021287,ENSMUSG00000021958,ENSMUSG00000021972,ENSMUSG00000022184,ENSMUSG00000022471,ENSMUSG00000022672,ENSMUSG00000022685,ENSMUSG00000023944,…
GO:BP	regulation of growth	GO:0040008	6.57451e-11	10.1821	707	3387	159	27350	ENSMUSG00000000125,ENSMUSG00000000148,ENSMUSG00000001627,ENSMUSG00000002250,ENSMUSG00000002833,ENSMUSG00000003031,ENSMUSG00000003534,ENSMUSG00000004040,ENSMUSG00000004788,ENSMUSG00000004798,ENSMUSG00000005069,ENSMUSG00000005534,ENSMUSG00000006699,ENSMUSG00000006728,ENSMUSG00000007659,ENSMUSG00000007815,ENSMUSG00000009073,ENSMUSG00000009640,ENSMUSG00000010051,ENSMUSG00000010175,ENSMUSG00000014599,…
GO:BP	heterocycle catabolic process	GO:0046700	6.94337e-11	10.1584	438	3387	112	27350	ENSMUSG00000001424,ENSMUSG00000002210,ENSMUSG00000002326,ENSMUSG00000004070,ENSMUSG00000005682,ENSMUSG00000006019,ENSMUSG00000006288,ENSMUSG00000006782,ENSMUSG00000007670,ENSMUSG00000008301,ENSMUSG00000008393,ENSMUSG00000014907,ENSMUSG00000015839,ENSMUSG00000016528,ENSMUSG00000017264,ENSMUSG00000017478,ENSMUSG00000017697,ENSMUSG00000019989,ENSMUSG00000020256,ENSMUSG00000020358,ENSMUSG00000020515,…
GO:BP	regulation of anatomical structure morphogenesis	GO:0022603	7.36346e-11	10.1329	963	3387	201	27350	ENSMUSG00000000120,ENSMUSG00000000125,ENSMUSG00000000149,ENSMUSG00000001034,ENSMUSG00000001036,ENSMUSG00000001052,ENSMUSG00000001280,ENSMUSG00000001552,ENSMUSG00000001627,ENSMUSG00000001847,ENSMUSG00000002233,ENSMUSG00000002546,ENSMUSG00000003154,ENSMUSG00000003233,ENSMUSG00000003814,ENSMUSG00000003934,ENSMUSG00000004040,ENSMUSG00000004462,ENSMUSG00000004530,ENSMUSG00000004788,ENSMUSG00000004798,…
GO:BP	nuclear division	GO:0000280	8.66301e-11	10.0623	467	3387	117	27350	ENSMUSG00000000486,ENSMUSG00000000708,ENSMUSG00000000743,ENSMUSG00000000902,ENSMUSG00000001440,ENSMUSG00000002546,ENSMUSG00000002625,ENSMUSG00000003031,ENSMUSG00000003154,ENSMUSG00000003814,ENSMUSG00000004843,ENSMUSG00000005534,ENSMUSG00000006398,ENSMUSG00000006699,ENSMUSG00000007815,ENSMUSG00000007880,ENSMUSG00000014355,ENSMUSG00000014668,ENSMUSG00000015149,ENSMUSG00000017421,ENSMUSG00000017485,…
GO:BP	localization within membrane	GO:0051668	9.27418e-11	10.0327	686	3387	155	27350	ENSMUSG00000001552,ENSMUSG00000001847,ENSMUSG00000002320,ENSMUSG00000004937,ENSMUSG00000005069,ENSMUSG00000006127,ENSMUSG00000006301,ENSMUSG00000007659,ENSMUSG00000008140,ENSMUSG00000008859,ENSMUSG00000011877,ENSMUSG00000013921,ENSMUSG00000015335,ENSMUSG00000015341,ENSMUSG00000015837,ENSMUSG00000015994,ENSMUSG00000018820,ENSMUSG00000019054,ENSMUSG00000019087,ENSMUSG00000019802,ENSMUSG00000020315,…
GO:BP	cellular nitrogen compound catabolic process	GO:0044270	1.04865e-10	9.97937	446	3387	113	27350	ENSMUSG00000001424,ENSMUSG00000002210,ENSMUSG00000002326,ENSMUSG00000004070,ENSMUSG00000005514,ENSMUSG00000005682,ENSMUSG00000006019,ENSMUSG00000006288,ENSMUSG00000006782,ENSMUSG00000007670,ENSMUSG00000008301,ENSMUSG00000008393,ENSMUSG00000013997,ENSMUSG00000014907,ENSMUSG00000016528,ENSMUSG00000017264,ENSMUSG00000017478,ENSMUSG00000017697,ENSMUSG00000019989,ENSMUSG00000020256,ENSMUSG00000020358,…
GO:BP	sterol metabolic process	GO:0016125	1.2711e-10	9.89582	144	3387	53	27350	ENSMUSG00000001467,ENSMUSG00000002279,ENSMUSG00000003123,ENSMUSG00000003585,ENSMUSG00000004270,ENSMUSG00000004880,ENSMUSG00000005514,ENSMUSG00000006517,ENSMUSG00000018574,ENSMUSG00000018861,ENSMUSG00000020538,ENSMUSG00000021242,ENSMUSG00000021252,ENSMUSG00000021273,ENSMUSG00000021670,ENSMUSG00000021928,ENSMUSG00000022351,ENSMUSG00000022463,ENSMUSG00000022892,ENSMUSG00000023963,ENSMUSG00000024030,…
GO:BP	phospholipid metabolic process	GO:0006644	1.54763e-10	9.81033	372	3387	99	27350	ENSMUSG00000002250,ENSMUSG00000003752,ENSMUSG00000004270,ENSMUSG00000005899,ENSMUSG00000006127,ENSMUSG00000006517,ENSMUSG00000007036,ENSMUSG00000009995,ENSMUSG00000010607,ENSMUSG00000016933,ENSMUSG00000017707,ENSMUSG00000017721,ENSMUSG00000019822,ENSMUSG00000020620,ENSMUSG00000021036,ENSMUSG00000021054,ENSMUSG00000021273,ENSMUSG00000021468,ENSMUSG00000021518,ENSMUSG00000021703,ENSMUSG00000021770,…
GO:BP	monocarboxylic acid metabolic process	GO:0032787	1.64197e-10	9.78463	655	3387	149	27350	ENSMUSG00000001642,ENSMUSG00000002250,ENSMUSG00000003123,ENSMUSG00000003809,ENSMUSG00000004035,ENSMUSG00000004040,ENSMUSG00000004610,ENSMUSG00000005069,ENSMUSG00000005320,ENSMUSG00000005514,ENSMUSG00000005534,ENSMUSG00000006390,ENSMUSG00000006494,ENSMUSG00000006542,ENSMUSG00000008035,ENSMUSG00000010025,ENSMUSG00000010175,ENSMUSG00000011877,ENSMUSG00000015090,ENSMUSG00000018574,ENSMUSG00000018796,…
GO:BP	phospholipid biosynthetic process	GO:0008654	1.9365e-10	9.71298	234	3387	72	27350	ENSMUSG00000002250,ENSMUSG00000003752,ENSMUSG00000004270,ENSMUSG00000006517,ENSMUSG00000009995,ENSMUSG00000010607,ENSMUSG00000017721,ENSMUSG00000020620,ENSMUSG00000021036,ENSMUSG00000021468,ENSMUSG00000021518,ENSMUSG00000021703,ENSMUSG00000021770,ENSMUSG00000023452,ENSMUSG00000023827,ENSMUSG00000024687,ENSMUSG00000025137,ENSMUSG00000025417,ENSMUSG00000025728,ENSMUSG00000025856,ENSMUSG00000025950,…
GO:BP	response to topologically incorrect protein	GO:0035966	1.99737e-10	9.69954	141	3387	52	27350	ENSMUSG00000002307,ENSMUSG00000005262,ENSMUSG00000008429,ENSMUSG00000009092,ENSMUSG00000015461,ENSMUSG00000015478,ENSMUSG00000015656,ENSMUSG00000015839,ENSMUSG00000018442,ENSMUSG00000018669,ENSMUSG00000020109,ENSMUSG00000021189,ENSMUSG00000022136,ENSMUSG00000022365,ENSMUSG00000022769,ENSMUSG00000023010,ENSMUSG00000024350,ENSMUSG00000024392,ENSMUSG00000025873,ENSMUSG00000026142,ENSMUSG00000026663,…
GO:BP	positive regulation of response to stimulus	GO:0048584	2.36813e-10	9.62559	2309	3387	403	27350	ENSMUSG00000000120,ENSMUSG00000000125,ENSMUSG00000000275,ENSMUSG00000000776,ENSMUSG00000000791,ENSMUSG00000000902,ENSMUSG00000000915,ENSMUSG00000001036,ENSMUSG00000001642,ENSMUSG00000001847,ENSMUSG00000002015,ENSMUSG00000002250,ENSMUSG00000002342,ENSMUSG00000002833,ENSMUSG00000002897,ENSMUSG00000002963,ENSMUSG00000003184,ENSMUSG00000003233,ENSMUSG00000003423,ENSMUSG00000003518,ENSMUSG00000003814,…
GO:BP	nucleobase-containing compound catabolic process	GO:0034655	2.40414e-10	9.61904	407	3387	105	27350	ENSMUSG00000001424,ENSMUSG00000002210,ENSMUSG00000002326,ENSMUSG00000005682,ENSMUSG00000006019,ENSMUSG00000006288,ENSMUSG00000006782,ENSMUSG00000007670,ENSMUSG00000008301,ENSMUSG00000008393,ENSMUSG00000014907,ENSMUSG00000016528,ENSMUSG00000017264,ENSMUSG00000017478,ENSMUSG00000017697,ENSMUSG00000019989,ENSMUSG00000020358,ENSMUSG00000020515,ENSMUSG00000020576,ENSMUSG00000020680,ENSMUSG00000020719,…
GO:BP	RNA catabolic process	GO:0006401	2.40812e-10	9.61832	280	3387	81	27350	ENSMUSG00000001424,ENSMUSG00000002210,ENSMUSG00000005682,ENSMUSG00000006019,ENSMUSG00000006288,ENSMUSG00000007670,ENSMUSG00000008301,ENSMUSG00000008393,ENSMUSG00000014907,ENSMUSG00000016528,ENSMUSG00000017264,ENSMUSG00000017478,ENSMUSG00000020358,ENSMUSG00000020515,ENSMUSG00000020576,ENSMUSG00000020680,ENSMUSG00000020719,ENSMUSG00000021179,ENSMUSG00000021932,ENSMUSG00000022283,ENSMUSG00000022323,…
GO:BP	organelle fission	GO:0048285	2.52639e-10	9.5975	519	3387	125	27350	ENSMUSG00000000486,ENSMUSG00000000708,ENSMUSG00000000743,ENSMUSG00000000902,ENSMUSG00000001440,ENSMUSG00000002546,ENSMUSG00000002625,ENSMUSG00000003031,ENSMUSG00000003154,ENSMUSG00000003814,ENSMUSG00000004530,ENSMUSG00000004843,ENSMUSG00000005534,ENSMUSG00000006398,ENSMUSG00000006699,ENSMUSG00000007815,ENSMUSG00000007880,ENSMUSG00000008859,ENSMUSG00000014355,ENSMUSG00000014668,ENSMUSG00000015149,…
GO:BP	glycosylation	GO:0070085	2.52676e-10	9.59744	245	3387	74	27350	ENSMUSG00000002546,ENSMUSG00000004846,ENSMUSG00000009092,ENSMUSG00000019969,ENSMUSG00000020520,ENSMUSG00000021065,ENSMUSG00000021188,ENSMUSG00000021236,ENSMUSG00000022125,ENSMUSG00000022711,ENSMUSG00000022885,ENSMUSG00000023143,ENSMUSG00000024413,ENSMUSG00000025220,ENSMUSG00000025425,ENSMUSG00000026028,ENSMUSG00000026828,ENSMUSG00000026856,ENSMUSG00000027198,ENSMUSG00000027642,ENSMUSG00000027808,…
GO:BP	regulation of RNA splicing	GO:0043484	3.24877e-10	9.48828	188	3387	62	27350	ENSMUSG00000000561,ENSMUSG00000000708,ENSMUSG00000001962,ENSMUSG00000002524,ENSMUSG00000003680,ENSMUSG00000004980,ENSMUSG00000005198,ENSMUSG00000015165,ENSMUSG00000015656,ENSMUSG00000020069,ENSMUSG00000020719,ENSMUSG00000021039,ENSMUSG00000021546,ENSMUSG00000022139,ENSMUSG00000022185,ENSMUSG00000022462,ENSMUSG00000022900,ENSMUSG00000023010,ENSMUSG00000024604,ENSMUSG00000024949,ENSMUSG00000025580,…
GO:BP	cytosolic transport	GO:0016482	3.37547e-10	9.47167	165	3387	57	27350	ENSMUSG00000000374,ENSMUSG00000005656,ENSMUSG00000010392,ENSMUSG00000014353,ENSMUSG00000014550,ENSMUSG00000020132,ENSMUSG00000020790,ENSMUSG00000021589,ENSMUSG00000022125,ENSMUSG00000022749,ENSMUSG00000022946,ENSMUSG00000023923,ENSMUSG00000024101,ENSMUSG00000024104,ENSMUSG00000024319,ENSMUSG00000026470,ENSMUSG00000026737,ENSMUSG00000027423,ENSMUSG00000027546,ENSMUSG00000028468,ENSMUSG00000028552,…
GO:BP	mRNA catabolic process	GO:0006402	3.9345e-10	9.40511	237	3387	72	27350	ENSMUSG00000001424,ENSMUSG00000002210,ENSMUSG00000005682,ENSMUSG00000006019,ENSMUSG00000006288,ENSMUSG00000007670,ENSMUSG00000008393,ENSMUSG00000016528,ENSMUSG00000017264,ENSMUSG00000020358,ENSMUSG00000020515,ENSMUSG00000020576,ENSMUSG00000020680,ENSMUSG00000020719,ENSMUSG00000022283,ENSMUSG00000022323,ENSMUSG00000022685,ENSMUSG00000022774,ENSMUSG00000023495,ENSMUSG00000024290,ENSMUSG00000025580,…
GO:BP	DNA geometric change	GO:0032392	4.15242e-10	9.3817	93	3387	40	27350	ENSMUSG00000000028,ENSMUSG00000000751,ENSMUSG00000002870,ENSMUSG00000003868,ENSMUSG00000004980,ENSMUSG00000005410,ENSMUSG00000018583,ENSMUSG00000020752,ENSMUSG00000021103,ENSMUSG00000022471,ENSMUSG00000022673,ENSMUSG00000022881,ENSMUSG00000023104,ENSMUSG00000023852,ENSMUSG00000024174,ENSMUSG00000025209,ENSMUSG00000027353,ENSMUSG00000027454,ENSMUSG00000028089,ENSMUSG00000028702,ENSMUSG00000029363,…
GO:BP	gliogenesis	GO:0042063	4.15471e-10	9.38146	356	3387	95	27350	ENSMUSG00000001911,ENSMUSG00000003458,ENSMUSG00000004040,ENSMUSG00000004788,ENSMUSG00000005103,ENSMUSG00000005125,ENSMUSG00000006782,ENSMUSG00000007815,ENSMUSG00000008575,ENSMUSG00000009073,ENSMUSG00000010086,ENSMUSG00000014599,ENSMUSG00000015149,ENSMUSG00000015714,ENSMUSG00000018166,ENSMUSG00000019969,ENSMUSG00000020458,ENSMUSG00000020467,ENSMUSG00000020758,ENSMUSG00000020774,ENSMUSG00000021039,…
GO:BP	histone deacetylation	GO:0016575	4.2178e-10	9.37491	101	3387	42	27350	ENSMUSG00000000708,ENSMUSG00000002625,ENSMUSG00000006456,ENSMUSG00000008855,ENSMUSG00000015149,ENSMUSG00000018651,ENSMUSG00000020063,ENSMUSG00000020538,ENSMUSG00000020755,ENSMUSG00000020893,ENSMUSG00000021144,ENSMUSG00000024513,ENSMUSG00000025138,ENSMUSG00000026436,ENSMUSG00000027425,ENSMUSG00000028042,ENSMUSG00000028800,ENSMUSG00000028820,ENSMUSG00000029249,ENSMUSG00000030714,ENSMUSG00000031358,…
GO:BP	glycoprotein biosynthetic process	GO:0009101	4.849e-10	9.31435	304	3387	85	27350	ENSMUSG00000002546,ENSMUSG00000003458,ENSMUSG00000004846,ENSMUSG00000005534,ENSMUSG00000009092,ENSMUSG00000018697,ENSMUSG00000019969,ENSMUSG00000020520,ENSMUSG00000021065,ENSMUSG00000021188,ENSMUSG00000021236,ENSMUSG00000022108,ENSMUSG00000022711,ENSMUSG00000022885,ENSMUSG00000023143,ENSMUSG00000024413,ENSMUSG00000024810,ENSMUSG00000024985,ENSMUSG00000025220,ENSMUSG00000025425,ENSMUSG00000025544,…
GO:BP	fatty acid metabolic process	GO:0006631	5.21101e-10	9.28308	456	3387	113	27350	ENSMUSG00000001642,ENSMUSG00000002250,ENSMUSG00000003123,ENSMUSG00000003809,ENSMUSG00000004035,ENSMUSG00000004610,ENSMUSG00000005069,ENSMUSG00000005514,ENSMUSG00000006390,ENSMUSG00000006494,ENSMUSG00000006542,ENSMUSG00000008035,ENSMUSG00000010025,ENSMUSG00000015090,ENSMUSG00000018574,ENSMUSG00000018796,ENSMUSG00000019577,ENSMUSG00000019806,ENSMUSG00000020063,ENSMUSG00000020087,ENSMUSG00000020097,…
GO:BP	nuclear transport	GO:0051169	5.31666e-10	9.27436	352	3387	94	27350	ENSMUSG00000001017,ENSMUSG00000001440,ENSMUSG00000001552,ENSMUSG00000001855,ENSMUSG00000002625,ENSMUSG00000003814,ENSMUSG00000004040,ENSMUSG00000004768,ENSMUSG00000004980,ENSMUSG00000005566,ENSMUSG00000006850,ENSMUSG00000008301,ENSMUSG00000009291,ENSMUSG00000009640,ENSMUSG00000015023,ENSMUSG00000015656,ENSMUSG00000015837,ENSMUSG00000018209,ENSMUSG00000018428,ENSMUSG00000019297,ENSMUSG00000019432,…
GO:BP	nucleocytoplasmic transport	GO:0006913	5.31666e-10	9.27436	352	3387	94	27350	ENSMUSG00000001017,ENSMUSG00000001440,ENSMUSG00000001552,ENSMUSG00000001855,ENSMUSG00000002625,ENSMUSG00000003814,ENSMUSG00000004040,ENSMUSG00000004768,ENSMUSG00000004980,ENSMUSG00000005566,ENSMUSG00000006850,ENSMUSG00000008301,ENSMUSG00000009291,ENSMUSG00000009640,ENSMUSG00000015023,ENSMUSG00000015656,ENSMUSG00000015837,ENSMUSG00000018209,ENSMUSG00000018428,ENSMUSG00000019297,ENSMUSG00000019432,…
GO:BP	regulation of transport	GO:0051049	5.79328e-10	9.23708	1899	3387	341	27350	ENSMUSG00000000127,ENSMUSG00000000486,ENSMUSG00000000631,ENSMUSG00000000915,ENSMUSG00000001018,ENSMUSG00000001036,ENSMUSG00000001052,ENSMUSG00000001151,ENSMUSG00000001467,ENSMUSG00000001552,ENSMUSG00000001750,ENSMUSG00000001847,ENSMUSG00000001855,ENSMUSG00000002015,ENSMUSG00000002250,ENSMUSG00000002625,ENSMUSG00000003200,ENSMUSG00000003573,ENSMUSG00000003814,ENSMUSG00000004035,ENSMUSG00000004270,…
GO:BP	negative regulation of phosphorylation	GO:0042326	5.92936e-10	9.22699	385	3387	100	27350	ENSMUSG00000000708,ENSMUSG00000001785,ENSMUSG00000001786,ENSMUSG00000003031,ENSMUSG00000003518,ENSMUSG00000004040,ENSMUSG00000004530,ENSMUSG00000005534,ENSMUSG00000005718,ENSMUSG00000006127,ENSMUSG00000009073,ENSMUSG00000011096,ENSMUSG00000011877,ENSMUSG00000015149,ENSMUSG00000015202,ENSMUSG00000017734,ENSMUSG00000018411,ENSMUSG00000018669,ENSMUSG00000019969,ENSMUSG00000020063,ENSMUSG00000020108,…
GO:BP	head development	GO:0060322	5.97259e-10	9.22384	822	3387	175	27350	ENSMUSG00000000125,ENSMUSG00000001052,ENSMUSG00000001521,ENSMUSG00000001751,ENSMUSG00000001847,ENSMUSG00000001911,ENSMUSG00000002210,ENSMUSG00000003070,ENSMUSG00000003233,ENSMUSG00000003458,ENSMUSG00000003762,ENSMUSG00000005069,ENSMUSG00000005533,ENSMUSG00000005949,ENSMUSG00000006651,ENSMUSG00000006782,ENSMUSG00000006920,ENSMUSG00000007815,ENSMUSG00000007880,ENSMUSG00000008575,ENSMUSG00000009073,…
GO:BP	glial cell differentiation	GO:0010001	6.24771e-10	9.20428	254	3387	75	27350	ENSMUSG00000001911,ENSMUSG00000003458,ENSMUSG00000004040,ENSMUSG00000004788,ENSMUSG00000005103,ENSMUSG00000005125,ENSMUSG00000006782,ENSMUSG00000007815,ENSMUSG00000008575,ENSMUSG00000010086,ENSMUSG00000015149,ENSMUSG00000018166,ENSMUSG00000019969,ENSMUSG00000020458,ENSMUSG00000020758,ENSMUSG00000020774,ENSMUSG00000021112,ENSMUSG00000021573,ENSMUSG00000021756,ENSMUSG00000022425,ENSMUSG00000022892,…
GO:BP	microtubule cytoskeleton organization involved in mitosis	GO:1902850	7.34932e-10	9.13375	154	3387	54	27350	ENSMUSG00000000743,ENSMUSG00000001151,ENSMUSG00000001440,ENSMUSG00000002546,ENSMUSG00000004843,ENSMUSG00000006398,ENSMUSG00000007815,ENSMUSG00000017421,ENSMUSG00000022114,ENSMUSG00000022604,ENSMUSG00000022678,ENSMUSG00000023345,ENSMUSG00000024056,ENSMUSG00000024068,ENSMUSG00000024974,ENSMUSG00000025337,ENSMUSG00000025410,ENSMUSG00000025809,ENSMUSG00000025862,ENSMUSG00000027469,ENSMUSG00000027479,…
GO:BP	positive regulation of proteolysis	GO:0045862	7.41053e-10	9.13015	370	3387	97	27350	ENSMUSG00000000120,ENSMUSG00000000915,ENSMUSG00000002015,ENSMUSG00000002102,ENSMUSG00000002365,ENSMUSG00000003458,ENSMUSG00000004040,ENSMUSG00000004270,ENSMUSG00000004937,ENSMUSG00000005312,ENSMUSG00000005320,ENSMUSG00000005718,ENSMUSG00000006398,ENSMUSG00000007815,ENSMUSG00000011658,ENSMUSG00000013858,ENSMUSG00000014668,ENSMUSG00000015149,ENSMUSG00000015354,ENSMUSG00000015656,ENSMUSG00000015750,…
GO:BP	response to abiotic stimulus	GO:0009628	7.87458e-10	9.10377	1299	3387	250	27350	ENSMUSG00000000120,ENSMUSG00000000148,ENSMUSG00000001441,ENSMUSG00000001552,ENSMUSG00000001642,ENSMUSG00000001847,ENSMUSG00000002250,ENSMUSG00000002280,ENSMUSG00000002307,ENSMUSG00000002342,ENSMUSG00000002983,ENSMUSG00000003031,ENSMUSG00000003123,ENSMUSG00000003549,ENSMUSG00000003814,ENSMUSG00000003847,ENSMUSG00000003849,ENSMUSG00000003868,ENSMUSG00000004070,ENSMUSG00000004151,ENSMUSG00000004788,…
GO:BP	sterol biosynthetic process	GO:0016126	8.76722e-10	9.05714	61	3387	31	27350	ENSMUSG00000001467,ENSMUSG00000003585,ENSMUSG00000004270,ENSMUSG00000004880,ENSMUSG00000005514,ENSMUSG00000006517,ENSMUSG00000020538,ENSMUSG00000021252,ENSMUSG00000021273,ENSMUSG00000021670,ENSMUSG00000022351,ENSMUSG00000022463,ENSMUSG00000024030,ENSMUSG00000027952,ENSMUSG00000031168,ENSMUSG00000031349,ENSMUSG00000031400,ENSMUSG00000031483,ENSMUSG00000031604,ENSMUSG00000032018,ENSMUSG00000032485,…
GO:BP	RNA localization	GO:0006403	8.80432e-10	9.0553	187	3387	61	27350	ENSMUSG00000001017,ENSMUSG00000001440,ENSMUSG00000001855,ENSMUSG00000002455,ENSMUSG00000002625,ENSMUSG00000003423,ENSMUSG00000004980,ENSMUSG00000007670,ENSMUSG00000008301,ENSMUSG00000015023,ENSMUSG00000017264,ENSMUSG00000018411,ENSMUSG00000019432,ENSMUSG00000020358,ENSMUSG00000020739,ENSMUSG00000020783,ENSMUSG00000021179,ENSMUSG00000021264,ENSMUSG00000021537,ENSMUSG00000022602,ENSMUSG00000022685,…
GO:BP	positive regulation of protein localization	GO:1903829	9.31461e-10	9.03084	488	3387	118	27350	ENSMUSG00000000120,ENSMUSG00000000631,ENSMUSG00000001151,ENSMUSG00000001416,ENSMUSG00000001552,ENSMUSG00000001847,ENSMUSG00000002015,ENSMUSG00000002250,ENSMUSG00000005566,ENSMUSG00000006699,ENSMUSG00000009640,ENSMUSG00000013921,ENSMUSG00000015837,ENSMUSG00000018411,ENSMUSG00000018669,ENSMUSG00000019054,ENSMUSG00000019969,ENSMUSG00000019978,ENSMUSG00000020063,ENSMUSG00000020315,ENSMUSG00000020458,…
GO:BP	vacuole organization	GO:0007033	9.4221e-10	9.02585	192	3387	62	27350	ENSMUSG00000000743,ENSMUSG00000001018,ENSMUSG00000001750,ENSMUSG00000001751,ENSMUSG00000004768,ENSMUSG00000004798,ENSMUSG00000004843,ENSMUSG00000005312,ENSMUSG00000015478,ENSMUSG00000015656,ENSMUSG00000018171,ENSMUSG00000018567,ENSMUSG00000019969,ENSMUSG00000021143,ENSMUSG00000022125,ENSMUSG00000022350,ENSMUSG00000022663,ENSMUSG00000022808,ENSMUSG00000023990,ENSMUSG00000025232,ENSMUSG00000025417,…
GO:BP	cellular response to peptide	GO:1901653	9.751e-10	9.01095	377	3387	98	27350	ENSMUSG00000000120,ENSMUSG00000000127,ENSMUSG00000000708,ENSMUSG00000001280,ENSMUSG00000001847,ENSMUSG00000004040,ENSMUSG00000005514,ENSMUSG00000005533,ENSMUSG00000005534,ENSMUSG00000005656,ENSMUSG00000005886,ENSMUSG00000006127,ENSMUSG00000006728,ENSMUSG00000015839,ENSMUSG00000019054,ENSMUSG00000019577,ENSMUSG00000019969,ENSMUSG00000019970,ENSMUSG00000020063,ENSMUSG00000020263,ENSMUSG00000020538,…
GO:BP	regulation of DNA repair	GO:0006282	1.09708e-09	8.95976	207	3387	65	27350	ENSMUSG00000000708,ENSMUSG00000000902,ENSMUSG00000002342,ENSMUSG00000002833,ENSMUSG00000002963,ENSMUSG00000003680,ENSMUSG00000003868,ENSMUSG00000004934,ENSMUSG00000005566,ENSMUSG00000006335,ENSMUSG00000007880,ENSMUSG00000008958,ENSMUSG00000009640,ENSMUSG00000020063,ENSMUSG00000020463,ENSMUSG00000020482,ENSMUSG00000020752,ENSMUSG00000021264,ENSMUSG00000021377,ENSMUSG00000022516,ENSMUSG00000022672,…
GO:BP	positive regulation of chromosome organization	GO:2001252	1.32057e-09	8.87924	108	3387	43	27350	ENSMUSG00000001416,ENSMUSG00000002963,ENSMUSG00000003549,ENSMUSG00000003868,ENSMUSG00000004980,ENSMUSG00000005566,ENSMUSG00000006335,ENSMUSG00000014907,ENSMUSG00000021264,ENSMUSG00000021972,ENSMUSG00000022184,ENSMUSG00000022314,ENSMUSG00000022685,ENSMUSG00000024174,ENSMUSG00000024742,ENSMUSG00000024811,ENSMUSG00000026393,ENSMUSG00000026778,ENSMUSG00000027671,ENSMUSG00000028312,ENSMUSG00000028820,…
GO:BP	ribosome biogenesis	GO:0042254	1.4226e-09	8.84692	299	3387	83	27350	ENSMUSG00000000708,ENSMUSG00000001674,ENSMUSG00000001785,ENSMUSG00000003423,ENSMUSG00000014907,ENSMUSG00000016503,ENSMUSG00000017264,ENSMUSG00000017999,ENSMUSG00000018697,ENSMUSG00000019297,ENSMUSG00000019814,ENSMUSG00000020075,ENSMUSG00000020430,ENSMUSG00000020677,ENSMUSG00000020706,ENSMUSG00000021243,ENSMUSG00000021392,ENSMUSG00000021418,ENSMUSG00000021428,ENSMUSG00000021958,ENSMUSG00000022204,…
GO:BP	sister chromatid segregation	GO:0000819	1.88531e-09	8.72462	219	3387	67	27350	ENSMUSG00000000708,ENSMUSG00000000743,ENSMUSG00000000902,ENSMUSG00000001440,ENSMUSG00000002625,ENSMUSG00000004843,ENSMUSG00000006398,ENSMUSG00000007880,ENSMUSG00000014355,ENSMUSG00000014668,ENSMUSG00000017421,ENSMUSG00000017485,ENSMUSG00000020415,ENSMUSG00000021287,ENSMUSG00000021958,ENSMUSG00000022314,ENSMUSG00000023018,ENSMUSG00000024056,ENSMUSG00000024370,ENSMUSG00000024474,ENSMUSG00000024742,…
GO:BP	macromolecule glycosylation	GO:0043413	1.91469e-09	8.7179	224	3387	68	27350	ENSMUSG00000002546,ENSMUSG00000004846,ENSMUSG00000009092,ENSMUSG00000019969,ENSMUSG00000020520,ENSMUSG00000021065,ENSMUSG00000021188,ENSMUSG00000021236,ENSMUSG00000022711,ENSMUSG00000022885,ENSMUSG00000023143,ENSMUSG00000024413,ENSMUSG00000025220,ENSMUSG00000025425,ENSMUSG00000026028,ENSMUSG00000026828,ENSMUSG00000026856,ENSMUSG00000027198,ENSMUSG00000027642,ENSMUSG00000027808,ENSMUSG00000028414,…
GO:BP	protein glycosylation	GO:0006486	1.91469e-09	8.7179	224	3387	68	27350	ENSMUSG00000002546,ENSMUSG00000004846,ENSMUSG00000009092,ENSMUSG00000019969,ENSMUSG00000020520,ENSMUSG00000021065,ENSMUSG00000021188,ENSMUSG00000021236,ENSMUSG00000022711,ENSMUSG00000022885,ENSMUSG00000023143,ENSMUSG00000024413,ENSMUSG00000025220,ENSMUSG00000025425,ENSMUSG00000026028,ENSMUSG00000026828,ENSMUSG00000026856,ENSMUSG00000027198,ENSMUSG00000027642,ENSMUSG00000027808,ENSMUSG00000028414,…
GO:BP	response to peptide	GO:1901652	2.09561e-09	8.67869	528	3387	124	27350	ENSMUSG00000000120,ENSMUSG00000000127,ENSMUSG00000000708,ENSMUSG00000001280,ENSMUSG00000001847,ENSMUSG00000003031,ENSMUSG00000004040,ENSMUSG00000004788,ENSMUSG00000005514,ENSMUSG00000005533,ENSMUSG00000005534,ENSMUSG00000005656,ENSMUSG00000005886,ENSMUSG00000006127,ENSMUSG00000006728,ENSMUSG00000015165,ENSMUSG00000015839,ENSMUSG00000015889,ENSMUSG00000019054,ENSMUSG00000019577,ENSMUSG00000019969,…
GO:BP	negative regulation of cell death	GO:0060548	2.16172e-09	8.6652	1194	3387	232	27350	ENSMUSG00000000001,ENSMUSG00000000120,ENSMUSG00000000631,ENSMUSG00000000743,ENSMUSG00000000915,ENSMUSG00000001034,ENSMUSG00000001642,ENSMUSG00000001786,ENSMUSG00000002250,ENSMUSG00000002342,ENSMUSG00000003031,ENSMUSG00000003190,ENSMUSG00000003423,ENSMUSG00000003604,ENSMUSG00000003849,ENSMUSG00000004040,ENSMUSG00000004535,ENSMUSG00000004843,ENSMUSG00000005514,ENSMUSG00000005533,ENSMUSG00000005656,…
GO:BP	negative regulation of phosphorus metabolic process	GO:0010563	2.25948e-09	8.64599	443	3387	109	27350	ENSMUSG00000000708,ENSMUSG00000001785,ENSMUSG00000001786,ENSMUSG00000003031,ENSMUSG00000003518,ENSMUSG00000004040,ENSMUSG00000004530,ENSMUSG00000005534,ENSMUSG00000005718,ENSMUSG00000006127,ENSMUSG00000009073,ENSMUSG00000011096,ENSMUSG00000011877,ENSMUSG00000015149,ENSMUSG00000015202,ENSMUSG00000017734,ENSMUSG00000018411,ENSMUSG00000018428,ENSMUSG00000018669,ENSMUSG00000019054,ENSMUSG00000019969,…
GO:BP	negative regulation of phosphate metabolic process	GO:0045936	2.25948e-09	8.64599	443	3387	109	27350	ENSMUSG00000000708,ENSMUSG00000001785,ENSMUSG00000001786,ENSMUSG00000003031,ENSMUSG00000003518,ENSMUSG00000004040,ENSMUSG00000004530,ENSMUSG00000005534,ENSMUSG00000005718,ENSMUSG00000006127,ENSMUSG00000009073,ENSMUSG00000011096,ENSMUSG00000011877,ENSMUSG00000015149,ENSMUSG00000015202,ENSMUSG00000017734,ENSMUSG00000018411,ENSMUSG00000018428,ENSMUSG00000018669,ENSMUSG00000019054,ENSMUSG00000019969,…
GO:BP	cellular response to growth factor stimulus	GO:0071363	2.26811e-09	8.64434	712	3387	155	27350	ENSMUSG00000000120,ENSMUSG00000001034,ENSMUSG00000001036,ENSMUSG00000003518,ENSMUSG00000004040,ENSMUSG00000005320,ENSMUSG00000005533,ENSMUSG00000005534,ENSMUSG00000005656,ENSMUSG00000006127,ENSMUSG00000006800,ENSMUSG00000008090,ENSMUSG00000010051,ENSMUSG00000011096,ENSMUSG00000011658,ENSMUSG00000011877,ENSMUSG00000015149,ENSMUSG00000016528,ENSMUSG00000016933,ENSMUSG00000018238,ENSMUSG00000018363,…
GO:BP	sulfur compound metabolic process	GO:0006790	2.29723e-09	8.63879	344	3387	91	27350	ENSMUSG00000001280,ENSMUSG00000002280,ENSMUSG00000003809,ENSMUSG00000004032,ENSMUSG00000004035,ENSMUSG00000005803,ENSMUSG00000005949,ENSMUSG00000006345,ENSMUSG00000006390,ENSMUSG00000006471,ENSMUSG00000006494,ENSMUSG00000006517,ENSMUSG00000006800,ENSMUSG00000009356,ENSMUSG00000010911,ENSMUSG00000015839,ENSMUSG00000018796,ENSMUSG00000019577,ENSMUSG00000020150,ENSMUSG00000020231,ENSMUSG00000020532,…
GO:BP	regulation of cell motility	GO:2000145	2.61994e-09	8.58171	1017	3387	204	27350	ENSMUSG00000000120,ENSMUSG00000000127,ENSMUSG00000000149,ENSMUSG00000001280,ENSMUSG00000001552,ENSMUSG00000001847,ENSMUSG00000002233,ENSMUSG00000002250,ENSMUSG00000003518,ENSMUSG00000003814,ENSMUSG00000004040,ENSMUSG00000004462,ENSMUSG00000004530,ENSMUSG00000004591,ENSMUSG00000005533,ENSMUSG00000005534,ENSMUSG00000007815,ENSMUSG00000008140,ENSMUSG00000008855,ENSMUSG00000010051,ENSMUSG00000010175,…
GO:BP	regulation of cell morphogenesis	GO:0022604	2.79816e-09	8.55313	329	3387	88	27350	ENSMUSG00000000149,ENSMUSG00000001847,ENSMUSG00000002233,ENSMUSG00000003814,ENSMUSG00000004462,ENSMUSG00000004530,ENSMUSG00000005103,ENSMUSG00000006699,ENSMUSG00000007815,ENSMUSG00000019970,ENSMUSG00000019978,ENSMUSG00000020132,ENSMUSG00000020284,ENSMUSG00000020689,ENSMUSG00000020733,ENSMUSG00000020888,ENSMUSG00000021451,ENSMUSG00000021546,ENSMUSG00000021589,ENSMUSG00000022425,ENSMUSG00000022443,…
GO:BP	negative regulation of transferase activity	GO:0051348	2.83032e-09	8.54816	261	3387	75	27350	ENSMUSG00000000708,ENSMUSG00000001786,ENSMUSG00000003031,ENSMUSG00000003518,ENSMUSG00000004530,ENSMUSG00000005718,ENSMUSG00000006127,ENSMUSG00000006398,ENSMUSG00000009073,ENSMUSG00000011096,ENSMUSG00000017734,ENSMUSG00000018411,ENSMUSG00000018669,ENSMUSG00000019969,ENSMUSG00000020063,ENSMUSG00000020227,ENSMUSG00000020778,ENSMUSG00000021670,ENSMUSG00000021892,ENSMUSG00000021958,ENSMUSG00000021959,…
GO:BP	cholesterol metabolic process	GO:0008203	2.84792e-09	8.54547	136	3387	49	27350	ENSMUSG00000001467,ENSMUSG00000002279,ENSMUSG00000003123,ENSMUSG00000003585,ENSMUSG00000004270,ENSMUSG00000004880,ENSMUSG00000005514,ENSMUSG00000006517,ENSMUSG00000018574,ENSMUSG00000018861,ENSMUSG00000020538,ENSMUSG00000021242,ENSMUSG00000021273,ENSMUSG00000021670,ENSMUSG00000022351,ENSMUSG00000022463,ENSMUSG00000022892,ENSMUSG00000023963,ENSMUSG00000024030,ENSMUSG00000024413,ENSMUSG00000024924,…
GO:BP	response to oxygen-containing compound	GO:1901700	2.93445e-09	8.53247	2045	3387	359	27350	ENSMUSG00000000001,ENSMUSG00000000120,ENSMUSG00000000127,ENSMUSG00000000275,ENSMUSG00000000708,ENSMUSG00000000902,ENSMUSG00000001034,ENSMUSG00000001280,ENSMUSG00000001552,ENSMUSG00000001642,ENSMUSG00000001786,ENSMUSG00000001847,ENSMUSG00000002250,ENSMUSG00000002342,ENSMUSG00000003031,ENSMUSG00000003184,ENSMUSG00000003423,ENSMUSG00000003437,ENSMUSG00000003458,ENSMUSG00000003549,ENSMUSG00000003814,…
GO:BP	peptide metabolic process	GO:0006518	2.95504e-09	8.52944	930	3387	190	27350	ENSMUSG00000001280,ENSMUSG00000001441,ENSMUSG00000003458,ENSMUSG00000003814,ENSMUSG00000004032,ENSMUSG00000004035,ENSMUSG00000004788,ENSMUSG00000004929,ENSMUSG00000005682,ENSMUSG00000005949,ENSMUSG00000006191,ENSMUSG00000006345,ENSMUSG00000006651,ENSMUSG00000006728,ENSMUSG00000007670,ENSMUSG00000010609,ENSMUSG00000015165,ENSMUSG00000015750,ENSMUSG00000015839,ENSMUSG00000015889,ENSMUSG00000016510,…
GO:BP	mitotic spindle organization	GO:0007052	2.98549e-09	8.52499	123	3387	46	27350	ENSMUSG00000000743,ENSMUSG00000001151,ENSMUSG00000001440,ENSMUSG00000002546,ENSMUSG00000004843,ENSMUSG00000006398,ENSMUSG00000007815,ENSMUSG00000017421,ENSMUSG00000022604,ENSMUSG00000023345,ENSMUSG00000024056,ENSMUSG00000024068,ENSMUSG00000024974,ENSMUSG00000025337,ENSMUSG00000025410,ENSMUSG00000025862,ENSMUSG00000027469,ENSMUSG00000027883,ENSMUSG00000027959,ENSMUSG00000028419,ENSMUSG00000028452,…
GO:BP	positive regulation of cell death	GO:0010942	3.30247e-09	8.48116	667	3387	147	27350	ENSMUSG00000000120,ENSMUSG00000000915,ENSMUSG00000001773,ENSMUSG00000002015,ENSMUSG00000002307,ENSMUSG00000003031,ENSMUSG00000003849,ENSMUSG00000004054,ENSMUSG00000004934,ENSMUSG00000005718,ENSMUSG00000006335,ENSMUSG00000006699,ENSMUSG00000006728,ENSMUSG00000007659,ENSMUSG00000007815,ENSMUSG00000010751,ENSMUSG00000013698,ENSMUSG00000013921,ENSMUSG00000014748,ENSMUSG00000015149,ENSMUSG00000015850,…
GO:BP	negative regulation of cell cycle	GO:0045786	3.44135e-09	8.46327	368	3387	95	27350	ENSMUSG00000000708,ENSMUSG00000001786,ENSMUSG00000003031,ENSMUSG00000003604,ENSMUSG00000005718,ENSMUSG00000006398,ENSMUSG00000006456,ENSMUSG00000006715,ENSMUSG00000010175,ENSMUSG00000014668,ENSMUSG00000017421,ENSMUSG00000018669,ENSMUSG00000019432,ENSMUSG00000019768,ENSMUSG00000019889,ENSMUSG00000020038,ENSMUSG00000020063,ENSMUSG00000020413,ENSMUSG00000020415,ENSMUSG00000020733,ENSMUSG00000021287,…
GO:BP	neuron development	GO:0048666	3.5472e-09	8.45011	1245	3387	239	27350	ENSMUSG00000000120,ENSMUSG00000000125,ENSMUSG00000001018,ENSMUSG00000001052,ENSMUSG00000001627,ENSMUSG00000001751,ENSMUSG00000001786,ENSMUSG00000001847,ENSMUSG00000002546,ENSMUSG00000003070,ENSMUSG00000003269,ENSMUSG00000003402,ENSMUSG00000003534,ENSMUSG00000003934,ENSMUSG00000004151,ENSMUSG00000004788,ENSMUSG00000004798,ENSMUSG00000005533,ENSMUSG00000006398,ENSMUSG00000006651,ENSMUSG00000006699,…
GO:BP	regulation of locomotion	GO:0040012	3.65158e-09	8.43752	1065	3387	211	27350	ENSMUSG00000000120,ENSMUSG00000000125,ENSMUSG00000000127,ENSMUSG00000000149,ENSMUSG00000001280,ENSMUSG00000001552,ENSMUSG00000001786,ENSMUSG00000001847,ENSMUSG00000002233,ENSMUSG00000002250,ENSMUSG00000003518,ENSMUSG00000003814,ENSMUSG00000004040,ENSMUSG00000004462,ENSMUSG00000004530,ENSMUSG00000004591,ENSMUSG00000005533,ENSMUSG00000005534,ENSMUSG00000007815,ENSMUSG00000008140,ENSMUSG00000008855,…
GO:BP	rRNA processing	GO:0006364	3.75773e-09	8.42507	217	3387	66	27350	ENSMUSG00000000708,ENSMUSG00000001674,ENSMUSG00000001785,ENSMUSG00000003423,ENSMUSG00000014907,ENSMUSG00000017264,ENSMUSG00000017999,ENSMUSG00000019297,ENSMUSG00000020075,ENSMUSG00000020430,ENSMUSG00000020677,ENSMUSG00000020706,ENSMUSG00000021243,ENSMUSG00000021392,ENSMUSG00000021418,ENSMUSG00000021428,ENSMUSG00000022204,ENSMUSG00000022247,ENSMUSG00000022313,ENSMUSG00000022557,ENSMUSG00000022672,…
GO:BP	cell junction organization	GO:0034330	3.83954e-09	8.41572	753	3387	161	27350	ENSMUSG00000000127,ENSMUSG00000001018,ENSMUSG00000001552,ENSMUSG00000001847,ENSMUSG00000002233,ENSMUSG00000003518,ENSMUSG00000004530,ENSMUSG00000004591,ENSMUSG00000004843,ENSMUSG00000005103,ENSMUSG00000005125,ENSMUSG00000005533,ENSMUSG00000005534,ENSMUSG00000006398,ENSMUSG00000006699,ENSMUSG00000007815,ENSMUSG00000009073,ENSMUSG00000011877,ENSMUSG00000015335,ENSMUSG00000015476,ENSMUSG00000015656,…
GO:BP	apoptotic signaling pathway	GO:0097190	4.03095e-09	8.39459	609	3387	137	27350	ENSMUSG00000000001,ENSMUSG00000000120,ENSMUSG00000000915,ENSMUSG00000001034,ENSMUSG00000002015,ENSMUSG00000002250,ENSMUSG00000002307,ENSMUSG00000002342,ENSMUSG00000003190,ENSMUSG00000003423,ENSMUSG00000004934,ENSMUSG00000005312,ENSMUSG00000005370,ENSMUSG00000006301,ENSMUSG00000006335,ENSMUSG00000006360,ENSMUSG00000006494,ENSMUSG00000007659,ENSMUSG00000009291,ENSMUSG00000010751,ENSMUSG00000013698,…
GO:BP	developmental growth	GO:0048589	4.18924e-09	8.37787	766	3387	163	27350	ENSMUSG00000000125,ENSMUSG00000001627,ENSMUSG00000002250,ENSMUSG00000002833,ENSMUSG00000003031,ENSMUSG00000003534,ENSMUSG00000003549,ENSMUSG00000004040,ENSMUSG00000004263,ENSMUSG00000004788,ENSMUSG00000004798,ENSMUSG00000005069,ENSMUSG00000005514,ENSMUSG00000005534,ENSMUSG00000005566,ENSMUSG00000005609,ENSMUSG00000006728,ENSMUSG00000010175,ENSMUSG00000014599,ENSMUSG00000016559,ENSMUSG00000018209,…
GO:BP	DNA duplex unwinding	GO:0032508	5.0575e-09	8.29606	87	3387	37	27350	ENSMUSG00000000028,ENSMUSG00000000751,ENSMUSG00000002870,ENSMUSG00000003868,ENSMUSG00000005410,ENSMUSG00000018583,ENSMUSG00000020752,ENSMUSG00000021103,ENSMUSG00000022471,ENSMUSG00000022673,ENSMUSG00000022881,ENSMUSG00000023104,ENSMUSG00000023852,ENSMUSG00000024174,ENSMUSG00000025209,ENSMUSG00000027353,ENSMUSG00000027454,ENSMUSG00000028089,ENSMUSG00000028702,ENSMUSG00000029363,ENSMUSG00000029730,…
GO:BP	protein-containing complex disassembly	GO:0032984	5.90708e-09	8.22863	239	3387	70	27350	ENSMUSG00000000743,ENSMUSG00000000902,ENSMUSG00000001018,ENSMUSG00000002812,ENSMUSG00000003200,ENSMUSG00000004843,ENSMUSG00000005103,ENSMUSG00000005312,ENSMUSG00000005533,ENSMUSG00000005534,ENSMUSG00000007880,ENSMUSG00000008035,ENSMUSG00000010021,ENSMUSG00000015656,ENSMUSG00000015932,ENSMUSG00000016534,ENSMUSG00000018171,ENSMUSG00000019970,ENSMUSG00000019988,ENSMUSG00000020108,ENSMUSG00000020227,…
GO:BP	alcohol metabolic process	GO:0006066	6.2139e-09	8.20664	377	3387	96	27350	ENSMUSG00000001467,ENSMUSG00000001642,ENSMUSG00000002279,ENSMUSG00000003123,ENSMUSG00000003585,ENSMUSG00000003752,ENSMUSG00000004270,ENSMUSG00000004880,ENSMUSG00000005514,ENSMUSG00000006127,ENSMUSG00000006517,ENSMUSG00000010025,ENSMUSG00000015806,ENSMUSG00000016933,ENSMUSG00000018574,ENSMUSG00000018861,ENSMUSG00000020538,ENSMUSG00000020766,ENSMUSG00000021036,ENSMUSG00000021054,ENSMUSG00000021094,…
GO:BP	protein stabilization	GO:0050821	6.56327e-09	8.18288	190	3387	60	27350	ENSMUSG00000000915,ENSMUSG00000001416,ENSMUSG00000001418,ENSMUSG00000002763,ENSMUSG00000003233,ENSMUSG00000003814,ENSMUSG00000010067,ENSMUSG00000011114,ENSMUSG00000015341,ENSMUSG00000016534,ENSMUSG00000017421,ENSMUSG00000018209,ENSMUSG00000018293,ENSMUSG00000019471,ENSMUSG00000020132,ENSMUSG00000020167,ENSMUSG00000020238,ENSMUSG00000020458,ENSMUSG00000021501,ENSMUSG00000022329,ENSMUSG00000023944,…
GO:BP	ameboidal-type cell migration	GO:0001667	7.22347e-09	8.14125	445	3387	108	27350	ENSMUSG00000000127,ENSMUSG00000000149,ENSMUSG00000001280,ENSMUSG00000001552,ENSMUSG00000001847,ENSMUSG00000002250,ENSMUSG00000003814,ENSMUSG00000004530,ENSMUSG00000004591,ENSMUSG00000006699,ENSMUSG00000007815,ENSMUSG00000008140,ENSMUSG00000008855,ENSMUSG00000010051,ENSMUSG00000010175,ENSMUSG00000015305,ENSMUSG00000015839,ENSMUSG00000016128,ENSMUSG00000016933,ENSMUSG00000018293,ENSMUSG00000018363,…
GO:BP	regulation of cell migration	GO:0030334	7.30372e-09	8.13646	958	3387	193	27350	ENSMUSG00000000120,ENSMUSG00000000127,ENSMUSG00000000149,ENSMUSG00000001280,ENSMUSG00000001552,ENSMUSG00000001847,ENSMUSG00000002233,ENSMUSG00000002250,ENSMUSG00000003518,ENSMUSG00000003814,ENSMUSG00000004040,ENSMUSG00000004462,ENSMUSG00000004530,ENSMUSG00000005533,ENSMUSG00000005534,ENSMUSG00000007815,ENSMUSG00000008140,ENSMUSG00000008855,ENSMUSG00000010051,ENSMUSG00000010175,ENSMUSG00000011658,…
GO:BP	chromosome segregation	GO:0007059	7.32959e-09	8.13492	367	3387	94	27350	ENSMUSG00000000486,ENSMUSG00000000708,ENSMUSG00000000743,ENSMUSG00000000902,ENSMUSG00000001440,ENSMUSG00000002625,ENSMUSG00000002814,ENSMUSG00000004843,ENSMUSG00000005698,ENSMUSG00000006398,ENSMUSG00000006699,ENSMUSG00000007880,ENSMUSG00000014355,ENSMUSG00000014668,ENSMUSG00000015149,ENSMUSG00000017421,ENSMUSG00000017485,ENSMUSG00000020415,ENSMUSG00000020608,ENSMUSG00000020752,ENSMUSG00000021245,…
GO:BP	double-strand break repair via homologous recombination	GO:0000724	8.02269e-09	8.09568	153	3387	52	27350	ENSMUSG00000000028,ENSMUSG00000000751,ENSMUSG00000002814,ENSMUSG00000002833,ENSMUSG00000002870,ENSMUSG00000003868,ENSMUSG00000004934,ENSMUSG00000005410,ENSMUSG00000008958,ENSMUSG00000009640,ENSMUSG00000020413,ENSMUSG00000020608,ENSMUSG00000020752,ENSMUSG00000021264,ENSMUSG00000021287,ENSMUSG00000022314,ENSMUSG00000022673,ENSMUSG00000024317,ENSMUSG00000024906,ENSMUSG00000025066,ENSMUSG00000026434,…
GO:BP	positive regulation of apoptotic process	GO:0043065	8.21615e-09	8.08533	585	3387	132	27350	ENSMUSG00000000120,ENSMUSG00000000915,ENSMUSG00000001773,ENSMUSG00000002015,ENSMUSG00000003849,ENSMUSG00000004054,ENSMUSG00000004934,ENSMUSG00000005718,ENSMUSG00000006335,ENSMUSG00000006699,ENSMUSG00000006728,ENSMUSG00000007659,ENSMUSG00000007815,ENSMUSG00000010751,ENSMUSG00000013698,ENSMUSG00000013921,ENSMUSG00000014748,ENSMUSG00000015149,ENSMUSG00000015850,ENSMUSG00000016256,ENSMUSG00000016933,…
GO:BP	establishment of protein localization to organelle	GO:0072594	8.38836e-09	8.07632	446	3387	108	27350	ENSMUSG00000001416,ENSMUSG00000001440,ENSMUSG00000001552,ENSMUSG00000001786,ENSMUSG00000001855,ENSMUSG00000002015,ENSMUSG00000002763,ENSMUSG00000003423,ENSMUSG00000003868,ENSMUSG00000004040,ENSMUSG00000004768,ENSMUSG00000004937,ENSMUSG00000005069,ENSMUSG00000005566,ENSMUSG00000005907,ENSMUSG00000006850,ENSMUSG00000007458,ENSMUSG00000008859,ENSMUSG00000009291,ENSMUSG00000009640,ENSMUSG00000014776,…
GO:BP	rRNA metabolic process	GO:0016072	8.71852e-09	8.05956	251	3387	72	27350	ENSMUSG00000000708,ENSMUSG00000000902,ENSMUSG00000001674,ENSMUSG00000001785,ENSMUSG00000003423,ENSMUSG00000014907,ENSMUSG00000017264,ENSMUSG00000017999,ENSMUSG00000019297,ENSMUSG00000020075,ENSMUSG00000020430,ENSMUSG00000020677,ENSMUSG00000020706,ENSMUSG00000021243,ENSMUSG00000021385,ENSMUSG00000021392,ENSMUSG00000021418,ENSMUSG00000021428,ENSMUSG00000022204,ENSMUSG00000022247,ENSMUSG00000022313,…
GO:BP	establishment of organelle localization	GO:0051656	8.80488e-09	8.05528	435	3387	106	27350	ENSMUSG00000000127,ENSMUSG00000000374,ENSMUSG00000000486,ENSMUSG00000000708,ENSMUSG00000000743,ENSMUSG00000001018,ENSMUSG00000001440,ENSMUSG00000001750,ENSMUSG00000002043,ENSMUSG00000004626,ENSMUSG00000004843,ENSMUSG00000006699,ENSMUSG00000015090,ENSMUSG00000018167,ENSMUSG00000018411,ENSMUSG00000019297,ENSMUSG00000019814,ENSMUSG00000019969,ENSMUSG00000020536,ENSMUSG00000020733,ENSMUSG00000021097,…
GO:BP	membrane organization	GO:0061024	8.843e-09	8.0534	897	3387	183	27350	ENSMUSG00000000001,ENSMUSG00000000374,ENSMUSG00000000631,ENSMUSG00000000743,ENSMUSG00000000915,ENSMUSG00000001018,ENSMUSG00000001052,ENSMUSG00000001847,ENSMUSG00000002043,ENSMUSG00000002365,ENSMUSG00000002625,ENSMUSG00000004040,ENSMUSG00000004270,ENSMUSG00000004530,ENSMUSG00000004843,ENSMUSG00000004937,ENSMUSG00000005069,ENSMUSG00000005125,ENSMUSG00000006423,ENSMUSG00000006699,ENSMUSG00000006782,…
GO:BP	regulation of protein-containing complex assembly	GO:0043254	9.18773e-09	8.03679	424	3387	104	27350	ENSMUSG00000000127,ENSMUSG00000000915,ENSMUSG00000001847,ENSMUSG00000002233,ENSMUSG00000002365,ENSMUSG00000002812,ENSMUSG00000002968,ENSMUSG00000003031,ENSMUSG00000003423,ENSMUSG00000005069,ENSMUSG00000006699,ENSMUSG00000007815,ENSMUSG00000008475,ENSMUSG00000011877,ENSMUSG00000013921,ENSMUSG00000014776,ENSMUSG00000014846,ENSMUSG00000015149,ENSMUSG00000016534,ENSMUSG00000016559,ENSMUSG00000018293,…
GO:BP	actomyosin structure organization	GO:0031032	1.14058e-08	7.94287	202	3387	62	27350	ENSMUSG00000000631,ENSMUSG00000001847,ENSMUSG00000002233,ENSMUSG00000002812,ENSMUSG00000005103,ENSMUSG00000006127,ENSMUSG00000006699,ENSMUSG00000007122,ENSMUSG00000007815,ENSMUSG00000009073,ENSMUSG00000010175,ENSMUSG00000018293,ENSMUSG00000019978,ENSMUSG00000021253,ENSMUSG00000021798,ENSMUSG00000022091,ENSMUSG00000022443,ENSMUSG00000022781,ENSMUSG00000022817,ENSMUSG00000024290,ENSMUSG00000024376,…
GO:BP	retrograde protein transport, ER to cytosol	GO:0030970	1.14095e-08	7.94273	27	3387	19	27350	ENSMUSG00000002015,ENSMUSG00000005262,ENSMUSG00000009092,ENSMUSG00000018442,ENSMUSG00000019188,ENSMUSG00000020048,ENSMUSG00000020964,ENSMUSG00000022365,ENSMUSG00000024807,ENSMUSG00000025873,ENSMUSG00000026142,ENSMUSG00000028452,ENSMUSG00000030104,ENSMUSG00000038312,ENSMUSG00000039703,ENSMUSG00000040462,ENSMUSG00000041765,ENSMUSG00000068328,ENSMUSG00000075701
GO:BP	endoplasmic reticulum to cytosol transport	GO:1903513	1.14095e-08	7.94273	27	3387	19	27350	ENSMUSG00000002015,ENSMUSG00000005262,ENSMUSG00000009092,ENSMUSG00000018442,ENSMUSG00000019188,ENSMUSG00000020048,ENSMUSG00000020964,ENSMUSG00000022365,ENSMUSG00000024807,ENSMUSG00000025873,ENSMUSG00000026142,ENSMUSG00000028452,ENSMUSG00000030104,ENSMUSG00000038312,ENSMUSG00000039703,ENSMUSG00000040462,ENSMUSG00000041765,ENSMUSG00000068328,ENSMUSG00000075701
GO:BP	cholesterol biosynthetic process	GO:0006695	1.14567e-08	7.94094	55	3387	28	27350	ENSMUSG00000001467,ENSMUSG00000003585,ENSMUSG00000004270,ENSMUSG00000004880,ENSMUSG00000005514,ENSMUSG00000006517,ENSMUSG00000020538,ENSMUSG00000021273,ENSMUSG00000021670,ENSMUSG00000022463,ENSMUSG00000024030,ENSMUSG00000027952,ENSMUSG00000031168,ENSMUSG00000031349,ENSMUSG00000031400,ENSMUSG00000031483,ENSMUSG00000031604,ENSMUSG00000032018,ENSMUSG00000032485,ENSMUSG00000033105,ENSMUSG00000034926,…
GO:BP	secondary alcohol biosynthetic process	GO:1902653	1.14567e-08	7.94094	55	3387	28	27350	ENSMUSG00000001467,ENSMUSG00000003585,ENSMUSG00000004270,ENSMUSG00000004880,ENSMUSG00000005514,ENSMUSG00000006517,ENSMUSG00000020538,ENSMUSG00000021273,ENSMUSG00000021670,ENSMUSG00000022463,ENSMUSG00000024030,ENSMUSG00000027952,ENSMUSG00000031168,ENSMUSG00000031349,ENSMUSG00000031400,ENSMUSG00000031483,ENSMUSG00000031604,ENSMUSG00000032018,ENSMUSG00000032485,ENSMUSG00000033105,ENSMUSG00000034926,…
GO:BP	amide biosynthetic process	GO:0043604	1.20383e-08	7.91944	875	3387	179	27350	ENSMUSG00000003809,ENSMUSG00000003814,ENSMUSG00000004788,ENSMUSG00000005682,ENSMUSG00000005899,ENSMUSG00000006191,ENSMUSG00000006345,ENSMUSG00000006390,ENSMUSG00000006494,ENSMUSG00000006651,ENSMUSG00000006728,ENSMUSG00000007670,ENSMUSG00000015165,ENSMUSG00000015714,ENSMUSG00000015839,ENSMUSG00000016510,ENSMUSG00000016554,ENSMUSG00000018765,ENSMUSG00000018796,ENSMUSG00000018995,ENSMUSG00000019432,…
GO:BP	positive regulation of signal transduction	GO:0009967	1.27691e-08	7.89384	1558	3387	284	27350	ENSMUSG00000000120,ENSMUSG00000000125,ENSMUSG00000000275,ENSMUSG00000000791,ENSMUSG00000000902,ENSMUSG00000000915,ENSMUSG00000001036,ENSMUSG00000001642,ENSMUSG00000002015,ENSMUSG00000002250,ENSMUSG00000003184,ENSMUSG00000003233,ENSMUSG00000003423,ENSMUSG00000003814,ENSMUSG00000003847,ENSMUSG00000004040,ENSMUSG00000004054,ENSMUSG00000004371,ENSMUSG00000004934,ENSMUSG00000005320,ENSMUSG00000005397,…
GO:BP	regulation of multicellular organismal development	GO:2000026	1.31784e-08	7.88014	1525	3387	279	27350	ENSMUSG00000000120,ENSMUSG00000000125,ENSMUSG00000000902,ENSMUSG00000001034,ENSMUSG00000001036,ENSMUSG00000001280,ENSMUSG00000001552,ENSMUSG00000001627,ENSMUSG00000001786,ENSMUSG00000002250,ENSMUSG00000002546,ENSMUSG00000002981,ENSMUSG00000003031,ENSMUSG00000003154,ENSMUSG00000003437,ENSMUSG00000003868,ENSMUSG00000003934,ENSMUSG00000004040,ENSMUSG00000004460,ENSMUSG00000004788,ENSMUSG00000004798,…
GO:BP	positive regulation of programmed cell death	GO:0043068	1.37449e-08	7.86186	595	3387	133	27350	ENSMUSG00000000120,ENSMUSG00000000915,ENSMUSG00000001773,ENSMUSG00000002015,ENSMUSG00000003849,ENSMUSG00000004054,ENSMUSG00000004934,ENSMUSG00000005718,ENSMUSG00000006335,ENSMUSG00000006699,ENSMUSG00000006728,ENSMUSG00000007659,ENSMUSG00000007815,ENSMUSG00000010751,ENSMUSG00000013698,ENSMUSG00000013921,ENSMUSG00000014748,ENSMUSG00000015149,ENSMUSG00000015850,ENSMUSG00000016256,ENSMUSG00000016933,…
GO:BP	nucleobase-containing small molecule metabolic process	GO:0055086	1.39746e-08	7.85466	655	3387	143	27350	ENSMUSG00000000001,ENSMUSG00000001755,ENSMUSG00000002326,ENSMUSG00000003809,ENSMUSG00000003849,ENSMUSG00000004040,ENSMUSG00000004768,ENSMUSG00000005534,ENSMUSG00000005949,ENSMUSG00000006390,ENSMUSG00000006494,ENSMUSG00000006517,ENSMUSG00000006542,ENSMUSG00000006782,ENSMUSG00000007659,ENSMUSG00000007815,ENSMUSG00000009995,ENSMUSG00000011148,ENSMUSG00000011877,ENSMUSG00000013629,ENSMUSG00000014554,…
GO:BP	response to hormone	GO:0009725	1.43496e-08	7.84316	965	3387	193	27350	ENSMUSG00000000127,ENSMUSG00000000275,ENSMUSG00000000708,ENSMUSG00000001280,ENSMUSG00000001847,ENSMUSG00000002250,ENSMUSG00000002307,ENSMUSG00000003031,ENSMUSG00000003814,ENSMUSG00000003849,ENSMUSG00000004032,ENSMUSG00000004040,ENSMUSG00000004788,ENSMUSG00000005514,ENSMUSG00000005533,ENSMUSG00000005534,ENSMUSG00000005718,ENSMUSG00000005886,ENSMUSG00000006127,ENSMUSG00000006728,ENSMUSG00000007815,…
GO:BP	spindle assembly	GO:0051225	1.43859e-08	7.84206	119	3387	44	27350	ENSMUSG00000000486,ENSMUSG00000000743,ENSMUSG00000001440,ENSMUSG00000002546,ENSMUSG00000004843,ENSMUSG00000006398,ENSMUSG00000007815,ENSMUSG00000017421,ENSMUSG00000022350,ENSMUSG00000022604,ENSMUSG00000024056,ENSMUSG00000024101,ENSMUSG00000024974,ENSMUSG00000025162,ENSMUSG00000025862,ENSMUSG00000027469,ENSMUSG00000027479,ENSMUSG00000027883,ENSMUSG00000027959,ENSMUSG00000028419,ENSMUSG00000028896,…
GO:BP	protein localization to plasma membrane	GO:0072659	1.45259e-08	7.83786	290	3387	79	27350	ENSMUSG00000001552,ENSMUSG00000001847,ENSMUSG00000006127,ENSMUSG00000006301,ENSMUSG00000007659,ENSMUSG00000013921,ENSMUSG00000015341,ENSMUSG00000015837,ENSMUSG00000018820,ENSMUSG00000019087,ENSMUSG00000020315,ENSMUSG00000020671,ENSMUSG00000020733,ENSMUSG00000021112,ENSMUSG00000021143,ENSMUSG00000022568,ENSMUSG00000022770,ENSMUSG00000022771,ENSMUSG00000024048,ENSMUSG00000024101,ENSMUSG00000024290,…
GO:BP	organophosphate biosynthetic process	GO:0090407	1.46805e-08	7.83326	560	3387	127	27350	ENSMUSG00000001755,ENSMUSG00000002250,ENSMUSG00000002326,ENSMUSG00000003752,ENSMUSG00000003809,ENSMUSG00000004040,ENSMUSG00000004270,ENSMUSG00000006390,ENSMUSG00000006494,ENSMUSG00000006517,ENSMUSG00000007659,ENSMUSG00000009995,ENSMUSG00000010607,ENSMUSG00000011148,ENSMUSG00000013629,ENSMUSG00000014554,ENSMUSG00000015112,ENSMUSG00000015869,ENSMUSG00000016933,ENSMUSG00000017697,ENSMUSG00000017721,…
GO:BP	regulation of mRNA catabolic process	GO:0061013	1.48026e-08	7.82966	174	3387	56	27350	ENSMUSG00000005682,ENSMUSG00000006019,ENSMUSG00000006288,ENSMUSG00000007670,ENSMUSG00000008393,ENSMUSG00000016528,ENSMUSG00000020358,ENSMUSG00000020515,ENSMUSG00000020576,ENSMUSG00000020680,ENSMUSG00000022283,ENSMUSG00000022323,ENSMUSG00000023495,ENSMUSG00000024290,ENSMUSG00000025580,ENSMUSG00000026942,ENSMUSG00000027201,ENSMUSG00000027300,ENSMUSG00000027680,ENSMUSG00000027714,ENSMUSG00000027752,…
GO:BP	response to growth factor	GO:0070848	1.54303e-08	7.81163	741	3387	157	27350	ENSMUSG00000000120,ENSMUSG00000000127,ENSMUSG00000001034,ENSMUSG00000001036,ENSMUSG00000003518,ENSMUSG00000004040,ENSMUSG00000005320,ENSMUSG00000005533,ENSMUSG00000005534,ENSMUSG00000005656,ENSMUSG00000006127,ENSMUSG00000006800,ENSMUSG00000008090,ENSMUSG00000010051,ENSMUSG00000011096,ENSMUSG00000011658,ENSMUSG00000011877,ENSMUSG00000015149,ENSMUSG00000016528,ENSMUSG00000016933,ENSMUSG00000018238,…
GO:BP	regulation of cell adhesion	GO:0030155	1.73315e-08	7.76116	779	3387	163	27350	ENSMUSG00000000791,ENSMUSG00000000902,ENSMUSG00000001034,ENSMUSG00000001552,ENSMUSG00000001847,ENSMUSG00000003269,ENSMUSG00000003518,ENSMUSG00000003534,ENSMUSG00000003814,ENSMUSG00000003847,ENSMUSG00000003934,ENSMUSG00000004530,ENSMUSG00000005397,ENSMUSG00000006699,ENSMUSG00000007815,ENSMUSG00000007880,ENSMUSG00000009073,ENSMUSG00000010051,ENSMUSG00000011256,ENSMUSG00000014599,ENSMUSG00000016409,…
GO:BP	nuclear chromosome segregation	GO:0098813	1.7653e-08	7.75318	307	3387	82	27350	ENSMUSG00000000486,ENSMUSG00000000708,ENSMUSG00000000743,ENSMUSG00000000902,ENSMUSG00000001440,ENSMUSG00000002625,ENSMUSG00000004843,ENSMUSG00000006398,ENSMUSG00000006699,ENSMUSG00000007880,ENSMUSG00000014355,ENSMUSG00000014668,ENSMUSG00000015149,ENSMUSG00000017421,ENSMUSG00000017485,ENSMUSG00000020415,ENSMUSG00000021245,ENSMUSG00000021287,ENSMUSG00000021958,ENSMUSG00000022314,ENSMUSG00000023018,…
GO:BP	multicellular organismal process	GO:0032501	1.80383e-08	7.74381	8878	3387	1274	27350	ENSMUSG00000000085,ENSMUSG00000000120,ENSMUSG00000000125,ENSMUSG00000000127,ENSMUSG00000000149,ENSMUSG00000000486,ENSMUSG00000000561,ENSMUSG00000000708,ENSMUSG00000000751,ENSMUSG00000000776,ENSMUSG00000000791,ENSMUSG00000000902,ENSMUSG00000000915,ENSMUSG00000000942,ENSMUSG00000001017,ENSMUSG00000001018,ENSMUSG00000001034,ENSMUSG00000001036,ENSMUSG00000001052,ENSMUSG00000001280,ENSMUSG00000001467,…
GO:BP	recombinational repair	GO:0000725	1.86635e-08	7.72901	156	3387	52	27350	ENSMUSG00000000028,ENSMUSG00000000751,ENSMUSG00000002814,ENSMUSG00000002833,ENSMUSG00000002870,ENSMUSG00000003868,ENSMUSG00000004934,ENSMUSG00000005410,ENSMUSG00000008958,ENSMUSG00000009640,ENSMUSG00000020413,ENSMUSG00000020608,ENSMUSG00000020752,ENSMUSG00000021264,ENSMUSG00000021287,ENSMUSG00000022314,ENSMUSG00000022673,ENSMUSG00000024317,ENSMUSG00000024906,ENSMUSG00000025066,ENSMUSG00000026434,…
GO:BP	negative regulation of developmental process	GO:0051093	2.34653e-08	7.62957	1079	3387	210	27350	ENSMUSG00000000120,ENSMUSG00000000125,ENSMUSG00000000561,ENSMUSG00000001036,ENSMUSG00000001627,ENSMUSG00000001786,ENSMUSG00000002250,ENSMUSG00000003031,ENSMUSG00000003154,ENSMUSG00000003269,ENSMUSG00000003437,ENSMUSG00000003814,ENSMUSG00000003934,ENSMUSG00000004040,ENSMUSG00000004460,ENSMUSG00000004530,ENSMUSG00000004798,ENSMUSG00000005609,ENSMUSG00000007659,ENSMUSG00000007815,ENSMUSG00000008575,…
GO:BP	regulation of kinase activity	GO:0043549	2.35198e-08	7.62857	751	3387	158	27350	ENSMUSG00000000346,ENSMUSG00000000708,ENSMUSG00000001786,ENSMUSG00000001847,ENSMUSG00000002307,ENSMUSG00000002365,ENSMUSG00000003031,ENSMUSG00000003233,ENSMUSG00000003348,ENSMUSG00000003423,ENSMUSG00000003518,ENSMUSG00000003534,ENSMUSG00000004054,ENSMUSG00000004530,ENSMUSG00000005534,ENSMUSG00000005718,ENSMUSG00000006127,ENSMUSG00000006542,ENSMUSG00000006699,ENSMUSG00000007815,ENSMUSG00000008734,…
GO:BP	vesicle organization	GO:0016050	2.37137e-08	7.625	314	3387	83	27350	ENSMUSG00000000001,ENSMUSG00000000374,ENSMUSG00000000631,ENSMUSG00000000743,ENSMUSG00000001018,ENSMUSG00000001052,ENSMUSG00000002043,ENSMUSG00000004530,ENSMUSG00000004843,ENSMUSG00000010392,ENSMUSG00000014418,ENSMUSG00000015837,ENSMUSG00000018398,ENSMUSG00000019173,ENSMUSG00000020790,ENSMUSG00000021144,ENSMUSG00000021248,ENSMUSG00000021375,ENSMUSG00000021824,ENSMUSG00000022350,ENSMUSG00000022765,…
GO:BP	cell cycle G1/S phase transition	GO:0044843	2.5266e-08	7.59746	251	3387	71	27350	ENSMUSG00000000902,ENSMUSG00000001786,ENSMUSG00000003031,ENSMUSG00000003437,ENSMUSG00000004054,ENSMUSG00000006728,ENSMUSG00000007880,ENSMUSG00000010051,ENSMUSG00000010067,ENSMUSG00000015656,ENSMUSG00000020167,ENSMUSG00000020263,ENSMUSG00000020653,ENSMUSG00000021103,ENSMUSG00000021959,ENSMUSG00000022369,ENSMUSG00000022672,ENSMUSG00000022770,ENSMUSG00000022893,ENSMUSG00000023018,ENSMUSG00000023067,…
GO:BP	positive regulation of gene expression	GO:0010628	2.58983e-08	7.58673	1236	3387	234	27350	ENSMUSG00000000125,ENSMUSG00000000561,ENSMUSG00000000776,ENSMUSG00000000791,ENSMUSG00000001280,ENSMUSG00000002017,ENSMUSG00000002250,ENSMUSG00000002897,ENSMUSG00000003184,ENSMUSG00000003814,ENSMUSG00000003847,ENSMUSG00000004040,ENSMUSG00000004270,ENSMUSG00000005198,ENSMUSG00000005320,ENSMUSG00000005698,ENSMUSG00000006019,ENSMUSG00000006728,ENSMUSG00000006800,ENSMUSG00000008305,ENSMUSG00000008734,…
GO:BP	non-membrane-bounded organelle assembly	GO:0140694	2.7217e-08	7.56516	375	3387	94	27350	ENSMUSG00000000486,ENSMUSG00000000708,ENSMUSG00000000743,ENSMUSG00000001440,ENSMUSG00000002546,ENSMUSG00000002812,ENSMUSG00000004843,ENSMUSG00000005103,ENSMUSG00000005682,ENSMUSG00000006398,ENSMUSG00000006456,ENSMUSG00000007122,ENSMUSG00000007815,ENSMUSG00000010175,ENSMUSG00000017421,ENSMUSG00000018583,ENSMUSG00000019952,ENSMUSG00000021572,ENSMUSG00000021798,ENSMUSG00000022247,ENSMUSG00000022350,…
GO:BP	mitotic sister chromatid segregation	GO:0000070	2.77052e-08	7.55744	191	3387	59	27350	ENSMUSG00000000708,ENSMUSG00000000743,ENSMUSG00000000902,ENSMUSG00000001440,ENSMUSG00000002625,ENSMUSG00000004843,ENSMUSG00000006398,ENSMUSG00000007880,ENSMUSG00000014355,ENSMUSG00000017421,ENSMUSG00000020415,ENSMUSG00000021287,ENSMUSG00000021958,ENSMUSG00000022314,ENSMUSG00000023018,ENSMUSG00000024056,ENSMUSG00000024370,ENSMUSG00000024474,ENSMUSG00000024826,ENSMUSG00000024974,ENSMUSG00000025135,…
GO:BP	brain development	GO:0007420	3.0694e-08	7.51295	772	3387	161	27350	ENSMUSG00000000125,ENSMUSG00000001052,ENSMUSG00000001521,ENSMUSG00000001751,ENSMUSG00000001847,ENSMUSG00000001911,ENSMUSG00000002210,ENSMUSG00000003070,ENSMUSG00000003233,ENSMUSG00000003458,ENSMUSG00000003762,ENSMUSG00000005069,ENSMUSG00000005533,ENSMUSG00000005949,ENSMUSG00000006651,ENSMUSG00000006782,ENSMUSG00000006920,ENSMUSG00000007815,ENSMUSG00000007880,ENSMUSG00000008575,ENSMUSG00000009073,…
GO:BP	nucleic acid metabolic process	GO:0090304	3.38897e-08	7.46993	7835	3387	1137	27350	ENSMUSG00000000028,ENSMUSG00000000078,ENSMUSG00000000085,ENSMUSG00000000120,ENSMUSG00000000127,ENSMUSG00000000275,ENSMUSG00000000561,ENSMUSG00000000708,ENSMUSG00000000751,ENSMUSG00000000776,ENSMUSG00000000902,ENSMUSG00000000934,ENSMUSG00000000942,ENSMUSG00000001016,ENSMUSG00000001034,ENSMUSG00000001065,ENSMUSG00000001134,ENSMUSG00000001156,ENSMUSG00000001280,ENSMUSG00000001416,ENSMUSG00000001418,…
GO:BP	negative regulation of cellular catabolic process	GO:0031330	3.54379e-08	7.45053	227	3387	66	27350	ENSMUSG00000004040,ENSMUSG00000004937,ENSMUSG00000006019,ENSMUSG00000008301,ENSMUSG00000014907,ENSMUSG00000015149,ENSMUSG00000015478,ENSMUSG00000016528,ENSMUSG00000017760,ENSMUSG00000019433,ENSMUSG00000019969,ENSMUSG00000020358,ENSMUSG00000020572,ENSMUSG00000020576,ENSMUSG00000020680,ENSMUSG00000021179,ENSMUSG00000021501,ENSMUSG00000022283,ENSMUSG00000022607,ENSMUSG00000022685,ENSMUSG00000023944,…
GO:BP	cellular response to unfolded protein	GO:0034620	3.79574e-08	7.4207	92	3387	37	27350	ENSMUSG00000002307,ENSMUSG00000008429,ENSMUSG00000009092,ENSMUSG00000015461,ENSMUSG00000015656,ENSMUSG00000015839,ENSMUSG00000018442,ENSMUSG00000018669,ENSMUSG00000022136,ENSMUSG00000022365,ENSMUSG00000023010,ENSMUSG00000026142,ENSMUSG00000026663,ENSMUSG00000026672,ENSMUSG00000026864,ENSMUSG00000027540,ENSMUSG00000027808,ENSMUSG00000027938,ENSMUSG00000028466,ENSMUSG00000029390,ENSMUSG00000030847,…
GO:BP	positive regulation of developmental process	GO:0051094	4.07727e-08	7.38963	1480	3387	270	27350	ENSMUSG00000000120,ENSMUSG00000000125,ENSMUSG00000000902,ENSMUSG00000001280,ENSMUSG00000001467,ENSMUSG00000001552,ENSMUSG00000001785,ENSMUSG00000001847,ENSMUSG00000002250,ENSMUSG00000002546,ENSMUSG00000003814,ENSMUSG00000004040,ENSMUSG00000004530,ENSMUSG00000004788,ENSMUSG00000005069,ENSMUSG00000005397,ENSMUSG00000005514,ENSMUSG00000005533,ENSMUSG00000005534,ENSMUSG00000005886,ENSMUSG00000006398,…
GO:BP	regulation of intracellular transport	GO:0032386	4.18657e-08	7.37814	339	3387	87	27350	ENSMUSG00000001052,ENSMUSG00000001151,ENSMUSG00000001552,ENSMUSG00000001855,ENSMUSG00000002015,ENSMUSG00000002625,ENSMUSG00000004768,ENSMUSG00000005566,ENSMUSG00000006127,ENSMUSG00000006699,ENSMUSG00000009092,ENSMUSG00000009640,ENSMUSG00000014776,ENSMUSG00000018398,ENSMUSG00000018411,ENSMUSG00000018428,ENSMUSG00000018442,ENSMUSG00000019054,ENSMUSG00000019907,ENSMUSG00000019969,ENSMUSG00000020132,…
GO:BP	cellular lipid catabolic process	GO:0044242	4.39034e-08	7.3575	228	3387	66	27350	ENSMUSG00000002250,ENSMUSG00000003123,ENSMUSG00000003809,ENSMUSG00000004610,ENSMUSG00000005069,ENSMUSG00000005899,ENSMUSG00000007036,ENSMUSG00000015149,ENSMUSG00000016933,ENSMUSG00000018574,ENSMUSG00000019806,ENSMUSG00000019822,ENSMUSG00000020087,ENSMUSG00000020097,ENSMUSG00000020256,ENSMUSG00000021003,ENSMUSG00000021226,ENSMUSG00000021240,ENSMUSG00000021884,ENSMUSG00000022425,ENSMUSG00000022453,…
GO:BP	oligodendrocyte development	GO:0014003	4.53137e-08	7.34377	47	3387	25	27350	ENSMUSG00000003458,ENSMUSG00000004788,ENSMUSG00000020774,ENSMUSG00000021573,ENSMUSG00000024985,ENSMUSG00000027375,ENSMUSG00000027434,ENSMUSG00000028683,ENSMUSG00000029388,ENSMUSG00000030400,ENSMUSG00000031425,ENSMUSG00000032517,ENSMUSG00000033006,ENSMUSG00000033579,ENSMUSG00000034245,ENSMUSG00000036098,ENSMUSG00000036634,ENSMUSG00000038668,ENSMUSG00000041309,ENSMUSG00000044519,ENSMUSG00000044708,…
GO:BP	negative regulation of catabolic process	GO:0009895	4.80299e-08	7.31849	318	3387	83	27350	ENSMUSG00000001467,ENSMUSG00000003849,ENSMUSG00000004040,ENSMUSG00000004937,ENSMUSG00000006019,ENSMUSG00000008301,ENSMUSG00000011877,ENSMUSG00000013622,ENSMUSG00000014907,ENSMUSG00000015149,ENSMUSG00000015478,ENSMUSG00000016528,ENSMUSG00000017760,ENSMUSG00000018669,ENSMUSG00000019433,ENSMUSG00000019969,ENSMUSG00000020108,ENSMUSG00000020227,ENSMUSG00000020358,ENSMUSG00000020572,ENSMUSG00000020576,…
GO:BP	regulation of microtubule cytoskeleton organization	GO:0070507	5.10791e-08	7.29176	155	3387	51	27350	ENSMUSG00000000743,ENSMUSG00000001847,ENSMUSG00000003031,ENSMUSG00000004843,ENSMUSG00000007815,ENSMUSG00000008035,ENSMUSG00000010067,ENSMUSG00000011877,ENSMUSG00000013921,ENSMUSG00000018411,ENSMUSG00000019970,ENSMUSG00000021573,ENSMUSG00000022044,ENSMUSG00000022604,ENSMUSG00000024068,ENSMUSG00000024290,ENSMUSG00000024426,ENSMUSG00000024944,ENSMUSG00000026842,ENSMUSG00000027469,ENSMUSG00000027479,…
GO:BP	endoplasmic reticulum to Golgi vesicle-mediated transport	GO:0006888	5.23066e-08	7.28144	123	3387	44	27350	ENSMUSG00000000374,ENSMUSG00000001052,ENSMUSG00000002015,ENSMUSG00000002043,ENSMUSG00000002279,ENSMUSG00000002546,ENSMUSG00000002778,ENSMUSG00000004394,ENSMUSG00000006423,ENSMUSG00000010392,ENSMUSG00000014748,ENSMUSG00000021188,ENSMUSG00000021248,ENSMUSG00000021484,ENSMUSG00000024068,ENSMUSG00000024487,ENSMUSG00000024875,ENSMUSG00000027429,ENSMUSG00000028452,ENSMUSG00000028999,ENSMUSG00000029390,…
GO:BP	cellular response to oxidative stress	GO:0034599	5.31815e-08	7.27424	281	3387	76	27350	ENSMUSG00000000120,ENSMUSG00000000127,ENSMUSG00000001034,ENSMUSG00000001642,ENSMUSG00000001786,ENSMUSG00000002342,ENSMUSG00000003849,ENSMUSG00000005312,ENSMUSG00000006345,ENSMUSG00000006494,ENSMUSG00000010086,ENSMUSG00000014776,ENSMUSG00000015149,ENSMUSG00000015522,ENSMUSG00000015656,ENSMUSG00000015839,ENSMUSG00000018411,ENSMUSG00000019889,ENSMUSG00000020063,ENSMUSG00000021065,ENSMUSG00000021461,…
GO:BP	negative regulation of kinase activity	GO:0033673	5.54148e-08	7.25637	224	3387	65	27350	ENSMUSG00000000708,ENSMUSG00000001786,ENSMUSG00000003031,ENSMUSG00000003518,ENSMUSG00000004530,ENSMUSG00000005718,ENSMUSG00000006127,ENSMUSG00000009073,ENSMUSG00000011096,ENSMUSG00000017734,ENSMUSG00000018411,ENSMUSG00000018669,ENSMUSG00000019969,ENSMUSG00000020063,ENSMUSG00000020227,ENSMUSG00000021670,ENSMUSG00000021892,ENSMUSG00000021959,ENSMUSG00000022114,ENSMUSG00000022136,ENSMUSG00000023067,…
GO:BP	regulation of neuron projection development	GO:0010975	5.59452e-08	7.25224	535	3387	121	27350	ENSMUSG00000000120,ENSMUSG00000000125,ENSMUSG00000001018,ENSMUSG00000001627,ENSMUSG00000001786,ENSMUSG00000002546,ENSMUSG00000003269,ENSMUSG00000003402,ENSMUSG00000003934,ENSMUSG00000004788,ENSMUSG00000004798,ENSMUSG00000005533,ENSMUSG00000006398,ENSMUSG00000007815,ENSMUSG00000008734,ENSMUSG00000014554,ENSMUSG00000015714,ENSMUSG00000015839,ENSMUSG00000016256,ENSMUSG00000017802,ENSMUSG00000018217,…
GO:BP	negative regulation of cellular macromolecule biosynthetic process	GO:2000113	5.73692e-08	7.24132	204	3387	61	27350	ENSMUSG00000003814,ENSMUSG00000005682,ENSMUSG00000006127,ENSMUSG00000007670,ENSMUSG00000018697,ENSMUSG00000020515,ENSMUSG00000020534,ENSMUSG00000020770,ENSMUSG00000021707,ENSMUSG00000022108,ENSMUSG00000022283,ENSMUSG00000022323,ENSMUSG00000024290,ENSMUSG00000025220,ENSMUSG00000025403,ENSMUSG00000025580,ENSMUSG00000025586,ENSMUSG00000026234,ENSMUSG00000026385,ENSMUSG00000026615,ENSMUSG00000026812,…
GO:BP	negative regulation of cell cycle process	GO:0010948	6.03256e-08	7.2195	287	3387	77	27350	ENSMUSG00000000708,ENSMUSG00000001786,ENSMUSG00000003031,ENSMUSG00000003604,ENSMUSG00000006398,ENSMUSG00000006456,ENSMUSG00000010175,ENSMUSG00000014668,ENSMUSG00000017421,ENSMUSG00000018669,ENSMUSG00000019432,ENSMUSG00000019768,ENSMUSG00000020038,ENSMUSG00000020413,ENSMUSG00000020415,ENSMUSG00000021287,ENSMUSG00000021635,ENSMUSG00000021932,ENSMUSG00000021958,ENSMUSG00000022184,ENSMUSG00000022248,…
GO:BP	cell-cell signaling by wnt	GO:0198738	6.32568e-08	7.19889	437	3387	104	27350	ENSMUSG00000000125,ENSMUSG00000001847,ENSMUSG00000003233,ENSMUSG00000003437,ENSMUSG00000003868,ENSMUSG00000004934,ENSMUSG00000005609,ENSMUSG00000006800,ENSMUSG00000008305,ENSMUSG00000008734,ENSMUSG00000011658,ENSMUSG00000014039,ENSMUSG00000014329,ENSMUSG00000018209,ENSMUSG00000018583,ENSMUSG00000019969,ENSMUSG00000020393,ENSMUSG00000020733,ENSMUSG00000020888,ENSMUSG00000021697,ENSMUSG00000021959,…
GO:BP	fatty acid catabolic process	GO:0009062	7.78152e-08	7.10894	111	3387	41	27350	ENSMUSG00000002250,ENSMUSG00000003123,ENSMUSG00000003809,ENSMUSG00000004610,ENSMUSG00000005069,ENSMUSG00000018574,ENSMUSG00000019806,ENSMUSG00000020087,ENSMUSG00000020256,ENSMUSG00000021226,ENSMUSG00000021240,ENSMUSG00000021884,ENSMUSG00000022853,ENSMUSG00000024132,ENSMUSG00000024507,ENSMUSG00000025260,ENSMUSG00000025465,ENSMUSG00000025745,ENSMUSG00000026003,ENSMUSG00000026385,ENSMUSG00000026853,…
GO:BP	regulation of protein phosphorylation	GO:0001932	7.98153e-08	7.09791	1132	3387	216	27350	ENSMUSG00000000127,ENSMUSG00000000148,ENSMUSG00000000346,ENSMUSG00000000708,ENSMUSG00000001785,ENSMUSG00000001786,ENSMUSG00000001847,ENSMUSG00000002307,ENSMUSG00000002365,ENSMUSG00000003031,ENSMUSG00000003233,ENSMUSG00000003348,ENSMUSG00000003423,ENSMUSG00000003518,ENSMUSG00000004054,ENSMUSG00000004371,ENSMUSG00000004530,ENSMUSG00000005534,ENSMUSG00000005718,ENSMUSG00000006127,ENSMUSG00000006542,…
GO:BP	endoplasmic reticulum organization	GO:0007029	8.57498e-08	7.06677	90	3387	36	27350	ENSMUSG00000004270,ENSMUSG00000004937,ENSMUSG00000005069,ENSMUSG00000005899,ENSMUSG00000006423,ENSMUSG00000007122,ENSMUSG00000008140,ENSMUSG00000010086,ENSMUSG00000017802,ENSMUSG00000018820,ENSMUSG00000019873,ENSMUSG00000020458,ENSMUSG00000020671,ENSMUSG00000021484,ENSMUSG00000021501,ENSMUSG00000022270,ENSMUSG00000024392,ENSMUSG00000024759,ENSMUSG00000025858,ENSMUSG00000026848,ENSMUSG00000028420,…
GO:BP	organic acid catabolic process	GO:0016054	9.12987e-08	7.03954	247	3387	69	27350	ENSMUSG00000000340,ENSMUSG00000002250,ENSMUSG00000003123,ENSMUSG00000003809,ENSMUSG00000004610,ENSMUSG00000005069,ENSMUSG00000006378,ENSMUSG00000007039,ENSMUSG00000015806,ENSMUSG00000018574,ENSMUSG00000019806,ENSMUSG00000020087,ENSMUSG00000020256,ENSMUSG00000020534,ENSMUSG00000020840,ENSMUSG00000021033,ENSMUSG00000021226,ENSMUSG00000021238,ENSMUSG00000021240,ENSMUSG00000021646,ENSMUSG00000021884,…
GO:BP	regulation of cellular component size	GO:0032535	9.15855e-08	7.03817	394	3387	96	27350	ENSMUSG00000000125,ENSMUSG00000000127,ENSMUSG00000000915,ENSMUSG00000001018,ENSMUSG00000001627,ENSMUSG00000001847,ENSMUSG00000002365,ENSMUSG00000002812,ENSMUSG00000004788,ENSMUSG00000004798,ENSMUSG00000005103,ENSMUSG00000006728,ENSMUSG00000007815,ENSMUSG00000008475,ENSMUSG00000011096,ENSMUSG00000015932,ENSMUSG00000017765,ENSMUSG00000018293,ENSMUSG00000018411,ENSMUSG00000018820,ENSMUSG00000019647,…
GO:BP	ubiquitin-dependent ERAD pathway	GO:0030433	9.20102e-08	7.03616	82	3387	34	27350	ENSMUSG00000000275,ENSMUSG00000002015,ENSMUSG00000002190,ENSMUSG00000003814,ENSMUSG00000004937,ENSMUSG00000005262,ENSMUSG00000005312,ENSMUSG00000009092,ENSMUSG00000015478,ENSMUSG00000018442,ENSMUSG00000020048,ENSMUSG00000020109,ENSMUSG00000020368,ENSMUSG00000022365,ENSMUSG00000024350,ENSMUSG00000024392,ENSMUSG00000024807,ENSMUSG00000025873,ENSMUSG00000026203,ENSMUSG00000026353,ENSMUSG00000026864,…
GO:BP	protein localization to cell periphery	GO:1990778	9.47071e-08	7.02362	355	3387	89	27350	ENSMUSG00000001552,ENSMUSG00000001847,ENSMUSG00000006127,ENSMUSG00000006301,ENSMUSG00000007659,ENSMUSG00000011877,ENSMUSG00000013921,ENSMUSG00000015341,ENSMUSG00000015837,ENSMUSG00000018820,ENSMUSG00000019087,ENSMUSG00000019978,ENSMUSG00000020315,ENSMUSG00000020671,ENSMUSG00000020733,ENSMUSG00000021112,ENSMUSG00000021143,ENSMUSG00000022568,ENSMUSG00000022770,ENSMUSG00000022771,ENSMUSG00000022911,…
GO:BP	cellular response to chemical stress	GO:0062197	9.47071e-08	7.02362	355	3387	89	27350	ENSMUSG00000000120,ENSMUSG00000000127,ENSMUSG00000001034,ENSMUSG00000001642,ENSMUSG00000001786,ENSMUSG00000002342,ENSMUSG00000002983,ENSMUSG00000003849,ENSMUSG00000005312,ENSMUSG00000006345,ENSMUSG00000006494,ENSMUSG00000010086,ENSMUSG00000014776,ENSMUSG00000015149,ENSMUSG00000015522,ENSMUSG00000015656,ENSMUSG00000015839,ENSMUSG00000018411,ENSMUSG00000019889,ENSMUSG00000020063,ENSMUSG00000020111,…
GO:BP	Wnt signaling pathway	GO:0016055	1.07882e-07	6.96705	435	3387	103	27350	ENSMUSG00000000125,ENSMUSG00000001847,ENSMUSG00000003233,ENSMUSG00000003437,ENSMUSG00000003868,ENSMUSG00000004934,ENSMUSG00000005609,ENSMUSG00000006800,ENSMUSG00000008305,ENSMUSG00000008734,ENSMUSG00000011658,ENSMUSG00000014039,ENSMUSG00000014329,ENSMUSG00000018209,ENSMUSG00000018583,ENSMUSG00000019969,ENSMUSG00000020393,ENSMUSG00000020733,ENSMUSG00000020888,ENSMUSG00000021697,ENSMUSG00000021959,…
GO:BP	oligodendrocyte differentiation	GO:0048709	1.12819e-07	6.94762	121	3387	43	27350	ENSMUSG00000003458,ENSMUSG00000004788,ENSMUSG00000005103,ENSMUSG00000006782,ENSMUSG00000015149,ENSMUSG00000020774,ENSMUSG00000021573,ENSMUSG00000022425,ENSMUSG00000024176,ENSMUSG00000024810,ENSMUSG00000024985,ENSMUSG00000026435,ENSMUSG00000027303,ENSMUSG00000027375,ENSMUSG00000027434,ENSMUSG00000027858,ENSMUSG00000028683,ENSMUSG00000028800,ENSMUSG00000029388,ENSMUSG00000029838,ENSMUSG00000030400,…
GO:BP	response to insulin	GO:0032868	1.18467e-07	6.9264	280	3387	75	27350	ENSMUSG00000000127,ENSMUSG00000000708,ENSMUSG00000001280,ENSMUSG00000005533,ENSMUSG00000005534,ENSMUSG00000005886,ENSMUSG00000006127,ENSMUSG00000006728,ENSMUSG00000019577,ENSMUSG00000019970,ENSMUSG00000020038,ENSMUSG00000020063,ENSMUSG00000020263,ENSMUSG00000020538,ENSMUSG00000020671,ENSMUSG00000021546,ENSMUSG00000021552,ENSMUSG00000021594,ENSMUSG00000022111,ENSMUSG00000022546,ENSMUSG00000022672,…
GO:BP	regulation of RNA stability	GO:0043487	1.25896e-07	6.89999	168	3387	53	27350	ENSMUSG00000005682,ENSMUSG00000007670,ENSMUSG00000008301,ENSMUSG00000008393,ENSMUSG00000014907,ENSMUSG00000016528,ENSMUSG00000017478,ENSMUSG00000020515,ENSMUSG00000020680,ENSMUSG00000022283,ENSMUSG00000022323,ENSMUSG00000022685,ENSMUSG00000023495,ENSMUSG00000024290,ENSMUSG00000026942,ENSMUSG00000027201,ENSMUSG00000027300,ENSMUSG00000027680,ENSMUSG00000027714,ENSMUSG00000027752,ENSMUSG00000028114,…
GO:BP	embryo development ending in birth or egg hatching	GO:0009792	1.30511e-07	6.88435	811	3387	165	27350	ENSMUSG00000000149,ENSMUSG00000000751,ENSMUSG00000000902,ENSMUSG00000001017,ENSMUSG00000001036,ENSMUSG00000001052,ENSMUSG00000001280,ENSMUSG00000001521,ENSMUSG00000002102,ENSMUSG00000002210,ENSMUSG00000003233,ENSMUSG00000003402,ENSMUSG00000004846,ENSMUSG00000004931,ENSMUSG00000005566,ENSMUSG00000005609,ENSMUSG00000005899,ENSMUSG00000006127,ENSMUSG00000006800,ENSMUSG00000007659,ENSMUSG00000007880,…
GO:BP	protein localization to membrane	GO:0072657	1.34918e-07	6.86993	620	3387	134	27350	ENSMUSG00000001552,ENSMUSG00000001847,ENSMUSG00000002320,ENSMUSG00000004937,ENSMUSG00000005069,ENSMUSG00000006127,ENSMUSG00000006301,ENSMUSG00000007659,ENSMUSG00000008140,ENSMUSG00000011877,ENSMUSG00000013921,ENSMUSG00000015335,ENSMUSG00000015341,ENSMUSG00000015837,ENSMUSG00000015994,ENSMUSG00000018820,ENSMUSG00000019054,ENSMUSG00000019087,ENSMUSG00000019802,ENSMUSG00000020315,ENSMUSG00000020671,…
GO:BP	cellular component morphogenesis	GO:0032989	1.36313e-07	6.86546	824	3387	167	27350	ENSMUSG00000000120,ENSMUSG00000000125,ENSMUSG00000001627,ENSMUSG00000001847,ENSMUSG00000002546,ENSMUSG00000002812,ENSMUSG00000003070,ENSMUSG00000003534,ENSMUSG00000003934,ENSMUSG00000004151,ENSMUSG00000004530,ENSMUSG00000004788,ENSMUSG00000004798,ENSMUSG00000005103,ENSMUSG00000005533,ENSMUSG00000006651,ENSMUSG00000006699,ENSMUSG00000006782,ENSMUSG00000007122,ENSMUSG00000007659,ENSMUSG00000008575,…
GO:BP	membrane lipid metabolic process	GO:0006643	1.41207e-07	6.85014	193	3387	58	27350	ENSMUSG00000005899,ENSMUSG00000006390,ENSMUSG00000009905,ENSMUSG00000010607,ENSMUSG00000015714,ENSMUSG00000017707,ENSMUSG00000017721,ENSMUSG00000019822,ENSMUSG00000020097,ENSMUSG00000020620,ENSMUSG00000021003,ENSMUSG00000021036,ENSMUSG00000021054,ENSMUSG00000021468,ENSMUSG00000021696,ENSMUSG00000021703,ENSMUSG00000021770,ENSMUSG00000022425,ENSMUSG00000022453,ENSMUSG00000024687,ENSMUSG00000025232,…
GO:BP	establishment or maintenance of cell polarity	GO:0007163	1.58249e-07	6.80066	229	3387	65	27350	ENSMUSG00000000631,ENSMUSG00000001750,ENSMUSG00000001847,ENSMUSG00000002233,ENSMUSG00000004263,ENSMUSG00000005103,ENSMUSG00000005533,ENSMUSG00000006699,ENSMUSG00000007815,ENSMUSG00000008475,ENSMUSG00000017132,ENSMUSG00000020536,ENSMUSG00000020671,ENSMUSG00000020733,ENSMUSG00000020776,ENSMUSG00000021112,ENSMUSG00000021589,ENSMUSG00000021782,ENSMUSG00000021877,ENSMUSG00000022114,ENSMUSG00000022443,…
GO:BP	homeostatic process	GO:0042592	1.59591e-07	6.79699	1777	3387	311	27350	ENSMUSG00000000120,ENSMUSG00000000751,ENSMUSG00000000811,ENSMUSG00000000902,ENSMUSG00000001018,ENSMUSG00000001138,ENSMUSG00000001280,ENSMUSG00000001642,ENSMUSG00000001750,ENSMUSG00000001847,ENSMUSG00000002015,ENSMUSG00000002250,ENSMUSG00000002280,ENSMUSG00000003423,ENSMUSG00000003458,ENSMUSG00000003849,ENSMUSG00000004035,ENSMUSG00000004040,ENSMUSG00000004070,ENSMUSG00000004270,ENSMUSG00000004843,…
GO:BP	negative regulation of mRNA metabolic process	GO:1903312	1.66988e-07	6.77731	96	3387	37	27350	ENSMUSG00000004980,ENSMUSG00000005609,ENSMUSG00000006019,ENSMUSG00000015165,ENSMUSG00000016528,ENSMUSG00000020358,ENSMUSG00000020576,ENSMUSG00000020680,ENSMUSG00000021546,ENSMUSG00000022185,ENSMUSG00000022283,ENSMUSG00000024369,ENSMUSG00000026942,ENSMUSG00000028309,ENSMUSG00000028382,ENSMUSG00000028639,ENSMUSG00000028911,ENSMUSG00000029439,ENSMUSG00000029538,ENSMUSG00000030435,ENSMUSG00000030795,…
GO:BP	epigenetic regulation of gene expression	GO:0040029	1.67049e-07	6.77716	174	3387	54	27350	ENSMUSG00000000085,ENSMUSG00000005566,ENSMUSG00000005609,ENSMUSG00000005698,ENSMUSG00000006920,ENSMUSG00000008855,ENSMUSG00000008958,ENSMUSG00000016559,ENSMUSG00000017264,ENSMUSG00000020063,ENSMUSG00000020525,ENSMUSG00000020661,ENSMUSG00000021144,ENSMUSG00000022160,ENSMUSG00000023018,ENSMUSG00000023977,ENSMUSG00000024182,ENSMUSG00000024431,ENSMUSG00000024513,ENSMUSG00000026739,ENSMUSG00000028800,…
GO:BP	membrane lipid biosynthetic process	GO:0046467	1.68473e-07	6.77347	136	3387	46	27350	ENSMUSG00000005899,ENSMUSG00000006390,ENSMUSG00000009905,ENSMUSG00000010607,ENSMUSG00000015714,ENSMUSG00000017721,ENSMUSG00000019822,ENSMUSG00000020620,ENSMUSG00000021036,ENSMUSG00000021468,ENSMUSG00000021696,ENSMUSG00000021770,ENSMUSG00000024687,ENSMUSG00000025353,ENSMUSG00000025425,ENSMUSG00000025544,ENSMUSG00000025728,ENSMUSG00000026097,ENSMUSG00000026944,ENSMUSG00000028048,ENSMUSG00000029468,…
GO:BP	negative regulation of programmed cell death	GO:0043069	1.71202e-07	6.76649	1063	3387	204	27350	ENSMUSG00000000001,ENSMUSG00000000120,ENSMUSG00000000631,ENSMUSG00000000915,ENSMUSG00000001034,ENSMUSG00000001642,ENSMUSG00000002250,ENSMUSG00000002342,ENSMUSG00000003031,ENSMUSG00000003190,ENSMUSG00000003423,ENSMUSG00000003604,ENSMUSG00000003849,ENSMUSG00000004535,ENSMUSG00000005514,ENSMUSG00000005533,ENSMUSG00000005656,ENSMUSG00000006301,ENSMUSG00000006906,ENSMUSG00000007659,ENSMUSG00000007815,…
GO:BP	carboxylic acid catabolic process	GO:0046395	1.72554e-07	6.76307	245	3387	68	27350	ENSMUSG00000000340,ENSMUSG00000002250,ENSMUSG00000003123,ENSMUSG00000003809,ENSMUSG00000004610,ENSMUSG00000005069,ENSMUSG00000006378,ENSMUSG00000007039,ENSMUSG00000015806,ENSMUSG00000018574,ENSMUSG00000019806,ENSMUSG00000020087,ENSMUSG00000020256,ENSMUSG00000020534,ENSMUSG00000020840,ENSMUSG00000021033,ENSMUSG00000021226,ENSMUSG00000021238,ENSMUSG00000021240,ENSMUSG00000021646,ENSMUSG00000021884,…
GO:BP	response to unfolded protein	GO:0006986	1.78234e-07	6.74901	118	3387	42	27350	ENSMUSG00000002307,ENSMUSG00000008429,ENSMUSG00000009092,ENSMUSG00000015461,ENSMUSG00000015656,ENSMUSG00000015839,ENSMUSG00000018442,ENSMUSG00000018669,ENSMUSG00000022136,ENSMUSG00000022365,ENSMUSG00000023010,ENSMUSG00000025873,ENSMUSG00000026142,ENSMUSG00000026663,ENSMUSG00000026672,ENSMUSG00000026864,ENSMUSG00000027540,ENSMUSG00000027808,ENSMUSG00000027938,ENSMUSG00000028343,ENSMUSG00000028466,…
GO:BP	secondary alcohol metabolic process	GO:1902652	1.79391e-07	6.7462	155	3387	50	27350	ENSMUSG00000001467,ENSMUSG00000002279,ENSMUSG00000003123,ENSMUSG00000003585,ENSMUSG00000004270,ENSMUSG00000004880,ENSMUSG00000005514,ENSMUSG00000006517,ENSMUSG00000018574,ENSMUSG00000018861,ENSMUSG00000020538,ENSMUSG00000021242,ENSMUSG00000021273,ENSMUSG00000021670,ENSMUSG00000022351,ENSMUSG00000022463,ENSMUSG00000022892,ENSMUSG00000023963,ENSMUSG00000024030,ENSMUSG00000024413,ENSMUSG00000024924,…
GO:BP	response to peptide hormone	GO:0043434	1.79909e-07	6.74495	456	3387	106	27350	ENSMUSG00000000127,ENSMUSG00000000708,ENSMUSG00000001280,ENSMUSG00000001847,ENSMUSG00000003031,ENSMUSG00000004040,ENSMUSG00000004788,ENSMUSG00000005514,ENSMUSG00000005533,ENSMUSG00000005534,ENSMUSG00000005886,ENSMUSG00000006127,ENSMUSG00000006728,ENSMUSG00000015839,ENSMUSG00000015889,ENSMUSG00000019577,ENSMUSG00000019970,ENSMUSG00000020038,ENSMUSG00000020063,ENSMUSG00000020263,ENSMUSG00000020538,…
GO:BP	cellular response to peptide hormone stimulus	GO:0071375	2.03058e-07	6.69238	321	3387	82	27350	ENSMUSG00000000127,ENSMUSG00000000708,ENSMUSG00000001280,ENSMUSG00000001847,ENSMUSG00000004040,ENSMUSG00000005514,ENSMUSG00000005533,ENSMUSG00000005534,ENSMUSG00000005886,ENSMUSG00000006127,ENSMUSG00000006728,ENSMUSG00000015839,ENSMUSG00000019577,ENSMUSG00000019970,ENSMUSG00000020063,ENSMUSG00000020263,ENSMUSG00000020538,ENSMUSG00000020671,ENSMUSG00000020689,ENSMUSG00000021546,ENSMUSG00000021552,…
GO:BP	regulation of peptidyl-lysine acetylation	GO:2000756	2.09972e-07	6.67784	80	3387	33	27350	ENSMUSG00000000902,ENSMUSG00000003423,ENSMUSG00000003868,ENSMUSG00000005698,ENSMUSG00000018651,ENSMUSG00000020063,ENSMUSG00000020075,ENSMUSG00000020231,ENSMUSG00000021180,ENSMUSG00000021377,ENSMUSG00000022394,ENSMUSG00000022892,ENSMUSG00000023026,ENSMUSG00000023994,ENSMUSG00000024384,ENSMUSG00000030087,ENSMUSG00000030314,ENSMUSG00000031660,ENSMUSG00000031715,ENSMUSG00000032633,ENSMUSG00000034341,…
GO:BP	positive regulation of cellular component biogenesis	GO:0044089	2.169e-07	6.66374	522	3387	117	27350	ENSMUSG00000000127,ENSMUSG00000000915,ENSMUSG00000001847,ENSMUSG00000002017,ENSMUSG00000002233,ENSMUSG00000002365,ENSMUSG00000002968,ENSMUSG00000003031,ENSMUSG00000003423,ENSMUSG00000003549,ENSMUSG00000005566,ENSMUSG00000005682,ENSMUSG00000006699,ENSMUSG00000007815,ENSMUSG00000008859,ENSMUSG00000009073,ENSMUSG00000010051,ENSMUSG00000011658,ENSMUSG00000011877,ENSMUSG00000014846,ENSMUSG00000018293,…
GO:BP	negative regulation of molecular function	GO:0044092	2.32319e-07	6.63392	1158	3387	218	27350	ENSMUSG00000000708,ENSMUSG00000001786,ENSMUSG00000002658,ENSMUSG00000002870,ENSMUSG00000003031,ENSMUSG00000003190,ENSMUSG00000003421,ENSMUSG00000003423,ENSMUSG00000003518,ENSMUSG00000003849,ENSMUSG00000004035,ENSMUSG00000004530,ENSMUSG00000004535,ENSMUSG00000004931,ENSMUSG00000004934,ENSMUSG00000005312,ENSMUSG00000005514,ENSMUSG00000005534,ENSMUSG00000005718,ENSMUSG00000006127,ENSMUSG00000006398,…
GO:BP	nucleotide metabolic process	GO:0009117	2.49582e-07	6.60279	589	3387	128	27350	ENSMUSG00000000001,ENSMUSG00000001755,ENSMUSG00000002326,ENSMUSG00000003809,ENSMUSG00000003849,ENSMUSG00000004040,ENSMUSG00000004768,ENSMUSG00000005534,ENSMUSG00000005949,ENSMUSG00000006390,ENSMUSG00000006494,ENSMUSG00000006517,ENSMUSG00000006542,ENSMUSG00000006782,ENSMUSG00000007659,ENSMUSG00000007815,ENSMUSG00000009995,ENSMUSG00000011148,ENSMUSG00000011877,ENSMUSG00000013629,ENSMUSG00000014554,…
GO:BP	protein exit from endoplasmic reticulum	GO:0032527	2.5101e-07	6.60031	43	3387	23	27350	ENSMUSG00000002015,ENSMUSG00000005262,ENSMUSG00000009092,ENSMUSG00000018442,ENSMUSG00000019188,ENSMUSG00000020048,ENSMUSG00000020964,ENSMUSG00000021275,ENSMUSG00000022365,ENSMUSG00000024807,ENSMUSG00000025873,ENSMUSG00000026142,ENSMUSG00000028452,ENSMUSG00000030104,ENSMUSG00000030298,ENSMUSG00000037706,ENSMUSG00000038312,ENSMUSG00000039703,ENSMUSG00000040462,ENSMUSG00000041765,ENSMUSG00000045294,…
GO:BP	negative regulation of protein phosphorylation	GO:0001933	2.56665e-07	6.59063	339	3387	85	27350	ENSMUSG00000000708,ENSMUSG00000001785,ENSMUSG00000001786,ENSMUSG00000003031,ENSMUSG00000003518,ENSMUSG00000004530,ENSMUSG00000005534,ENSMUSG00000005718,ENSMUSG00000006127,ENSMUSG00000009073,ENSMUSG00000011096,ENSMUSG00000015149,ENSMUSG00000015202,ENSMUSG00000017734,ENSMUSG00000018669,ENSMUSG00000019969,ENSMUSG00000020063,ENSMUSG00000020108,ENSMUSG00000020227,ENSMUSG00000021070,ENSMUSG00000021451,…
GO:BP	regulation of organelle assembly	GO:1902115	2.6106e-07	6.58326	216	3387	62	27350	ENSMUSG00000000708,ENSMUSG00000000743,ENSMUSG00000004843,ENSMUSG00000005682,ENSMUSG00000006456,ENSMUSG00000007815,ENSMUSG00000011658,ENSMUSG00000011832,ENSMUSG00000015478,ENSMUSG00000018583,ENSMUSG00000022514,ENSMUSG00000022604,ENSMUSG00000022663,ENSMUSG00000022808,ENSMUSG00000024169,ENSMUSG00000025417,ENSMUSG00000026504,ENSMUSG00000026718,ENSMUSG00000026737,ENSMUSG00000026790,ENSMUSG00000026879,…
GO:BP	G1/S transition of mitotic cell cycle	GO:0000082	3.12313e-07	6.50541	222	3387	63	27350	ENSMUSG00000000902,ENSMUSG00000001786,ENSMUSG00000003031,ENSMUSG00000006728,ENSMUSG00000007880,ENSMUSG00000010051,ENSMUSG00000015656,ENSMUSG00000020167,ENSMUSG00000020263,ENSMUSG00000020653,ENSMUSG00000021103,ENSMUSG00000021959,ENSMUSG00000022369,ENSMUSG00000022672,ENSMUSG00000022770,ENSMUSG00000022893,ENSMUSG00000023018,ENSMUSG00000023067,ENSMUSG00000024826,ENSMUSG00000025612,ENSMUSG00000025809,…
GO:BP	nucleoside phosphate metabolic process	GO:0006753	3.13155e-07	6.50424	597	3387	129	27350	ENSMUSG00000000001,ENSMUSG00000001755,ENSMUSG00000002326,ENSMUSG00000003809,ENSMUSG00000003849,ENSMUSG00000004040,ENSMUSG00000004768,ENSMUSG00000005534,ENSMUSG00000005949,ENSMUSG00000006390,ENSMUSG00000006494,ENSMUSG00000006517,ENSMUSG00000006542,ENSMUSG00000006782,ENSMUSG00000007659,ENSMUSG00000007815,ENSMUSG00000009995,ENSMUSG00000011148,ENSMUSG00000011877,ENSMUSG00000013629,ENSMUSG00000014554,…
GO:BP	anatomical structure formation involved in morphogenesis	GO:0048646	3.23213e-07	6.49051	1195	3387	223	27350	ENSMUSG00000000120,ENSMUSG00000000125,ENSMUSG00000001034,ENSMUSG00000001036,ENSMUSG00000001052,ENSMUSG00000001280,ENSMUSG00000001521,ENSMUSG00000001552,ENSMUSG00000001750,ENSMUSG00000001911,ENSMUSG00000002812,ENSMUSG00000003154,ENSMUSG00000003233,ENSMUSG00000003437,ENSMUSG00000003549,ENSMUSG00000004040,ENSMUSG00000005103,ENSMUSG00000005609,ENSMUSG00000006699,ENSMUSG00000007122,ENSMUSG00000007815,…
GO:BP	positive regulation of response to DNA damage stimulus	GO:2001022	3.26279e-07	6.48641	167	3387	52	27350	ENSMUSG00000000902,ENSMUSG00000002342,ENSMUSG00000002833,ENSMUSG00000002963,ENSMUSG00000003868,ENSMUSG00000004934,ENSMUSG00000005566,ENSMUSG00000006335,ENSMUSG00000007880,ENSMUSG00000008958,ENSMUSG00000009640,ENSMUSG00000020063,ENSMUSG00000020482,ENSMUSG00000020719,ENSMUSG00000021264,ENSMUSG00000022672,ENSMUSG00000023018,ENSMUSG00000024824,ENSMUSG00000024826,ENSMUSG00000026932,ENSMUSG00000027342,…
GO:BP	regulation of ubiquitin-dependent protein catabolic process	GO:2000058	3.26279e-07	6.48641	167	3387	52	27350	ENSMUSG00000000149,ENSMUSG00000002015,ENSMUSG00000004937,ENSMUSG00000005312,ENSMUSG00000006398,ENSMUSG00000014668,ENSMUSG00000015149,ENSMUSG00000018567,ENSMUSG00000019433,ENSMUSG00000019969,ENSMUSG00000020642,ENSMUSG00000021501,ENSMUSG00000022280,ENSMUSG00000022472,ENSMUSG00000022607,ENSMUSG00000023944,ENSMUSG00000024182,ENSMUSG00000024219,ENSMUSG00000024392,ENSMUSG00000024576,ENSMUSG00000024810,…
GO:BP	cytokinesis	GO:0000910	3.46808e-07	6.45991	182	3387	55	27350	ENSMUSG00000000486,ENSMUSG00000000743,ENSMUSG00000002233,ENSMUSG00000002365,ENSMUSG00000004591,ENSMUSG00000004843,ENSMUSG00000005533,ENSMUSG00000006699,ENSMUSG00000006906,ENSMUSG00000007659,ENSMUSG00000007815,ENSMUSG00000011877,ENSMUSG00000018398,ENSMUSG00000019433,ENSMUSG00000020315,ENSMUSG00000020486,ENSMUSG00000021375,ENSMUSG00000022089,ENSMUSG00000022350,ENSMUSG00000022443,ENSMUSG00000024068,…
GO:BP	cellular response to hormone stimulus	GO:0032870	3.65516e-07	6.43709	641	3387	136	27350	ENSMUSG00000000127,ENSMUSG00000000708,ENSMUSG00000001280,ENSMUSG00000001847,ENSMUSG00000002250,ENSMUSG00000002307,ENSMUSG00000003814,ENSMUSG00000004040,ENSMUSG00000005514,ENSMUSG00000005533,ENSMUSG00000005534,ENSMUSG00000005718,ENSMUSG00000005886,ENSMUSG00000006127,ENSMUSG00000006728,ENSMUSG00000007815,ENSMUSG00000007880,ENSMUSG00000015839,ENSMUSG00000018796,ENSMUSG00000019577,ENSMUSG00000019768,…
GO:BP	nucleus organization	GO:0006997	3.76333e-07	6.42443	125	3387	43	27350	ENSMUSG00000000743,ENSMUSG00000002625,ENSMUSG00000004843,ENSMUSG00000016559,ENSMUSG00000019873,ENSMUSG00000020063,ENSMUSG00000020430,ENSMUSG00000020458,ENSMUSG00000024068,ENSMUSG00000024381,ENSMUSG00000024590,ENSMUSG00000024949,ENSMUSG00000026466,ENSMUSG00000026491,ENSMUSG00000026848,ENSMUSG00000027395,ENSMUSG00000028063,ENSMUSG00000028419,ENSMUSG00000028614,ENSMUSG00000029501,ENSMUSG00000030059,…
GO:BP	nucleobase-containing compound transport	GO:0015931	3.83201e-07	6.41657	223	3387	63	27350	ENSMUSG00000001017,ENSMUSG00000001440,ENSMUSG00000001855,ENSMUSG00000002346,ENSMUSG00000002625,ENSMUSG00000004980,ENSMUSG00000007670,ENSMUSG00000008301,ENSMUSG00000015023,ENSMUSG00000018411,ENSMUSG00000019432,ENSMUSG00000020100,ENSMUSG00000020739,ENSMUSG00000020783,ENSMUSG00000020873,ENSMUSG00000021179,ENSMUSG00000021537,ENSMUSG00000022602,ENSMUSG00000022664,ENSMUSG00000022774,ENSMUSG00000024384,…
GO:BP	Golgi organization	GO:0007030	3.8849e-07	6.41062	139	3387	46	27350	ENSMUSG00000000631,ENSMUSG00000002546,ENSMUSG00000004394,ENSMUSG00000006699,ENSMUSG00000012296,ENSMUSG00000014550,ENSMUSG00000014867,ENSMUSG00000018171,ENSMUSG00000021115,ENSMUSG00000021188,ENSMUSG00000021192,ENSMUSG00000021248,ENSMUSG00000021484,ENSMUSG00000024487,ENSMUSG00000024576,ENSMUSG00000024759,ENSMUSG00000025162,ENSMUSG00000026470,ENSMUSG00000026577,ENSMUSG00000026672,ENSMUSG00000027739,…
GO:BP	organic acid biosynthetic process	GO:0016053	3.92217e-07	6.40647	303	3387	78	27350	ENSMUSG00000004035,ENSMUSG00000004846,ENSMUSG00000005320,ENSMUSG00000006345,ENSMUSG00000006390,ENSMUSG00000006542,ENSMUSG00000008035,ENSMUSG00000010175,ENSMUSG00000010911,ENSMUSG00000013629,ENSMUSG00000015090,ENSMUSG00000015889,ENSMUSG00000018574,ENSMUSG00000019577,ENSMUSG00000020063,ENSMUSG00000020150,ENSMUSG00000020532,ENSMUSG00000020534,ENSMUSG00000020538,ENSMUSG00000020629,ENSMUSG00000021048,…
GO:BP	regulation of telomere maintenance	GO:0032204	4.05108e-07	6.39243	90	3387	35	27350	ENSMUSG00000001416,ENSMUSG00000002963,ENSMUSG00000003549,ENSMUSG00000003868,ENSMUSG00000004980,ENSMUSG00000006335,ENSMUSG00000014907,ENSMUSG00000017264,ENSMUSG00000020778,ENSMUSG00000021264,ENSMUSG00000021958,ENSMUSG00000021972,ENSMUSG00000022184,ENSMUSG00000022685,ENSMUSG00000024174,ENSMUSG00000024811,ENSMUSG00000026393,ENSMUSG00000026778,ENSMUSG00000027671,ENSMUSG00000028063,ENSMUSG00000030007,…
GO:BP	regulation of proteolysis involved in protein catabolic process	GO:1903050	4.69355e-07	6.3285	224	3387	63	27350	ENSMUSG00000000149,ENSMUSG00000002015,ENSMUSG00000002102,ENSMUSG00000004937,ENSMUSG00000005312,ENSMUSG00000006398,ENSMUSG00000013858,ENSMUSG00000014668,ENSMUSG00000015149,ENSMUSG00000018567,ENSMUSG00000019433,ENSMUSG00000019969,ENSMUSG00000020642,ENSMUSG00000021501,ENSMUSG00000022280,ENSMUSG00000022472,ENSMUSG00000022607,ENSMUSG00000022867,ENSMUSG00000023944,ENSMUSG00000024182,ENSMUSG00000024219,…
GO:BP	lipid modification	GO:0030258	4.69355e-07	6.3285	224	3387	63	27350	ENSMUSG00000002250,ENSMUSG00000003809,ENSMUSG00000004270,ENSMUSG00000004610,ENSMUSG00000005069,ENSMUSG00000005514,ENSMUSG00000006127,ENSMUSG00000018574,ENSMUSG00000019577,ENSMUSG00000020087,ENSMUSG00000020256,ENSMUSG00000020263,ENSMUSG00000021054,ENSMUSG00000021240,ENSMUSG00000021884,ENSMUSG00000022548,ENSMUSG00000022853,ENSMUSG00000023805,ENSMUSG00000024132,ENSMUSG00000024507,ENSMUSG00000025260,…
GO:BP	regulation of cell growth	GO:0001558	5.04779e-07	6.2969	452	3387	104	27350	ENSMUSG00000000125,ENSMUSG00000000148,ENSMUSG00000001627,ENSMUSG00000002250,ENSMUSG00000002833,ENSMUSG00000003031,ENSMUSG00000003534,ENSMUSG00000004788,ENSMUSG00000004798,ENSMUSG00000006699,ENSMUSG00000007815,ENSMUSG00000009073,ENSMUSG00000010051,ENSMUSG00000016559,ENSMUSG00000018238,ENSMUSG00000018411,ENSMUSG00000018442,ENSMUSG00000018820,ENSMUSG00000019432,ENSMUSG00000019647,ENSMUSG00000019970,…
GO:BP	glial cell development	GO:0021782	5.20307e-07	6.28374	117	3387	41	27350	ENSMUSG00000003458,ENSMUSG00000004788,ENSMUSG00000005125,ENSMUSG00000015149,ENSMUSG00000019969,ENSMUSG00000020758,ENSMUSG00000020774,ENSMUSG00000021112,ENSMUSG00000021573,ENSMUSG00000022892,ENSMUSG00000024985,ENSMUSG00000025812,ENSMUSG00000027375,ENSMUSG00000027434,ENSMUSG00000027858,ENSMUSG00000028683,ENSMUSG00000029388,ENSMUSG00000030400,ENSMUSG00000030890,ENSMUSG00000031425,ENSMUSG00000032193,…
GO:BP	chordate embryonic development	GO:0043009	5.41041e-07	6.26677	794	3387	160	27350	ENSMUSG00000000149,ENSMUSG00000000751,ENSMUSG00000000902,ENSMUSG00000001017,ENSMUSG00000001036,ENSMUSG00000001052,ENSMUSG00000001280,ENSMUSG00000001521,ENSMUSG00000002102,ENSMUSG00000002210,ENSMUSG00000003233,ENSMUSG00000003402,ENSMUSG00000004846,ENSMUSG00000004931,ENSMUSG00000005566,ENSMUSG00000005609,ENSMUSG00000005899,ENSMUSG00000006127,ENSMUSG00000006800,ENSMUSG00000007659,ENSMUSG00000007880,…
GO:BP	positive regulation of multicellular organismal process	GO:0051240	5.44124e-07	6.2643	1659	3387	291	27350	ENSMUSG00000000120,ENSMUSG00000000125,ENSMUSG00000000776,ENSMUSG00000000791,ENSMUSG00000000902,ENSMUSG00000001280,ENSMUSG00000001552,ENSMUSG00000002546,ENSMUSG00000002897,ENSMUSG00000003184,ENSMUSG00000004040,ENSMUSG00000004270,ENSMUSG00000004788,ENSMUSG00000005069,ENSMUSG00000005514,ENSMUSG00000005886,ENSMUSG00000006127,ENSMUSG00000006800,ENSMUSG00000007815,ENSMUSG00000007880,ENSMUSG00000008140,…
GO:BP	positive regulation of DNA repair	GO:0045739	5.60963e-07	6.25107	131	3387	44	27350	ENSMUSG00000000902,ENSMUSG00000002342,ENSMUSG00000002833,ENSMUSG00000002963,ENSMUSG00000003868,ENSMUSG00000004934,ENSMUSG00000005566,ENSMUSG00000006335,ENSMUSG00000007880,ENSMUSG00000008958,ENSMUSG00000009640,ENSMUSG00000020063,ENSMUSG00000020482,ENSMUSG00000021264,ENSMUSG00000022672,ENSMUSG00000023018,ENSMUSG00000024826,ENSMUSG00000027342,ENSMUSG00000027671,ENSMUSG00000029003,ENSMUSG00000029438,…
GO:BP	cellular component assembly	GO:0022607	5.6354e-07	6.24907	4029	3387	623	27350	ENSMUSG00000000028,ENSMUSG00000000127,ENSMUSG00000000486,ENSMUSG00000000561,ENSMUSG00000000605,ENSMUSG00000000708,ENSMUSG00000000743,ENSMUSG00000000902,ENSMUSG00000000915,ENSMUSG00000001151,ENSMUSG00000001416,ENSMUSG00000001440,ENSMUSG00000001552,ENSMUSG00000001750,ENSMUSG00000001767,ENSMUSG00000001847,ENSMUSG00000001864,ENSMUSG00000001918,ENSMUSG00000002017,ENSMUSG00000002043,ENSMUSG00000002129,…
GO:BP	negative regulation of apoptotic process	GO:0043066	6.62055e-07	6.17911	1040	3387	198	27350	ENSMUSG00000000001,ENSMUSG00000000120,ENSMUSG00000000631,ENSMUSG00000000915,ENSMUSG00000001034,ENSMUSG00000001642,ENSMUSG00000002250,ENSMUSG00000002342,ENSMUSG00000003031,ENSMUSG00000003190,ENSMUSG00000003423,ENSMUSG00000003604,ENSMUSG00000003849,ENSMUSG00000004535,ENSMUSG00000005514,ENSMUSG00000005533,ENSMUSG00000005656,ENSMUSG00000006301,ENSMUSG00000006906,ENSMUSG00000007659,ENSMUSG00000007815,…
GO:BP	small molecule catabolic process	GO:0044282	6.68476e-07	6.17491	379	3387	91	27350	ENSMUSG00000000340,ENSMUSG00000002250,ENSMUSG00000003123,ENSMUSG00000003809,ENSMUSG00000004610,ENSMUSG00000005069,ENSMUSG00000006127,ENSMUSG00000006378,ENSMUSG00000007039,ENSMUSG00000015806,ENSMUSG00000017697,ENSMUSG00000018574,ENSMUSG00000019806,ENSMUSG00000020087,ENSMUSG00000020256,ENSMUSG00000020534,ENSMUSG00000020766,ENSMUSG00000020840,ENSMUSG00000021033,ENSMUSG00000021226,ENSMUSG00000021238,…
GO:BP	carboxylic acid biosynthetic process	GO:0046394	7.04196e-07	6.15231	301	3387	77	27350	ENSMUSG00000004035,ENSMUSG00000004846,ENSMUSG00000005320,ENSMUSG00000006345,ENSMUSG00000006390,ENSMUSG00000006542,ENSMUSG00000008035,ENSMUSG00000010175,ENSMUSG00000010911,ENSMUSG00000013629,ENSMUSG00000015090,ENSMUSG00000015889,ENSMUSG00000018574,ENSMUSG00000019577,ENSMUSG00000020063,ENSMUSG00000020150,ENSMUSG00000020532,ENSMUSG00000020534,ENSMUSG00000020538,ENSMUSG00000020629,ENSMUSG00000021048,…
GO:BP	membrane protein ectodomain proteolysis	GO:0006509	8.37932e-07	6.07679	45	3387	23	27350	ENSMUSG00000002365,ENSMUSG00000003458,ENSMUSG00000010609,ENSMUSG00000011256,ENSMUSG00000015750,ENSMUSG00000019969,ENSMUSG00000022443,ENSMUSG00000022892,ENSMUSG00000026778,ENSMUSG00000027257,ENSMUSG00000027366,ENSMUSG00000028082,ENSMUSG00000029468,ENSMUSG00000031555,ENSMUSG00000032086,ENSMUSG00000032733,ENSMUSG00000035206,ENSMUSG00000036835,ENSMUSG00000040605,ENSMUSG00000052593,ENSMUSG00000053510,…
GO:BP	DNA biosynthetic process	GO:0071897	8.39415e-07	6.07602	196	3387	57	27350	ENSMUSG00000000751,ENSMUSG00000001416,ENSMUSG00000002963,ENSMUSG00000004980,ENSMUSG00000005320,ENSMUSG00000006678,ENSMUSG00000014907,ENSMUSG00000017264,ENSMUSG00000019432,ENSMUSG00000020063,ENSMUSG00000020471,ENSMUSG00000020697,ENSMUSG00000020778,ENSMUSG00000021958,ENSMUSG00000021972,ENSMUSG00000022184,ENSMUSG00000022292,ENSMUSG00000022685,ENSMUSG00000022881,ENSMUSG00000023067,ENSMUSG00000023104,…
GO:BP	cell-substrate adhesion	GO:0031589	9.04919e-07	6.04339	364	3387	88	27350	ENSMUSG00000000127,ENSMUSG00000001552,ENSMUSG00000001847,ENSMUSG00000002250,ENSMUSG00000003518,ENSMUSG00000003534,ENSMUSG00000003814,ENSMUSG00000004530,ENSMUSG00000005397,ENSMUSG00000006699,ENSMUSG00000007815,ENSMUSG00000014599,ENSMUSG00000018209,ENSMUSG00000019889,ENSMUSG00000020689,ENSMUSG00000020758,ENSMUSG00000020827,ENSMUSG00000021189,ENSMUSG00000022091,ENSMUSG00000022425,ENSMUSG00000022548,…
GO:BP	DNA strand elongation	GO:0022616	9.5993e-07	6.01776	32	3387	19	27350	ENSMUSG00000003868,ENSMUSG00000006335,ENSMUSG00000006678,ENSMUSG00000020471,ENSMUSG00000021264,ENSMUSG00000022673,ENSMUSG00000024174,ENSMUSG00000026434,ENSMUSG00000027342,ENSMUSG00000027454,ENSMUSG00000027671,ENSMUSG00000027845,ENSMUSG00000029730,ENSMUSG00000030034,ENSMUSG00000037570,ENSMUSG00000037761,ENSMUSG00000040865,ENSMUSG00000041859,ENSMUSG00000047989
GO:BP	regulation of mRNA processing	GO:0050684	9.67724e-07	6.01425	152	3387	48	27350	ENSMUSG00000000561,ENSMUSG00000002524,ENSMUSG00000003437,ENSMUSG00000004980,ENSMUSG00000005609,ENSMUSG00000015165,ENSMUSG00000015656,ENSMUSG00000020719,ENSMUSG00000021039,ENSMUSG00000021546,ENSMUSG00000022139,ENSMUSG00000022185,ENSMUSG00000022774,ENSMUSG00000024369,ENSMUSG00000024384,ENSMUSG00000024949,ENSMUSG00000025580,ENSMUSG00000025586,ENSMUSG00000026234,ENSMUSG00000027551,ENSMUSG00000027680,…
GO:BP	DNA-templated DNA replication	GO:0006261	1.18937e-06	5.92468	148	3387	47	27350	ENSMUSG00000000028,ENSMUSG00000000751,ENSMUSG00000002870,ENSMUSG00000005410,ENSMUSG00000006678,ENSMUSG00000006715,ENSMUSG00000020075,ENSMUSG00000020471,ENSMUSG00000020697,ENSMUSG00000020752,ENSMUSG00000022292,ENSMUSG00000022673,ENSMUSG00000022881,ENSMUSG00000023104,ENSMUSG00000024050,ENSMUSG00000024833,ENSMUSG00000024906,ENSMUSG00000025134,ENSMUSG00000025138,ENSMUSG00000025209,ENSMUSG00000025395,…
GO:BP	regulation of developmental growth	GO:0048638	1.27071e-06	5.89595	372	3387	89	27350	ENSMUSG00000000125,ENSMUSG00000001627,ENSMUSG00000002250,ENSMUSG00000003031,ENSMUSG00000004040,ENSMUSG00000004788,ENSMUSG00000004798,ENSMUSG00000005069,ENSMUSG00000005534,ENSMUSG00000006728,ENSMUSG00000010175,ENSMUSG00000014599,ENSMUSG00000018209,ENSMUSG00000018411,ENSMUSG00000018820,ENSMUSG00000019432,ENSMUSG00000019647,ENSMUSG00000020063,ENSMUSG00000020097,ENSMUSG00000020132,ENSMUSG00000020150,…
GO:BP	nucleic acid transport	GO:0050657	1.31625e-06	5.88066	163	3387	50	27350	ENSMUSG00000001017,ENSMUSG00000001440,ENSMUSG00000001855,ENSMUSG00000002625,ENSMUSG00000004980,ENSMUSG00000007670,ENSMUSG00000008301,ENSMUSG00000015023,ENSMUSG00000018411,ENSMUSG00000019432,ENSMUSG00000020739,ENSMUSG00000020783,ENSMUSG00000021179,ENSMUSG00000021537,ENSMUSG00000022602,ENSMUSG00000022774,ENSMUSG00000024384,ENSMUSG00000025134,ENSMUSG00000025580,ENSMUSG00000025586,ENSMUSG00000025978,…
GO:BP	RNA transport	GO:0050658	1.31625e-06	5.88066	163	3387	50	27350	ENSMUSG00000001017,ENSMUSG00000001440,ENSMUSG00000001855,ENSMUSG00000002625,ENSMUSG00000004980,ENSMUSG00000007670,ENSMUSG00000008301,ENSMUSG00000015023,ENSMUSG00000018411,ENSMUSG00000019432,ENSMUSG00000020739,ENSMUSG00000020783,ENSMUSG00000021179,ENSMUSG00000021537,ENSMUSG00000022602,ENSMUSG00000022774,ENSMUSG00000024384,ENSMUSG00000025134,ENSMUSG00000025580,ENSMUSG00000025586,ENSMUSG00000025978,…
GO:BP	small GTPase mediated signal transduction	GO:0007264	1.31828e-06	5.87999	430	3387	99	27350	ENSMUSG00000000120,ENSMUSG00000000149,ENSMUSG00000001440,ENSMUSG00000001847,ENSMUSG00000002233,ENSMUSG00000002496,ENSMUSG00000003269,ENSMUSG00000004633,ENSMUSG00000004677,ENSMUSG00000005566,ENSMUSG00000006699,ENSMUSG00000006906,ENSMUSG00000007815,ENSMUSG00000008859,ENSMUSG00000010067,ENSMUSG00000011877,ENSMUSG00000014599,ENSMUSG00000016128,ENSMUSG00000017132,ENSMUSG00000018567,ENSMUSG00000019478,…
GO:BP	cellular amino acid metabolic process	GO:0006520	1.42972e-06	5.84475	267	3387	70	27350	ENSMUSG00000000340,ENSMUSG00000003809,ENSMUSG00000004610,ENSMUSG00000004846,ENSMUSG00000006345,ENSMUSG00000006378,ENSMUSG00000007039,ENSMUSG00000009566,ENSMUSG00000010911,ENSMUSG00000011148,ENSMUSG00000013629,ENSMUSG00000015806,ENSMUSG00000018995,ENSMUSG00000020150,ENSMUSG00000020182,ENSMUSG00000020534,ENSMUSG00000020629,ENSMUSG00000020840,ENSMUSG00000020899,ENSMUSG00000021033,ENSMUSG00000021048,…
GO:BP	cell morphogenesis involved in neuron differentiation	GO:0048667	1.4618e-06	5.83511	623	3387	131	27350	ENSMUSG00000000120,ENSMUSG00000000125,ENSMUSG00000001052,ENSMUSG00000001627,ENSMUSG00000001847,ENSMUSG00000002546,ENSMUSG00000003070,ENSMUSG00000003934,ENSMUSG00000004151,ENSMUSG00000004788,ENSMUSG00000004798,ENSMUSG00000005533,ENSMUSG00000006651,ENSMUSG00000006699,ENSMUSG00000006782,ENSMUSG00000008575,ENSMUSG00000017485,ENSMUSG00000018411,ENSMUSG00000018820,ENSMUSG00000019647,ENSMUSG00000019969,…
GO:BP	alcohol biosynthetic process	GO:0046165	1.53025e-06	5.81524	149	3387	47	27350	ENSMUSG00000001467,ENSMUSG00000001642,ENSMUSG00000003585,ENSMUSG00000003752,ENSMUSG00000004270,ENSMUSG00000004880,ENSMUSG00000005514,ENSMUSG00000006517,ENSMUSG00000015806,ENSMUSG00000016933,ENSMUSG00000020538,ENSMUSG00000021036,ENSMUSG00000021273,ENSMUSG00000021385,ENSMUSG00000021468,ENSMUSG00000021670,ENSMUSG00000021707,ENSMUSG00000022463,ENSMUSG00000022843,ENSMUSG00000024030,ENSMUSG00000026170,…
GO:BP	steroid metabolic process	GO:0008202	1.53202e-06	5.81474	328	3387	81	27350	ENSMUSG00000001467,ENSMUSG00000002279,ENSMUSG00000003123,ENSMUSG00000003585,ENSMUSG00000004270,ENSMUSG00000004880,ENSMUSG00000005320,ENSMUSG00000005514,ENSMUSG00000005533,ENSMUSG00000006517,ENSMUSG00000010175,ENSMUSG00000018167,ENSMUSG00000018574,ENSMUSG00000018861,ENSMUSG00000019768,ENSMUSG00000020063,ENSMUSG00000020097,ENSMUSG00000020538,ENSMUSG00000021213,ENSMUSG00000021242,ENSMUSG00000021252,…
GO:BP	protein polymerization	GO:0051258	1.60857e-06	5.79356	284	3387	73	27350	ENSMUSG00000000127,ENSMUSG00000000915,ENSMUSG00000001847,ENSMUSG00000002365,ENSMUSG00000002546,ENSMUSG00000002812,ENSMUSG00000003031,ENSMUSG00000007122,ENSMUSG00000007815,ENSMUSG00000008035,ENSMUSG00000008475,ENSMUSG00000011877,ENSMUSG00000013921,ENSMUSG00000014846,ENSMUSG00000017421,ENSMUSG00000018293,ENSMUSG00000018411,ENSMUSG00000019970,ENSMUSG00000019988,ENSMUSG00000020315,ENSMUSG00000020707,…
GO:BP	glycerolipid metabolic process	GO:0046486	1.6415e-06	5.78476	391	3387	92	27350	ENSMUSG00000002279,ENSMUSG00000003123,ENSMUSG00000003752,ENSMUSG00000004270,ENSMUSG00000005899,ENSMUSG00000006127,ENSMUSG00000007036,ENSMUSG00000009995,ENSMUSG00000010607,ENSMUSG00000016933,ENSMUSG00000017707,ENSMUSG00000017721,ENSMUSG00000018796,ENSMUSG00000019768,ENSMUSG00000020063,ENSMUSG00000020538,ENSMUSG00000020964,ENSMUSG00000021518,ENSMUSG00000021703,ENSMUSG00000021756,ENSMUSG00000022425,…
GO:BP	nucleotide-excision repair	GO:0006289	1.669e-06	5.77754	73	3387	30	27350	ENSMUSG00000000751,ENSMUSG00000000902,ENSMUSG00000003549,ENSMUSG00000007880,ENSMUSG00000019470,ENSMUSG00000020063,ENSMUSG00000020413,ENSMUSG00000021103,ENSMUSG00000021461,ENSMUSG00000023018,ENSMUSG00000024826,ENSMUSG00000027671,ENSMUSG00000027845,ENSMUSG00000028884,ENSMUSG00000029387,ENSMUSG00000029438,ENSMUSG00000029580,ENSMUSG00000030400,ENSMUSG00000030814,ENSMUSG00000031660,ENSMUSG00000032481,…
GO:BP	positive regulation of cell projection organization	GO:0031346	1.68475e-06	5.77346	426	3387	98	27350	ENSMUSG00000000120,ENSMUSG00000000125,ENSMUSG00000001847,ENSMUSG00000002017,ENSMUSG00000002546,ENSMUSG00000004530,ENSMUSG00000004788,ENSMUSG00000005533,ENSMUSG00000006699,ENSMUSG00000008734,ENSMUSG00000008859,ENSMUSG00000011658,ENSMUSG00000015839,ENSMUSG00000017802,ENSMUSG00000018293,ENSMUSG00000018411,ENSMUSG00000018820,ENSMUSG00000019970,ENSMUSG00000020063,ENSMUSG00000020132,ENSMUSG00000020211,…
GO:BP	cell-cell junction organization	GO:0045216	1.7569e-06	5.75525	215	3387	60	27350	ENSMUSG00000000127,ENSMUSG00000001552,ENSMUSG00000001847,ENSMUSG00000002233,ENSMUSG00000004591,ENSMUSG00000005103,ENSMUSG00000006699,ENSMUSG00000007815,ENSMUSG00000009073,ENSMUSG00000020776,ENSMUSG00000021253,ENSMUSG00000021782,ENSMUSG00000022321,ENSMUSG00000022770,ENSMUSG00000022781,ENSMUSG00000022900,ENSMUSG00000024290,ENSMUSG00000024589,ENSMUSG00000024812,ENSMUSG00000024944,ENSMUSG00000025809,…
GO:BP	positive regulation of proteolysis involved in protein catabolic process	GO:1903052	1.86228e-06	5.72995	126	3387	42	27350	ENSMUSG00000002015,ENSMUSG00000002102,ENSMUSG00000004937,ENSMUSG00000005312,ENSMUSG00000006398,ENSMUSG00000013858,ENSMUSG00000014668,ENSMUSG00000015149,ENSMUSG00000018567,ENSMUSG00000019969,ENSMUSG00000020642,ENSMUSG00000022280,ENSMUSG00000022607,ENSMUSG00000024182,ENSMUSG00000024392,ENSMUSG00000024576,ENSMUSG00000024810,ENSMUSG00000025162,ENSMUSG00000025880,ENSMUSG00000026203,ENSMUSG00000028048,…
GO:BP	negative regulation of cell cycle phase transition	GO:1901988	1.87227e-06	5.72763	247	3387	66	27350	ENSMUSG00000001786,ENSMUSG00000003031,ENSMUSG00000003604,ENSMUSG00000006398,ENSMUSG00000010175,ENSMUSG00000014668,ENSMUSG00000017421,ENSMUSG00000018669,ENSMUSG00000019432,ENSMUSG00000020038,ENSMUSG00000020413,ENSMUSG00000021287,ENSMUSG00000021635,ENSMUSG00000021932,ENSMUSG00000021958,ENSMUSG00000022184,ENSMUSG00000022248,ENSMUSG00000022314,ENSMUSG00000022672,ENSMUSG00000022770,ENSMUSG00000023067,…
GO:BP	vacuolar transport	GO:0007034	1.88165e-06	5.72546	145	3387	46	27350	ENSMUSG00000000743,ENSMUSG00000001018,ENSMUSG00000004843,ENSMUSG00000007458,ENSMUSG00000014550,ENSMUSG00000015656,ENSMUSG00000016534,ENSMUSG00000019868,ENSMUSG00000020790,ENSMUSG00000021375,ENSMUSG00000021706,ENSMUSG00000024319,ENSMUSG00000024381,ENSMUSG00000024413,ENSMUSG00000026024,ENSMUSG00000026028,ENSMUSG00000026718,ENSMUSG00000027411,ENSMUSG00000028419,ENSMUSG00000028452,ENSMUSG00000028822,…
GO:BP	regulation of Wnt signaling pathway	GO:0030111	1.88297e-06	5.72516	307	3387	77	27350	ENSMUSG00000000125,ENSMUSG00000003868,ENSMUSG00000006800,ENSMUSG00000008305,ENSMUSG00000008734,ENSMUSG00000011658,ENSMUSG00000014039,ENSMUSG00000014329,ENSMUSG00000018209,ENSMUSG00000018583,ENSMUSG00000019969,ENSMUSG00000020393,ENSMUSG00000020733,ENSMUSG00000021697,ENSMUSG00000021959,ENSMUSG00000022123,ENSMUSG00000022329,ENSMUSG00000022892,ENSMUSG00000024182,ENSMUSG00000024513,ENSMUSG00000024576,…
GO:BP	steroid biosynthetic process	GO:0006694	2.12468e-06	5.67271	175	3387	52	27350	ENSMUSG00000001467,ENSMUSG00000003585,ENSMUSG00000004270,ENSMUSG00000004880,ENSMUSG00000005320,ENSMUSG00000005514,ENSMUSG00000005533,ENSMUSG00000006517,ENSMUSG00000010175,ENSMUSG00000018167,ENSMUSG00000020063,ENSMUSG00000020538,ENSMUSG00000021252,ENSMUSG00000021273,ENSMUSG00000021594,ENSMUSG00000021670,ENSMUSG00000022351,ENSMUSG00000022463,ENSMUSG00000022843,ENSMUSG00000023963,ENSMUSG00000024030,…
GO:BP	regulation of cell development	GO:0060284	2.248e-06	5.6482	584	3387	124	27350	ENSMUSG00000000125,ENSMUSG00000001467,ENSMUSG00000001627,ENSMUSG00000001847,ENSMUSG00000002546,ENSMUSG00000003814,ENSMUSG00000003934,ENSMUSG00000004460,ENSMUSG00000004530,ENSMUSG00000004788,ENSMUSG00000004798,ENSMUSG00000006699,ENSMUSG00000009073,ENSMUSG00000010086,ENSMUSG00000010175,ENSMUSG00000015149,ENSMUSG00000015714,ENSMUSG00000018411,ENSMUSG00000018820,ENSMUSG00000019647,ENSMUSG00000019969,…
GO:BP	heterochromatin formation	GO:0031507	2.35189e-06	5.62858	78	3387	31	27350	ENSMUSG00000000085,ENSMUSG00000005566,ENSMUSG00000005609,ENSMUSG00000005698,ENSMUSG00000006920,ENSMUSG00000016559,ENSMUSG00000020063,ENSMUSG00000020525,ENSMUSG00000020661,ENSMUSG00000023977,ENSMUSG00000024182,ENSMUSG00000024513,ENSMUSG00000028800,ENSMUSG00000029687,ENSMUSG00000030213,ENSMUSG00000031715,ENSMUSG00000036940,ENSMUSG00000037664,ENSMUSG00000038025,ENSMUSG00000039501,ENSMUSG00000041229,…
GO:BP	cell growth	GO:0016049	2.42337e-06	5.61558	536	3387	116	27350	ENSMUSG00000000125,ENSMUSG00000000148,ENSMUSG00000001627,ENSMUSG00000002250,ENSMUSG00000002833,ENSMUSG00000003031,ENSMUSG00000003534,ENSMUSG00000004788,ENSMUSG00000004798,ENSMUSG00000006699,ENSMUSG00000007815,ENSMUSG00000009073,ENSMUSG00000010051,ENSMUSG00000016559,ENSMUSG00000018238,ENSMUSG00000018411,ENSMUSG00000018442,ENSMUSG00000018820,ENSMUSG00000019432,ENSMUSG00000019647,ENSMUSG00000019970,…
GO:BP	chromosome separation	GO:0051304	2.4513e-06	5.6106	127	3387	42	27350	ENSMUSG00000000902,ENSMUSG00000002814,ENSMUSG00000006398,ENSMUSG00000007880,ENSMUSG00000014355,ENSMUSG00000014668,ENSMUSG00000017421,ENSMUSG00000017485,ENSMUSG00000020415,ENSMUSG00000020752,ENSMUSG00000021287,ENSMUSG00000022314,ENSMUSG00000023018,ENSMUSG00000024056,ENSMUSG00000024370,ENSMUSG00000024474,ENSMUSG00000024826,ENSMUSG00000024906,ENSMUSG00000025135,ENSMUSG00000027671,ENSMUSG00000028312,…
GO:BP	regulation of cell-substrate adhesion	GO:0010810	2.48461e-06	5.60474	222	3387	61	27350	ENSMUSG00000001552,ENSMUSG00000001847,ENSMUSG00000003518,ENSMUSG00000003534,ENSMUSG00000003814,ENSMUSG00000004530,ENSMUSG00000005397,ENSMUSG00000006699,ENSMUSG00000007815,ENSMUSG00000014599,ENSMUSG00000018209,ENSMUSG00000020689,ENSMUSG00000020827,ENSMUSG00000021189,ENSMUSG00000022425,ENSMUSG00000022548,ENSMUSG00000022607,ENSMUSG00000022885,ENSMUSG00000024290,ENSMUSG00000024789,ENSMUSG00000024944,…
GO:BP	regulation of histone acetylation	GO:0035065	2.55085e-06	5.59331	70	3387	29	27350	ENSMUSG00000000902,ENSMUSG00000003423,ENSMUSG00000003868,ENSMUSG00000005698,ENSMUSG00000018651,ENSMUSG00000020063,ENSMUSG00000020075,ENSMUSG00000021180,ENSMUSG00000021377,ENSMUSG00000022394,ENSMUSG00000022892,ENSMUSG00000023994,ENSMUSG00000024384,ENSMUSG00000030314,ENSMUSG00000031660,ENSMUSG00000031715,ENSMUSG00000032633,ENSMUSG00000034341,ENSMUSG00000037447,ENSMUSG00000040463,ENSMUSG00000042557,…
GO:BP	establishment of cell polarity	GO:0030010	2.57927e-06	5.5885	156	3387	48	27350	ENSMUSG00000000631,ENSMUSG00000001750,ENSMUSG00000005533,ENSMUSG00000006699,ENSMUSG00000007815,ENSMUSG00000017132,ENSMUSG00000020536,ENSMUSG00000020671,ENSMUSG00000020733,ENSMUSG00000020776,ENSMUSG00000022114,ENSMUSG00000022443,ENSMUSG00000022568,ENSMUSG00000022678,ENSMUSG00000023944,ENSMUSG00000024056,ENSMUSG00000024795,ENSMUSG00000025809,ENSMUSG00000025812,ENSMUSG00000026504,ENSMUSG00000026842,…
GO:BP	positive regulation of signaling	GO:0023056	2.65118e-06	5.57656	1926	3387	326	27350	ENSMUSG00000000120,ENSMUSG00000000125,ENSMUSG00000000275,ENSMUSG00000000791,ENSMUSG00000000902,ENSMUSG00000000915,ENSMUSG00000001036,ENSMUSG00000001642,ENSMUSG00000001847,ENSMUSG00000002015,ENSMUSG00000002250,ENSMUSG00000003184,ENSMUSG00000003233,ENSMUSG00000003423,ENSMUSG00000003458,ENSMUSG00000003814,ENSMUSG00000003847,ENSMUSG00000004040,ENSMUSG00000004054,ENSMUSG00000004371,ENSMUSG00000004934,…
GO:BP	establishment of RNA localization	GO:0051236	2.65561e-06	5.57584	166	3387	50	27350	ENSMUSG00000001017,ENSMUSG00000001440,ENSMUSG00000001855,ENSMUSG00000002625,ENSMUSG00000004980,ENSMUSG00000007670,ENSMUSG00000008301,ENSMUSG00000015023,ENSMUSG00000018411,ENSMUSG00000019432,ENSMUSG00000020739,ENSMUSG00000020783,ENSMUSG00000021179,ENSMUSG00000021537,ENSMUSG00000022602,ENSMUSG00000022774,ENSMUSG00000024384,ENSMUSG00000025134,ENSMUSG00000025580,ENSMUSG00000025586,ENSMUSG00000025978,…
GO:BP	signal transduction in response to DNA damage	GO:0042770	2.66455e-06	5.57438	171	3387	51	27350	ENSMUSG00000003208,ENSMUSG00000005125,ENSMUSG00000005718,ENSMUSG00000009291,ENSMUSG00000018669,ENSMUSG00000019432,ENSMUSG00000020038,ENSMUSG00000020063,ENSMUSG00000020413,ENSMUSG00000020525,ENSMUSG00000020719,ENSMUSG00000021635,ENSMUSG00000021932,ENSMUSG00000022184,ENSMUSG00000022248,ENSMUSG00000022672,ENSMUSG00000023067,ENSMUSG00000023932,ENSMUSG00000024824,ENSMUSG00000024906,ENSMUSG00000026842,…
GO:BP	cell adhesion	GO:0007155	2.7303e-06	5.56379	1445	3387	256	27350	ENSMUSG00000000127,ENSMUSG00000000791,ENSMUSG00000000902,ENSMUSG00000001034,ENSMUSG00000001552,ENSMUSG00000001847,ENSMUSG00000002250,ENSMUSG00000003269,ENSMUSG00000003518,ENSMUSG00000003534,ENSMUSG00000003814,ENSMUSG00000003847,ENSMUSG00000003934,ENSMUSG00000004530,ENSMUSG00000004591,ENSMUSG00000004894,ENSMUSG00000005397,ENSMUSG00000006651,ENSMUSG00000006699,ENSMUSG00000007815,ENSMUSG00000007880,…
GO:BP	regulation of chromosome segregation	GO:0051983	2.95249e-06	5.52981	123	3387	41	27350	ENSMUSG00000000708,ENSMUSG00000000902,ENSMUSG00000006398,ENSMUSG00000007880,ENSMUSG00000014355,ENSMUSG00000014668,ENSMUSG00000015149,ENSMUSG00000017421,ENSMUSG00000020415,ENSMUSG00000020608,ENSMUSG00000021287,ENSMUSG00000022314,ENSMUSG00000023018,ENSMUSG00000024056,ENSMUSG00000024370,ENSMUSG00000024474,ENSMUSG00000024826,ENSMUSG00000025135,ENSMUSG00000027671,ENSMUSG00000028312,ENSMUSG00000028580,…
GO:BP	cellular modified amino acid metabolic process	GO:0006575	3.0443e-06	5.51651	197	3387	56	27350	ENSMUSG00000001773,ENSMUSG00000004032,ENSMUSG00000004035,ENSMUSG00000004270,ENSMUSG00000004846,ENSMUSG00000005514,ENSMUSG00000005667,ENSMUSG00000005949,ENSMUSG00000006345,ENSMUSG00000007036,ENSMUSG00000009566,ENSMUSG00000015839,ENSMUSG00000015970,ENSMUSG00000017707,ENSMUSG00000018900,ENSMUSG00000020150,ENSMUSG00000020256,ENSMUSG00000020534,ENSMUSG00000021033,ENSMUSG00000021048,ENSMUSG00000021518,…
GO:BP	positive regulation of histone modification	GO:0031058	3.17362e-06	5.49845	114	3387	39	27350	ENSMUSG00000000902,ENSMUSG00000001017,ENSMUSG00000002625,ENSMUSG00000003423,ENSMUSG00000003437,ENSMUSG00000003868,ENSMUSG00000005609,ENSMUSG00000018651,ENSMUSG00000018974,ENSMUSG00000020063,ENSMUSG00000020075,ENSMUSG00000020538,ENSMUSG00000020755,ENSMUSG00000021039,ENSMUSG00000021180,ENSMUSG00000021377,ENSMUSG00000022394,ENSMUSG00000022892,ENSMUSG00000024369,ENSMUSG00000028042,ENSMUSG00000028063,…
GO:BP	regulation of cell shape	GO:0008360	3.27209e-06	5.48517	157	3387	48	27350	ENSMUSG00000000149,ENSMUSG00000001847,ENSMUSG00000002233,ENSMUSG00000004462,ENSMUSG00000005103,ENSMUSG00000007815,ENSMUSG00000019978,ENSMUSG00000020284,ENSMUSG00000020733,ENSMUSG00000021451,ENSMUSG00000021589,ENSMUSG00000022443,ENSMUSG00000022607,ENSMUSG00000022770,ENSMUSG00000024048,ENSMUSG00000025132,ENSMUSG00000025239,ENSMUSG00000026830,ENSMUSG00000029528,ENSMUSG00000029838,ENSMUSG00000030739,…
GO:BP	amyloid precursor protein metabolic process	GO:0042982	3.63749e-06	5.4392	75	3387	30	27350	ENSMUSG00000001280,ENSMUSG00000003458,ENSMUSG00000010609,ENSMUSG00000011256,ENSMUSG00000015750,ENSMUSG00000018697,ENSMUSG00000019969,ENSMUSG00000020458,ENSMUSG00000021248,ENSMUSG00000022108,ENSMUSG00000022770,ENSMUSG00000022892,ENSMUSG00000024030,ENSMUSG00000024290,ENSMUSG00000024381,ENSMUSG00000024927,ENSMUSG00000026944,ENSMUSG00000027954,ENSMUSG00000030720,ENSMUSG00000031555,ENSMUSG00000032086,…
GO:BP	regulation of proteasomal ubiquitin-dependent protein catabolic process	GO:0032434	3.65421e-06	5.43721	138	3387	44	27350	ENSMUSG00000000149,ENSMUSG00000002015,ENSMUSG00000004937,ENSMUSG00000005312,ENSMUSG00000006398,ENSMUSG00000014668,ENSMUSG00000015149,ENSMUSG00000018567,ENSMUSG00000019433,ENSMUSG00000019969,ENSMUSG00000020642,ENSMUSG00000021501,ENSMUSG00000022280,ENSMUSG00000022472,ENSMUSG00000023944,ENSMUSG00000024182,ENSMUSG00000024392,ENSMUSG00000024576,ENSMUSG00000024810,ENSMUSG00000025162,ENSMUSG00000025880,…
GO:BP	glycerophospholipid metabolic process	GO:0006650	3.68836e-06	5.43317	289	3387	73	27350	ENSMUSG00000003752,ENSMUSG00000004270,ENSMUSG00000005899,ENSMUSG00000006127,ENSMUSG00000007036,ENSMUSG00000009995,ENSMUSG00000010607,ENSMUSG00000016933,ENSMUSG00000017707,ENSMUSG00000017721,ENSMUSG00000021518,ENSMUSG00000021703,ENSMUSG00000022425,ENSMUSG00000023452,ENSMUSG00000023805,ENSMUSG00000023827,ENSMUSG00000025137,ENSMUSG00000025417,ENSMUSG00000025477,ENSMUSG00000025728,ENSMUSG00000025745,…
GO:BP	regulation of autophagy	GO:0010506	3.69934e-06	5.43188	278	3387	71	27350	ENSMUSG00000000001,ENSMUSG00000001786,ENSMUSG00000002496,ENSMUSG00000004040,ENSMUSG00000004798,ENSMUSG00000005312,ENSMUSG00000015149,ENSMUSG00000015478,ENSMUSG00000017760,ENSMUSG00000018411,ENSMUSG00000020063,ENSMUSG00000020538,ENSMUSG00000020572,ENSMUSG00000021036,ENSMUSG00000021306,ENSMUSG00000021468,ENSMUSG00000022051,ENSMUSG00000022255,ENSMUSG00000022607,ENSMUSG00000022808,ENSMUSG00000023990,…
GO:BP	positive regulation of proteasomal protein catabolic process	GO:1901800	3.75452e-06	5.42545	110	3387	38	27350	ENSMUSG00000002015,ENSMUSG00000002102,ENSMUSG00000004937,ENSMUSG00000005312,ENSMUSG00000006398,ENSMUSG00000013858,ENSMUSG00000014668,ENSMUSG00000015149,ENSMUSG00000018567,ENSMUSG00000019969,ENSMUSG00000020642,ENSMUSG00000022280,ENSMUSG00000024182,ENSMUSG00000024392,ENSMUSG00000024576,ENSMUSG00000024810,ENSMUSG00000025162,ENSMUSG00000025880,ENSMUSG00000026203,ENSMUSG00000028048,ENSMUSG00000028452,…
GO:BP	response to nutrient levels	GO:0031667	3.8021e-06	5.41998	546	3387	117	27350	ENSMUSG00000000275,ENSMUSG00000001518,ENSMUSG00000002250,ENSMUSG00000003549,ENSMUSG00000003849,ENSMUSG00000004263,ENSMUSG00000004798,ENSMUSG00000005514,ENSMUSG00000005533,ENSMUSG00000005534,ENSMUSG00000006021,ENSMUSG00000006288,ENSMUSG00000006471,ENSMUSG00000006542,ENSMUSG00000010175,ENSMUSG00000015149,ENSMUSG00000015165,ENSMUSG00000015656,ENSMUSG00000015839,ENSMUSG00000016534,ENSMUSG00000017697,…
GO:BP	protein folding	GO:0006457	4.16559e-06	5.38032	173	3387	51	27350	ENSMUSG00000001416,ENSMUSG00000002190,ENSMUSG00000003814,ENSMUSG00000004460,ENSMUSG00000004937,ENSMUSG00000009030,ENSMUSG00000015656,ENSMUSG00000019471,ENSMUSG00000020048,ENSMUSG00000020109,ENSMUSG00000020328,ENSMUSG00000020368,ENSMUSG00000021236,ENSMUSG00000021715,ENSMUSG00000022136,ENSMUSG00000022769,ENSMUSG00000022771,ENSMUSG00000023944,ENSMUSG00000024041,ENSMUSG00000024350,ENSMUSG00000024580,…
GO:BP	actin filament bundle organization	GO:0061572	4.18577e-06	5.37822	168	3387	50	27350	ENSMUSG00000001847,ENSMUSG00000001864,ENSMUSG00000002233,ENSMUSG00000006127,ENSMUSG00000006699,ENSMUSG00000007815,ENSMUSG00000009073,ENSMUSG00000018293,ENSMUSG00000018387,ENSMUSG00000020048,ENSMUSG00000021253,ENSMUSG00000022091,ENSMUSG00000022781,ENSMUSG00000022817,ENSMUSG00000024835,ENSMUSG00000026109,ENSMUSG00000026778,ENSMUSG00000026812,ENSMUSG00000026842,ENSMUSG00000028832,ENSMUSG00000028868,…
GO:BP	locomotion	GO:0040011	4.31981e-06	5.36454	1384	3387	246	27350	ENSMUSG00000000120,ENSMUSG00000000125,ENSMUSG00000000127,ENSMUSG00000000149,ENSMUSG00000001280,ENSMUSG00000001552,ENSMUSG00000001786,ENSMUSG00000001847,ENSMUSG00000002233,ENSMUSG00000002250,ENSMUSG00000002897,ENSMUSG00000003070,ENSMUSG00000003518,ENSMUSG00000003814,ENSMUSG00000003934,ENSMUSG00000004040,ENSMUSG00000004151,ENSMUSG00000004462,ENSMUSG00000004530,ENSMUSG00000004591,ENSMUSG00000005103,…
GO:BP	cellular response to insulin stimulus	GO:0032869	4.40084e-06	5.35646	225	3387	61	27350	ENSMUSG00000000127,ENSMUSG00000000708,ENSMUSG00000001280,ENSMUSG00000005533,ENSMUSG00000005534,ENSMUSG00000005886,ENSMUSG00000006127,ENSMUSG00000006728,ENSMUSG00000019577,ENSMUSG00000019970,ENSMUSG00000020063,ENSMUSG00000020263,ENSMUSG00000020538,ENSMUSG00000020671,ENSMUSG00000021546,ENSMUSG00000021552,ENSMUSG00000021594,ENSMUSG00000022111,ENSMUSG00000022546,ENSMUSG00000022672,ENSMUSG00000024927,…
GO:BP	cellular response to nutrient levels	GO:0031669	4.40386e-06	5.35617	241	3387	64	27350	ENSMUSG00000001518,ENSMUSG00000006021,ENSMUSG00000006288,ENSMUSG00000006471,ENSMUSG00000006542,ENSMUSG00000015165,ENSMUSG00000015839,ENSMUSG00000016534,ENSMUSG00000018567,ENSMUSG00000019577,ENSMUSG00000020032,ENSMUSG00000020063,ENSMUSG00000020525,ENSMUSG00000020538,ENSMUSG00000021039,ENSMUSG00000021594,ENSMUSG00000021690,ENSMUSG00000022462,ENSMUSG00000022463,ENSMUSG00000023067,ENSMUSG00000023990,…
GO:BP	methylation	GO:0032259	4.40779e-06	5.35578	375	3387	88	27350	ENSMUSG00000000561,ENSMUSG00000000902,ENSMUSG00000001017,ENSMUSG00000001785,ENSMUSG00000002017,ENSMUSG00000003423,ENSMUSG00000003437,ENSMUSG00000003559,ENSMUSG00000005566,ENSMUSG00000005609,ENSMUSG00000005698,ENSMUSG00000006920,ENSMUSG00000014039,ENSMUSG00000018809,ENSMUSG00000020063,ENSMUSG00000020150,ENSMUSG00000020525,ENSMUSG00000020659,ENSMUSG00000020661,ENSMUSG00000020706,ENSMUSG00000021039,…
GO:BP	retrograde transport, endosome to Golgi	GO:0042147	4.48519e-06	5.34822	84	3387	32	27350	ENSMUSG00000000374,ENSMUSG00000005656,ENSMUSG00000010392,ENSMUSG00000014353,ENSMUSG00000014550,ENSMUSG00000020790,ENSMUSG00000021589,ENSMUSG00000022125,ENSMUSG00000022749,ENSMUSG00000023923,ENSMUSG00000024101,ENSMUSG00000024104,ENSMUSG00000024319,ENSMUSG00000026470,ENSMUSG00000027423,ENSMUSG00000027546,ENSMUSG00000028468,ENSMUSG00000028955,ENSMUSG00000029192,ENSMUSG00000029560,ENSMUSG00000031865,…
GO:BP	regulation of actin cytoskeleton organization	GO:0032956	4.90656e-06	5.30922	370	3387	87	27350	ENSMUSG00000000127,ENSMUSG00000000915,ENSMUSG00000001847,ENSMUSG00000002233,ENSMUSG00000002365,ENSMUSG00000002812,ENSMUSG00000005103,ENSMUSG00000006127,ENSMUSG00000006699,ENSMUSG00000007815,ENSMUSG00000008475,ENSMUSG00000009073,ENSMUSG00000010175,ENSMUSG00000015932,ENSMUSG00000018293,ENSMUSG00000020315,ENSMUSG00000020689,ENSMUSG00000021061,ENSMUSG00000021253,ENSMUSG00000021589,ENSMUSG00000022091,…
GO:BP	positive regulation of ubiquitin-dependent protein catabolic process	GO:2000060	5.16303e-06	5.2871	102	3387	36	27350	ENSMUSG00000002015,ENSMUSG00000004937,ENSMUSG00000005312,ENSMUSG00000006398,ENSMUSG00000014668,ENSMUSG00000015149,ENSMUSG00000018567,ENSMUSG00000019969,ENSMUSG00000020642,ENSMUSG00000022280,ENSMUSG00000022607,ENSMUSG00000024182,ENSMUSG00000024576,ENSMUSG00000024810,ENSMUSG00000025162,ENSMUSG00000025880,ENSMUSG00000026203,ENSMUSG00000028048,ENSMUSG00000028452,ENSMUSG00000028680,ENSMUSG00000028954,…
GO:BP	regulation of actin filament-based process	GO:0032970	5.21426e-06	5.28281	417	3387	95	27350	ENSMUSG00000000127,ENSMUSG00000000915,ENSMUSG00000001552,ENSMUSG00000001847,ENSMUSG00000002233,ENSMUSG00000002365,ENSMUSG00000002812,ENSMUSG00000005103,ENSMUSG00000006127,ENSMUSG00000006699,ENSMUSG00000007815,ENSMUSG00000008475,ENSMUSG00000009073,ENSMUSG00000010175,ENSMUSG00000015932,ENSMUSG00000018293,ENSMUSG00000020315,ENSMUSG00000020689,ENSMUSG00000021061,ENSMUSG00000021253,ENSMUSG00000021589,…
GO:BP	positive regulation of intracellular signal transduction	GO:1902533	5.53167e-06	5.25714	994	3387	187	27350	ENSMUSG00000000120,ENSMUSG00000000275,ENSMUSG00000002015,ENSMUSG00000002250,ENSMUSG00000003184,ENSMUSG00000003233,ENSMUSG00000003423,ENSMUSG00000003814,ENSMUSG00000003847,ENSMUSG00000004054,ENSMUSG00000004371,ENSMUSG00000004934,ENSMUSG00000005320,ENSMUSG00000005533,ENSMUSG00000005534,ENSMUSG00000005949,ENSMUSG00000006526,ENSMUSG00000006699,ENSMUSG00000007815,ENSMUSG00000008140,ENSMUSG00000008734,…
GO:BP	macromolecule methylation	GO:0043414	5.96886e-06	5.22411	337	3387	81	27350	ENSMUSG00000000561,ENSMUSG00000000902,ENSMUSG00000001017,ENSMUSG00000001785,ENSMUSG00000002017,ENSMUSG00000003423,ENSMUSG00000003437,ENSMUSG00000005566,ENSMUSG00000005609,ENSMUSG00000005698,ENSMUSG00000006920,ENSMUSG00000020063,ENSMUSG00000020525,ENSMUSG00000020659,ENSMUSG00000020661,ENSMUSG00000020706,ENSMUSG00000021039,ENSMUSG00000022160,ENSMUSG00000022394,ENSMUSG00000022544,ENSMUSG00000022721,…
GO:BP	monocarboxylic acid catabolic process	GO:0072329	6.05089e-06	5.21818	140	3387	44	27350	ENSMUSG00000002250,ENSMUSG00000003123,ENSMUSG00000003809,ENSMUSG00000004610,ENSMUSG00000005069,ENSMUSG00000018574,ENSMUSG00000019806,ENSMUSG00000020087,ENSMUSG00000020256,ENSMUSG00000021226,ENSMUSG00000021240,ENSMUSG00000021884,ENSMUSG00000022853,ENSMUSG00000023963,ENSMUSG00000024132,ENSMUSG00000024507,ENSMUSG00000025260,ENSMUSG00000025465,ENSMUSG00000025745,ENSMUSG00000026003,ENSMUSG00000026385,…
GO:BP	regulation of actin filament organization	GO:0110053	6.06791e-06	5.21696	281	3387	71	27350	ENSMUSG00000000127,ENSMUSG00000000915,ENSMUSG00000001847,ENSMUSG00000002233,ENSMUSG00000002365,ENSMUSG00000002812,ENSMUSG00000005103,ENSMUSG00000006127,ENSMUSG00000006699,ENSMUSG00000007815,ENSMUSG00000008475,ENSMUSG00000009073,ENSMUSG00000015932,ENSMUSG00000018293,ENSMUSG00000020315,ENSMUSG00000021061,ENSMUSG00000021253,ENSMUSG00000022091,ENSMUSG00000022350,ENSMUSG00000022451,ENSMUSG00000022770,…
GO:BP	regulation of canonical Wnt signaling pathway	GO:0060828	6.29992e-06	5.20067	243	3387	64	27350	ENSMUSG00000003868,ENSMUSG00000006800,ENSMUSG00000008305,ENSMUSG00000008734,ENSMUSG00000011658,ENSMUSG00000014039,ENSMUSG00000014329,ENSMUSG00000018209,ENSMUSG00000018583,ENSMUSG00000019969,ENSMUSG00000020393,ENSMUSG00000020733,ENSMUSG00000021959,ENSMUSG00000022123,ENSMUSG00000022329,ENSMUSG00000022892,ENSMUSG00000024182,ENSMUSG00000024576,ENSMUSG00000024642,ENSMUSG00000024811,ENSMUSG00000024816,…
GO:BP	regulation of mRNA stability	GO:0043488	6.52067e-06	5.18571	155	3387	47	27350	ENSMUSG00000005682,ENSMUSG00000007670,ENSMUSG00000008393,ENSMUSG00000016528,ENSMUSG00000020515,ENSMUSG00000020680,ENSMUSG00000022283,ENSMUSG00000022323,ENSMUSG00000023495,ENSMUSG00000024290,ENSMUSG00000026942,ENSMUSG00000027201,ENSMUSG00000027300,ENSMUSG00000027680,ENSMUSG00000027714,ENSMUSG00000027752,ENSMUSG00000028114,ENSMUSG00000028580,ENSMUSG00000028639,ENSMUSG00000028842,ENSMUSG00000030795,…
GO:BP	negative regulation of cell differentiation	GO:0045596	6.56104e-06	5.18303	808	3387	158	27350	ENSMUSG00000000125,ENSMUSG00000001627,ENSMUSG00000001786,ENSMUSG00000002250,ENSMUSG00000003154,ENSMUSG00000003437,ENSMUSG00000003814,ENSMUSG00000003934,ENSMUSG00000004040,ENSMUSG00000004460,ENSMUSG00000004530,ENSMUSG00000004798,ENSMUSG00000005609,ENSMUSG00000007815,ENSMUSG00000008855,ENSMUSG00000008976,ENSMUSG00000009073,ENSMUSG00000010175,ENSMUSG00000011658,ENSMUSG00000015149,ENSMUSG00000015714,…
GO:BP	actin filament bundle assembly	GO:0051017	6.57392e-06	5.18218	165	3387	49	27350	ENSMUSG00000001847,ENSMUSG00000001864,ENSMUSG00000002233,ENSMUSG00000006127,ENSMUSG00000006699,ENSMUSG00000007815,ENSMUSG00000009073,ENSMUSG00000018293,ENSMUSG00000018387,ENSMUSG00000020048,ENSMUSG00000021253,ENSMUSG00000022091,ENSMUSG00000022781,ENSMUSG00000022817,ENSMUSG00000024835,ENSMUSG00000026109,ENSMUSG00000026778,ENSMUSG00000026812,ENSMUSG00000026842,ENSMUSG00000028832,ENSMUSG00000028868,…
GO:BP	nuclear envelope organization	GO:0006998	7.208e-06	5.14219	49	3387	23	27350	ENSMUSG00000000743,ENSMUSG00000002625,ENSMUSG00000004843,ENSMUSG00000019873,ENSMUSG00000024068,ENSMUSG00000024590,ENSMUSG00000026466,ENSMUSG00000026848,ENSMUSG00000028063,ENSMUSG00000028419,ENSMUSG00000029501,ENSMUSG00000031865,ENSMUSG00000031953,ENSMUSG00000033589,ENSMUSG00000033916,ENSMUSG00000034190,ENSMUSG00000036817,ENSMUSG00000040195,ENSMUSG00000042524,ENSMUSG00000043207,ENSMUSG00000044700,…
GO:BP	regulation of proteasomal protein catabolic process	GO:0061136	7.37938e-06	5.13198	191	3387	54	27350	ENSMUSG00000000149,ENSMUSG00000002015,ENSMUSG00000002102,ENSMUSG00000004937,ENSMUSG00000005312,ENSMUSG00000006398,ENSMUSG00000013858,ENSMUSG00000014668,ENSMUSG00000015149,ENSMUSG00000018567,ENSMUSG00000019433,ENSMUSG00000019969,ENSMUSG00000020642,ENSMUSG00000021501,ENSMUSG00000022280,ENSMUSG00000022472,ENSMUSG00000022867,ENSMUSG00000023944,ENSMUSG00000024182,ENSMUSG00000024392,ENSMUSG00000024576,…
GO:BP	regulation of DNA replication	GO:0006275	7.74842e-06	5.11079	141	3387	44	27350	ENSMUSG00000001847,ENSMUSG00000002870,ENSMUSG00000003868,ENSMUSG00000005410,ENSMUSG00000006335,ENSMUSG00000006699,ENSMUSG00000006715,ENSMUSG00000020697,ENSMUSG00000021264,ENSMUSG00000021635,ENSMUSG00000022673,ENSMUSG00000022881,ENSMUSG00000023104,ENSMUSG00000024050,ENSMUSG00000024974,ENSMUSG00000026434,ENSMUSG00000027342,ENSMUSG00000027454,ENSMUSG00000027671,ENSMUSG00000029363,ENSMUSG00000029730,…
GO:BP	cell-substrate junction assembly	GO:0007044	7.8794e-06	5.10351	90	3387	33	27350	ENSMUSG00000001847,ENSMUSG00000003518,ENSMUSG00000004530,ENSMUSG00000019889,ENSMUSG00000020689,ENSMUSG00000020758,ENSMUSG00000022425,ENSMUSG00000022548,ENSMUSG00000022607,ENSMUSG00000024290,ENSMUSG00000025060,ENSMUSG00000025223,ENSMUSG00000026478,ENSMUSG00000026812,ENSMUSG00000026842,ENSMUSG00000027087,ENSMUSG00000027303,ENSMUSG00000028465,ENSMUSG00000029528,ENSMUSG00000031342,ENSMUSG00000031480,…
GO:BP	organic hydroxy compound metabolic process	GO:1901615	7.92752e-06	5.10086	571	3387	120	27350	ENSMUSG00000001467,ENSMUSG00000001642,ENSMUSG00000002279,ENSMUSG00000003123,ENSMUSG00000003585,ENSMUSG00000003752,ENSMUSG00000003849,ENSMUSG00000004270,ENSMUSG00000004880,ENSMUSG00000005320,ENSMUSG00000005514,ENSMUSG00000005949,ENSMUSG00000006127,ENSMUSG00000006517,ENSMUSG00000010025,ENSMUSG00000010175,ENSMUSG00000015806,ENSMUSG00000016933,ENSMUSG00000018574,ENSMUSG00000018861,ENSMUSG00000019433,…
GO:BP	negative regulation of cell projection organization	GO:0031345	7.95072e-06	5.09959	207	3387	57	27350	ENSMUSG00000000120,ENSMUSG00000000125,ENSMUSG00000001018,ENSMUSG00000001627,ENSMUSG00000003269,ENSMUSG00000003402,ENSMUSG00000003934,ENSMUSG00000004798,ENSMUSG00000007815,ENSMUSG00000011832,ENSMUSG00000014554,ENSMUSG00000015714,ENSMUSG00000016256,ENSMUSG00000018217,ENSMUSG00000019647,ENSMUSG00000019969,ENSMUSG00000020393,ENSMUSG00000020458,ENSMUSG00000020467,ENSMUSG00000021451,ENSMUSG00000022114,…
GO:BP	immune system development	GO:0002520	8.68907e-06	5.06103	1112	3387	204	27350	ENSMUSG00000000751,ENSMUSG00000000902,ENSMUSG00000001280,ENSMUSG00000001518,ENSMUSG00000001750,ENSMUSG00000001786,ENSMUSG00000002280,ENSMUSG00000002326,ENSMUSG00000002778,ENSMUSG00000002981,ENSMUSG00000002983,ENSMUSG00000003070,ENSMUSG00000003437,ENSMUSG00000003549,ENSMUSG00000004040,ENSMUSG00000004508,ENSMUSG00000004880,ENSMUSG00000005103,ENSMUSG00000005370,ENSMUSG00000005609,ENSMUSG00000006356,…
GO:BP	heterochromatin organization	GO:0070828	8.90474e-06	5.05038	86	3387	32	27350	ENSMUSG00000000085,ENSMUSG00000005566,ENSMUSG00000005609,ENSMUSG00000005698,ENSMUSG00000006920,ENSMUSG00000016559,ENSMUSG00000020063,ENSMUSG00000020525,ENSMUSG00000020661,ENSMUSG00000023977,ENSMUSG00000024182,ENSMUSG00000024513,ENSMUSG00000028759,ENSMUSG00000028800,ENSMUSG00000029687,ENSMUSG00000030213,ENSMUSG00000031715,ENSMUSG00000036940,ENSMUSG00000037664,ENSMUSG00000038025,ENSMUSG00000039501,…
GO:BP	contractile actin filament bundle assembly	GO:0030038	8.90889e-06	5.05018	113	3387	38	27350	ENSMUSG00000001847,ENSMUSG00000002233,ENSMUSG00000006127,ENSMUSG00000006699,ENSMUSG00000007815,ENSMUSG00000009073,ENSMUSG00000018293,ENSMUSG00000021253,ENSMUSG00000022091,ENSMUSG00000022781,ENSMUSG00000022817,ENSMUSG00000026109,ENSMUSG00000026778,ENSMUSG00000026812,ENSMUSG00000026842,ENSMUSG00000028832,ENSMUSG00000028868,ENSMUSG00000029528,ENSMUSG00000029859,ENSMUSG00000029860,ENSMUSG00000030494,…
GO:BP	stress fiber assembly	GO:0043149	8.90889e-06	5.05018	113	3387	38	27350	ENSMUSG00000001847,ENSMUSG00000002233,ENSMUSG00000006127,ENSMUSG00000006699,ENSMUSG00000007815,ENSMUSG00000009073,ENSMUSG00000018293,ENSMUSG00000021253,ENSMUSG00000022091,ENSMUSG00000022781,ENSMUSG00000022817,ENSMUSG00000026109,ENSMUSG00000026778,ENSMUSG00000026812,ENSMUSG00000026842,ENSMUSG00000028832,ENSMUSG00000028868,ENSMUSG00000029528,ENSMUSG00000029859,ENSMUSG00000029860,ENSMUSG00000030494,…
GO:BP	lipid oxidation	GO:0034440	9.15722e-06	5.03824	132	3387	42	27350	ENSMUSG00000002250,ENSMUSG00000003809,ENSMUSG00000004610,ENSMUSG00000005069,ENSMUSG00000005514,ENSMUSG00000018574,ENSMUSG00000019577,ENSMUSG00000020087,ENSMUSG00000020256,ENSMUSG00000020263,ENSMUSG00000021240,ENSMUSG00000021884,ENSMUSG00000022548,ENSMUSG00000022853,ENSMUSG00000024132,ENSMUSG00000024507,ENSMUSG00000025260,ENSMUSG00000025465,ENSMUSG00000025745,ENSMUSG00000026003,ENSMUSG00000026385,…
GO:BP	positive regulation of cell communication	GO:0010647	9.33219e-06	5.03002	1920	3387	322	27350	ENSMUSG00000000120,ENSMUSG00000000125,ENSMUSG00000000275,ENSMUSG00000000791,ENSMUSG00000000902,ENSMUSG00000000915,ENSMUSG00000001036,ENSMUSG00000001642,ENSMUSG00000001847,ENSMUSG00000002015,ENSMUSG00000002250,ENSMUSG00000003184,ENSMUSG00000003233,ENSMUSG00000003423,ENSMUSG00000003458,ENSMUSG00000003814,ENSMUSG00000003847,ENSMUSG00000004040,ENSMUSG00000004054,ENSMUSG00000004371,ENSMUSG00000004934,…
GO:BP	regulation of cell cycle G1/S phase transition	GO:1902806	9.36112e-06	5.02867	187	3387	53	27350	ENSMUSG00000000902,ENSMUSG00000001786,ENSMUSG00000003031,ENSMUSG00000003437,ENSMUSG00000007880,ENSMUSG00000010051,ENSMUSG00000010067,ENSMUSG00000020167,ENSMUSG00000020263,ENSMUSG00000021103,ENSMUSG00000022369,ENSMUSG00000022672,ENSMUSG00000022770,ENSMUSG00000022893,ENSMUSG00000023018,ENSMUSG00000023067,ENSMUSG00000024826,ENSMUSG00000026176,ENSMUSG00000026694,ENSMUSG00000026836,ENSMUSG00000026932,…
GO:BP	negative regulation of catalytic activity	GO:0043086	9.41791e-06	5.02605	780	3387	153	27350	ENSMUSG00000000708,ENSMUSG00000001786,ENSMUSG00000002870,ENSMUSG00000003031,ENSMUSG00000003190,ENSMUSG00000003421,ENSMUSG00000003423,ENSMUSG00000003518,ENSMUSG00000003849,ENSMUSG00000004530,ENSMUSG00000004931,ENSMUSG00000005514,ENSMUSG00000005718,ENSMUSG00000006127,ENSMUSG00000006398,ENSMUSG00000007659,ENSMUSG00000009073,ENSMUSG00000011096,ENSMUSG00000014776,ENSMUSG00000015749,ENSMUSG00000017734,…
GO:BP	hematopoietic or lymphoid organ development	GO:0048534	9.56497e-06	5.01932	1047	3387	194	27350	ENSMUSG00000000751,ENSMUSG00000000902,ENSMUSG00000001280,ENSMUSG00000001518,ENSMUSG00000001750,ENSMUSG00000001786,ENSMUSG00000002280,ENSMUSG00000002326,ENSMUSG00000002778,ENSMUSG00000002981,ENSMUSG00000002983,ENSMUSG00000003070,ENSMUSG00000003437,ENSMUSG00000003549,ENSMUSG00000004040,ENSMUSG00000004508,ENSMUSG00000004880,ENSMUSG00000005103,ENSMUSG00000005609,ENSMUSG00000006356,ENSMUSG00000007815,…
GO:BP	negative regulation of cellular amide metabolic process	GO:0034249	9.64371e-06	5.01576	208	3387	57	27350	ENSMUSG00000003814,ENSMUSG00000005682,ENSMUSG00000007670,ENSMUSG00000020458,ENSMUSG00000020515,ENSMUSG00000020534,ENSMUSG00000020770,ENSMUSG00000021707,ENSMUSG00000022283,ENSMUSG00000022323,ENSMUSG00000024290,ENSMUSG00000024381,ENSMUSG00000025353,ENSMUSG00000025403,ENSMUSG00000025580,ENSMUSG00000025586,ENSMUSG00000026097,ENSMUSG00000026234,ENSMUSG00000026615,ENSMUSG00000026812,ENSMUSG00000027613,…
GO:BP	positive regulation of mRNA metabolic process	GO:1903313	9.89071e-06	5.00477	142	3387	44	27350	ENSMUSG00000000561,ENSMUSG00000003437,ENSMUSG00000005682,ENSMUSG00000006288,ENSMUSG00000007670,ENSMUSG00000015656,ENSMUSG00000020515,ENSMUSG00000021039,ENSMUSG00000022283,ENSMUSG00000022323,ENSMUSG00000022774,ENSMUSG00000024290,ENSMUSG00000025580,ENSMUSG00000025586,ENSMUSG00000026234,ENSMUSG00000027551,ENSMUSG00000027714,ENSMUSG00000027752,ENSMUSG00000028114,ENSMUSG00000028330,ENSMUSG00000028580,…
GO:BP	maintenance of cell number	GO:0098727	1.01295e-05	4.99441	203	3387	56	27350	ENSMUSG00000000902,ENSMUSG00000003437,ENSMUSG00000003680,ENSMUSG00000004040,ENSMUSG00000005609,ENSMUSG00000007880,ENSMUSG00000008958,ENSMUSG00000010175,ENSMUSG00000016409,ENSMUSG00000021461,ENSMUSG00000023018,ENSMUSG00000024063,ENSMUSG00000024826,ENSMUSG00000024974,ENSMUSG00000024985,ENSMUSG00000025034,ENSMUSG00000025223,ENSMUSG00000025862,ENSMUSG00000027547,ENSMUSG00000027671,ENSMUSG00000028114,…
GO:BP	telomere maintenance via telomere lengthening	GO:0010833	1.09713e-05	4.95974	78	3387	30	27350	ENSMUSG00000000751,ENSMUSG00000001416,ENSMUSG00000002963,ENSMUSG00000004980,ENSMUSG00000014907,ENSMUSG00000017264,ENSMUSG00000020778,ENSMUSG00000021958,ENSMUSG00000021972,ENSMUSG00000022184,ENSMUSG00000022685,ENSMUSG00000023944,ENSMUSG00000024170,ENSMUSG00000024174,ENSMUSG00000024811,ENSMUSG00000026393,ENSMUSG00000026778,ENSMUSG00000027845,ENSMUSG00000030007,ENSMUSG00000031529,ENSMUSG00000034024,…
GO:BP	regulation of microtubule-based process	GO:0032886	1.1814e-05	4.9276	263	3387	67	27350	ENSMUSG00000000708,ENSMUSG00000000743,ENSMUSG00000001847,ENSMUSG00000003031,ENSMUSG00000004843,ENSMUSG00000006456,ENSMUSG00000007815,ENSMUSG00000008035,ENSMUSG00000010067,ENSMUSG00000011877,ENSMUSG00000013921,ENSMUSG00000018411,ENSMUSG00000019970,ENSMUSG00000020063,ENSMUSG00000021287,ENSMUSG00000021573,ENSMUSG00000022044,ENSMUSG00000022604,ENSMUSG00000023345,ENSMUSG00000024068,ENSMUSG00000024290,…
GO:BP	protein-DNA complex subunit organization	GO:0071824	1.23287e-05	4.90908	236	3387	62	27350	ENSMUSG00000000028,ENSMUSG00000000902,ENSMUSG00000002307,ENSMUSG00000002835,ENSMUSG00000002870,ENSMUSG00000002968,ENSMUSG00000003423,ENSMUSG00000003680,ENSMUSG00000003868,ENSMUSG00000006715,ENSMUSG00000007880,ENSMUSG00000008958,ENSMUSG00000009640,ENSMUSG00000011158,ENSMUSG00000015749,ENSMUSG00000016559,ENSMUSG00000018102,ENSMUSG00000018974,ENSMUSG00000019768,ENSMUSG00000019857,ENSMUSG00000020923,…
GO:BP	DNA-templated transcription elongation	GO:0006354	1.26475e-05	4.898	105	3387	36	27350	ENSMUSG00000001542,ENSMUSG00000002658,ENSMUSG00000002968,ENSMUSG00000003437,ENSMUSG00000005609,ENSMUSG00000016253,ENSMUSG00000019432,ENSMUSG00000020752,ENSMUSG00000021156,ENSMUSG00000021258,ENSMUSG00000021890,ENSMUSG00000022774,ENSMUSG00000024182,ENSMUSG00000024369,ENSMUSG00000025134,ENSMUSG00000025223,ENSMUSG00000028330,ENSMUSG00000028668,ENSMUSG00000029111,ENSMUSG00000029290,ENSMUSG00000029687,…
GO:BP	nuclear-transcribed mRNA catabolic process	GO:0000956	1.28093e-05	4.89247	119	3387	39	27350	ENSMUSG00000002210,ENSMUSG00000005682,ENSMUSG00000006019,ENSMUSG00000017264,ENSMUSG00000020358,ENSMUSG00000020515,ENSMUSG00000020576,ENSMUSG00000020719,ENSMUSG00000022283,ENSMUSG00000022774,ENSMUSG00000025580,ENSMUSG00000027433,ENSMUSG00000027714,ENSMUSG00000027752,ENSMUSG00000028330,ENSMUSG00000028639,ENSMUSG00000028741,ENSMUSG00000032040,ENSMUSG00000032498,ENSMUSG00000035139,ENSMUSG00000037573,…
GO:BP	cell-substrate junction organization	GO:0150115	1.29341e-05	4.88826	96	3387	34	27350	ENSMUSG00000001847,ENSMUSG00000003518,ENSMUSG00000004530,ENSMUSG00000019889,ENSMUSG00000020689,ENSMUSG00000020758,ENSMUSG00000022425,ENSMUSG00000022548,ENSMUSG00000022607,ENSMUSG00000024290,ENSMUSG00000025060,ENSMUSG00000025223,ENSMUSG00000026478,ENSMUSG00000026812,ENSMUSG00000026842,ENSMUSG00000027087,ENSMUSG00000027303,ENSMUSG00000028465,ENSMUSG00000029528,ENSMUSG00000031342,ENSMUSG00000031480,…
GO:BP	cell junction assembly	GO:0034329	1.29725e-05	4.88698	436	3387	97	27350	ENSMUSG00000000127,ENSMUSG00000001552,ENSMUSG00000001847,ENSMUSG00000002233,ENSMUSG00000003518,ENSMUSG00000004530,ENSMUSG00000004591,ENSMUSG00000005103,ENSMUSG00000006699,ENSMUSG00000007815,ENSMUSG00000015335,ENSMUSG00000018171,ENSMUSG00000018411,ENSMUSG00000019889,ENSMUSG00000020689,ENSMUSG00000020758,ENSMUSG00000020776,ENSMUSG00000021451,ENSMUSG00000021782,ENSMUSG00000022321,ENSMUSG00000022425,…
GO:BP	response to starvation	GO:0042594	1.33285e-05	4.87522	215	3387	58	27350	ENSMUSG00000001518,ENSMUSG00000004798,ENSMUSG00000006021,ENSMUSG00000006288,ENSMUSG00000006542,ENSMUSG00000015165,ENSMUSG00000015656,ENSMUSG00000015839,ENSMUSG00000016534,ENSMUSG00000018567,ENSMUSG00000019577,ENSMUSG00000020032,ENSMUSG00000020063,ENSMUSG00000020525,ENSMUSG00000020538,ENSMUSG00000021594,ENSMUSG00000021690,ENSMUSG00000022462,ENSMUSG00000022463,ENSMUSG00000022546,ENSMUSG00000023067,…
GO:BP	membrane protein proteolysis	GO:0033619	1.34469e-05	4.87138	58	3387	25	27350	ENSMUSG00000002365,ENSMUSG00000003458,ENSMUSG00000010609,ENSMUSG00000011256,ENSMUSG00000015750,ENSMUSG00000019188,ENSMUSG00000019969,ENSMUSG00000022443,ENSMUSG00000022892,ENSMUSG00000026142,ENSMUSG00000026778,ENSMUSG00000027257,ENSMUSG00000027366,ENSMUSG00000028082,ENSMUSG00000029468,ENSMUSG00000031555,ENSMUSG00000032086,ENSMUSG00000032733,ENSMUSG00000035206,ENSMUSG00000036835,ENSMUSG00000040605,…
GO:BP	regulation of protein modification by small protein conjugation or removal	GO:1903320	1.38971e-05	4.85708	253	3387	65	27350	ENSMUSG00000002307,ENSMUSG00000004934,ENSMUSG00000005312,ENSMUSG00000005609,ENSMUSG00000006398,ENSMUSG00000009291,ENSMUSG00000010067,ENSMUSG00000014668,ENSMUSG00000015305,ENSMUSG00000015522,ENSMUSG00000015837,ENSMUSG00000018567,ENSMUSG00000018669,ENSMUSG00000018974,ENSMUSG00000019927,ENSMUSG00000019969,ENSMUSG00000020038,ENSMUSG00000020134,ENSMUSG00000020486,ENSMUSG00000021144,ENSMUSG00000021501,…
GO:BP	fatty acid beta-oxidation	GO:0006635	1.40028e-05	4.85379	83	3387	31	27350	ENSMUSG00000002250,ENSMUSG00000003809,ENSMUSG00000004610,ENSMUSG00000005069,ENSMUSG00000018574,ENSMUSG00000020087,ENSMUSG00000020256,ENSMUSG00000021240,ENSMUSG00000022853,ENSMUSG00000024132,ENSMUSG00000024507,ENSMUSG00000025260,ENSMUSG00000025465,ENSMUSG00000025745,ENSMUSG00000026003,ENSMUSG00000026385,ENSMUSG00000026853,ENSMUSG00000027984,ENSMUSG00000028127,ENSMUSG00000028607,ENSMUSG00000031378,…
GO:BP	cell surface receptor signaling pathway involved in cell-cell signaling	GO:1905114	1.45035e-05	4.83853	552	3387	116	27350	ENSMUSG00000000120,ENSMUSG00000000125,ENSMUSG00000001847,ENSMUSG00000003200,ENSMUSG00000003233,ENSMUSG00000003437,ENSMUSG00000003868,ENSMUSG00000004934,ENSMUSG00000005609,ENSMUSG00000006800,ENSMUSG00000008305,ENSMUSG00000008734,ENSMUSG00000011658,ENSMUSG00000014039,ENSMUSG00000014329,ENSMUSG00000017314,ENSMUSG00000018209,ENSMUSG00000018583,ENSMUSG00000019969,ENSMUSG00000020393,ENSMUSG00000020733,…
GO:BP	regulation of protein acetylation	GO:1901983	1.49825e-05	4.82442	92	3387	33	27350	ENSMUSG00000000902,ENSMUSG00000003423,ENSMUSG00000003868,ENSMUSG00000005698,ENSMUSG00000018651,ENSMUSG00000020063,ENSMUSG00000020075,ENSMUSG00000020231,ENSMUSG00000021180,ENSMUSG00000021377,ENSMUSG00000022394,ENSMUSG00000022892,ENSMUSG00000023026,ENSMUSG00000023994,ENSMUSG00000024384,ENSMUSG00000030087,ENSMUSG00000030314,ENSMUSG00000031660,ENSMUSG00000031715,ENSMUSG00000032633,ENSMUSG00000034341,…
GO:BP	regulation of apoptotic signaling pathway	GO:2001233	1.52427e-05	4.81694	390	3387	89	27350	ENSMUSG00000000001,ENSMUSG00000000120,ENSMUSG00000001034,ENSMUSG00000002015,ENSMUSG00000002342,ENSMUSG00000003190,ENSMUSG00000003423,ENSMUSG00000004934,ENSMUSG00000005312,ENSMUSG00000006301,ENSMUSG00000007659,ENSMUSG00000009291,ENSMUSG00000010751,ENSMUSG00000013698,ENSMUSG00000014776,ENSMUSG00000015839,ENSMUSG00000017707,ENSMUSG00000018209,ENSMUSG00000018697,ENSMUSG00000019054,ENSMUSG00000019969,…
GO:BP	regulation of protein kinase activity	GO:0045859	1.5732e-05	4.80322	646	3387	131	27350	ENSMUSG00000000346,ENSMUSG00000000708,ENSMUSG00000001786,ENSMUSG00000002307,ENSMUSG00000002365,ENSMUSG00000003031,ENSMUSG00000003233,ENSMUSG00000003348,ENSMUSG00000003423,ENSMUSG00000003518,ENSMUSG00000004054,ENSMUSG00000004530,ENSMUSG00000005534,ENSMUSG00000005718,ENSMUSG00000006127,ENSMUSG00000006542,ENSMUSG00000007815,ENSMUSG00000008734,ENSMUSG00000009073,ENSMUSG00000010175,ENSMUSG00000011096,…
GO:BP	positive regulation of proteasomal ubiquitin-dependent protein catabolic process	GO:0032436	1.72069e-05	4.7643	88	3387	32	27350	ENSMUSG00000002015,ENSMUSG00000004937,ENSMUSG00000005312,ENSMUSG00000006398,ENSMUSG00000014668,ENSMUSG00000015149,ENSMUSG00000018567,ENSMUSG00000019969,ENSMUSG00000020642,ENSMUSG00000022280,ENSMUSG00000024182,ENSMUSG00000024576,ENSMUSG00000024810,ENSMUSG00000025162,ENSMUSG00000025880,ENSMUSG00000026203,ENSMUSG00000028048,ENSMUSG00000028452,ENSMUSG00000028680,ENSMUSG00000028954,ENSMUSG00000029397,…
GO:BP	negative regulation of gene expression, epigenetic	GO:0045814	1.72069e-05	4.7643	88	3387	32	27350	ENSMUSG00000000085,ENSMUSG00000005566,ENSMUSG00000005609,ENSMUSG00000005698,ENSMUSG00000006920,ENSMUSG00000016559,ENSMUSG00000020063,ENSMUSG00000020525,ENSMUSG00000020661,ENSMUSG00000023977,ENSMUSG00000024182,ENSMUSG00000024513,ENSMUSG00000026739,ENSMUSG00000028800,ENSMUSG00000029687,ENSMUSG00000030213,ENSMUSG00000031715,ENSMUSG00000036940,ENSMUSG00000037664,ENSMUSG00000038025,ENSMUSG00000039501,…
GO:BP	organic hydroxy compound biosynthetic process	GO:1901617	1.75029e-05	4.75689	238	3387	62	27350	ENSMUSG00000001467,ENSMUSG00000001642,ENSMUSG00000003585,ENSMUSG00000003752,ENSMUSG00000004270,ENSMUSG00000004880,ENSMUSG00000005320,ENSMUSG00000005514,ENSMUSG00000005949,ENSMUSG00000006517,ENSMUSG00000010175,ENSMUSG00000015806,ENSMUSG00000016933,ENSMUSG00000019433,ENSMUSG00000020063,ENSMUSG00000020182,ENSMUSG00000020538,ENSMUSG00000021036,ENSMUSG00000021252,ENSMUSG00000021273,ENSMUSG00000021385,…
GO:BP	fatty acid oxidation	GO:0019395	1.77799e-05	4.75007	125	3387	40	27350	ENSMUSG00000002250,ENSMUSG00000003809,ENSMUSG00000004610,ENSMUSG00000005069,ENSMUSG00000005514,ENSMUSG00000018574,ENSMUSG00000019577,ENSMUSG00000020087,ENSMUSG00000020256,ENSMUSG00000020263,ENSMUSG00000021240,ENSMUSG00000021884,ENSMUSG00000022853,ENSMUSG00000024132,ENSMUSG00000024507,ENSMUSG00000025260,ENSMUSG00000025465,ENSMUSG00000025745,ENSMUSG00000026003,ENSMUSG00000026385,ENSMUSG00000026457,…
GO:BP	negative regulation of translation	GO:0017148	1.78509e-05	4.74834	185	3387	52	27350	ENSMUSG00000003814,ENSMUSG00000005682,ENSMUSG00000007670,ENSMUSG00000020515,ENSMUSG00000020534,ENSMUSG00000020770,ENSMUSG00000021707,ENSMUSG00000022283,ENSMUSG00000022323,ENSMUSG00000024290,ENSMUSG00000025403,ENSMUSG00000025580,ENSMUSG00000025586,ENSMUSG00000026234,ENSMUSG00000026615,ENSMUSG00000026812,ENSMUSG00000027613,ENSMUSG00000027680,ENSMUSG00000027714,ENSMUSG00000027752,ENSMUSG00000028114,…
GO:BP	negative regulation of protein kinase activity	GO:0006469	1.89997e-05	4.72125	201	3387	55	27350	ENSMUSG00000000708,ENSMUSG00000001786,ENSMUSG00000003031,ENSMUSG00000003518,ENSMUSG00000004530,ENSMUSG00000005718,ENSMUSG00000006127,ENSMUSG00000009073,ENSMUSG00000011096,ENSMUSG00000017734,ENSMUSG00000018669,ENSMUSG00000019969,ENSMUSG00000020063,ENSMUSG00000020227,ENSMUSG00000021670,ENSMUSG00000021892,ENSMUSG00000021959,ENSMUSG00000022114,ENSMUSG00000022136,ENSMUSG00000023067,ENSMUSG00000026842,…
GO:BP	positive regulation of cell differentiation	GO:0045597	1.94873e-05	4.71025	977	3387	182	27350	ENSMUSG00000000120,ENSMUSG00000000125,ENSMUSG00000000902,ENSMUSG00000001467,ENSMUSG00000001785,ENSMUSG00000001847,ENSMUSG00000002546,ENSMUSG00000003814,ENSMUSG00000004040,ENSMUSG00000004788,ENSMUSG00000005397,ENSMUSG00000005514,ENSMUSG00000006699,ENSMUSG00000007815,ENSMUSG00000007880,ENSMUSG00000008734,ENSMUSG00000009073,ENSMUSG00000010086,ENSMUSG00000010175,ENSMUSG00000013622,ENSMUSG00000014547,…
GO:BP	canonical Wnt signaling pathway	GO:0060070	1.95966e-05	4.70782	294	3387	72	27350	ENSMUSG00000000125,ENSMUSG00000003233,ENSMUSG00000003868,ENSMUSG00000006800,ENSMUSG00000008305,ENSMUSG00000008734,ENSMUSG00000011658,ENSMUSG00000014039,ENSMUSG00000014329,ENSMUSG00000018209,ENSMUSG00000018583,ENSMUSG00000019969,ENSMUSG00000020393,ENSMUSG00000020733,ENSMUSG00000020888,ENSMUSG00000021959,ENSMUSG00000022123,ENSMUSG00000022329,ENSMUSG00000022892,ENSMUSG00000024182,ENSMUSG00000024576,…
GO:BP	positive regulation of cell cycle	GO:0045787	1.99116e-05	4.70089	357	3387	83	27350	ENSMUSG00000000708,ENSMUSG00000003031,ENSMUSG00000003437,ENSMUSG00000003518,ENSMUSG00000003814,ENSMUSG00000004591,ENSMUSG00000005533,ENSMUSG00000005534,ENSMUSG00000006699,ENSMUSG00000006728,ENSMUSG00000007815,ENSMUSG00000010051,ENSMUSG00000010175,ENSMUSG00000015149,ENSMUSG00000015994,ENSMUSG00000019432,ENSMUSG00000019433,ENSMUSG00000020167,ENSMUSG00000021103,ENSMUSG00000021190,ENSMUSG00000021287,…
GO:BP	negative regulation of mitotic cell cycle	GO:0045930	2.02132e-05	4.69436	228	3387	60	27350	ENSMUSG00000001786,ENSMUSG00000003031,ENSMUSG00000003604,ENSMUSG00000006398,ENSMUSG00000014668,ENSMUSG00000017421,ENSMUSG00000018669,ENSMUSG00000019768,ENSMUSG00000020413,ENSMUSG00000020733,ENSMUSG00000021287,ENSMUSG00000021635,ENSMUSG00000021958,ENSMUSG00000022043,ENSMUSG00000022314,ENSMUSG00000022369,ENSMUSG00000022568,ENSMUSG00000022672,ENSMUSG00000022770,ENSMUSG00000023067,ENSMUSG00000024056,…
GO:BP	regulation of proteolysis	GO:0030162	2.11997e-05	4.67367	802	3387	155	27350	ENSMUSG00000000120,ENSMUSG00000000149,ENSMUSG00000000915,ENSMUSG00000002015,ENSMUSG00000002102,ENSMUSG00000002365,ENSMUSG00000003190,ENSMUSG00000003423,ENSMUSG00000003458,ENSMUSG00000004040,ENSMUSG00000004270,ENSMUSG00000004937,ENSMUSG00000005312,ENSMUSG00000005320,ENSMUSG00000005514,ENSMUSG00000005718,ENSMUSG00000006398,ENSMUSG00000007659,ENSMUSG00000007815,ENSMUSG00000011658,ENSMUSG00000013858,…
GO:BP	substrate adhesion-dependent cell spreading	GO:0034446	2.24228e-05	4.64931	107	3387	36	27350	ENSMUSG00000000127,ENSMUSG00000001847,ENSMUSG00000003814,ENSMUSG00000004530,ENSMUSG00000006699,ENSMUSG00000007815,ENSMUSG00000020689,ENSMUSG00000022425,ENSMUSG00000022607,ENSMUSG00000022885,ENSMUSG00000025130,ENSMUSG00000026109,ENSMUSG00000026478,ENSMUSG00000026842,ENSMUSG00000027087,ENSMUSG00000027298,ENSMUSG00000027312,ENSMUSG00000027750,ENSMUSG00000027954,ENSMUSG00000028955,ENSMUSG00000029528,…
GO:BP	DNA unwinding involved in DNA replication	GO:0006268	2.40947e-05	4.61808	21	3387	14	27350	ENSMUSG00000000028,ENSMUSG00000000751,ENSMUSG00000002870,ENSMUSG00000005410,ENSMUSG00000020752,ENSMUSG00000022673,ENSMUSG00000025209,ENSMUSG00000027454,ENSMUSG00000029730,ENSMUSG00000030243,ENSMUSG00000031546,ENSMUSG00000031583,ENSMUSG00000031821,ENSMUSG00000041859
GO:BP	cell-cell junction assembly	GO:0007043	2.54285e-05	4.59468	156	3387	46	27350	ENSMUSG00000000127,ENSMUSG00000001552,ENSMUSG00000002233,ENSMUSG00000004591,ENSMUSG00000005103,ENSMUSG00000007815,ENSMUSG00000020776,ENSMUSG00000021782,ENSMUSG00000022321,ENSMUSG00000022770,ENSMUSG00000022781,ENSMUSG00000022900,ENSMUSG00000024290,ENSMUSG00000024589,ENSMUSG00000024944,ENSMUSG00000025809,ENSMUSG00000025812,ENSMUSG00000025880,ENSMUSG00000026442,ENSMUSG00000026991,ENSMUSG00000029580,…
GO:BP	sphingolipid metabolic process	GO:0006665	2.54655e-05	4.59405	146	3387	44	27350	ENSMUSG00000005899,ENSMUSG00000006390,ENSMUSG00000009905,ENSMUSG00000015714,ENSMUSG00000017707,ENSMUSG00000019822,ENSMUSG00000020097,ENSMUSG00000020620,ENSMUSG00000021003,ENSMUSG00000021036,ENSMUSG00000021054,ENSMUSG00000021468,ENSMUSG00000021696,ENSMUSG00000021703,ENSMUSG00000021770,ENSMUSG00000022425,ENSMUSG00000022453,ENSMUSG00000024687,ENSMUSG00000025232,ENSMUSG00000025353,ENSMUSG00000025425,…
GO:BP	hemopoiesis	GO:0030097	2.69804e-05	4.56895	1001	3387	185	27350	ENSMUSG00000000751,ENSMUSG00000000902,ENSMUSG00000001280,ENSMUSG00000001518,ENSMUSG00000001750,ENSMUSG00000001786,ENSMUSG00000002280,ENSMUSG00000002326,ENSMUSG00000002778,ENSMUSG00000002981,ENSMUSG00000002983,ENSMUSG00000003070,ENSMUSG00000003437,ENSMUSG00000003549,ENSMUSG00000004040,ENSMUSG00000004508,ENSMUSG00000004880,ENSMUSG00000005103,ENSMUSG00000005609,ENSMUSG00000006356,ENSMUSG00000007815,…
GO:BP	positive regulation of telomere maintenance	GO:0032206	2.87526e-05	4.54132	68	3387	27	27350	ENSMUSG00000001416,ENSMUSG00000002963,ENSMUSG00000003549,ENSMUSG00000003868,ENSMUSG00000004980,ENSMUSG00000006335,ENSMUSG00000014907,ENSMUSG00000021264,ENSMUSG00000021972,ENSMUSG00000022184,ENSMUSG00000022685,ENSMUSG00000024174,ENSMUSG00000024811,ENSMUSG00000026393,ENSMUSG00000026778,ENSMUSG00000027671,ENSMUSG00000030007,ENSMUSG00000031529,ENSMUSG00000034024,ENSMUSG00000036986,ENSMUSG00000037570,…
GO:BP	lipid catabolic process	GO:0016042	2.91698e-05	4.53507	354	3387	82	27350	ENSMUSG00000002250,ENSMUSG00000003123,ENSMUSG00000003809,ENSMUSG00000004610,ENSMUSG00000005069,ENSMUSG00000005899,ENSMUSG00000006728,ENSMUSG00000007036,ENSMUSG00000015149,ENSMUSG00000016933,ENSMUSG00000018574,ENSMUSG00000019806,ENSMUSG00000019822,ENSMUSG00000020087,ENSMUSG00000020097,ENSMUSG00000020256,ENSMUSG00000021003,ENSMUSG00000021226,ENSMUSG00000021240,ENSMUSG00000021594,ENSMUSG00000021884,…
GO:BP	stem cell population maintenance	GO:0019827	2.93399e-05	4.53254	198	3387	54	27350	ENSMUSG00000000902,ENSMUSG00000003437,ENSMUSG00000003680,ENSMUSG00000004040,ENSMUSG00000005609,ENSMUSG00000007880,ENSMUSG00000008958,ENSMUSG00000010175,ENSMUSG00000016409,ENSMUSG00000021461,ENSMUSG00000023018,ENSMUSG00000024063,ENSMUSG00000024826,ENSMUSG00000024974,ENSMUSG00000024985,ENSMUSG00000025034,ENSMUSG00000025223,ENSMUSG00000025862,ENSMUSG00000027547,ENSMUSG00000027671,ENSMUSG00000028114,…
GO:BP	Ras protein signal transduction	GO:0007265	3.07287e-05	4.51246	337	3387	79	27350	ENSMUSG00000000120,ENSMUSG00000000149,ENSMUSG00000001440,ENSMUSG00000001847,ENSMUSG00000003269,ENSMUSG00000004677,ENSMUSG00000005566,ENSMUSG00000006699,ENSMUSG00000006906,ENSMUSG00000007815,ENSMUSG00000008859,ENSMUSG00000010067,ENSMUSG00000011877,ENSMUSG00000014599,ENSMUSG00000016128,ENSMUSG00000017132,ENSMUSG00000018567,ENSMUSG00000019478,ENSMUSG00000020132,ENSMUSG00000020374,ENSMUSG00000020458,…
GO:BP	regulation of anatomical structure size	GO:0090066	3.11171e-05	4.507	553	3387	115	27350	ENSMUSG00000000125,ENSMUSG00000000127,ENSMUSG00000000915,ENSMUSG00000001018,ENSMUSG00000001627,ENSMUSG00000001847,ENSMUSG00000002250,ENSMUSG00000002365,ENSMUSG00000002812,ENSMUSG00000004788,ENSMUSG00000004798,ENSMUSG00000004846,ENSMUSG00000005103,ENSMUSG00000006728,ENSMUSG00000007815,ENSMUSG00000008475,ENSMUSG00000011096,ENSMUSG00000015932,ENSMUSG00000017765,ENSMUSG00000018293,ENSMUSG00000018411,…
GO:BP	nucleic acid phosphodiester bond hydrolysis	GO:0090305	3.17998e-05	4.49758	258	3387	65	27350	ENSMUSG00000001424,ENSMUSG00000003549,ENSMUSG00000005682,ENSMUSG00000010751,ENSMUSG00000017264,ENSMUSG00000018583,ENSMUSG00000019297,ENSMUSG00000019989,ENSMUSG00000020515,ENSMUSG00000020549,ENSMUSG00000020630,ENSMUSG00000021177,ENSMUSG00000021243,ENSMUSG00000021418,ENSMUSG00000022248,ENSMUSG00000022313,ENSMUSG00000022323,ENSMUSG00000022425,ENSMUSG00000022557,ENSMUSG00000022685,ENSMUSG00000022774,…
GO:BP	ribose phosphate metabolic process	GO:0019693	3.31286e-05	4.4798	480	3387	103	27350	ENSMUSG00000000001,ENSMUSG00000001755,ENSMUSG00000002326,ENSMUSG00000003809,ENSMUSG00000004040,ENSMUSG00000004768,ENSMUSG00000005534,ENSMUSG00000005949,ENSMUSG00000006390,ENSMUSG00000006494,ENSMUSG00000006517,ENSMUSG00000006542,ENSMUSG00000007659,ENSMUSG00000007815,ENSMUSG00000009995,ENSMUSG00000011148,ENSMUSG00000011877,ENSMUSG00000013629,ENSMUSG00000014554,ENSMUSG00000015112,ENSMUSG00000015656,…
GO:BP	axon development	GO:0061564	3.44982e-05	4.4622	517	3387	109	27350	ENSMUSG00000000120,ENSMUSG00000000125,ENSMUSG00000001627,ENSMUSG00000001847,ENSMUSG00000002546,ENSMUSG00000003070,ENSMUSG00000003534,ENSMUSG00000003934,ENSMUSG00000004151,ENSMUSG00000004788,ENSMUSG00000004798,ENSMUSG00000005533,ENSMUSG00000006651,ENSMUSG00000006782,ENSMUSG00000008575,ENSMUSG00000015714,ENSMUSG00000017485,ENSMUSG00000018411,ENSMUSG00000018820,ENSMUSG00000019647,ENSMUSG00000019969,…
GO:BP	in utero embryonic development	GO:0001701	3.44982e-05	4.4622	517	3387	109	27350	ENSMUSG00000000149,ENSMUSG00000000751,ENSMUSG00000000902,ENSMUSG00000001017,ENSMUSG00000001036,ENSMUSG00000001280,ENSMUSG00000002102,ENSMUSG00000002210,ENSMUSG00000003402,ENSMUSG00000004846,ENSMUSG00000004931,ENSMUSG00000005566,ENSMUSG00000005609,ENSMUSG00000005899,ENSMUSG00000006127,ENSMUSG00000007659,ENSMUSG00000008976,ENSMUSG00000015522,ENSMUSG00000015709,ENSMUSG00000016481,ENSMUSG00000016933,…
GO:BP	intracellular receptor signaling pathway	GO:0030522	3.4666e-05	4.4601	242	3387	62	27350	ENSMUSG00000002250,ENSMUSG00000002307,ENSMUSG00000003814,ENSMUSG00000004040,ENSMUSG00000005262,ENSMUSG00000005886,ENSMUSG00000005897,ENSMUSG00000007815,ENSMUSG00000007880,ENSMUSG00000015522,ENSMUSG00000019768,ENSMUSG00000020038,ENSMUSG00000020063,ENSMUSG00000020538,ENSMUSG00000020707,ENSMUSG00000020719,ENSMUSG00000020893,ENSMUSG00000021039,ENSMUSG00000021709,ENSMUSG00000023034,ENSMUSG00000023055,…
GO:BP	regulation of chromosome separation	GO:1905818	3.55845e-05	4.44874	104	3387	35	27350	ENSMUSG00000000902,ENSMUSG00000006398,ENSMUSG00000007880,ENSMUSG00000014355,ENSMUSG00000014668,ENSMUSG00000017421,ENSMUSG00000020415,ENSMUSG00000021287,ENSMUSG00000022314,ENSMUSG00000023018,ENSMUSG00000024056,ENSMUSG00000024370,ENSMUSG00000024474,ENSMUSG00000024826,ENSMUSG00000025135,ENSMUSG00000027671,ENSMUSG00000028312,ENSMUSG00000029438,ENSMUSG00000029466,ENSMUSG00000029472,ENSMUSG00000029554,…
GO:BP	fatty acid biosynthetic process	GO:0006633	3.98952e-05	4.39908	153	3387	45	27350	ENSMUSG00000004035,ENSMUSG00000006390,ENSMUSG00000006542,ENSMUSG00000008035,ENSMUSG00000015090,ENSMUSG00000018574,ENSMUSG00000019577,ENSMUSG00000020063,ENSMUSG00000020532,ENSMUSG00000020538,ENSMUSG00000021696,ENSMUSG00000025153,ENSMUSG00000025202,ENSMUSG00000025203,ENSMUSG00000026189,ENSMUSG00000026435,ENSMUSG00000027195,ENSMUSG00000027533,ENSMUSG00000027605,ENSMUSG00000027613,ENSMUSG00000028127,…
GO:BP	ER-nucleus signaling pathway	GO:0006984	3.99623e-05	4.39835	45	3387	21	27350	ENSMUSG00000004270,ENSMUSG00000015461,ENSMUSG00000015839,ENSMUSG00000020538,ENSMUSG00000021670,ENSMUSG00000022463,ENSMUSG00000026663,ENSMUSG00000026864,ENSMUSG00000027540,ENSMUSG00000028042,ENSMUSG00000029390,ENSMUSG00000031483,ENSMUSG00000031668,ENSMUSG00000031751,ENSMUSG00000032485,ENSMUSG00000037720,ENSMUSG00000045294,ENSMUSG00000046062,ENSMUSG00000066877,ENSMUSG00000075701,ENSMUSG00000078622
GO:BP	carbohydrate metabolic process	GO:0005975	3.99758e-05	4.3982	599	3387	122	27350	ENSMUSG00000000148,ENSMUSG00000000708,ENSMUSG00000001642,ENSMUSG00000004040,ENSMUSG00000005142,ENSMUSG00000005534,ENSMUSG00000005886,ENSMUSG00000006127,ENSMUSG00000006494,ENSMUSG00000006542,ENSMUSG00000010051,ENSMUSG00000010095,ENSMUSG00000011877,ENSMUSG00000019528,ENSMUSG00000019577,ENSMUSG00000019969,ENSMUSG00000020038,ENSMUSG00000020063,ENSMUSG00000020108,ENSMUSG00000020463,ENSMUSG00000020766,…
GO:BP	circulatory system development	GO:0072359	4.06589e-05	4.39084	1187	3387	212	27350	ENSMUSG00000000120,ENSMUSG00000000708,ENSMUSG00000001034,ENSMUSG00000001036,ENSMUSG00000001052,ENSMUSG00000001280,ENSMUSG00000001552,ENSMUSG00000001847,ENSMUSG00000002210,ENSMUSG00000002250,ENSMUSG00000003031,ENSMUSG00000003154,ENSMUSG00000003233,ENSMUSG00000003814,ENSMUSG00000004040,ENSMUSG00000005533,ENSMUSG00000005534,ENSMUSG00000006699,ENSMUSG00000007815,ENSMUSG00000007880,ENSMUSG00000008090,…
GO:BP	lysosomal transport	GO:0007041	4.20495e-05	4.37624	114	3387	37	27350	ENSMUSG00000000743,ENSMUSG00000001018,ENSMUSG00000004843,ENSMUSG00000007458,ENSMUSG00000014550,ENSMUSG00000015656,ENSMUSG00000016534,ENSMUSG00000020790,ENSMUSG00000021375,ENSMUSG00000021706,ENSMUSG00000024319,ENSMUSG00000024381,ENSMUSG00000024413,ENSMUSG00000026024,ENSMUSG00000026028,ENSMUSG00000027411,ENSMUSG00000028419,ENSMUSG00000028452,ENSMUSG00000029426,ENSMUSG00000030720,ENSMUSG00000031337,…
GO:BP	viral process	GO:0016032	4.45134e-05	4.35151	363	3387	83	27350	ENSMUSG00000000275,ENSMUSG00000000743,ENSMUSG00000000902,ENSMUSG00000001280,ENSMUSG00000002102,ENSMUSG00000004591,ENSMUSG00000004843,ENSMUSG00000005534,ENSMUSG00000005566,ENSMUSG00000005718,ENSMUSG00000006127,ENSMUSG00000007659,ENSMUSG00000010095,ENSMUSG00000010175,ENSMUSG00000015656,ENSMUSG00000016554,ENSMUSG00000017485,ENSMUSG00000018293,ENSMUSG00000019868,ENSMUSG00000020455,ENSMUSG00000020689,…
GO:BP	alpha-amino acid metabolic process	GO:1901605	4.52741e-05	4.34415	195	3387	53	27350	ENSMUSG00000003809,ENSMUSG00000004846,ENSMUSG00000006345,ENSMUSG00000006378,ENSMUSG00000007039,ENSMUSG00000009566,ENSMUSG00000010911,ENSMUSG00000011148,ENSMUSG00000013629,ENSMUSG00000015806,ENSMUSG00000020150,ENSMUSG00000020534,ENSMUSG00000020629,ENSMUSG00000020840,ENSMUSG00000020899,ENSMUSG00000021033,ENSMUSG00000021048,ENSMUSG00000021238,ENSMUSG00000021646,ENSMUSG00000021707,ENSMUSG00000022546,…
GO:BP	cellular response to extracellular stimulus	GO:0031668	4.54922e-05	4.34206	277	3387	68	27350	ENSMUSG00000001518,ENSMUSG00000006021,ENSMUSG00000006288,ENSMUSG00000006471,ENSMUSG00000006542,ENSMUSG00000015165,ENSMUSG00000015839,ENSMUSG00000016534,ENSMUSG00000018567,ENSMUSG00000019577,ENSMUSG00000020032,ENSMUSG00000020063,ENSMUSG00000020525,ENSMUSG00000020538,ENSMUSG00000021039,ENSMUSG00000021594,ENSMUSG00000021690,ENSMUSG00000022462,ENSMUSG00000022463,ENSMUSG00000022797,ENSMUSG00000023067,…
GO:BP	microtubule polymerization or depolymerization	GO:0031109	4.67293e-05	4.33041	124	3387	39	27350	ENSMUSG00000001847,ENSMUSG00000002546,ENSMUSG00000003031,ENSMUSG00000008035,ENSMUSG00000010021,ENSMUSG00000011877,ENSMUSG00000013921,ENSMUSG00000014846,ENSMUSG00000017421,ENSMUSG00000018411,ENSMUSG00000019970,ENSMUSG00000019988,ENSMUSG00000021573,ENSMUSG00000022044,ENSMUSG00000022678,ENSMUSG00000024068,ENSMUSG00000024944,ENSMUSG00000025162,ENSMUSG00000026842,ENSMUSG00000027469,ENSMUSG00000027479,…
GO:BP	regulation of lipid metabolic process	GO:0019216	4.7222e-05	4.32586	387	3387	87	27350	ENSMUSG00000001847,ENSMUSG00000002250,ENSMUSG00000002279,ENSMUSG00000003585,ENSMUSG00000004270,ENSMUSG00000005320,ENSMUSG00000005514,ENSMUSG00000005533,ENSMUSG00000005886,ENSMUSG00000006494,ENSMUSG00000006699,ENSMUSG00000006728,ENSMUSG00000008035,ENSMUSG00000009995,ENSMUSG00000010175,ENSMUSG00000015714,ENSMUSG00000018574,ENSMUSG00000019577,ENSMUSG00000019768,ENSMUSG00000020063,ENSMUSG00000020087,…
GO:BP	regulation of telomere maintenance via telomere lengthening	GO:1904356	4.74372e-05	4.32388	57	3387	24	27350	ENSMUSG00000001416,ENSMUSG00000002963,ENSMUSG00000004980,ENSMUSG00000014907,ENSMUSG00000017264,ENSMUSG00000020778,ENSMUSG00000021958,ENSMUSG00000021972,ENSMUSG00000022184,ENSMUSG00000022685,ENSMUSG00000024174,ENSMUSG00000024811,ENSMUSG00000026393,ENSMUSG00000026778,ENSMUSG00000030007,ENSMUSG00000031529,ENSMUSG00000034024,ENSMUSG00000036986,ENSMUSG00000037570,ENSMUSG00000038685,ENSMUSG00000039630,…
GO:BP	regulation of DNA biosynthetic process	GO:2000278	4.83406e-05	4.31569	129	3387	40	27350	ENSMUSG00000001416,ENSMUSG00000002963,ENSMUSG00000004980,ENSMUSG00000005320,ENSMUSG00000014907,ENSMUSG00000017264,ENSMUSG00000019432,ENSMUSG00000020778,ENSMUSG00000021958,ENSMUSG00000021972,ENSMUSG00000022184,ENSMUSG00000022685,ENSMUSG00000022881,ENSMUSG00000023067,ENSMUSG00000023104,ENSMUSG00000023944,ENSMUSG00000024174,ENSMUSG00000026393,ENSMUSG00000026516,ENSMUSG00000026778,ENSMUSG00000026796,…
GO:BP	cellular response to oxygen-containing compound	GO:1901701	4.88493e-05	4.31114	1483	3387	255	27350	ENSMUSG00000000001,ENSMUSG00000000120,ENSMUSG00000000127,ENSMUSG00000000708,ENSMUSG00000000902,ENSMUSG00000001034,ENSMUSG00000001280,ENSMUSG00000001552,ENSMUSG00000001642,ENSMUSG00000001786,ENSMUSG00000001847,ENSMUSG00000002250,ENSMUSG00000003184,ENSMUSG00000003423,ENSMUSG00000003437,ENSMUSG00000003458,ENSMUSG00000003849,ENSMUSG00000003868,ENSMUSG00000004040,ENSMUSG00000005514,ENSMUSG00000005533,…
GO:BP	sphingolipid biosynthetic process	GO:0030148	5.04857e-05	4.29683	96	3387	33	27350	ENSMUSG00000005899,ENSMUSG00000006390,ENSMUSG00000009905,ENSMUSG00000015714,ENSMUSG00000019822,ENSMUSG00000020620,ENSMUSG00000021036,ENSMUSG00000021468,ENSMUSG00000021696,ENSMUSG00000021770,ENSMUSG00000024687,ENSMUSG00000025353,ENSMUSG00000025425,ENSMUSG00000025544,ENSMUSG00000026097,ENSMUSG00000026944,ENSMUSG00000028048,ENSMUSG00000029468,ENSMUSG00000030314,ENSMUSG00000032349,ENSMUSG00000032854,…
GO:BP	cell part morphogenesis	GO:0032990	5.39093e-05	4.26834	729	3387	142	27350	ENSMUSG00000000120,ENSMUSG00000000125,ENSMUSG00000001627,ENSMUSG00000001847,ENSMUSG00000002546,ENSMUSG00000003070,ENSMUSG00000003534,ENSMUSG00000003934,ENSMUSG00000004151,ENSMUSG00000004530,ENSMUSG00000004788,ENSMUSG00000004798,ENSMUSG00000005533,ENSMUSG00000006651,ENSMUSG00000006699,ENSMUSG00000006782,ENSMUSG00000007659,ENSMUSG00000008575,ENSMUSG00000017485,ENSMUSG00000018411,ENSMUSG00000018820,…
GO:BP	viral gene expression	GO:0019080	5.43023e-05	4.26518	74	3387	28	27350	ENSMUSG00000000902,ENSMUSG00000001280,ENSMUSG00000002102,ENSMUSG00000005718,ENSMUSG00000006127,ENSMUSG00000016554,ENSMUSG00000018293,ENSMUSG00000020455,ENSMUSG00000021039,ENSMUSG00000023852,ENSMUSG00000025034,ENSMUSG00000026427,ENSMUSG00000026434,ENSMUSG00000026641,ENSMUSG00000028271,ENSMUSG00000028800,ENSMUSG00000029249,ENSMUSG00000033047,ENSMUSG00000033323,ENSMUSG00000035235,ENSMUSG00000035623,…
GO:BP	ERBB signaling pathway	GO:0038127	5.46434e-05	4.26246	115	3387	37	27350	ENSMUSG00000000127,ENSMUSG00000000915,ENSMUSG00000003518,ENSMUSG00000016933,ENSMUSG00000018166,ENSMUSG00000019768,ENSMUSG00000019969,ENSMUSG00000020458,ENSMUSG00000020467,ENSMUSG00000021190,ENSMUSG00000021501,ENSMUSG00000021877,ENSMUSG00000022607,ENSMUSG00000026842,ENSMUSG00000027339,ENSMUSG00000027423,ENSMUSG00000028967,ENSMUSG00000029999,ENSMUSG00000030681,ENSMUSG00000031714,ENSMUSG00000031813,…
[truncated: 655 more rows]
[truncated: 1,518 more columns]

## Sheet: Table S2b
Supplementary Table S2b. GO analysis of OL enriched mRNAs after SCI (Log2FC/Total/>0.5, q<0.05)
Time after SCI: DPI2
[truncated: 1,188 more rows]
[truncated: 1,291 more columns]

## Sheet: Table S2c
Supplementary Table S2c. GO analysis of OL enriched mRNAs after SCI (Log2FC/Total/>0.5, q<0.05)
[truncated: 1,338 more rows]
[truncated: 1,275 more columns]

[truncated: 5 more sheets: Table S2d, Table S2e, Table S2f, Table S2g, Table S2h]
