# Supplementary material for: Enhanced oxidative phosphorylation, re-organized intracellular signaling, and epigenetic de-silencing as revealed by oligodendrocyte translatome analysis after contusive spinal cord injury
Source: Sci Rep. 2023 Dec 1;13:21254. doi: 10.1038/s41598-023-48425-6 (PMC10692148; doi:10.1038/s41598-023-48425-6)
Supplement: Supplementary file 4 — Supplementary Table S3. [file 41598_2023_48425_MOESM4_ESM.xlsx]

## Sheet: Sheet1
Supplementary Table S3. Differentially expressed OL translatome mRNAs in the contused spinal cord (|Log2FC/naïve/|>1, q<0.05, filtered for differential OL enrichment or constantly high OL enrichment)
Time after SCI: DPI2														DPI10														DPI42
			OL change post-SCI		Total change post-SCI		OL/Total naïve		OL/Total SCI		Differential OL enrichment						OL change post-SCI		Total change post-SCI		OL/Total naïve		OL/Total SCI		Differential OL enrichment						OL change post-SCI		Total change post-SCI		OL/Total naïve		OL/Total SCI		Differential OL enrichment
Ens_Id	Gene	Description	log2FC/naïve/	q value	log2FC/naïve/	q value	log2FC/Total/	q value	log2FC/Total/	q value	deta log2FC/Total/SCI-naïve	q value		Ens_Id	Gene	Description	log2FC/naïve/	q value	log2FC/naïve/	q value	log2FC/Total/	q value	log2FC/Total/	q value	deta log2FC/Total/SCI-naïve	q value		Ens_Id	Gene	Description	log2FC/naïve/	q value	log2FC/naïve/	q value	log2FC/Total/	q value	log2FC/Total/	q value	deta log2FC/Total/SCI-naïve	q value
ENSMUSG00000022144	Gdnf	glial cell line derived neurotrophic factor [Source:MGI Symbol;Acc:MGI:107430]	11.5524	2.69249e-08	4.23573	0.0255532	-5.18029	0.00165426	2.13638	0.0427528	7.31668	0.000669471		ENSMUSG00000039457	Ppl	periplakin [Source:MGI Symbol;Acc:MGI:1194898]	10.1347	6.68597e-10	4.12045	9.83371e-05	-4.24076	0.00309088	1.77345	0.000433253	6.01421	0.000479442		ENSMUSG00000026822	Lcn2	lipocalin 2 [Source:MGI Symbol;Acc:MGI:96757]	10.9726	5.32045e-13	6.63797	1.00505e-06	-4.24773	3.14357e-05	0.0869392	0.935233	4.33467	0.00526367
ENSMUSG00000039457	Ppl	periplakin [Source:MGI Symbol;Acc:MGI:1194898]	9.33347	5.38707e-09	3.89452	0.000203389	-4.24076	0.00309088	1.19818	0.0216834	5.43895	0.00138668		ENSMUSG00000058806	Col13a1	collagen, type XIII, alpha 1 [Source:MGI Symbol;Acc:MGI:1277201]	9.27798	6.12433e-10	2.29792	0.00342116	-6.34604	1.23447e-06	0.63402	0.155376	6.98006	4.34025e-06		ENSMUSG00000058806	Col13a1	collagen, type XIII, alpha 1 [Source:MGI Symbol;Acc:MGI:1277201]	9.73856	2.3571e-11	2.30765	0.00491055	-6.34604	1.23447e-06	1.08487	0.0100723	7.43092	8.91626e-07
ENSMUSG00000007888	Crlf1	cytokine receptor-like factor 1 [Source:MGI Symbol;Acc:MGI:1340030]	9.31362	1.72372e-13	4.90657	5.94006e-06	-2.97072	0.00314045	1.43632	0.0263303	4.40705	0.000822053		ENSMUSG00000036169	Sostdc1	sclerostin domain containing 1 [Source:MGI Symbol;Acc:MGI:1913292]	9.10622	1.10362e-08	3.64273	0.0222861	-3.16681	0.00274528	2.29668	0.0131972	5.46349	0.000557593		ENSMUSG00000039457	Ppl	periplakin [Source:MGI Symbol;Acc:MGI:1194898]	9.02637	2.30558e-08	3.77899	0.000726007	-4.24076	0.00309088	1.00662	0.054129	5.24738	0.00321937
ENSMUSG00000066361	Serpina3c	serine (or cysteine) peptidase inhibitor, clade A, member 3C [Source:MGI Symbol;Acc:MGI:102848]	9.29741	2.07999e-08	1.51258	0.365527	-5.37932	7.04106e-05	2.40551	0.00346099	7.78483	4.65742e-06		ENSMUSG00000064023	Klk8	kallikrein related-peptidase 8 [Source:MGI Symbol;Acc:MGI:1343327]	7.99395	1.10031e-62	2.74745	6.9236e-10	-2.25862	2.0764e-08	2.98789	2.50407e-30	5.2465	1.0857e-26		ENSMUSG00000030905	Crym	crystallin, mu [Source:MGI Symbol;Acc:MGI:102675]	8.83626	1.54072e-06	3.65742	0.0186395	-4.62777	0.00201804	0.55108	0.540355	5.17885	0.011256
ENSMUSG00000064023	Klk8	kallikrein related-peptidase 8 [Source:MGI Symbol;Acc:MGI:1343327]	9.1713	1.85144e-83	4.11341	5.88538e-22	-2.25862	2.0764e-08	2.79927	3.83134e-27	5.05789	6.53044e-25		ENSMUSG00000040204	Pclaf	PCNA clamp associated factor [Source:MGI Symbol;Acc:MGI:1915276]	7.89951	3.32214e-06	3.13394	0.00473108	-5.07343	0.000249741	-0.307856	0.62289	4.76557	0.00747408		ENSMUSG00000027832	Ptx3	pentraxin related gene [Source:MGI Symbol;Acc:MGI:104641]	8.62772	1.2797e-08	3.87921	0.00395198	-4.04835	0.000607596	0.700165	0.388267	4.74851	0.00382815
ENSMUSG00000027832	Ptx3	pentraxin related gene [Source:MGI Symbol;Acc:MGI:104641]	8.94066	2.49804e-09	4.68699	0.000135481	-4.04835	0.000607596	0.205322	0.812611	4.25367	0.00806585		ENSMUSG00000001403	Ube2c	ubiquitin-conjugating enzyme E2C [Source:MGI Symbol;Acc:MGI:1915862]	7.63908	6.97168e-06	2.91486	0.00758511	-4.60926	0.000887307	0.114965	0.867312	4.72422	0.00797347		ENSMUSG00000036169	Sostdc1	sclerostin domain containing 1 [Source:MGI Symbol;Acc:MGI:1913292]	8.15963	1.69062e-07	3.19873	0.0653555	-3.16681	0.00274528	1.79409	0.0571878	4.9609	0.00222473
ENSMUSG00000043943	Naalad2	N-acetylated alpha-linked acidic dipeptidase 2 [Source:MGI Symbol;Acc:MGI:1919810]	7.32313	0.00181478	0.625357	0.829901	-7.46818	9.47434e-06	-0.770408	0.561876	6.69777	0.00494544		ENSMUSG00000030157	Clec2d	C-type lectin domain family 2, member d [Source:MGI Symbol;Acc:MGI:2135589]	7.46998	0.000235051	3.17446	0.0360539	-8.30427	1.46108e-08	-4.00875	1.44096e-06	4.29552	0.0488784		ENSMUSG00000048572	Tmem252	transmembrane protein 252 [Source:MGI Symbol;Acc:MGI:3583948]	8.10982	4.71555e-05	2.82733	0.141443	-6.99933	3.06449e-06	-1.71684	0.0840034	5.28249	0.0162599
ENSMUSG00000046167	Gldn	gliomedin [Source:MGI Symbol;Acc:MGI:2388361]	7.09256	4.83884e-11	2.99165	0.00602262	-2.76238	0.000242881	1.33853	0.0457731	4.10091	0.000175259		ENSMUSG00000048572	Tmem252	transmembrane protein 252 [Source:MGI Symbol;Acc:MGI:3583948]	7.4682	0.000548066	2.30157	0.224706	-6.99933	3.06449e-06	-1.8327	0.0611625	5.16663	0.0180494		ENSMUSG00000037405	Icam1	intercellular adhesion molecule 1 [Source:MGI Symbol;Acc:MGI:96392]	7.8143	1.17746e-11	4.55138	9.34141e-06	-4.42995	7.72717e-08	-1.16704	0.0664798	3.26292	0.00914255
ENSMUSG00000056501	Cebpb	CCAAT/enhancer binding protein (C/EBP), beta [Source:MGI Symbol;Acc:MGI:88373]	7.04295	9.6673e-15	3.34804	0.000231529	-3.86692	7.25289e-10	-0.172009	0.803557	3.69491	9.04716e-05		ENSMUSG00000026222	Sp100	nuclear antigen Sp100 [Source:MGI Symbol;Acc:MGI:109561]	6.5316	3.08e-06	2.60654	0.000393853	-6.67232	4.05267e-09	-2.74726	3.06488e-11	3.92506	0.00796561		ENSMUSG00000056501	Cebpb	CCAAT/enhancer binding protein (C/EBP), beta [Source:MGI Symbol;Acc:MGI:88373]	7.28044	2.25947e-15	3.26902	0.000749117	-3.86692	7.25289e-10	0.144505	0.847875	4.01142	2.98065e-05
ENSMUSG00000030157	Clec2d	C-type lectin domain family 2, member d [Source:MGI Symbol;Acc:MGI:2135589]	7.03006	0.000243381	2.64963	0.0833406	-8.30427	1.46108e-08	-3.92384	3.49304e-06	4.38043	0.0360512		ENSMUSG00000066361	Serpina3c	serine (or cysteine) peptidase inhibitor, clade A, member 3C [Source:MGI Symbol;Acc:MGI:102848]	6.27141	0.000831578	-0.8049	0.697553	-5.37932	7.04106e-05	1.69699	0.0487032	7.07631	7.22175e-05		ENSMUSG00000030247	Kcnj8	potassium inwardly-rectifying channel, subfamily J, member 8 [Source:MGI Symbol;Acc:MGI:1100508]	7.13016	0.000288281	0.729564	0.797771	-6.62669	1.03163e-06	-0.226102	0.865873	6.40059	0.0012837
ENSMUSG00000053113	Socs3	suppressor of cytokine signaling 3 [Source:MGI Symbol;Acc:MGI:1201791]	6.90032	5.27667e-15	3.88491	1.6437e-05	-2.4057	0.000265775	0.609707	0.336966	3.01541	0.00263287		ENSMUSG00000037362	Nov	nephroblastoma overexpressed gene [Source:MGI Symbol;Acc:MGI:109185]	6.19421	1.37278e-07	3.50683	0.000615735	-4.91299	1.00207e-09	-2.22561	0.000337695	2.68738	0.0379174		ENSMUSG00000030157	Clec2d	C-type lectin domain family 2, member d [Source:MGI Symbol;Acc:MGI:2135589]	6.94057	0.000303239	1.64574	0.389486	-8.30427	1.46108e-08	-3.00945	0.000391655	5.29482	0.0112184
ENSMUSG00000058624	Gda	guanine deaminase [Source:MGI Symbol;Acc:MGI:95678]	6.82127	0.000235275	2.2807	0.155531	-7.58851	2.3458e-08	-3.04794	0.00037828	4.54057	0.0187215		ENSMUSG00000046167	Gldn	gliomedin [Source:MGI Symbol;Acc:MGI:2388361]	6.16642	6.11612e-08	2.78572	0.0137464	-2.76238	0.000242881	0.618312	0.392843	3.38069	0.0039948		ENSMUSG00000058624	Gda	guanine deaminase [Source:MGI Symbol;Acc:MGI:95678]	6.65976	0.00035522	0.608269	0.803393	-7.58851	2.3458e-08	-1.53703	0.0898648	6.05149	0.0014433
ENSMUSG00000046402	Rbp1	retinol binding protein 1, cellular [Source:MGI Symbol;Acc:MGI:97876]	6.79897	4.96441e-15	4.28071	2.08518e-06	-1.61356	0.00972493	0.904692	0.15557	2.51825	0.012557		ENSMUSG00000056501	Cebpb	CCAAT/enhancer binding protein (C/EBP), beta [Source:MGI Symbol;Acc:MGI:88373]	6.11254	1.25293e-10	3.12127	0.000854499	-3.86692	7.25289e-10	-0.87565	0.156082	2.99127	0.00323609		ENSMUSG00000026547	Tagln2	transgelin 2 [Source:MGI Symbol;Acc:MGI:1312985]	6.28752	2.5337e-38	3.10278	3.99893e-10	-2.93128	2.16936e-17	0.253467	0.494771	3.18475	4.23947e-10
ENSMUSG00000027460	Angpt4	angiopoietin 4 [Source:MGI Symbol;Acc:MGI:1336887]	6.73612	0.00157219	1.22979	0.583677	-5.17496	0.00125584	0.33137	0.778432	5.50633	0.0125647		ENSMUSG00000015467	Egfl8	EGF-like domain 8 [Source:MGI Symbol;Acc:MGI:1932094]	6.10494	3.96751e-15	3.09048	0.000126381	-0.432161	0.499101	2.58231	2.55621e-08	3.01447	0.000355877		ENSMUSG00000064023	Klk8	kallikrein related-peptidase 8 [Source:MGI Symbol;Acc:MGI:1343327]	5.95967	2.73851e-34	1.01454	0.0685879	-2.25862	2.0764e-08	2.68652	7.34747e-24	4.94513	2.98824e-23
ENSMUSG00000021091	Serpina3n	serine (or cysteine) peptidase inhibitor, clade A, member 3N [Source:MGI Symbol;Acc:MGI:105045]	6.68338	6.39904e-266	4.7205	7.13855e-132	-0.0420329	0.811608	1.92084	1.00588e-45	1.96288	3.12314e-22		ENSMUSG00000026547	Tagln2	transgelin 2 [Source:MGI Symbol;Acc:MGI:1312985]	5.94332	2.84309e-34	3.39163	2.10929e-12	-2.93128	2.16936e-17	-0.379583	0.283471	2.5517	9.72729e-07		ENSMUSG00000035783	Acta2	actin, alpha 2, smooth muscle, aorta [Source:MGI Symbol;Acc:MGI:87909]	5.93591	4.94428e-09	2.53851	0.00309064	-5.23685	3.31544e-10	-1.83945	0.000134328	3.3974	0.00342883
ENSMUSG00000026389	Steap3	STEAP family member 3 [Source:MGI Symbol;Acc:MGI:1915678]	6.52217	4.44004e-25	2.90337	1.31226e-05	-1.83717	4.92663e-05	1.78163	4.65345e-05	3.61881	5.0961e-08		ENSMUSG00000021091	Serpina3n	serine (or cysteine) peptidase inhibitor, clade A, member 3N [Source:MGI Symbol;Acc:MGI:105045]	5.43198	7.14366e-175	3.24597	4.17467e-62	-0.0420329	0.811608	2.14397	1.01451e-56	2.18601	1.54764e-27		ENSMUSG00000030708	Dnajb13	DnaJ heat shock protein family (Hsp40) member B13 [Source:MGI Symbol;Acc:MGI:1916637]	5.78739	0.000278214	2.13307	0.22295	-3.81464	0.000343641	-0.160317	0.878086	3.65432	0.0292676
ENSMUSG00000036169	Sostdc1	sclerostin domain containing 1 [Source:MGI Symbol;Acc:MGI:1913292]	6.44694	5.10524e-05	1.33675	0.490831	-3.16681	0.00274528	1.94338	0.0384137	5.11019	0.00102213		ENSMUSG00000029236	Nmu	neuromedin U [Source:MGI Symbol;Acc:MGI:1860476]	5.34248	0.0177386	0.265341	0.929106	-7.22419	4.53778e-08	-2.14705	0.0530004	5.07714	0.0149433		ENSMUSG00000036256	Igfbp7	insulin-like growth factor binding protein 7 [Source:MGI Symbol;Acc:MGI:1352480]	5.75247	6.42152e-13	3.12261	0.000395802	-3.19764	5.12485e-09	-0.567784	0.348496	2.62986	0.00464359
ENSMUSG00000026547	Tagln2	transgelin 2 [Source:MGI Symbol;Acc:MGI:1312985]	6.25831	1.87904e-38	3.98534	4.65413e-17	-2.93128	2.16936e-17	-0.658312	0.0497506	2.27297	1.22703e-05		ENSMUSG00000034164	Emid1	EMI domain containing 1 [Source:MGI Symbol;Acc:MGI:2155091]	5.24414	6.43625e-08	2.54107	0.00994002	-2.44121	0.000143939	0.261859	0.706832	2.70307	0.00982248		ENSMUSG00000037362	Nov	nephroblastoma overexpressed gene [Source:MGI Symbol;Acc:MGI:109185]	5.72667	5.44202e-07	2.57534	0.0233522	-4.91299	1.00207e-09	-1.76166	0.00511529	3.15133	0.0119289
ENSMUSG00000036907	C1ql2	complement component 1, q subcomponent-like 2 [Source:MGI Symbol;Acc:MGI:3032521]	6.17811	2.2886e-12	0.103324	0.94572	-4.12696	7.61835e-11	1.94782	0.000252686	6.07479	1.82279e-12		ENSMUSG00000019256	Ahr	aryl-hydrocarbon receptor [Source:MGI Symbol;Acc:MGI:105043]	5.05799	0.000224999	1.60605	0.254406	-4.80751	2.29341e-08	-1.35557	0.0713418	3.45194	0.0117058		ENSMUSG00000067586	S1pr3	sphingosine-1-phosphate receptor 3 [Source:MGI Symbol;Acc:MGI:1339365]	5.60215	3.74642e-14	2.81882	0.000447781	-2.47265	1.44772e-06	0.31068	0.58456	2.78333	0.000710167
ENSMUSG00000017204	Gsdma	gasdermin A [Source:MGI Symbol;Acc:MGI:1889509]	6.15214	0.00129102	-0.659579	0.796909	-4.20203	0.00412962	2.60969	0.0162199	6.81172	0.000668426		ENSMUSG00000053113	Socs3	suppressor of cytokine signaling 3 [Source:MGI Symbol;Acc:MGI:1201791]	4.3457	7.48287e-06	2.00722	0.0503826	-2.4057	0.000265775	-0.0672228	0.927745	2.33848	0.0347034		ENSMUSG00000026222	Sp100	nuclear antigen Sp100 [Source:MGI Symbol;Acc:MGI:109561]	5.59868	4.0655e-05	1.97231	0.0155002	-6.67232	4.05267e-09	-3.04595	7.46303e-13	3.62637	0.0174163
ENSMUSG00000017446	C1qtnf1	C1q and tumor necrosis factor related protein 1 [Source:MGI Symbol;Acc:MGI:1919254]	5.91951	8.59769e-08	1.73268	0.134419	-5.00605	5.5567e-11	-0.819215	0.228394	4.18683	0.000157648		ENSMUSG00000020186	Csrp2	cysteine and glycine-rich protein 2 [Source:MGI Symbol;Acc:MGI:1202907]	4.20545	3.69963e-11	1.27744	0.0661852	-3.07962	1.21743e-12	-0.151606	0.74749	2.92801	6.38508e-06		ENSMUSG00000046167	Gldn	gliomedin [Source:MGI Symbol;Acc:MGI:2388361]	5.46578	9.088e-07	2.54288	0.0362487	-2.76238	0.000242881	0.160518	0.851015	2.9229	0.0172935
ENSMUSG00000044562	Rasip1	Ras interacting protein 1 [Source:MGI Symbol;Acc:MGI:1917153]	5.89783	1.8194e-24	1.39359	0.0204478	-3.48433	1.1674e-15	1.0199	0.00417912	4.50423	8.31588e-15		ENSMUSG00000025402	Nab2	Ngfi-A binding protein 2 [Source:MGI Symbol;Acc:MGI:107563]	4.04106	1.10395e-10	2.00385	0.00109428	-3.6686	3.42173e-19	-1.63139	1.53111e-05	2.03721	0.00212553		ENSMUSG00000015467	Egfl8	EGF-like domain 8 [Source:MGI Symbol;Acc:MGI:1932094]	5.42555	2.46205e-12	2.73105	0.00145916	-0.432161	0.499101	2.26234	1.44094e-06	2.6945	0.00192623
ENSMUSG00000026222	Sp100	nuclear antigen Sp100 [Source:MGI Symbol;Acc:MGI:109561]	5.85213	1.455e-05	2.45171	0.000821779	-6.67232	4.05267e-09	-3.2719	3.00821e-14	3.40042	0.0215237		ENSMUSG00000028776	Tinagl1	tubulointerstitial nephritis antigen-like 1 [Source:MGI Symbol;Acc:MGI:2137617]	3.99374	0.00586447	0.634544	0.628593	-7.05851	7.60566e-12	-3.69932	1.57516e-11	3.35919	0.0233137		ENSMUSG00000032719	Sbspon	somatomedin B and thrombospondin, type 1 domain containing [Source:MGI Symbol;Acc:MGI:2684952]	5.28482	0.0019182	1.40451	0.546847	-2.59205	0.0250425	1.28826	0.217241	3.88032	0.0384739
ENSMUSG00000022952	Runx1	runt related transcription factor 1 [Source:MGI Symbol;Acc:MGI:99852]	5.80114	1.67652e-14	3.49837	8.08087e-08	-2.9802	2.17899e-06	-0.677428	0.106786	2.30277	0.00854115		ENSMUSG00000070469	Adamtsl3	ADAMTS-like 3 [Source:MGI Symbol;Acc:MGI:3028499]	3.98876	5.09013e-21	2.6355	1.01878e-09	-0.282689	0.420416	1.07057	0.000123253	1.35326	0.00742891		ENSMUSG00000029236	Nmu	neuromedin U [Source:MGI Symbol;Acc:MGI:1860476]	5.18438	0.0100486	-0.113203	0.97376	-7.22419	4.53778e-08	-1.9266	0.0840238	5.29758	0.0108169
ENSMUSG00000040373	Cacng5	calcium channel, voltage-dependent, gamma subunit 5 [Source:MGI Symbol;Acc:MGI:2157946]	5.62885	2.52498e-34	0.912712	0.0916271	-3.63404	1.13799e-28	1.08209	0.000548657	4.71613	1.24941e-24		ENSMUSG00000034845	Plvap	plasmalemma vesicle associated protein [Source:MGI Symbol;Acc:MGI:1890497]	3.92153	3.60847e-14	-0.141126	0.864587	-4.38055	8.86986e-35	-0.317895	0.345819	4.06266	9.5396e-17		ENSMUSG00000053113	Socs3	suppressor of cytokine signaling 3 [Source:MGI Symbol;Acc:MGI:1201791]	4.86243	1.08782e-07	1.51619	0.194846	-2.4057	0.000265775	0.940542	0.13228	3.34625	0.00108056
ENSMUSG00000025511	Tspan4	tetraspanin 4 [Source:MGI Symbol;Acc:MGI:1928097]	5.54333	8.30378e-18	2.44357	0.000356926	-2.6637	3.86232e-09	0.436056	0.366893	3.09976	6.37426e-06		ENSMUSG00000015053	Gata2	GATA binding protein 2 [Source:MGI Symbol;Acc:MGI:95662]	3.76089	0.0207546	-0.0874237	0.968987	-4.85622	2.20214e-07	-1.00791	0.259453	3.84831	0.0113654		ENSMUSG00000068220	Lgals1	lectin, galactose binding, soluble 1 [Source:MGI Symbol;Acc:MGI:96777]	4.80198	3.81565e-08	2.04336	0.052987	-3.36653	8.20325e-09	-0.607907	0.355304	2.75863	0.00601273
ENSMUSG00000068220	Lgals1	lectin, galactose binding, soluble 1 [Source:MGI Symbol;Acc:MGI:96777]	5.52126	1.17014e-10	3.48122	0.000103388	-3.36653	8.20325e-09	-1.3265	0.0290863	2.04004	0.047497		ENSMUSG00000032231	Anxa2	annexin A2 [Source:MGI Symbol;Acc:MGI:88246]	3.73307	1.39874e-20	2.1144	4.18393e-07	-1.78625	1.00036e-10	-0.167579	0.601918	1.61867	0.000337227		ENSMUSG00000029484	Anxa3	annexin A3 [Source:MGI Symbol;Acc:MGI:1201378]	4.7403	2.12289e-11	2.74672	0.000267335	-3.62222	3.00559e-13	-1.62864	0.00044272	1.99358	0.018885
ENSMUSG00000047884	Klk9	kallikrein related-peptidase 9 [Source:MGI Symbol;Acc:MGI:1921082]	5.47886	9.69041e-06	7.01627	3.44235e-06	3.68835	0.00166226	2.15094	0.00438664	-1.53741	0.451023		ENSMUSG00000045912	C2cd4c	C2 calcium-dependent domain containing 4C [Source:MGI Symbol;Acc:MGI:2685084]	3.72786	0.00211155	-0.349574	0.845849	-3.79198	2.07662e-07	0.285461	0.728236	4.07744	0.000412477		ENSMUSG00000025934	Gsta3	glutathione S-transferase, alpha 3 [Source:MGI Symbol;Acc:MGI:95856]	4.56679	4.06859e-07	1.70952	0.147562	0.511574	0.468528	3.36884	8.16389e-09	2.85727	0.00604074
ENSMUSG00000029304	Spp1	secreted phosphoprotein 1 [Source:MGI Symbol;Acc:MGI:98389]	5.29593	2.90828e-138	4.2588	6.37258e-103	-4.91547	3.98775e-223	-3.87834	2.92532e-184	1.03713	7.21087e-06		ENSMUSG00000064080	Fbln2	fibulin 2 [Source:MGI Symbol;Acc:MGI:95488]	3.71791	3.15565e-13	2.26663	9.74417e-06	-1.52878	3.36203e-05	-0.0774962	0.848686	1.45128	0.015919		ENSMUSG00000028776	Tinagl1	tubulointerstitial nephritis antigen-like 1 [Source:MGI Symbol;Acc:MGI:2137617]	4.52675	0.00044481	1.01589	0.412229	-7.05851	7.60566e-12	-3.54765	4.9511e-11	3.51085	0.0169444
ENSMUSG00000005892	Trh	thyrotropin releasing hormone [Source:MGI Symbol;Acc:MGI:98823]	5.28646	0.00114609	-0.0876444	0.969034	-6.55881	6.27303e-09	-1.18471	0.161274	5.3741	0.000575617		ENSMUSG00000040373	Cacng5	calcium channel, voltage-dependent, gamma subunit 5 [Source:MGI Symbol;Acc:MGI:2157946]	3.69999	2.75084e-14	-0.291261	0.694804	-3.63404	1.13799e-28	0.357214	0.300791	3.99125	2.3724e-17		ENSMUSG00000036578	Fxyd7	FXYD domain-containing ion transport regulator 7 [Source:MGI Symbol;Acc:MGI:1889006]	4.48193	7.09121e-70	0.367206	0.315994	-3.6035	2.71895e-89	0.511218	0.00412364	4.11472	1.75515e-60
ENSMUSG00000003541	Ier3	immediate early response 3 [Source:MGI Symbol;Acc:MGI:104814]	5.21917	8.96985e-12	2.33532	0.00197752	-4.46659	5.83368e-18	-1.58274	0.000770773	2.88385	0.000227918		ENSMUSG00000041734	Kirrel	kirre like nephrin family adhesion molecule 1 [Source:MGI Symbol;Acc:MGI:1891396]	3.59744	6.0643e-07	1.96321	0.00660204	-3.07842	2.15633e-11	-1.44419	0.0011761	1.63423	0.0453807		ENSMUSG00000021091	Serpina3n	serine (or cysteine) peptidase inhibitor, clade A, member 3N [Source:MGI Symbol;Acc:MGI:105045]	4.45601	6.45669e-117	2.66756	1.53542e-41	-0.0420329	0.811608	1.74642	6.10628e-38	1.78845	3.55071e-18
ENSMUSG00000061878	Sphk1	sphingosine kinase 1 [Source:MGI Symbol;Acc:MGI:1316649]	5.21433	5.65466e-08	1.30383	0.207066	-4.74627	2.83913e-12	-0.835768	0.149089	3.9105	5.18882e-05		ENSMUSG00000060429	Sntb1	syntrophin, basic 1 [Source:MGI Symbol;Acc:MGI:101781]	3.55559	0.00325318	1.10009	0.431201	-3.89573	2.65948e-08	-1.44022	0.0394767	2.45551	0.0488968		ENSMUSG00000052560	Cpne8	copine VIII [Source:MGI Symbol;Acc:MGI:1914121]	4.454	1.18452e-09	1.04639	0.268707	-4.40624	5.48773e-19	-0.998623	0.0371172	3.40762	7.22148e-06
ENSMUSG00000034845	Plvap	plasmalemma vesicle associated protein [Source:MGI Symbol;Acc:MGI:1890497]	5.17373	9.49925e-26	0.744247	0.182619	-4.38055	8.86986e-35	0.0489317	0.893555	4.42948	2.88002e-20		ENSMUSG00000003541	Ier3	immediate early response 3 [Source:MGI Symbol;Acc:MGI:104814]	3.55497	2.63203e-05	1.13726	0.207849	-4.46659	5.83368e-18	-2.04889	1.38777e-05	2.41771	0.00417533		ENSMUSG00000034845	Plvap	plasmalemma vesicle associated protein [Source:MGI Symbol;Acc:MGI:1890497]	4.39645	3.72156e-18	0.169132	0.849006	-4.38055	8.86986e-35	-0.15323	0.674643	4.22732	4.70014e-18
ENSMUSG00000031861	Lpar2	lysophosphatidic acid receptor 2 [Source:MGI Symbol;Acc:MGI:1858422]	5.11756	0.00140134	0.606962	0.780683	-2.93909	0.0194898	1.57152	0.097148	4.5106	0.0117922		ENSMUSG00000031239	Itm2a	integral membrane protein 2A [Source:MGI Symbol;Acc:MGI:107706]	3.53703	0.000195181	1.22571	0.258069	-5.43082	2.18019e-21	-3.11949	2.44901e-08	2.31132	0.022473		ENSMUSG00000037375	Hhat	hedgehog acyltransferase [Source:MGI Symbol;Acc:MGI:2444681]	4.3634	0.0049644	0.63081	0.771393	-5.20306	1.31215e-06	-1.47047	0.0788544	3.73259	0.0266772
ENSMUSG00000029484	Anxa3	annexin A3 [Source:MGI Symbol;Acc:MGI:1201378]	4.84882	4.20741e-12	2.73615	0.000127945	-3.62222	3.00559e-13	-1.50955	0.00117465	2.11266	0.00822477		ENSMUSG00000039481	Nrtn	neurturin [Source:MGI Symbol;Acc:MGI:108417]	3.53231	3.3732e-08	1.35006	0.0576159	-0.936368	0.0340921	1.24588	0.00227189	2.18225	0.00136609		ENSMUSG00000021876	Rnase4	ribonuclease, RNase A family 4 [Source:MGI Symbol;Acc:MGI:1926217]	4.27578	6.34844e-19	2.52901	1.08115e-07	-3.79835	2.10127e-30	-2.05158	4.77406e-12	1.74678	0.00104326
ENSMUSG00000067586	S1pr3	sphingosine-1-phosphate receptor 3 [Source:MGI Symbol;Acc:MGI:1339365]	4.81811	7.23421e-11	2.65691	0.000504386	-2.47265	1.44772e-06	-0.311448	0.57132	2.1612	0.0092609		ENSMUSG00000063796	Slc22a8	solute carrier family 22 (organic anion transporter), member 8 [Source:MGI Symbol;Acc:MGI:1336187]	3.52606	0.00925099	0.95784	0.477153	-6.37134	3.71124e-16	-3.80312	3.44543e-10	2.56822	0.0463567		ENSMUSG00000060594	Layn	layilin [Source:MGI Symbol;Acc:MGI:2685357]	4.26765	0.000146023	1.04152	0.497756	-5.44639	1.97213e-13	-2.22027	0.00115962	3.22612	0.00877764
ENSMUSG00000058806	Col13a1	collagen, type XIII, alpha 1 [Source:MGI Symbol;Acc:MGI:1277201]	4.76799	0.00305738	0.6103	0.567411	-6.34604	1.23447e-06	-2.18835	2.33234e-05	4.15769	0.0130825		ENSMUSG00000044562	Rasip1	Ras interacting protein 1 [Source:MGI Symbol;Acc:MGI:1917153]	3.50913	2.79113e-08	0.423091	0.614973	-3.48433	1.1674e-15	-0.398298	0.316036	3.08604	6.83685e-07		ENSMUSG00000025511	Tspan4	tetraspanin 4 [Source:MGI Symbol;Acc:MGI:1928097]	4.09667	7.93945e-10	1.78869	0.0207174	-2.6637	3.86232e-09	-0.355726	0.482893	2.30798	0.0021049
ENSMUSG00000071637	Cebpd	CCAAT/enhancer binding protein (C/EBP), delta [Source:MGI Symbol;Acc:MGI:103573]	4.67269	8.42433e-53	4.51368	1.54946e-47	1.07328	4.38545e-06	1.2323	2.91211e-09	0.159015	0.77226		ENSMUSG00000029135	Fosl2	fos-like antigen 2 [Source:MGI Symbol;Acc:MGI:102858]	3.50791	1.57814e-06	0.672219	0.489915	-3.3485	9.45268e-13	-0.512802	0.305605	2.83569	0.000149249		ENSMUSG00000032231	Anxa2	annexin A2 [Source:MGI Symbol;Acc:MGI:88246]	4.02384	4.33118e-24	2.28648	6.50925e-08	-1.78625	1.00036e-10	-0.0488936	0.889215	1.73736	9.87575e-05
ENSMUSG00000052837	Junb	jun B proto-oncogene [Source:MGI Symbol;Acc:MGI:96647]	4.65579	1.50864e-45	2.4782	9.49378e-15	-2.45499	1.23534e-24	-0.277399	0.224756	2.17759	1.39115e-10		ENSMUSG00000036578	Fxyd7	FXYD domain-containing ion transport regulator 7 [Source:MGI Symbol;Acc:MGI:1889006]	3.32177	9.59058e-38	-0.304319	0.397508	-3.6035	2.71895e-89	0.022589	0.919008	3.62609	9.61249e-47		ENSMUSG00000058145	Adamts17	a disintegrin-like and metallopeptidase (reprolysin type) with thrombospondin type 1 motif, 17 [Source:MGI Symbol;Acc:MGI:3588195]	3.96201	0.00811663	-0.0535225	0.982447	-5.57141	6.16924e-08	-1.55588	0.0577255	4.01553	0.0117542
ENSMUSG00000021250	Fos	FBJ osteosarcoma oncogene [Source:MGI Symbol;Acc:MGI:95574]	4.62253	2.52398e-50	1.39738	2.12091e-05	-2.04521	2.28578e-19	1.17993	1.89737e-08	3.22514	2.65799e-24		ENSMUSG00000060594	Layn	layilin [Source:MGI Symbol;Acc:MGI:2685357]	3.13626	0.0169825	0.0299791	0.986943	-5.44639	1.97213e-13	-2.34011	0.000628311	3.10628	0.0118118		ENSMUSG00000017344	Vtn	vitronectin [Source:MGI Symbol;Acc:MGI:98940]	3.87877	1.1281e-17	2.42499	6.50925e-08	-4.51689	4.23025e-47	-3.06311	2.91836e-28	1.45379	0.00526367
ENSMUSG00000037362	Nov	nephroblastoma overexpressed gene [Source:MGI Symbol;Acc:MGI:109185]	4.61173	7.82691e-05	1.21843	0.324554	-4.91299	1.00207e-09	-1.5197	0.0174882	3.39329	0.00412159		ENSMUSG00000005320	Fgfr4	fibroblast growth factor receptor 4 [Source:MGI Symbol;Acc:MGI:95525]	3.11197	0.00457543	4.68251	6.18499e-05	4.04802	9.63697e-07	2.47749	3.86035e-05	-1.57054	0.302291		ENSMUSG00000045031	Cetn4	centrin 4 [Source:MGI Symbol;Acc:MGI:2677454]	3.83536	2.65948e-05	0.887404	0.49721	-3.09034	3.18977e-07	-0.142378	0.850902	2.94796	0.00312268
ENSMUSG00000024578	Il17b	interleukin 17B [Source:MGI Symbol;Acc:MGI:1928397]	4.6102	0.00603118	2.67433	0.170426	2.44123	0.0381006	4.3771	5.53992e-05	1.93587	0.394354		ENSMUSG00000043557	Mdga1	MAM domain containing glycosylphosphatidylinositol anchor 1 [Source:MGI Symbol;Acc:MGI:1922012]	3.09906	5.03514e-19	0.141372	0.814456	-2.00502	3.55586e-17	0.95267	4.6052e-05	2.95769	9.07391e-18		ENSMUSG00000061353	Cxcl12	chemokine (C-X-C motif) ligand 12 [Source:MGI Symbol;Acc:MGI:103556]	3.81123	8.83911e-09	1.32355	0.111167	-3.86785	1.36675e-18	-1.38017	0.00213221	2.48768	0.000681486
ENSMUSG00000042622	Maff	v-maf musculoaponeurotic fibrosarcoma oncogene family, protein F (avian) [Source:MGI Symbol;Acc:MGI:96910]	4.60985	1.25366e-10	2.68735	0.00018637	-1.99423	0.000154001	-0.0717293	0.896007	1.92251	0.0199696		ENSMUSG00000052560	Cpne8	copine VIII [Source:MGI Symbol;Acc:MGI:1914121]	2.98154	0.00025421	0.671538	0.504726	-4.40624	5.48773e-19	-2.09624	5.80298e-06	2.31	0.00484023		ENSMUSG00000031880	Rrad	Ras-related associated with diabetes [Source:MGI Symbol;Acc:MGI:1930943]	3.78765	6.49152e-06	1.80691	0.0331752	-2.42044	0.000121653	-0.439698	0.369992	1.98074	0.0424789
ENSMUSG00000027848	Olfml3	olfactomedin-like 3 [Source:MGI Symbol;Acc:MGI:1914877]	4.52516	1.57239e-18	2.87076	3.41181e-08	-3.92418	2.27062e-27	-2.26978	2.74292e-11	1.65441	0.00504023		ENSMUSG00000044469	Tnfaip8l1	tumor necrosis factor, alpha-induced protein 8-like 1 [Source:MGI Symbol;Acc:MGI:1913693]	2.88028	0.0035515	0.595754	0.643869	-1.49002	0.0188391	0.79451	0.177523	2.28453	0.0264533		ENSMUSG00000089762	Ier5l	immediate early response 5-like [Source:MGI Symbol;Acc:MGI:1919750]	3.7578	2.49062e-07	0.969493	0.328422	-2.88088	2.76533e-09	-0.0925707	0.879347	2.78831	0.000375401
ENSMUSG00000026594	Ralgps2	Ral GEF with PH domain and SH3 binding motif 2 [Source:MGI Symbol;Acc:MGI:1925505]	4.52213	1.7703e-19	0.819528	0.192176	-2.46044	1.55389e-12	1.24216	0.00043154	3.7026	5.64955e-13		ENSMUSG00000021250	Fos	FBJ osteosarcoma oncogene [Source:MGI Symbol;Acc:MGI:95574]	2.84904	2.09382e-18	0.0926565	0.872519	-2.04521	2.28578e-19	0.711173	0.00110243	2.75639	1.82994e-17		ENSMUSG00000034164	Emid1	EMI domain containing 1 [Source:MGI Symbol;Acc:MGI:2155091]	3.74199	0.000115271	1.03349	0.432458	-2.44121	0.000143939	0.267287	0.70771	2.7085	0.0104964
ENSMUSG00000089762	Ier5l	immediate early response 5-like [Source:MGI Symbol;Acc:MGI:1919750]	4.43805	4.614e-10	1.35175	0.0989101	-2.88088	2.76533e-09	0.205418	0.708984	3.0863	3.24193e-05		ENSMUSG00000039994	Timeless	timeless circadian clock 1 [Source:MGI Symbol;Acc:MGI:1321393]	2.79725	8.79898e-07	1.28713	0.034438	-0.959732	0.0128407	0.550385	0.141066	1.51012	0.0165671		ENSMUSG00000034161	Scx	scleraxis [Source:MGI Symbol;Acc:MGI:102934]	3.7304	0.00273424	0.325105	0.882666	-5.05146	5.41591e-10	-1.64616	0.0339339	3.4053	0.0127071
ENSMUSG00000002459	Rgs20	regulator of G-protein signaling 20 [Source:MGI Symbol;Acc:MGI:1929866]	4.43452	7.57957e-09	1.58694	0.0715406	-2.18212	3.6219e-05	0.66546	0.231577	2.84758	0.000576557		ENSMUSG00000002504	Slc9a3r2	solute carrier family 9 (sodium/hydrogen exchanger), member 3 regulator 2 [Source:MGI Symbol;Acc:MGI:1890662]	2.76933	1.01058e-52	0.0752972	0.817397	-2.25555	2.78092e-70	0.438491	0.000597899	2.69404	7.35603e-51		ENSMUSG00000029304	Spp1	secreted phosphoprotein 1 [Source:MGI Symbol;Acc:MGI:98389]	3.72929	1.83664e-67	2.28956	3.11471e-29	-4.91547	3.98775e-223	-3.47574	4.49491e-146	1.43973	2.63525e-10
ENSMUSG00000005320	Fgfr4	fibroblast growth factor receptor 4 [Source:MGI Symbol;Acc:MGI:95525]	4.41962	3.79442e-06	5.29121	2.89242e-06	4.04802	9.63697e-07	3.17644	7.34454e-08	-0.871588	0.590493		ENSMUSG00000026928	Card9	caspase recruitment domain family, member 9 [Source:MGI Symbol;Acc:MGI:2685628]	2.73642	0.0021936	0.546258	0.625323	-3.59128	9.78825e-11	-1.40112	0.00445003	2.19016	0.0161467		ENSMUSG00000050737	Ptges	prostaglandin E synthase [Source:MGI Symbol;Acc:MGI:1927593]	3.71231	0.000123674	0.915251	0.417084	-4.28474	1.10615e-10	-1.48767	0.00294004	2.79706	0.00533348
ENSMUSG00000060594	Layn	layilin [Source:MGI Symbol;Acc:MGI:2685357]	4.41275	7.5293e-05	1.18792	0.365138	-5.44639	1.97213e-13	-2.22155	0.00103947	3.22483	0.00596122		ENSMUSG00000054871	Tmem158	transmembrane protein 158 [Source:MGI Symbol;Acc:MGI:1919559]	2.72448	0.000230525	-0.222902	0.831423	-5.06185	7.62122e-29	-2.11446	1.07036e-07	2.94739	1.70023e-05		ENSMUSG00000023064	Sncg	synuclein, gamma [Source:MGI Symbol;Acc:MGI:1298397]	3.70087	2.5286e-20	1.24399	0.00702077	-4.44884	1.01619e-60	-1.99196	5.84941e-14	2.45688	4.4961e-09
ENSMUSG00000027313	Chac1	ChaC, cation transport regulator 1 [Source:MGI Symbol;Acc:MGI:1916315]	4.38441	9.06432e-06	0.7227	0.585897	-4.56031	6.36728e-12	-0.898604	0.176093	3.66171	0.000348188		ENSMUSG00000027978	Prss12	protease, serine 12 neurotrypsin (motopsin) [Source:MGI Symbol;Acc:MGI:1100881]	2.70793	0.000268004	0.060014	0.959127	-3.42491	2.57579e-14	-0.776998	0.0991448	2.64791	0.000286527		ENSMUSG00000069372	Ctxn3	cortexin 3 [Source:MGI Symbol;Acc:MGI:3642816]	3.6786	1.64305e-06	1.78251	0.0434138	-2.2232	2.48241e-05	-0.327113	0.565004	1.89609	0.0376921
ENSMUSG00000050737	Ptges	prostaglandin E synthase [Source:MGI Symbol;Acc:MGI:1927593]	4.37364	3.3019e-06	2.28964	0.00537462	-4.28474	1.10615e-10	-2.20074	5.22222e-06	2.08399	0.0413462		ENSMUSG00000076431	Sox4	SRY (sex determining region Y)-box 4 [Source:MGI Symbol;Acc:MGI:98366]	2.69289	2.4489e-09	1.32206	0.00509886	-2.30314	1.21369e-14	-0.932307	0.00150436	1.37083	0.00656447		ENSMUSG00000026389	Steap3	STEAP family member 3 [Source:MGI Symbol;Acc:MGI:1915678]	3.67161	3.07445e-08	1.89376	0.012455	-1.83717	4.92663e-05	-0.0593189	0.91723	1.77785	0.0237261
ENSMUSG00000064080	Fbln2	fibulin 2 [Source:MGI Symbol;Acc:MGI:95488]	4.37333	5.05271e-19	2.57122	2.43944e-07	-1.52878	3.36203e-05	0.273333	0.445393	1.80211	0.00111861		ENSMUSG00000015843	Rxrg	retinoid X receptor gamma [Source:MGI Symbol;Acc:MGI:98216]	2.65642	0.00669108	0.180849	0.90325	-2.90297	2.92707e-07	-0.427397	0.494723	2.47557	0.0100114		ENSMUSG00000044562	Rasip1	Ras interacting protein 1 [Source:MGI Symbol;Acc:MGI:1917153]	3.65595	1.89014e-09	0.69433	0.379439	-3.48433	1.1674e-15	-0.522718	0.179122	2.96162	2.64699e-06
ENSMUSG00000015467	Egfl8	EGF-like domain 8 [Source:MGI Symbol;Acc:MGI:1932094]	4.37198	2.21759e-08	2.35562	0.00434298	-0.432161	0.499101	1.5842	0.00088676	2.01636	0.0228117		ENSMUSG00000037992	Rara	retinoic acid receptor, alpha [Source:MGI Symbol;Acc:MGI:97856]	2.63128	0.00106062	0.908518	0.317781	-3.30162	4.28011e-12	-1.57886	0.000716711	1.72276	0.0427618		ENSMUSG00000025402	Nab2	Ngfi-A binding protein 2 [Source:MGI Symbol;Acc:MGI:107563]	3.65248	3.36868e-09	1.61405	0.0160047	-3.6686	3.42173e-19	-1.63017	1.56735e-05	2.03843	0.00225387
ENSMUSG00000051000	Fam160a1	family with sequence similarity 160, member A1 [Source:MGI Symbol;Acc:MGI:2444746]	4.35162	0.00243008	-0.160412	0.946529	-3.01157	0.00236634	1.50047	0.0976523	4.51203	0.00240852		ENSMUSG00000042644	Itpr3	inositol 1,4,5-triphosphate receptor 3 [Source:MGI Symbol;Acc:MGI:96624]	2.62533	0.000634858	0.495998	0.634835	-2.55941	3.05068e-08	-0.43008	0.401393	2.12933	0.0066871		ENSMUSG00000029135	Fosl2	fos-like antigen 2 [Source:MGI Symbol;Acc:MGI:102858]	3.61493	2.21057e-07	0.632028	0.548831	-3.3485	9.45268e-13	-0.365592	0.482996	2.98291	6.03449e-05
ENSMUSG00000049625	Tifab	TRAF-interacting protein with forkhead-associated domain, family member B [Source:MGI Symbol;Acc:MGI:2385852]	4.2306	7.86951e-07	1.4331	0.0244454	-5.37837	1.28707e-14	-2.58087	3.72869e-13	2.7975	0.00224736		ENSMUSG00000074217	2210011C24Rik	RIKEN cDNA 2210011C24 gene [Source:MGI Symbol;Acc:MGI:1917384]	2.62062	3.87714e-10	0.522899	0.343799	-0.364597	0.23242	1.73312	2.04258e-10	2.09772	1.16104e-06		ENSMUSG00000024210	Ip6k3	inositol hexaphosphate kinase 3 [Source:MGI Symbol;Acc:MGI:3045325]	3.57083	8.62118e-06	1.00425	0.354382	-2.04728	0.000194408	0.519304	0.356916	2.56658	0.00382815
ENSMUSG00000039994	Timeless	timeless circadian clock 1 [Source:MGI Symbol;Acc:MGI:1321393]	4.19464	8.10233e-16	2.85177	6.75737e-08	-0.959732	0.0128407	0.383136	0.3046	1.34287	0.0295017		ENSMUSG00000047428	Dlk2	delta like non-canonical Notch ligand 2 [Source:MGI Symbol;Acc:MGI:2146838]	2.58285	0.00204228	0.0318579	0.981202	-1.20727	0.0216411	1.34372	0.00748913	2.55099	0.0020955		ENSMUSG00000102018	K230010J24Rik	RIKEN cDNA K230010J24 gene [Source:MGI Symbol;Acc:MGI:3588184]	3.53932	0.00439303	-0.414776	0.844163	-2.45098	0.00429882	1.50311	0.049554	3.95409	0.0028143
ENSMUSG00000025140	Pycr1	pyrroline-5-carboxylate reductase 1 [Source:MGI Symbol;Acc:MGI:2384795]	4.10624	0.000448771	0.652268	0.691934	-1.96014	0.0149291	1.49383	0.0529475	3.45397	0.00580439		ENSMUSG00000001240	Ramp2	receptor (calcitonin) activity modifying protein 2 [Source:MGI Symbol;Acc:MGI:1859650]	2.58243	7.21339e-11	1.42327	0.000477434	-1.81183	7.04064e-12	-0.652669	0.0138356	1.15916	0.0101606		ENSMUSG00000031239	Itm2a	integral membrane protein 2A [Source:MGI Symbol;Acc:MGI:107706]	3.53503	7.12733e-05	0.324647	0.836758	-5.43082	2.18019e-21	-2.22043	9.37196e-05	3.21039	0.000693724
ENSMUSG00000032231	Anxa2	annexin A2 [Source:MGI Symbol;Acc:MGI:88246]	4.09393	2.16603e-25	2.86519	9.97124e-13	-1.78625	1.00036e-10	-0.557511	0.0527516	1.22874	0.00755794		ENSMUSG00000089762	Ier5l	immediate early response 5-like [Source:MGI Symbol;Acc:MGI:1919750]	2.57836	0.00176102	0.614221	0.55962	-2.88088	2.76533e-09	-0.916744	0.0657374	1.96414	0.0198779		ENSMUSG00000047884	Klk9	kallikrein related-peptidase 9 [Source:MGI Symbol;Acc:MGI:1921082]	3.47744	0.00839306	4.01434	0.024226	3.68835	0.00166226	3.15145	4.58972e-05	-0.536898	0.843589
ENSMUSG00000001053	N4bp3	NEDD4 binding protein 3 [Source:MGI Symbol;Acc:MGI:2442218]	4.05731	1.31363e-10	-0.0944039	0.931365	-3.94509	4.51717e-19	0.206631	0.652207	4.15172	3.53805e-11		ENSMUSG00000073418	C4b	complement component 4B (Chido blood group) [Source:MGI Symbol;Acc:MGI:88228]	2.56731	3.57339e-39	2.26386	2.43153e-30	2.14749	8.31461e-56	2.45095	2.48132e-74	0.303456	0.304906		ENSMUSG00000023905	Tnfrsf12a	tumor necrosis factor receptor superfamily, member 12a [Source:MGI Symbol;Acc:MGI:1351484]	3.45842	5.9107e-08	0.454829	0.659096	-3.20564	1.01628e-13	-0.202055	0.6919	3.00359	8.98704e-06
ENSMUSG00000021359	Tfap2a	transcription factor AP-2, alpha [Source:MGI Symbol;Acc:MGI:104671]	4.04619	0.023735	-1.12251	0.627579	-3.89838	0.000848331	1.27032	0.27381	5.1687	0.0045255		ENSMUSG00000022894	Adamts5	a disintegrin-like and metallopeptidase (reprolysin type) with thrombospondin type 1 motif, 5 (aggrecanase-2) [Source:MGI Symbol;Acc:MGI:1346321]	2.54596	0.000280708	0.800492	0.334958	-2.88612	1.06464e-11	-1.14065	0.00818927	1.74546	0.0189041		ENSMUSG00000060429	Sntb1	syntrophin, basic 1 [Source:MGI Symbol;Acc:MGI:101781]	3.44136	0.00189387	0.720352	0.663681	-3.89573	2.65948e-08	-1.17472	0.0984687	2.72101	0.0260841
ENSMUSG00000006589	Aprt	adenine phosphoribosyl transferase [Source:MGI Symbol;Acc:MGI:88061]	3.99138	4.00437e-13	2.06787	0.000288602	-2.72332	8.88288e-13	-0.799813	0.0349742	1.92351	0.00151272		ENSMUSG00000018822	Sfrp5	secreted frizzled-related sequence protein 5 [Source:MGI Symbol;Acc:MGI:1860298]	2.52675	0.00260016	0.759381	0.466523	-1.55648	0.00208825	0.210886	0.724613	1.76737	0.0499046		ENSMUSG00000052837	Junb	jun B proto-oncogene [Source:MGI Symbol;Acc:MGI:96647]	3.40056	1.08103e-23	1.98997	3.36621e-09	-2.45499	1.23534e-24	-1.04439	1.0412e-06	1.41059	0.000152999
ENSMUSG00000019256	Ahr	aryl-hydrocarbon receptor [Source:MGI Symbol;Acc:MGI:105043]	3.96771	0.00286087	0.662602	0.684508	-4.80751	2.29341e-08	-1.5024	0.0452861	3.30511	0.0134952		ENSMUSG00000046337	Fam178b	family with sequence similarity 178, member B [Source:MGI Symbol;Acc:MGI:3026913]	2.49503	0.000497137	2.55141	0.000280663	1.5176	0.00100193	1.46122	0.000741927	-0.0563805	0.973253		ENSMUSG00000032532	Cck	cholecystokinin [Source:MGI Symbol;Acc:MGI:88297]	3.39097	5.54592e-07	-0.409754	0.669014	-6.73876	1.00072e-47	-2.93804	4.28659e-15	3.80072	9.42854e-09
ENSMUSG00000029135	Fosl2	fos-like antigen 2 [Source:MGI Symbol;Acc:MGI:102858]	3.96007	8.35229e-09	1.49261	0.0512501	-3.3485	9.45268e-13	-0.881033	0.0630693	2.46746	0.000894897		ENSMUSG00000036907	C1ql2	complement component 1, q subcomponent-like 2 [Source:MGI Symbol;Acc:MGI:3032521]	2.46452	0.0284813	-0.124489	0.934655	-4.12696	7.61835e-11	-1.53796	0.00577521	2.589	0.01163		ENSMUSG00000063796	Slc22a8	solute carrier family 22 (organic anion transporter), member 8 [Source:MGI Symbol;Acc:MGI:1336187]	3.38718	0.00571613	0.806204	0.590612	-6.37134	3.71124e-16	-3.79036	3.15881e-10	2.58098	0.0457857
ENSMUSG00000023905	Tnfrsf12a	tumor necrosis factor receptor superfamily, member 12a [Source:MGI Symbol;Acc:MGI:1351484]	3.94032	3.06959e-10	1.57643	0.0225	-3.20564	1.01628e-13	-0.841755	0.0540226	2.36389	0.000504997		ENSMUSG00000000120	Ngfr	nerve growth factor receptor (TNFR superfamily, member 16) [Source:MGI Symbol;Acc:MGI:97323]	2.42115	1.80836e-05	2.23849	6.26616e-05	1.76122	1.18978e-06	1.94388	3.69788e-08	0.182659	0.872497		ENSMUSG00000063856	Gpx1	glutathione peroxidase 1 [Source:MGI Symbol;Acc:MGI:104887]	3.37068	3.83534e-10	1.85766	0.00227942	-2.0085	3.38868e-08	-0.495479	0.215858	1.51302	0.0191629
ENSMUSG00000013076	Amotl1	angiomotin-like 1 [Source:MGI Symbol;Acc:MGI:1922973]	3.9141	1.06517e-11	1.0819	0.116134	-2.58788	4.03508e-11	0.244316	0.589239	2.8322	3.00845e-06		ENSMUSG00000021904	Sema3g	sema domain, immunoglobulin domain (Ig), short basic domain, secreted, (semaphorin) 3G [Source:MGI Symbol;Acc:MGI:3041242]	2.39442	0.00068131	0.398603	0.682663	-1.45572	0.000948266	0.540096	0.23246	1.99581	0.00564542		ENSMUSG00000039481	Nrtn	neurturin [Source:MGI Symbol;Acc:MGI:108417]	3.34711	7.20551e-08	1.22127	0.114994	-0.936368	0.0340921	1.18948	0.00352648	2.12584	0.0020251
ENSMUSG00000032501	Trib1	tribbles pseudokinase 1 [Source:MGI Symbol;Acc:MGI:2443397]	3.89054	6.33076e-36	2.56692	1.28778e-15	0.290222	0.238673	1.61385	4.3961e-14	1.32363	0.000152577		ENSMUSG00000055003	Lrtm2	leucine-rich repeats and transmembrane domains 2 [Source:MGI Symbol;Acc:MGI:2141485]	2.30933	8.07962e-10	-0.067066	0.917334	-3.36235	8.89121e-44	-0.985961	5.19834e-05	2.37639	9.19958e-11		ENSMUSG00000029161	Cgref1	cell growth regulator with EF hand domain 1 [Source:MGI Symbol;Acc:MGI:1915817]	3.33223	1.4379e-09	0.319405	0.719715	-3.79769	7.99139e-24	-0.784867	0.0306529	3.01282	1.02929e-07
ENSMUSG00000059991	Nptx2	neuronal pentraxin 2 [Source:MGI Symbol;Acc:MGI:1858209]	3.84072	1.70533e-08	1.34423	0.0559927	-4.56919	3.03166e-22	-2.07271	3.0881e-07	2.49648	0.00041253		ENSMUSG00000041488	Stx3	syntaxin 3 [Source:MGI Symbol;Acc:MGI:103077]	2.25971	0.00201286	0.0132756	0.990375	-2.99483	7.08557e-12	-0.748398	0.09073	2.24643	0.00164336		ENSMUSG00000071637	Cebpd	CCAAT/enhancer binding protein (C/EBP), delta [Source:MGI Symbol;Acc:MGI:103573]	3.33133	2.80936e-26	2.86364	1.48407e-18	1.07328	4.38545e-06	1.54098	1.16181e-13	0.467698	0.319243
ENSMUSG00000076431	Sox4	SRY (sex determining region Y)-box 4 [Source:MGI Symbol;Acc:MGI:98366]	3.83531	1.43352e-19	1.05479	0.0276528	-2.30314	1.21369e-14	0.477382	0.116055	2.78052	2.03247e-10		ENSMUSG00000020027	Socs2	suppressor of cytokine signaling 2 [Source:MGI Symbol;Acc:MGI:1201787]	2.2058	0.0068999	0.0419211	0.971507	-3.69023	2.3101e-14	-1.52635	0.00046767	2.16388	0.00589526		ENSMUSG00000018899	Irf1	interferon regulatory factor 1 [Source:MGI Symbol;Acc:MGI:96590]	3.3086	5.8016e-11	2.10416	4.48182e-05	-1.83731	2.54291e-07	-0.632865	0.0513613	1.20444	0.0479424
ENSMUSG00000005968	Tuft1	tuftelin 1 [Source:MGI Symbol;Acc:MGI:109572]	3.77701	0.0287425	-0.01771	0.993806	-5.86972	1.49527e-07	-2.075	0.018225	3.79472	0.0263375		ENSMUSG00000043501	Lgals2	lectin, galactose-binding, soluble 2 [Source:MGI Symbol;Acc:MGI:895068]	2.17466	0.000841115	1.91911	0.00417091	1.34647	0.00128172	1.60201	4.15113e-05	0.255547	0.830596		ENSMUSG00000019256	Ahr	aryl-hydrocarbon receptor [Source:MGI Symbol;Acc:MGI:105043]	3.26954	0.016774	-0.259122	0.906472	-4.80751	2.29341e-08	-1.27885	0.0960078	3.52866	0.0106951
ENSMUSG00000021186	Fbln5	fibulin 5 [Source:MGI Symbol;Acc:MGI:1346091]	3.65047	3.85149e-05	0.541276	0.664549	-3.23985	2.86639e-08	-0.130657	0.850777	3.10919	0.000755999		ENSMUSG00000063632	Sox11	SRY (sex determining region Y)-box 11 [Source:MGI Symbol;Acc:MGI:98359]	2.11321	2.5647e-05	0.793886	0.14468	-2.24153	2.34854e-12	-0.922202	0.00218925	1.31932	0.0140909		ENSMUSG00000003541	Ier3	immediate early response 3 [Source:MGI Symbol;Acc:MGI:104814]	3.2599	5.90133e-05	0.951844	0.349117	-4.46659	5.83368e-18	-2.15853	5.25085e-06	2.30806	0.00747465
ENSMUSG00000022438	Parvb	parvin, beta [Source:MGI Symbol;Acc:MGI:2153063]	3.56786	2.12047e-57	1.31546	2.16599e-08	-1.31184	2.8659e-16	0.940567	9.6499e-10	2.25241	5.65844e-23		ENSMUSG00000023905	Tnfrsf12a	tumor necrosis factor receptor superfamily, member 12a [Source:MGI Symbol;Acc:MGI:1351484]	2.11021	0.00416115	0.177708	0.874242	-3.20564	1.01628e-13	-1.27314	0.00313976	1.93251	0.00867658		ENSMUSG00000018822	Sfrp5	secreted frizzled-related sequence protein 5 [Source:MGI Symbol;Acc:MGI:1860298]	3.24229	1.54418e-05	1.08172	0.284471	-1.55648	0.00208825	0.604082	0.269387	2.16057	0.0123432
ENSMUSG00000025402	Nab2	Ngfi-A binding protein 2 [Source:MGI Symbol;Acc:MGI:107563]	3.56454	6.61854e-09	1.31147	0.0426419	-3.6686	3.42173e-19	-1.41553	0.000199211	2.25307	0.000345961		ENSMUSG00000003411	Rab3b	RAB3B, member RAS oncogene family [Source:MGI Symbol;Acc:MGI:1917158]	2.06286	1.06453e-07	-0.606527	0.194692	-1.92502	1.31085e-14	0.744368	0.00393083	2.66938	8.80415e-13		ENSMUSG00000070469	Adamtsl3	ADAMTS-like 3 [Source:MGI Symbol;Acc:MGI:3028499]	3.23268	5.7927e-14	1.78459	0.000152072	-0.282689	0.420416	1.1654	2.88926e-05	1.44809	0.00398201
ENSMUSG00000039481	Nrtn	neurturin [Source:MGI Symbol;Acc:MGI:108417]	3.54394	7.80275e-09	1.18325	0.0942532	-0.936368	0.0340921	1.42432	0.000397626	2.36069	0.000271347		ENSMUSG00000026594	Ralgps2	Ral GEF with PH domain and SH3 binding motif 2 [Source:MGI Symbol;Acc:MGI:1925505]	2.05609	0.000371275	-0.111598	0.906023	-2.46044	1.55389e-12	-0.292752	0.460194	2.16769	0.000126179		ENSMUSG00000032698	Lmo2	LIM domain only 2 [Source:MGI Symbol;Acc:MGI:102811]	3.14833	1.35993e-10	1.41128	0.00595056	-4.11027	3.07885e-34	-2.37321	2.03533e-16	1.73705	0.00114456
ENSMUSG00000024261	Syt4	synaptotagmin IV [Source:MGI Symbol;Acc:MGI:101759]	3.46912	3.03505e-32	0.191019	0.665587	-5.12847	1.65777e-137	-1.85037	4.95267e-21	3.2781	8.5089e-29		ENSMUSG00000023064	Sncg	synuclein, gamma [Source:MGI Symbol;Acc:MGI:1298397]	2.02189	4.49647e-06	-0.120994	0.866481	-4.44884	1.01619e-60	-2.30596	5.14332e-18	2.14288	4.71893e-07		ENSMUSG00000066705	Fxyd6	FXYD domain-containing ion transport regulator 6 [Source:MGI Symbol;Acc:MGI:1890226]	3.13829	1.31967e-09	0.809809	0.250304	-2.37738	6.81634e-12	-0.0488954	0.914327	2.32848	2.92931e-05
ENSMUSG00000044641	Pard6b	par-6 family cell polarity regulator beta [Source:MGI Symbol;Acc:MGI:2135605]	3.44333	0.00841415	-1.67152	0.237535	-4.37218	1.7186e-07	0.742666	0.376201	5.11485	3.96234e-05		ENSMUSG00000059013	Sh2d3c	SH2 domain containing 3C [Source:MGI Symbol;Acc:MGI:1351631]	2.02156	0.00231255	0.34284	0.704516	-3.51592	5.22689e-20	-1.8372	1.53731e-06	1.67872	0.0122047		ENSMUSG00000006589	Aprt	adenine phosphoribosyl transferase [Source:MGI Symbol;Acc:MGI:88061]	3.04907	7.65277e-08	1.50276	0.0197799	-2.72332	8.88288e-13	-1.17701	0.00163663	1.54631	0.0202254
ENSMUSG00000060429	Sntb1	syntrophin, basic 1 [Source:MGI Symbol;Acc:MGI:101781]	3.36134	0.00255191	0.359816	0.822884	-3.89573	2.65948e-08	-0.894208	0.214002	3.00152	0.00854115		ENSMUSG00000025324	Atp10a	ATPase, class V, type 10A [Source:MGI Symbol;Acc:MGI:1330809]	2.01599	0.0358479	-0.170477	0.892339	-4.4266	7.58118e-17	-2.24013	1.05338e-06	2.18647	0.0117555		ENSMUSG00000027335	Adra1d	adrenergic receptor, alpha 1d [Source:MGI Symbol;Acc:MGI:106673]	3.04161	0.0352036	-1.98944	0.235626	-6.99338	1.7682e-12	-1.96233	0.0212672	5.03105	0.000921563
ENSMUSG00000036578	Fxyd7	FXYD domain-containing ion transport regulator 7 [Source:MGI Symbol;Acc:MGI:1889006]	3.33956	1.40223e-38	-0.241176	0.503191	-3.6035	2.71895e-89	-0.0227629	0.916127	3.58074	2.52511e-45		ENSMUSG00000070003	Ssbp4	single stranded DNA binding protein 4 [Source:MGI Symbol;Acc:MGI:1924150]	1.96487	1.86934e-05	0.867154	0.0827613	-2.98642	2.47398e-26	-1.8887	1.54345e-11	1.09772	0.0318782		ENSMUSG00000024942	Capn1	calpain 1 [Source:MGI Symbol;Acc:MGI:88263]	3.03236	1.72469e-15	0.806214	0.0827833	-4.07705	1.94646e-57	-1.8509	4.72109e-14	2.22615	1.47784e-08
ENSMUSG00000002504	Slc9a3r2	solute carrier family 9 (sodium/hydrogen exchanger), member 3 regulator 2 [Source:MGI Symbol;Acc:MGI:1890662]	3.32472	4.67653e-77	0.165866	0.522515	-2.25555	2.78092e-70	0.903305	1.88747e-13	3.15885	2.90814e-70		ENSMUSG00000008318	Relt	RELT tumor necrosis factor receptor [Source:MGI Symbol;Acc:MGI:2443373]	1.9214	4.9724e-06	-0.24404	0.693271	-2.36978	1.55269e-19	-0.204343	0.496362	2.16544	9.4198e-08		ENSMUSG00000015843	Rxrg	retinoid X receptor gamma [Source:MGI Symbol;Acc:MGI:98216]	3.02004	0.000538583	0.560834	0.682137	-2.90297	2.92707e-07	-0.443759	0.481738	2.45921	0.0111567
ENSMUSG00000037428	Vgf	VGF nerve growth factor inducible [Source:MGI Symbol;Acc:MGI:1343180]	3.32425	7.47382e-49	1.52226	2.20853e-11	-4.68814	1.49328e-191	-2.88615	1.19015e-84	1.80199	8.45106e-15		ENSMUSG00000051113	Fam71e1	family with sequence similarity 71, member E1 [Source:MGI Symbol;Acc:MGI:1922788]	1.91881	0.0233206	-0.0562862	0.963275	-1.58403	0.000964991	0.391063	0.453887	1.97509	0.0148574		ENSMUSG00000006342	Susd2	sushi domain containing 2 [Source:MGI Symbol;Acc:MGI:1918983]	3.01675	1.50392e-06	0.587902	0.537965	-4.29981	6.43741e-26	-1.87097	6.78195e-06	2.42885	0.000364188
ENSMUSG00000022483	Col2a1	collagen, type II, alpha 1 [Source:MGI Symbol;Acc:MGI:88452]	3.32421	6.54953e-40	3.76062	1.08922e-41	3.3553	4.7233e-58	2.91888	2.42622e-70	-0.436418	0.249653		ENSMUSG00000066705	Fxyd6	FXYD domain-containing ion transport regulator 6 [Source:MGI Symbol;Acc:MGI:1890226]	1.89359	0.00125217	0.337884	0.677948	-2.37738	6.81634e-12	-0.821671	0.0243006	1.55571	0.00989228		ENSMUSG00000025324	Atp10a	ATPase, class V, type 10A [Source:MGI Symbol;Acc:MGI:1330809]	2.99887	0.000154566	0.72045	0.48988	-4.4266	7.58118e-17	-2.14818	2.42528e-06	2.27842	0.00830311
ENSMUSG00000018899	Irf1	interferon regulatory factor 1 [Source:MGI Symbol;Acc:MGI:96590]	3.27946	6.07793e-11	1.87825	0.000161862	-1.83731	2.54291e-07	-0.436093	0.187058	1.40121	0.0123423		ENSMUSG00000035561	Aldh1b1	aldehyde dehydrogenase 1 family, member B1 [Source:MGI Symbol;Acc:MGI:1919785]	1.88522	0.0386475	0.0957842	0.941436	-2.45206	6.46373e-07	-0.662621	0.194027	1.78944	0.0394255		ENSMUSG00000075334	Rprm	reprimo, TP53 dependent G2 arrest mediator candidate [Source:MGI Symbol;Acc:MGI:1915124]	2.94115	0.000319742	0.299016	0.831526	-4.08745	2.0983e-14	-1.44532	0.00517993	2.64213	0.00278942
ENSMUSG00000022894	Adamts5	a disintegrin-like and metallopeptidase (reprolysin type) with thrombospondin type 1 motif, 5 (aggrecanase-2) [Source:MGI Symbol;Acc:MGI:1346321]	3.15463	7.37346e-07	1.0312	0.16595	-2.88612	1.06464e-11	-0.762689	0.0806816	2.12343	0.0019031		ENSMUSG00000038418	Egr1	early growth response 1 [Source:MGI Symbol;Acc:MGI:95295]	1.82664	2.37343e-05	0.393268	0.462496	-4.21343	4.79757e-57	-2.78006	7.96782e-30	1.43337	0.000941127		ENSMUSG00000035561	Aldh1b1	aldehyde dehydrogenase 1 family, member B1 [Source:MGI Symbol;Acc:MGI:1919785]	2.88361	0.000125454	0.697956	0.515957	-2.45206	6.46373e-07	-0.266398	0.63134	2.18566	0.00818364
ENSMUSG00000041313	Slc7a1	solute carrier family 7 (cationic amino acid transporter, y+ system), member 1 [Source:MGI Symbol;Acc:MGI:88117]	3.12253	5.41432e-17	0.270359	0.621772	-3.5134	1.28879e-43	-0.66123	0.0115232	2.85217	3.20273e-14		ENSMUSG00000024112	Cacna1h	calcium channel, voltage-dependent, T type, alpha 1H subunit [Source:MGI Symbol;Acc:MGI:1928842]	1.79785	0.00220625	0.0334702	0.971507	-1.11128	0.00171752	0.653105	0.0761416	1.76438	0.00238792		ENSMUSG00000030551	Nr2f2	nuclear receptor subfamily 2, group F, member 2 [Source:MGI Symbol;Acc:MGI:1352452]	2.86103	4.12989e-06	0.948582	0.241837	-3.19512	4.06055e-15	-1.28267	0.00171368	1.91245	0.00611314
ENSMUSG00000050164	Mchr1	melanin-concentrating hormone receptor 1 [Source:MGI Symbol;Acc:MGI:2180756]	3.10906	1.41014e-05	-0.616649	0.51164	-3.54181	9.35478e-14	0.183905	0.731382	3.72571	1.37826e-07		ENSMUSG00000029436	Mmp17	matrix metallopeptidase 17 [Source:MGI Symbol;Acc:MGI:1346076]	1.79137	0.00164382	-0.958135	0.0977352	-4.46369	2.69843e-41	-1.71418	1.36882e-07	2.74951	7.08234e-08		ENSMUSG00000018821	Avpi1	arginine vasopressin-induced 1 [Source:MGI Symbol;Acc:MGI:1916784]	2.84904	2.55762e-08	0.654679	0.360062	-2.04991	2.37004e-09	0.144449	0.726518	2.19436	5.85418e-05
ENSMUSG00000041734	Kirrel	kirre like nephrin family adhesion molecule 1 [Source:MGI Symbol;Acc:MGI:1891396]	3.04577	1.41423e-05	1.09775	0.164321	-3.07842	2.15633e-11	-1.13041	0.01229	1.94802	0.00978417		ENSMUSG00000000531	Grasp	GRP1 (general receptor for phosphoinositides 1)-associated scaffold protein [Source:MGI Symbol;Acc:MGI:1860303]	1.78803	0.00337531	0.162906	0.861723	-1.27126	0.000488282	0.353867	0.370646	1.62513	0.00764606		ENSMUSG00000020186	Csrp2	cysteine and glycine-rich protein 2 [Source:MGI Symbol;Acc:MGI:1202907]	2.83917	1.15537e-05	0.870515	0.289564	-3.07962	1.21743e-12	-1.11096	0.0061379	1.96866	0.00587627
ENSMUSG00000047428	Dlk2	delta like non-canonical Notch ligand 2 [Source:MGI Symbol;Acc:MGI:2146838]	2.96791	8.33187e-05	0.610018	0.549458	-1.20727	0.0216411	1.15062	0.0221318	2.3579	0.00367311		ENSMUSG00000035407	Kank4	KN motif and ankyrin repeat domains 4 [Source:MGI Symbol;Acc:MGI:3043381]	1.76641	0.0153427	-0.344863	0.718293	-3.54338	8.50182e-19	-1.43211	0.00049414	2.11127	0.00179216		ENSMUSG00000023031	Cela1	chymotrypsin-like elastase family, member 1 [Source:MGI Symbol;Acc:MGI:95314]	2.83847	1.53651e-30	1.47051	3.5246e-08	0.0204197	0.932085	1.38838	2.3639e-17	1.36796	4.50779e-07
ENSMUSG00000024981	Acsl5	acyl-CoA synthetase long-chain family member 5 [Source:MGI Symbol;Acc:MGI:1919129]	2.95133	5.99112e-10	0.586745	0.327647	-3.91138	1.17732e-34	-1.5468	7.80717e-07	2.36458	1.30602e-06		ENSMUSG00000027544	Nfatc2	nuclear factor of activated T cells, cytoplasmic, calcineurin dependent 2 [Source:MGI Symbol;Acc:MGI:102463]	1.76418	0.0185832	0.0970676	0.929041	-4.77933	5.26834e-32	-3.11221	2.31465e-15	1.66712	0.0204191		ENSMUSG00000050410	Tcf19	transcription factor 19 [Source:MGI Symbol;Acc:MGI:103180]	2.81577	4.30342e-05	0.670954	0.493231	-2.55697	1.88266e-08	-0.412151	0.400753	2.14481	0.00469033
ENSMUSG00000063632	Sox11	SRY (sex determining region Y)-box 11 [Source:MGI Symbol;Acc:MGI:98359]	2.92076	1.55236e-10	1.68243	0.000238529	-2.24153	2.34854e-12	-1.0032	0.000694773	1.23833	0.0176927		ENSMUSG00000014776	Nol3	nucleolar protein 3 (apoptosis repressor with CARD domain) [Source:MGI Symbol;Acc:MGI:1925938]	1.76405	2.22713e-24	0.704993	0.000236701	0.780157	1.51701e-10	1.83921	1.6705e-56	1.05905	9.25188e-09		ENSMUSG00000037992	Rara	retinoic acid receptor, alpha [Source:MGI Symbol;Acc:MGI:97856]	2.79027	0.000156874	0.779568	0.442151	-3.30162	4.28011e-12	-1.29092	0.00626568	2.0107	0.0148832
ENSMUSG00000040631	Dok4	docking protein 4 [Source:MGI Symbol;Acc:MGI:2148865]	2.92055	3.02113e-12	1.17242	0.00574988	-3.02604	6.53961e-25	-1.27791	8.15076e-07	1.74813	6.65314e-05		ENSMUSG00000003352	Cacnb3	calcium channel, voltage-dependent, beta 3 subunit [Source:MGI Symbol;Acc:MGI:103307]	1.75251	1.58834e-07	-0.1702	0.741608	-2.12293	3.23235e-23	-0.200222	0.405836	1.92271	3.92061e-09		ENSMUSG00000029007	Agtrap	angiotensin II, type I receptor-associated protein [Source:MGI Symbol;Acc:MGI:1339977]	2.78304	6.19264e-08	1.19818	0.052987	-1.83187	1.13471e-07	-0.247013	0.53533	1.58486	0.00751917
ENSMUSG00000037239	Spred3	sprouty-related, EVH1 domain containing 3 [Source:MGI Symbol;Acc:MGI:2142186]	2.89977	1.15953e-18	0.716661	0.0517236	-3.01127	1.77143e-40	-0.82816	0.000146855	2.18311	4.46612e-11		ENSMUSG00000024942	Capn1	calpain 1 [Source:MGI Symbol;Acc:MGI:88263]	1.7512	3.40678e-05	0.106746	0.873723	-4.07705	1.94646e-57	-2.43259	5.65771e-23	1.64446	7.06921e-05		ENSMUSG00000005611	Mrvi1	MRV integration site 1 [Source:MGI Symbol;Acc:MGI:1338023]	2.69055	0.00227773	0.507098	0.690628	-5.46098	3.22032e-21	-3.27753	5.85526e-11	2.18345	0.0262591
ENSMUSG00000003411	Rab3b	RAB3B, member RAS oncogene family [Source:MGI Symbol;Acc:MGI:1917158]	2.89529	1.17715e-15	-0.481737	0.308471	-1.92502	1.31085e-14	1.45201	5.31357e-09	3.37703	1.23548e-20		ENSMUSG00000039546	Ajap1	adherens junction associated protein 1 [Source:MGI Symbol;Acc:MGI:2685419]	1.73139	6.84681e-06	-0.532192	0.219743	-3.9989	2.4748e-63	-1.73531	1.99609e-14	2.26359	2.32053e-10		ENSMUSG00000001240	Ramp2	receptor (calcitonin) activity modifying protein 2 [Source:MGI Symbol;Acc:MGI:1859650]	2.68923	3.51789e-12	1.39866	0.00102404	-1.81183	7.04064e-12	-0.521253	0.0534254	1.29057	0.00367092
ENSMUSG00000015312	Gadd45b	growth arrest and DNA-damage-inducible 45 beta [Source:MGI Symbol;Acc:MGI:107776]	2.86353	1.97226e-10	1.15341	0.0225203	-0.400671	0.232505	1.30945	1.98159e-05	1.71012	0.000459046		ENSMUSG00000024261	Syt4	synaptotagmin IV [Source:MGI Symbol;Acc:MGI:101759]	1.70157	1.58834e-07	-0.717114	0.0386759	-5.12847	1.65777e-137	-2.70978	5.29603e-43	2.41869	2.27073e-15		ENSMUSG00000028755	Cda	cytidine deaminase [Source:MGI Symbol;Acc:MGI:1919519]	2.65021	0.000226819	0.268705	0.825707	-3.84089	1.1434e-16	-1.45939	0.00131098	2.3815	0.00192623
ENSMUSG00000038418	Egr1	early growth response 1 [Source:MGI Symbol;Acc:MGI:95295]	2.86272	1.65032e-13	0.841328	0.0475354	-4.21343	4.79757e-57	-2.19203	2.89182e-19	2.0214	3.47685e-07		ENSMUSG00000044080	S100a1	S100 calcium binding protein A1 [Source:MGI Symbol;Acc:MGI:1338917]	1.68981	2.01177e-19	1.05617	6.55219e-08	1.24473	1.27708e-22	1.87837	8.20203e-51	0.633643	0.00383606		ENSMUSG00000039994	Timeless	timeless circadian clock 1 [Source:MGI Symbol;Acc:MGI:1321393]	2.63717	1.60393e-06	1.07011	0.114066	-0.959732	0.0128407	0.607322	0.104501	1.56705	0.0132275
ENSMUSG00000023019	Gpd1	glycerol-3-phosphate dehydrogenase 1 (soluble) [Source:MGI Symbol;Acc:MGI:95679]	2.83668	2.36945e-52	1.91895	9.88087e-24	1.57823	1.07622e-33	2.49595	7.2323e-83	0.917726	9.03766e-06		ENSMUSG00000021585	Cast	calpastatin [Source:MGI Symbol;Acc:MGI:1098236]	1.67765	5.11659e-08	-0.075255	0.882832	-3.21672	1.40021e-60	-1.46381	6.79332e-15	1.75291	3.7248e-09		ENSMUSG00000031750	Il34	interleukin 34 [Source:MGI Symbol;Acc:MGI:1923777]	2.62514	3.18599e-06	0.743987	0.305625	-3.57627	1.45265e-21	-1.69512	9.19575e-07	1.88115	0.00211896
ENSMUSG00000040298	Btbd16	BTB (POZ) domain containing 16 [Source:MGI Symbol;Acc:MGI:3045247]	2.82647	1.43214e-08	2.14262	7.22537e-05	1.084	0.00503598	1.76785	2.01219e-08	0.683849	0.328777		ENSMUSG00000047415	Gpr68	G protein-coupled receptor 68 [Source:MGI Symbol;Acc:MGI:2441763]	1.66618	0.0320187	-1.0492	0.109898	-5.01697	1.4058e-32	-2.30158	4.91138e-10	2.71538	2.26934e-05		ENSMUSG00000002458	Rgs19	regulator of G-protein signaling 19 [Source:MGI Symbol;Acc:MGI:1915153]	2.62122	1.7617e-05	1.11914	0.0829545	-4.5529	4.67539e-27	-3.05082	1.09726e-19	1.50208	0.0325581
ENSMUSG00000002458	Rgs19	regulator of G-protein signaling 19 [Source:MGI Symbol;Acc:MGI:1915153]	2.8212	2.70256e-06	0.845171	0.176015	-4.5529	4.67539e-27	-2.57687	1.35819e-14	1.97603	0.00173458		ENSMUSG00000031934	Panx1	pannexin 1 [Source:MGI Symbol;Acc:MGI:1860055]	1.66402	0.00104721	0.0325322	0.964388	-3.89727	8.94136e-39	-2.26579	1.01119e-16	1.63148	0.000726479		ENSMUSG00000073418	C4b	complement component 4B (Chido blood group) [Source:MGI Symbol;Acc:MGI:88228]	2.60359	3.01992e-40	2.269	2.58161e-30	2.14749	8.31461e-56	2.48208	2.64148e-76	0.334591	0.241405
ENSMUSG00000046607	Hrk	harakiri, BCL2 interacting protein (contains only BH3 domain) [Source:MGI Symbol;Acc:MGI:1201608]	2.81931	0.0174427	0.216999	0.901491	-3.81965	1.65841e-07	-1.21734	0.0953359	2.60231	0.0349431		ENSMUSG00000039629	Strip2	striatin interacting protein 2 [Source:MGI Symbol;Acc:MGI:2444363]	1.65422	0.0104214	-1.55668	0.00638342	-4.7651	1.2253e-39	-1.5542	1.20706e-05	3.2109	4.73575e-09		ENSMUSG00000036249	Rbm43	RNA binding motif protein 43 [Source:MGI Symbol;Acc:MGI:1918934]	2.60114	4.245e-06	0.485993	0.557915	-3.68742	2.02543e-23	-1.57228	1.06141e-05	2.11514	0.000442044
ENSMUSG00000062175	Tgif2	TGFB-induced factor homeobox 2 [Source:MGI Symbol;Acc:MGI:1915299]	2.81587	1.9058e-12	2.12117	1.43836e-06	1.76448	2.9717e-08	2.45917	1.0595e-21	0.694697	0.21783		ENSMUSG00000039745	Htatip2	HIV-1 Tat interactive protein 2 [Source:MGI Symbol;Acc:MGI:1859271]	1.64986	0.00203558	0.541564	0.36912	-2.62072	1.43654e-16	-1.51243	3.51793e-07	1.10829	0.0499365		ENSMUSG00000047428	Dlk2	delta like non-canonical Notch ligand 2 [Source:MGI Symbol;Acc:MGI:2146838]	2.59464	0.000752678	0.022569	0.987942	-1.20727	0.0216411	1.3648	0.00691905	2.57207	0.00209843
ENSMUSG00000023031	Cela1	chymotrypsin-like elastase family, member 1 [Source:MGI Symbol;Acc:MGI:95314]	2.80045	3.17427e-30	1.72664	1.05834e-11	0.0204197	0.932085	1.09423	2.56173e-11	1.07381	7.9596e-05		ENSMUSG00000033361	Prrg3	proline rich Gla (G-carboxyglutamic acid) 3 (transmembrane) [Source:MGI Symbol;Acc:MGI:2685214]	1.6093	0.0380583	0.0315299	0.977722	-3.08743	9.21176e-14	-1.50966	0.000372996	1.57777	0.0362172		ENSMUSG00000048644	Ctxn1	cortexin 1 [Source:MGI Symbol;Acc:MGI:88566]	2.55842	6.42856e-06	1.00135	0.161227	-2.79862	6.45755e-14	-1.24155	0.000973473	1.55707	0.0183283
ENSMUSG00000029161	Cgref1	cell growth regulator with EF hand domain 1 [Source:MGI Symbol;Acc:MGI:1915817]	2.79493	5.08722e-07	0.102445	0.909356	-3.79769	7.99139e-24	-1.10521	0.00173099	2.69248	1.49423e-06		ENSMUSG00000013076	Amotl1	angiomotin-like 1 [Source:MGI Symbol;Acc:MGI:1922973]	1.60022	0.0256168	0.185245	0.859828	-2.58788	4.03508e-11	-1.17291	0.00403212	1.41497	0.0499046		ENSMUSG00000022894	Adamts5	a disintegrin-like and metallopeptidase (reprolysin type) with thrombospondin type 1 motif, 5 (aggrecanase-2) [Source:MGI Symbol;Acc:MGI:1346321]	2.54564	0.000101763	0.216943	0.855678	-2.88612	1.06464e-11	-0.557419	0.221339	2.3287	0.000887754
ENSMUSG00000027864	Ptgfrn	prostaglandin F2 receptor negative regulator [Source:MGI Symbol;Acc:MGI:1277114]	2.76145	2.24487e-07	1.15695	0.0508318	-3.37562	8.63151e-22	-1.77112	4.31816e-07	1.6045	0.00633254		ENSMUSG00000029161	Cgref1	cell growth regulator with EF hand domain 1 [Source:MGI Symbol;Acc:MGI:1915817]	1.58972	0.0190461	-0.311367	0.710683	-3.79769	7.99139e-24	-1.8966	6.12536e-08	1.90109	0.00204253		ENSMUSG00000021250	Fos	FBJ osteosarcoma oncogene [Source:MGI Symbol;Acc:MGI:95574]	2.53271	8.35096e-15	0.307398	0.540561	-2.04521	2.28578e-19	0.180099	0.462989	2.22531	2.99334e-11
ENSMUSG00000020737	Jpt1	Jupiter microtubule associated homolog 1 [Source:MGI Symbol;Acc:MGI:1096361]	2.76015	3.77937e-22	1.35507	2.86341e-06	-2.55242	7.31903e-38	-1.14734	8.62176e-10	1.40508	3.06719e-06		ENSMUSG00000022197	Pdzd2	PDZ domain containing 2 [Source:MGI Symbol;Acc:MGI:1922394]	1.58521	0.00406448	-0.313889	0.667202	-3.16312	1.42823e-23	-1.26403	7.33951e-05	1.8991	0.000246858		ENSMUSG00000030772	Dkk3	dickkopf WNT signaling pathway inhibitor 3 [Source:MGI Symbol;Acc:MGI:1354952]	2.53034	4.13217e-05	0.153824	0.898304	-4.02607	2.57193e-24	-1.64956	5.27012e-05	2.37651	0.000326766
ENSMUSG00000051159	Cited1	Cbp/p300-interacting transactivator with Glu/Asp-rich carboxy-terminal domain 1 [Source:MGI Symbol;Acc:MGI:108023]	2.74982	0.0196015	-0.657933	0.646059	-5.04469	5.23241e-12	-1.63693	0.0157179	3.40775	0.00279559		ENSMUSG00000027490	E2f1	E2F transcription factor 1 [Source:MGI Symbol;Acc:MGI:101941]	1.53599	0.028656	-0.239169	0.794562	-3.83083	3.7413e-23	-2.05566	1.89045e-08	1.77516	0.00647205		ENSMUSG00000013076	Amotl1	angiomotin-like 1 [Source:MGI Symbol;Acc:MGI:1922973]	2.47464	4.20604e-05	0.623065	0.481436	-2.58788	4.03508e-11	-0.736305	0.0803389	1.85158	0.00649323
ENSMUSG00000039629	Strip2	striatin interacting protein 2 [Source:MGI Symbol;Acc:MGI:2444363]	2.71398	5.84584e-07	-1.86567	0.000573247	-4.7651	1.2253e-39	-0.18545	0.644953	4.57965	1.31623e-18		ENSMUSG00000079523	Tmsb10	thymosin, beta 10 [Source:MGI Symbol;Acc:MGI:109146]	1.50537	2.31361e-10	0.469211	0.0891522	-2.58727	6.03491e-64	-1.55111	2.10353e-24	1.03616	3.41109e-05		ENSMUSG00000005320	Fgfr4	fibroblast growth factor receptor 4 [Source:MGI Symbol;Acc:MGI:95525]	2.46416	0.0168714	3.60981	0.0048982	4.04802	9.63697e-07	2.90237	1.5221e-06	-1.14566	0.486731
ENSMUSG00000075012	Fjx1	four jointed box 1 [Source:MGI Symbol;Acc:MGI:1341907]	2.68443	3.93621e-05	0.220105	0.829703	-1.44538	0.000964937	1.01894	0.0227958	2.46432	0.000296281		ENSMUSG00000022094	Slc39a14	solute carrier family 39 (zinc transporter), member 14 [Source:MGI Symbol;Acc:MGI:2384851]	1.48303	3.32214e-06	0.235274	0.603622	-1.71773	1.015e-17	-0.469976	0.0243314	1.24776	0.000126524		ENSMUSG00000005716	Pvalb	parvalbumin [Source:MGI Symbol;Acc:MGI:97821]	2.42416	8.62362e-05	0.149153	0.900391	-4.33464	6.1916e-28	-2.05963	2.87146e-07	2.27501	0.00063994
ENSMUSG00000035184	Fam124a	family with sequence similarity 124, member A [Source:MGI Symbol;Acc:MGI:3645930]	2.6841	1.11123e-21	0.788286	0.00830682	-2.22172	1.65293e-29	-0.325905	0.0896289	1.89582	2.3132e-11		ENSMUSG00000000627	Sema4f	sema domain, immunoglobulin domain (Ig), TM domain, and short cytoplasmic domain [Source:MGI Symbol;Acc:MGI:1340055]	1.4678	0.00365605	-0.197282	0.776977	-4.1836	2.13008e-48	-2.51852	6.59835e-20	1.66508	0.00041477		ENSMUSG00000064080	Fbln2	fibulin 2 [Source:MGI Symbol;Acc:MGI:95488]	2.42211	3.63117e-06	0.823791	0.218203	-1.52878	3.36203e-05	0.0695453	0.873044	1.59832	0.00754392
ENSMUSG00000046711	Hmga1	high mobility group AT-hook 1 [Source:MGI Symbol;Acc:MGI:96160]	2.63786	1.72295e-16	1.10789	0.00139304	-2.15983	6.65148e-23	-0.629861	0.00541748	1.52997	7.82617e-06		ENSMUSG00000038777	Sema6c	sema domain, transmembrane domain (TM), and cytoplasmic domain, (semaphorin) 6C [Source:MGI Symbol;Acc:MGI:1338032]	1.46721	0.00105846	-0.126859	0.854118	-2.03865	9.32146e-15	-0.444581	0.11367	1.59407	0.000200386		ENSMUSG00000039745	Htatip2	HIV-1 Tat interactive protein 2 [Source:MGI Symbol;Acc:MGI:1859271]	2.38217	3.98428e-07	0.559341	0.380785	-2.62072	1.43654e-16	-0.797889	0.00881858	1.82283	0.000307996
ENSMUSG00000054871	Tmem158	transmembrane protein 158 [Source:MGI Symbol;Acc:MGI:1919559]	2.62577	0.000157519	-0.282692	0.762246	-5.06185	7.62122e-29	-2.15339	6.65865e-08	2.90846	1.46631e-05		ENSMUSG00000027570	Col9a3	collagen, type IX, alpha 3 [Source:MGI Symbol;Acc:MGI:894686]	1.46218	1.21611e-16	1.79399	3.36951e-24	2.07408	1.41576e-64	1.74226	3.87085e-51	-0.331816	0.171861		ENSMUSG00000015312	Gadd45b	growth arrest and DNA-damage-inducible 45 beta [Source:MGI Symbol;Acc:MGI:107776]	2.38181	2.33286e-07	1.24432	0.020569	-0.400671	0.232505	0.73682	0.0205542	1.13749	0.0414735
ENSMUSG00000037649	H2-DMa	histocompatibility 2, class II, locus DMa [Source:MGI Symbol;Acc:MGI:95921]	2.6211	8.73047e-09	1.21346	0.00991292	-2.46973	1.82874e-15	-1.0621	0.00023461	1.40763	0.0043778		ENSMUSG00000071379	Hpcal1	hippocalcin-like 1 [Source:MGI Symbol;Acc:MGI:1855689]	1.45291	2.27607e-07	-0.199642	0.617356	-3.43111	9.19013e-85	-1.77856	4.6733e-25	1.65255	8.53837e-10		ENSMUSG00000062175	Tgif2	TGFB-induced factor homeobox 2 [Source:MGI Symbol;Acc:MGI:1915299]	2.36834	7.84278e-09	1.95473	2.87593e-05	1.76448	2.9717e-08	2.17809	9.36912e-17	0.413617	0.547323
ENSMUSG00000028671	Gale	galactose-4-epimerase, UDP [Source:MGI Symbol;Acc:MGI:1921496]	2.5933	6.58126e-16	0.310449	0.484058	-1.20251	1.54868e-07	1.08034	4.08074e-07	2.28285	2.70453e-12		ENSMUSG00000041420	Meis3	Meis homeobox 3 [Source:MGI Symbol;Acc:MGI:108519]	1.45032	0.00279489	0.153836	0.826993	-3.21273	1.3534e-30	-1.91625	1.00656e-12	1.29648	0.0066871		ENSMUSG00000042644	Itpr3	inositol 1,4,5-triphosphate receptor 3 [Source:MGI Symbol;Acc:MGI:96624]	2.36488	0.00106808	0.391904	0.739118	-2.55941	3.05068e-08	-0.586428	0.240421	1.97298	0.0142347
ENSMUSG00000044164	Rnf182	ring finger protein 182 [Source:MGI Symbol;Acc:MGI:3045355]	2.58452	0.00218588	0.130808	0.926218	-2.4139	7.78696e-06	0.0398141	0.951559	2.45371	0.00547743		ENSMUSG00000045045	Lrfn4	leucine rich repeat and fibronectin type III domain containing 4 [Source:MGI Symbol;Acc:MGI:2385612]	1.4479	9.6824e-05	-0.178104	0.742232	-1.91095	4.61911e-17	-0.284951	0.245812	1.626	5.10819e-06		ENSMUSG00000075012	Fjx1	four jointed box 1 [Source:MGI Symbol;Acc:MGI:1341907]	2.34773	0.000410277	0.751769	0.422503	-1.44538	0.000964937	0.150578	0.782621	1.59596	0.0409712
ENSMUSG00000055003	Lrtm2	leucine-rich repeats and transmembrane domains 2 [Source:MGI Symbol;Acc:MGI:2141485]	2.56852	9.47133e-13	-0.214676	0.686413	-3.36235	8.89121e-44	-0.579159	0.020117	2.78319	6.24619e-15		ENSMUSG00000037681	Esyt3	extended synaptotagmin-like protein 3 [Source:MGI Symbol;Acc:MGI:1098699]	1.44055	0.0138638	0.340588	0.66199	1.51029	7.75507e-06	2.61025	1.44652e-15	1.09996	0.0785324		ENSMUSG00000070003	Ssbp4	single stranded DNA binding protein 4 [Source:MGI Symbol;Acc:MGI:1924150]	2.33412	5.22007e-08	0.669026	0.240682	-2.98642	2.47398e-26	-1.32133	3.16365e-06	1.6651	0.000368576
ENSMUSG00000019461	Plscr3	phospholipid scramblase 3 [Source:MGI Symbol;Acc:MGI:1917560]	2.5613	5.64023e-22	1.32431	1.95738e-06	-0.602876	0.00210482	0.634113	0.000521172	1.23699	1.7086e-05		ENSMUSG00000038296	Galnt18	polypeptide N-acetylgalactosaminyltransferase 18 [Source:MGI Symbol;Acc:MGI:2446239]	1.4307	0.0454193	-0.018921	0.985327	-2.115	3.01188e-08	-0.665383	0.100259	1.44962	0.034125		ENSMUSG00000043501	Lgals2	lectin, galactose-binding, soluble 2 [Source:MGI Symbol;Acc:MGI:895068]	2.33117	0.0001011	1.48158	0.0484726	1.34647	0.00128172	2.19605	1.44715e-08	0.849582	0.313219
ENSMUSG00000036832	Lpar3	lysophosphatidic acid receptor 3 [Source:MGI Symbol;Acc:MGI:1929469]	2.55833	0.00247396	2.30509	0.00953123	1.39515	0.0168821	1.64839	0.0028488	0.25324	0.863431		ENSMUSG00000025207	Sema4g	sema domain, immunoglobulin domain (Ig), transmembrane domain (TM) and short cytoplasmic domain, (semaphorin) 4G [Source:MGI Symbol;Acc:MGI:1347047]	1.42705	0.00411881	-0.155415	0.8347	-1.61885	2.15398e-08	-0.036386	0.921507	1.58246	0.000935257		ENSMUSG00000042529	Kcnj12	potassium inwardly-rectifying channel, subfamily J, member 12 [Source:MGI Symbol;Acc:MGI:108495]	2.3174	0.0406636	-0.591179	0.734457	-4.44894	1.35129e-10	-1.54036	0.0298964	2.90858	0.0164633
ENSMUSG00000026305	Lrrfip1	leucine rich repeat (in FLII) interacting protein 1 [Source:MGI Symbol;Acc:MGI:1342770]	2.53091	5.30173e-11	1.13906	0.00472072	-3.38078	3.11625e-39	-1.98894	6.83192e-16	1.39185	0.000752153		ENSMUSG00000038301	Snx10	sorting nexin 10 [Source:MGI Symbol;Acc:MGI:1919232]	1.42559	4.82889e-11	-0.485888	0.0408105	-3.0493	1.01579e-104	-1.13782	8.89007e-17	1.91148	1.46461e-20		ENSMUSG00000044080	S100a1	S100 calcium binding protein A1 [Source:MGI Symbol;Acc:MGI:1338917]	2.26283	3.29734e-35	1.26583	8.07251e-11	1.24473	1.27708e-22	2.24173	4.54287e-72	0.997	7.87276e-07
ENSMUSG00000059714	Flot1	flotillin 1 [Source:MGI Symbol;Acc:MGI:1100500]	2.51429	2.31373e-113	0.985915	1.5419e-17	-0.526233	9.0886e-11	1.00214	3.11357e-39	1.52837	2.19044e-41		ENSMUSG00000060803	Gstp1	glutathione S-transferase, pi 1 [Source:MGI Symbol;Acc:MGI:95865]	1.41049	2.02457e-22	0.51907	0.00134758	1.55781	1.28747e-56	2.44923	2.56907e-140	0.891415	5.80084e-09		ENSMUSG00000074607	Tox2	TOX high mobility group box family member 2 [Source:MGI Symbol;Acc:MGI:3611233]	2.2621	2.30828e-05	0.27611	0.763497	-3.25907	2.51738e-21	-1.27309	0.000321804	1.98599	0.000565869
ENSMUSG00000015843	Rxrg	retinoid X receptor gamma [Source:MGI Symbol;Acc:MGI:98216]	2.50043	0.00536663	-0.585944	0.622093	-2.90297	2.92707e-07	0.18341	0.781668	3.08638	0.000514518		ENSMUSG00000027849	Syt6	synaptotagmin VI [Source:MGI Symbol;Acc:MGI:1859544]	1.38712	0.0271561	-0.370237	0.615839	-4.61674	4.3596e-43	-2.85937	6.14059e-19	1.75736	0.00173947		ENSMUSG00000063632	Sox11	SRY (sex determining region Y)-box 11 [Source:MGI Symbol;Acc:MGI:98359]	2.22863	2.57573e-06	0.00377468	0.996979	-2.24153	2.34854e-12	-0.0166706	0.968525	2.22486	4.85346e-06
ENSMUSG00000029436	Mmp17	matrix metallopeptidase 17 [Source:MGI Symbol;Acc:MGI:1346076]	2.49456	6.57735e-07	-1.28457	0.0152358	-4.46369	2.69843e-41	-0.684561	0.0423988	3.77913	5.79703e-15		ENSMUSG00000087408	Cers1	ceramide synthase 1 [Source:MGI Symbol;Acc:MGI:2136690]	1.38329	0.000312244	-0.0921862	0.881834	-1.80573	3.81835e-15	-0.330256	0.191804	1.47547	8.16878e-05		ENSMUSG00000037624	Kcnk2	potassium channel, subfamily K, member 2 [Source:MGI Symbol;Acc:MGI:109366]	2.21245	9.86329e-05	0.4587	0.586316	-3.90984	4.55476e-27	-2.15609	1.06424e-09	1.75375	0.00477541
ENSMUSG00000020027	Socs2	suppressor of cytokine signaling 2 [Source:MGI Symbol;Acc:MGI:1201787]	2.48989	0.000603902	0.836029	0.304648	-3.69023	2.3101e-14	-2.03636	1.84307e-06	1.65387	0.0391627		ENSMUSG00000059714	Flot1	flotillin 1 [Source:MGI Symbol;Acc:MGI:1100500]	1.36395	3.53281e-32	0.133621	0.425448	-0.526233	9.0886e-11	0.704093	4.64823e-19	1.23033	3.0627e-26		ENSMUSG00000031934	Panx1	pannexin 1 [Source:MGI Symbol;Acc:MGI:1860055]	2.16971	1.65784e-06	0.247803	0.724848	-3.89727	8.94136e-39	-1.97536	3.57814e-13	1.92191	3.79343e-05
ENSMUSG00000040690	Col16a1	collagen, type XVI, alpha 1 [Source:MGI Symbol;Acc:MGI:1095396]	2.48662	1.82914e-24	2.44786	8.75951e-23	1.47573	2.16344e-17	1.51449	6.12699e-20	0.0387587	0.939061		ENSMUSG00000018507	Trpv2	transient receptor potential cation channel, subfamily V, member 2 [Source:MGI Symbol;Acc:MGI:1341836]	1.34544	0.0108135	0.180301	0.791228	-3.88852	1.02523e-38	-2.72338	5.24388e-25	1.16514	0.0227712		ENSMUSG00000041488	Stx3	syntaxin 3 [Source:MGI Symbol;Acc:MGI:103077]	2.1486	0.00148651	0.309137	0.781723	-2.99483	7.08557e-12	-1.15537	0.00727413	1.83946	0.0147173
ENSMUSG00000048644	Ctxn1	cortexin 1 [Source:MGI Symbol;Acc:MGI:88566]	2.47778	1.19199e-05	0.876694	0.188697	-2.79862	6.45755e-14	-1.19754	0.0014741	1.60109	0.0105187		ENSMUSG00000024063	Lbh	limb-bud and heart [Source:MGI Symbol;Acc:MGI:1925139]	1.34232	4.75495e-13	0.490187	0.0198794	1.13998	2.00096e-20	1.99211	2.1452e-60	0.852135	1.81061e-05		ENSMUSG00000076431	Sox4	SRY (sex determining region Y)-box 4 [Source:MGI Symbol;Acc:MGI:98366]	2.14859	1.70609e-06	0.896572	0.0993103	-2.30314	1.21369e-14	-1.05112	0.000339514	1.25202	0.0163536
ENSMUSG00000018821	Avpi1	arginine vasopressin-induced 1 [Source:MGI Symbol;Acc:MGI:1916784]	2.43585	2.35952e-06	0.680729	0.279853	-2.04991	2.37004e-09	-0.294788	0.428971	1.75513	0.00137938		ENSMUSG00000034220	Gpc1	glypican 1 [Source:MGI Symbol;Acc:MGI:1194891]	1.33826	1.47529e-15	0.0123918	0.96763	-0.568687	6.57921e-07	0.757183	1.93908e-11	1.32587	2.51545e-15		ENSMUSG00000048772	Tmem53	transmembrane protein 53 [Source:MGI Symbol;Acc:MGI:1916027]	2.11062	0.00636198	-0.0213106	0.988097	-2.07594	3.0208e-05	0.0559944	0.928339	2.13193	0.0105793
ENSMUSG00000052560	Cpne8	copine VIII [Source:MGI Symbol;Acc:MGI:1914121]	2.4161	0.00209216	-0.070443	0.956463	-4.40624	5.48773e-19	-1.9197	3.76409e-05	2.48654	0.00146192		ENSMUSG00000041313	Slc7a1	solute carrier family 7 (cationic amino acid transporter, y+ system), member 1 [Source:MGI Symbol;Acc:MGI:88117]	1.32595	0.00302152	0.0710634	0.917274	-3.5134	1.28879e-43	-2.25851	3.70606e-19	1.25489	0.00430475		ENSMUSG00000019461	Plscr3	phospholipid scramblase 3 [Source:MGI Symbol;Acc:MGI:1917560]	2.10759	1.38352e-14	0.782621	0.0150449	-0.602876	0.00210482	0.722096	8.42999e-05	1.32497	6.95577e-06
ENSMUSG00000034918	Cdhr2	cadherin-related family member 2 [Source:MGI Symbol;Acc:MGI:2687323]	2.41556	0.000575029	2.0678	0.00779653	2.30012	4.64321e-06	2.64788	1.31299e-09	0.347757	0.76593		ENSMUSG00000068735	Trp53i11	transformation related protein 53 inducible protein 11 [Source:MGI Symbol;Acc:MGI:2670995]	1.31756	0.00788835	-0.00669961	0.992704	-4.89995	4.20069e-72	-3.57569	1.29261e-43	1.32426	0.00436611		ENSMUSG00000055003	Lrtm2	leucine-rich repeats and transmembrane domains 2 [Source:MGI Symbol;Acc:MGI:2141485]	2.09992	1.30494e-08	0.228224	0.708804	-3.36235	8.89121e-44	-1.49065	4.78148e-10	1.8717	1.00659e-06
ENSMUSG00000036560	Lgi4	leucine-rich repeat LGI family, member 4 [Source:MGI Symbol;Acc:MGI:2180197]	2.40302	5.0088e-11	1.18852	0.00278828	-0.162957	0.573118	1.05154	3.34901e-05	1.2145	0.00307899		ENSMUSG00000062175	Tgif2	TGFB-induced factor homeobox 2 [Source:MGI Symbol;Acc:MGI:1915299]	1.27684	0.00879642	1.35515	0.00503994	1.76448	2.9717e-08	1.68617	2.42474e-10	-0.0783088	0.940316		ENSMUSG00000056870	Gulp1	GULP, engulfment adaptor PTB domain containing 1 [Source:MGI Symbol;Acc:MGI:1920407]	2.0875	0.00882505	-0.130511	0.929989	-1.82951	0.000294153	0.3885	0.49324	2.21801	0.0096001
ENSMUSG00000070369	Itgad	integrin, alpha D [Source:MGI Symbol;Acc:MGI:3578624]	2.33311	0.0257146	1.77192	0.139313	2.10803	0.00230985	2.66921	3.02452e-05	0.561185	0.720253		ENSMUSG00000013846	St3gal1	ST3 beta-galactoside alpha-2,3-sialyltransferase 1 [Source:MGI Symbol;Acc:MGI:98304]	1.27524	3.95363e-06	0.0366859	0.939427	-1.00741	7.66515e-09	0.231146	0.225524	1.23856	6.38508e-06		ENSMUSG00000031897	Psmb10	proteasome (prosome, macropain) subunit, beta type 10 [Source:MGI Symbol;Acc:MGI:1096380]	2.08289	9.47801e-06	0.917541	0.114509	-1.79292	6.59994e-09	-0.627574	0.0529405	1.16535	0.0367426
ENSMUSG00000022548	Apod	apolipoprotein D [Source:MGI Symbol;Acc:MGI:88056]	2.33126	1.89771e-65	2.34662	3.14994e-66	3.1306	3.98833e-239	3.11523	3.36892e-237	-0.0153673	0.958792		ENSMUSG00000025372	Baiap2	brain-specific angiogenesis inhibitor 1-associated protein 2 [Source:MGI Symbol;Acc:MGI:2137336]	1.27452	0.00383177	0.171477	0.782003	-2.51039	1.09476e-23	-1.40735	1.13866e-08	1.10304	0.0113654		ENSMUSG00000033788	Dysf	dysferlin [Source:MGI Symbol;Acc:MGI:1349385]	2.0783	0.000247823	0.0454626	0.967673	-2.93657	7.69059e-16	-0.903737	0.01514	2.03284	0.000737329
ENSMUSG00000034686	Prr7	proline rich 7 (synaptic) [Source:MGI Symbol;Acc:MGI:3487246]	2.32878	0.000557628	0.07204	0.949849	-2.82799	5.26471e-11	-0.571252	0.205043	2.25674	0.000990269		ENSMUSG00000054716	Zfp771	zinc finger protein 771 [Source:MGI Symbol;Acc:MGI:2442050]	1.265	6.87676e-06	0.165137	0.696287	0.685858	0.000156686	1.78572	1.10781e-24	1.09987	0.000137852		ENSMUSG00000039208	Metrnl	meteorin, glial cell differentiation regulator-like [Source:MGI Symbol;Acc:MGI:2384806]	2.07276	5.24153e-06	0.710988	0.233176	-1.1834	0.000113191	0.178367	0.610048	1.36177	0.00828301
ENSMUSG00000075334	Rprm	reprimo, TP53 dependent G2 arrest mediator candidate [Source:MGI Symbol;Acc:MGI:1915124]	2.32297	0.00604977	0.266187	0.825293	-4.08745	2.0983e-14	-2.03067	6.60879e-05	2.05678	0.0213895		ENSMUSG00000023991	Foxp4	forkhead box P4 [Source:MGI Symbol;Acc:MGI:1921373]	1.26082	1.01188e-08	0.200298	0.505225	-1.68012	5.58731e-33	-0.619594	9.44027e-06	1.06052	1.37544e-06		ENSMUSG00000040631	Dok4	docking protein 4 [Source:MGI Symbol;Acc:MGI:2148865]	2.052	3.15313e-06	0.761391	0.137327	-3.02604	6.53961e-25	-1.73543	8.18879e-11	1.29061	0.00903908
ENSMUSG00000025324	Atp10a	ATPase, class V, type 10A [Source:MGI Symbol;Acc:MGI:1330809]	2.31655	0.00508881	0.38802	0.708402	-4.4266	7.58118e-17	-2.49807	4.39844e-08	1.92853	0.0247332		ENSMUSG00000040631	Dok4	docking protein 4 [Source:MGI Symbol;Acc:MGI:2148865]	1.2581	0.0178793	-0.0048973	0.995131	-3.02604	6.53961e-25	-1.76304	9.42361e-11	1.263	0.0112802		ENSMUSG00000074217	2210011C24Rik	RIKEN cDNA 2210011C24 gene [Source:MGI Symbol;Acc:MGI:1917384]	2.05117	9.05583e-07	0.052201	0.952316	-0.364597	0.23242	1.63437	2.86673e-09	1.99897	5.58727e-06
ENSMUSG00000036249	Rbm43	RNA binding motif protein 43 [Source:MGI Symbol;Acc:MGI:1918934]	2.26363	7.71643e-05	0.40705	0.590643	-3.68742	2.02543e-23	-1.83084	2.57274e-07	1.85658	0.00179626		ENSMUSG00000041482	Piezo2	piezo-type mechanosensitive ion channel component 2 [Source:MGI Symbol;Acc:MGI:1918781]	1.2581	0.0171608	1.70012	0.000297317	1.47949	1.09775e-06	1.03746	0.000573041	-0.442026	0.542293		ENSMUSG00000040373	Cacng5	calcium channel, voltage-dependent, gamma subunit 5 [Source:MGI Symbol;Acc:MGI:2157946]	2.05048	5.3418e-05	-0.725622	0.258341	-3.63404	1.13799e-28	-0.857937	0.00856944	2.7761	2.81924e-08
ENSMUSG00000016763	Scube1	signal peptide, CUB domain, EGF-like 1 [Source:MGI Symbol;Acc:MGI:1890616]	2.25581	4.26491e-08	-0.17119	0.791684	-1.12655	7.24004e-05	1.30045	2.26214e-06	2.427	5.23655e-09		ENSMUSG00000035184	Fam124a	family with sequence similarity 124, member A [Source:MGI Symbol;Acc:MGI:3645930]	1.255	0.000132456	-0.363928	0.332338	-2.22172	1.65293e-29	-0.602799	0.00171811	1.61893	5.37654e-08		ENSMUSG00000060487	Samd5	sterile alpha motif domain containing 5 [Source:MGI Symbol;Acc:MGI:2444815]	2.04989	0.00128915	0.602949	0.495675	-3.57808	1.66736e-19	-2.13114	6.73158e-08	1.44694	0.0476338
ENSMUSG00000024427	Spry4	sprouty RTK signaling antagonist 4 [Source:MGI Symbol;Acc:MGI:1345144]	2.24692	1.55947e-06	0.229474	0.741355	-2.6704	3.60387e-18	-0.652948	0.0407703	2.01745	2.65162e-05		ENSMUSG00000042712	Tceal9	transcription elongation factor A like 9 [Source:MGI Symbol;Acc:MGI:109567]	1.24737	7.74709e-07	0.240242	0.473888	-2.22653	1.41513e-45	-1.2194	4.64281e-15	1.00713	9.00748e-05		ENSMUSG00000032011	Thy1	thymus cell antigen 1, theta [Source:MGI Symbol;Acc:MGI:98747]	2.01885	4.0671e-06	0.234752	0.757199	-4.53292	2.64824e-58	-2.74883	3.62446e-22	1.78409	0.000149765
ENSMUSG00000079523	Tmsb10	thymosin, beta 10 [Source:MGI Symbol;Acc:MGI:109146]	2.24244	8.96008e-24	0.946714	7.34691e-05	-2.58727	6.03491e-64	-1.29155	2.64828e-17	1.29572	4.06981e-08		ENSMUSG00000090125	Pou3f1	POU domain, class 3, transcription factor 1 [Source:MGI Symbol;Acc:MGI:101896]	1.22862	6.82043e-05	0.750044	0.0225978	2.33487	7.80781e-35	2.81344	6.6978e-51	0.478572	0.225069		ENSMUSG00000028266	Lmo4	LIM domain only 4 [Source:MGI Symbol;Acc:MGI:109360]	2.0124	2.29758e-08	0.954196	0.0244068	-1.095	7.10692e-06	-0.0367985	0.906166	1.05821	0.0123962
ENSMUSG00000047261	Gap43	growth associated protein 43 [Source:MGI Symbol;Acc:MGI:95639]	2.19106	1.13338e-09	0.773058	0.0614454	-3.2243	2.30384e-41	-1.80629	5.61681e-14	1.41801	0.00024945		ENSMUSG00000043670	Diras1	DIRAS family, GTP-binding RAS-like 1 [Source:MGI Symbol;Acc:MGI:2183442]	1.22287	0.000206496	-0.762805	0.0245835	-1.93989	9.5087e-23	0.0457824	0.858677	1.98568	4.76178e-11		ENSMUSG00000020027	Socs2	suppressor of cytokine signaling 2 [Source:MGI Symbol;Acc:MGI:1201787]	1.988	0.00799694	0.326693	0.777013	-3.69023	2.3101e-14	-2.02892	2.89937e-06	1.66131	0.0497119
ENSMUSG00000022094	Slc39a14	solute carrier family 39 (zinc transporter), member 14 [Source:MGI Symbol;Acc:MGI:2384851]	2.17709	9.20884e-14	0.85083	0.00805234	-1.71773	1.015e-17	-0.391477	0.0605975	1.32625	2.13631e-05		ENSMUSG00000017978	Cadps2	Ca2+-dependent activator protein for secretion 2 [Source:MGI Symbol;Acc:MGI:2443963]	1.20929	4.90569e-05	-0.561797	0.0803773	-1.55828	1.10936e-17	0.212815	0.294026	1.77109	1.4079e-10		ENSMUSG00000020737	Jpt1	Jupiter microtubule associated homolog 1 [Source:MGI Symbol;Acc:MGI:1096361]	1.96879	3.50043e-11	0.796998	0.0175835	-2.55242	7.31903e-38	-1.38063	3.42047e-13	1.17179	0.000301456
ENSMUSG00000038301	Snx10	sorting nexin 10 [Source:MGI Symbol;Acc:MGI:1919232]	2.1664	1.23417e-26	-0.0188185	0.960068	-3.0493	1.01579e-104	-0.86408	2.29355e-10	2.18522	2.01802e-27		ENSMUSG00000047945	Marcksl1	MARCKS-like 1 [Source:MGI Symbol;Acc:MGI:97143]	1.19339	2.39936e-08	1.07655	4.12947e-07	1.94779	3.05308e-46	2.06464	2.30115e-52	0.116842	0.765765		ENSMUSG00000002504	Slc9a3r2	solute carrier family 9 (sodium/hydrogen exchanger), member 3 regulator 2 [Source:MGI Symbol;Acc:MGI:1890662]	1.94422	1.35092e-25	0.25288	0.342045	-2.25555	2.78092e-70	-0.564208	8.68726e-06	1.69134	1.74873e-19
ENSMUSG00000037211	Spry1	sprouty RTK signaling antagonist 1 [Source:MGI Symbol;Acc:MGI:1345139]	2.15878	2.49029e-15	1.53449	9.67223e-08	1.41355	1.73544e-13	2.03784	9.39661e-29	0.624291	0.0673219		ENSMUSG00000028328	Tmod1	tropomodulin 1 [Source:MGI Symbol;Acc:MGI:98775]	1.17793	7.08721e-10	0.848661	1.63582e-05	2.01978	4.36178e-60	2.34905	5.24824e-82	0.329269	0.19494		ENSMUSG00000087006	Gm13889	predicted gene 13889 [Source:MGI Symbol;Acc:MGI:3652053]	1.93981	2.04525e-07	0.715868	0.120451	-1.98425	7.89838e-16	-0.760308	0.00224224	1.22394	0.00346014
ENSMUSG00000018822	Sfrp5	secreted frizzled-related sequence protein 5 [Source:MGI Symbol;Acc:MGI:1860298]	2.15849	0.00614351	-1.31919	0.12933	-1.55648	0.00208825	1.9212	0.000137463	3.47768	5.12869e-06		ENSMUSG00000043004	Gng2	guanine nucleotide binding protein (G protein), gamma 2 [Source:MGI Symbol;Acc:MGI:102705]	1.16732	0.000313244	-0.0341858	0.947955	-4.09513	9.15276e-103	-2.89362	2.10669e-54	1.20151	0.000129735		ENSMUSG00000027350	Chgb	chromogranin B [Source:MGI Symbol;Acc:MGI:88395]	1.93739	7.18852e-05	0.0122076	0.989519	-3.96862	2.72604e-37	-2.04343	1.04351e-10	1.92518	0.000215028
ENSMUSG00000024210	Ip6k3	inositol hexaphosphate kinase 3 [Source:MGI Symbol;Acc:MGI:3045325]	2.15068	0.0126957	0.297106	0.807654	-2.04728	0.000194408	-0.193707	0.75013	1.85357	0.0447154		ENSMUSG00000050063	Klk6	kallikrein related-peptidase 6 [Source:MGI Symbol;Acc:MGI:1343166]	1.16381	2.69974e-14	0.794807	4.88214e-07	3.411	1.93921e-252	3.78	0	0.369002	0.0523134		ENSMUSG00000038721	Hoxb7	homeobox B7 [Source:MGI Symbol;Acc:MGI:96188]	1.93479	0.00772553	0.0582201	0.967204	-3.5569	3.23242e-15	-1.68033	0.00024551	1.87657	0.0198935
ENSMUSG00000031897	Psmb10	proteasome (prosome, macropain) subunit, beta type 10 [Source:MGI Symbol;Acc:MGI:1096380]	2.14284	4.32634e-06	0.845331	0.114925	-1.79292	6.59994e-09	-0.495406	0.129689	1.29751	0.0124588		ENSMUSG00000043614	Vps37d	vacuolar protein sorting 37D [Source:MGI Symbol;Acc:MGI:2159402]	1.15706	0.0258824	0.0995604	0.893987	-1.87492	2.90529e-11	-0.817424	0.00452582	1.0575	0.0375937		ENSMUSG00000003411	Rab3b	RAB3B, member RAS oncogene family [Source:MGI Symbol;Acc:MGI:1917158]	1.93278	2.87424e-07	-0.231978	0.714423	-1.92502	1.31085e-14	0.239743	0.399014	2.16476	2.17059e-08
ENSMUSG00000048772	Tmem53	transmembrane protein 53 [Source:MGI Symbol;Acc:MGI:1916027]	2.10675	0.00673896	0.260877	0.815556	-2.07594	3.0208e-05	-0.230063	0.670873	1.84587	0.0247357		ENSMUSG00000051790	Nlgn2	neuroligin 2 [Source:MGI Symbol;Acc:MGI:2681835]	1.15348	8.15166e-06	-0.406568	0.177643	-2.22174	1.85585e-44	-0.661695	6.21687e-05	1.56005	1.89118e-10		ENSMUSG00000014301	Pam16	presequence translocase-asssociated motor 16 homolog (S. cerevisiae) [Source:MGI Symbol;Acc:MGI:1913699]	1.93029	2.9283e-06	0.655703	0.226869	-0.859208	0.00227105	0.415376	0.158206	1.27458	0.00672576
ENSMUSG00000036390	Gadd45a	growth arrest and DNA-damage-inducible 45 alpha [Source:MGI Symbol;Acc:MGI:107799]	2.09269	1.19958e-21	1.66324	2.22957e-13	1.11884	7.67959e-13	1.54828	1.70951e-25	0.429445	0.135283		ENSMUSG00000014301	Pam16	presequence translocase-asssociated motor 16 homolog (S. cerevisiae) [Source:MGI Symbol;Acc:MGI:1913699]	1.13999	0.021517	-0.135139	0.850515	-0.859208	0.00227105	0.415922	0.156616	1.27513	0.00635356		ENSMUSG00000035486	Plk5	polo like kinase 5 [Source:MGI Symbol;Acc:MGI:3026984]	1.92647	0.0151259	-0.462868	0.696354	-3.26973	2.9634e-11	-0.880389	0.0796998	2.38934	0.00372553
ENSMUSG00000017978	Cadps2	Ca2+-dependent activator protein for secretion 2 [Source:MGI Symbol;Acc:MGI:2443963]	2.09069	3.44289e-15	-0.518974	0.0990255	-1.55828	1.10936e-17	1.05139	6.47652e-09	2.60967	3.99219e-23		ENSMUSG00000025192	Entpd7	ectonucleoside triphosphate diphosphohydrolase 7 [Source:MGI Symbol;Acc:MGI:2135885]	1.13583	0.0146022	-0.340436	0.539378	-2.73422	1.10367e-26	-1.25795	8.31251e-07	1.47627	0.000483842		ENSMUSG00000036560	Lgi4	leucine-rich repeat LGI family, member 4 [Source:MGI Symbol;Acc:MGI:2180197]	1.92406	2.96575e-07	0.875231	0.0542761	-0.162957	0.573118	0.885876	0.000535394	1.04883	0.0180445
ENSMUSG00000040856	Dlk1	delta like non-canonical Notch ligand 1 [Source:MGI Symbol;Acc:MGI:94900]	2.07693	2.04042e-11	-0.774745	0.020313	-4.49302	7.84854e-105	-1.64134	2.26926e-16	2.85168	2.07308e-21		ENSMUSG00000027533	Fabp5	fatty acid binding protein 5, epidermal [Source:MGI Symbol;Acc:MGI:101790]	1.134	5.39801e-16	1.17793	1.82105e-17	1.25691	4.06393e-41	1.21298	3.11471e-39	-0.0439264	0.888894		ENSMUSG00000008318	Relt	RELT tumor necrosis factor receptor [Source:MGI Symbol;Acc:MGI:2443373]	1.92054	1.68329e-06	0.230564	0.732164	-2.36978	1.55269e-19	-0.679807	0.012728	1.68997	7.38774e-05
ENSMUSG00000021904	Sema3g	sema domain, immunoglobulin domain (Ig), short basic domain, secreted, (semaphorin) 3G [Source:MGI Symbol;Acc:MGI:3041242]	2.07313	0.00184176	0.281442	0.770194	-1.45572	0.000948266	0.335974	0.462256	1.79169	0.0109277		ENSMUSG00000043259	Fam13c	family with sequence similarity 13, member C [Source:MGI Symbol;Acc:MGI:1918971]	1.12789	3.11305e-10	0.565152	0.00355221	1.28813	3.49375e-28	1.85087	5.38213e-58	0.562738	0.00581285		ENSMUSG00000047415	Gpr68	G protein-coupled receptor 68 [Source:MGI Symbol;Acc:MGI:2441763]	1.90968	0.00427161	0.0216456	0.984729	-5.01697	1.4058e-32	-3.12893	6.13554e-17	1.88804	0.00731038
ENSMUSG00000043557	Mdga1	MAM domain containing glycosylphosphatidylinositol anchor 1 [Source:MGI Symbol;Acc:MGI:1922012]	2.06388	5.57864e-09	-0.254558	0.61305	-2.00502	3.55586e-17	0.313418	0.209933	2.31844	3.60848e-11		ENSMUSG00000026482	Rgl1	ral guanine nucleotide dissociation stimulator,-like 1 [Source:MGI Symbol;Acc:MGI:107484]	1.11663	0.000658977	-0.265149	0.536958	-2.51661	3.52779e-39	-1.13483	6.2463e-09	1.38178	8.00802e-06		ENSMUSG00000031451	Gas6	growth arrest specific 6 [Source:MGI Symbol;Acc:MGI:95660]	1.90423	4.10349e-11	0.706958	0.0441556	-1.88133	1.14209e-22	-0.684056	0.00062073	1.19728	0.000168622
ENSMUSG00000025007	Aldh18a1	aldehyde dehydrogenase 18 family, member A1 [Source:MGI Symbol;Acc:MGI:1888908]	2.05872	1.04203e-05	0.580466	0.311596	-2.51607	1.60796e-16	-1.03782	0.000773859	1.47825	0.00319987		ENSMUSG00000017929	B4galt5	UDP-Gal:betaGlcNAc beta 1,4-galactosyltransferase, polypeptide 5 [Source:MGI Symbol;Acc:MGI:1927169]	1.11583	0.0226985	-0.150589	0.824457	-3.79408	5.32256e-47	-2.52766	1.45128e-22	1.26642	0.00558004		ENSMUSG00000027978	Prss12	protease, serine 12 neurotrypsin (motopsin) [Source:MGI Symbol;Acc:MGI:1100881]	1.89649	0.00898053	0.123789	0.926104	-3.42491	2.57579e-14	-1.65221	0.000230944	1.7727	0.0274674
ENSMUSG00000056116	H2-T22	histocompatibility 2, T region locus 22 [Source:MGI Symbol;Acc:MGI:95956]	2.04835	5.02404e-09	0.767778	0.0464292	-2.37963	1.44796e-24	-1.09906	1.61829e-06	1.28057	0.000575617		ENSMUSG00000014837	4931428F04Rik	RIKEN cDNA 4931428F04 gene [Source:MGI Symbol;Acc:MGI:1921606]	1.09	0.0354676	-0.300749	0.635836	-2.16211	6.52936e-15	-0.771361	0.00747391	1.39075	0.00322109		ENSMUSG00000033249	Hsf4	heat shock transcription factor 4 [Source:MGI Symbol;Acc:MGI:1347058]	1.88687	0.000962469	-0.201806	0.837733	-4.1904	5.17138e-31	-2.10172	2.43945e-09	2.08868	0.000462322
ENSMUSG00000027849	Syt6	synaptotagmin VI [Source:MGI Symbol;Acc:MGI:1859544]	2.0201	0.000117407	-0.529574	0.403864	-4.61674	4.3596e-43	-2.06707	1.07005e-10	2.54967	5.21829e-07		ENSMUSG00000038677	Scube3	signal peptide, CUB domain, EGF-like 3 [Source:MGI Symbol;Acc:MGI:3045253]	1.07087	0.00739262	0.0963934	0.878419	1.22711	1.85444e-07	2.20159	2.37622e-22	0.974477	0.0174641		ENSMUSG00000021493	Pdlim7	PDZ and LIM domain 7 [Source:MGI Symbol;Acc:MGI:1914649]	1.88243	0.00149534	0.49958	0.570986	-2.29034	1.55151e-09	-0.907487	0.0206106	1.38285	0.0453733
ENSMUSG00000061353	Cxcl12	chemokine (C-X-C motif) ligand 12 [Source:MGI Symbol;Acc:MGI:103556]	2.01517	0.00452387	0.473813	0.616396	-3.86785	1.36675e-18	-2.32649	1.22367e-07	1.54136	0.0487146		ENSMUSG00000022747	St3gal6	ST3 beta-galactoside alpha-2,3-sialyltransferase 6 [Source:MGI Symbol;Acc:MGI:1888707]	1.05398	0.00806912	-0.0453187	0.940801	-2.44863	2.48464e-28	-1.34932	1.03688e-09	1.0993	0.0038332		ENSMUSG00000014776	Nol3	nucleolar protein 3 (apoptosis repressor with CARD domain) [Source:MGI Symbol;Acc:MGI:1925938]	1.8684	1.53048e-27	0.825404	1.98567e-05	0.780157	1.51701e-10	1.82315	7.77938e-56	1.04299	2.17059e-08
ENSMUSG00000022856	Tmem41a	transmembrane protein 41a [Source:MGI Symbol;Acc:MGI:1913914]	2.00035	1.63536e-06	-0.294378	0.616236	-1.81945	6.65813e-11	0.475283	0.0986501	2.29473	3.58523e-08		ENSMUSG00000079610	Ankrd39	ankyrin repeat domain 39 [Source:MGI Symbol;Acc:MGI:1914816]	1.0429	0.0306203	-0.155735	0.819922	-0.308506	0.288793	0.890126	0.00102	1.19863	0.00860163		ENSMUSG00000042712	Tceal9	transcription elongation factor A like 9 [Source:MGI Symbol;Acc:MGI:109567]	1.84086	4.60289e-15	0.353672	0.271113	-2.22653	1.41513e-45	-0.739342	2.93432e-06	1.48719	8.27468e-10
ENSMUSG00000041025	Iffo2	intermediate filament family orphan 2 [Source:MGI Symbol;Acc:MGI:2140675]	1.99202	0.000148649	0.575931	0.384247	-1.38911	6.43505e-05	0.0269739	0.948964	1.41609	0.0141717		ENSMUSG00000028671	Gale	galactose-4-epimerase, UDP [Source:MGI Symbol;Acc:MGI:1921496]	1.0383	0.00922338	-0.210673	0.686168	-1.20251	1.54868e-07	0.0464587	0.870879	1.24897	0.000824838		ENSMUSG00000028461	Ccdc107	coiled-coil domain containing 107 [Source:MGI Symbol;Acc:MGI:1913423]	1.82118	5.5147e-05	0.715163	0.216162	-1.54052	2.08835e-07	-0.434501	0.167452	1.10601	0.037111
ENSMUSG00000031750	Il34	interleukin 34 [Source:MGI Symbol;Acc:MGI:1923777]	1.9905	0.00065489	0.164105	0.847442	-3.57627	1.45265e-21	-1.74988	5.66725e-07	1.82639	0.00217899		ENSMUSG00000021594	Srd5a1	steroid 5 alpha-reductase 1 [Source:MGI Symbol;Acc:MGI:98400]	1.03032	3.21216e-05	0.937169	0.000136822	1.35438	1.75401e-18	1.44754	1.30302e-21	0.0931554	0.844409		ENSMUSG00000050323	Ndufaf6	NADH dehydrogenase (ubiquinone) complex I, assembly factor 6 [Source:MGI Symbol;Acc:MGI:1924197]	1.81099	0.011311	-0.0548816	0.96821	-2.35109	1.46749e-07	-0.485221	0.32283	1.86587	0.0169673
ENSMUSG00000034226	Rhov	ras homolog family member V [Source:MGI Symbol;Acc:MGI:2444227]	1.98383	0.00236788	-0.179083	0.847732	-4.69307	3.09509e-28	-2.53016	2.97124e-11	2.16291	0.0010796		ENSMUSG00000064215	Ifi27	interferon, alpha-inducible protein 27 [Source:MGI Symbol;Acc:MGI:1277180]	1.01194	5.03519e-08	0.961289	1.98561e-07	1.13447	5.08239e-21	1.18512	7.21008e-24	0.0506553	0.900769		ENSMUSG00000054871	Tmem158	transmembrane protein 158 [Source:MGI Symbol;Acc:MGI:1919559]	1.80343	0.0144089	0.196594	0.867158	-5.06185	7.62122e-29	-3.45502	6.00258e-18	1.60683	0.0438228
ENSMUSG00000043501	Lgals2	lectin, galactose-binding, soluble 2 [Source:MGI Symbol;Acc:MGI:895068]	1.98151	0.00118057	1.29284	0.0675302	1.34647	0.00128172	2.03514	5.41916e-08	0.688671	0.396253		ENSMUSG00000053007	Creb5	cAMP responsive element binding protein 5 [Source:MGI Symbol;Acc:MGI:2443973]	-1.0013	0.00294095	-0.572515	0.110862	2.21376	2.82557e-30	1.78497	7.98489e-20	-0.428785	0.310119		ENSMUSG00000027490	E2f1	E2F transcription factor 1 [Source:MGI Symbol;Acc:MGI:101941]	1.78705	0.0031877	0.00632007	0.995866	-3.83083	3.7413e-23	-2.05009	2.38154e-08	1.78073	0.00679661
ENSMUSG00000031224	Magee2	melanoma antigen, family E, 2 [Source:MGI Symbol;Acc:MGI:2148316]	1.97523	0.0364173	-0.72134	0.537795	-2.43841	2.2987e-05	0.258154	0.699474	2.69657	0.00397941		ENSMUSG00000054150	Syne3	spectrin repeat containing, nuclear envelope family member 3 [Source:MGI Symbol;Acc:MGI:2442408]	-1.00926	0.0328293	-0.514647	0.321995	2.15395	3.53563e-17	1.65934	2.02388e-10	-0.494613	0.395661		ENSMUSG00000024981	Acsl5	acyl-CoA synthetase long-chain family member 5 [Source:MGI Symbol;Acc:MGI:1919129]	1.77022	0.000478095	0.440552	0.546847	-3.91138	1.17732e-34	-2.58171	9.77518e-17	1.32967	0.0196631
ENSMUSG00000072875	Gpr27	G protein-coupled receptor 27 [Source:MGI Symbol;Acc:MGI:1202299]	1.97081	0.00143703	0.544401	0.473655	-3.6092	1.71951e-20	-2.18279	8.75841e-09	1.4264	0.0347623		ENSMUSG00000034573	Ptpn13	protein tyrosine phosphatase, non-receptor type 13 [Source:MGI Symbol;Acc:MGI:103293]	-1.01345	0.017441	0.542527	0.235951	2.06861	1.81419e-18	0.512632	0.0436394	-1.55598	5.37583e-05		ENSMUSG00000042215	Bag2	BCL2-associated athanogene 2 [Source:MGI Symbol;Acc:MGI:1891254]	1.75126	0.00249307	0.0605345	0.954098	-4.00183	9.6609e-28	-2.31111	3.82521e-12	1.69072	0.00572447
ENSMUSG00000051790	Nlgn2	neuroligin 2 [Source:MGI Symbol;Acc:MGI:2681835]	1.93598	1.42982e-16	-0.573345	0.0340319	-2.22174	1.85585e-44	0.287585	0.0960265	2.50933	4.03947e-27		ENSMUSG00000032018	Sc5d	sterol-C5-desaturase [Source:MGI Symbol;Acc:MGI:1353611]	-1.0185	3.04617e-05	-1.0965	2.99435e-06	1.56157	1.33657e-25	1.63957	9.01797e-28	0.078001	0.872916		ENSMUSG00000002058	Unc119	unc-119 lipid binding chaperone [Source:MGI Symbol;Acc:MGI:1328357]	1.72708	1.02944e-08	0.314148	0.473946	-2.38904	3.11559e-33	-0.976109	6.9048e-07	1.41293	8.10606e-06
ENSMUSG00000070003	Ssbp4	single stranded DNA binding protein 4 [Source:MGI Symbol;Acc:MGI:1924150]	1.93364	8.4788e-06	0.645241	0.210893	-2.98642	2.47398e-26	-1.69802	1.52866e-09	1.2884	0.00643772		ENSMUSG00000022462	Slc38a2	solute carrier family 38, member 2 [Source:MGI Symbol;Acc:MGI:1915010]	-1.0197	0.0063993	-0.245625	0.618009	1.82158	8.48108e-18	1.04751	1.50902e-06	-0.774073	0.0499046		ENSMUSG00000022094	Slc39a14	solute carrier family 39 (zinc transporter), member 14 [Source:MGI Symbol;Acc:MGI:2384851]	1.71286	1.22599e-08	0.416238	0.317207	-1.71773	1.015e-17	-0.421107	0.0449994	1.29662	6.21761e-05
ENSMUSG00000029752	Asns	asparagine synthetase [Source:MGI Symbol;Acc:MGI:1350929]	1.92763	6.94301e-08	-0.60647	0.146759	-3.90597	4.55925e-62	-1.37187	5.76679e-09	2.5341	5.77966e-13		ENSMUSG00000041362	Shtn1	shootin 1 [Source:MGI Symbol;Acc:MGI:1918903]	-1.02553	4.56695e-05	-0.956965	0.000104954	2.10451	3.37481e-43	2.03594	5.41614e-40	-0.0685687	0.896502		ENSMUSG00000033361	Prrg3	proline rich Gla (G-carboxyglutamic acid) 3 (transmembrane) [Source:MGI Symbol;Acc:MGI:2685214]	1.71079	0.0111065	0.0264982	0.983369	-3.08743	9.21176e-14	-1.40313	0.000937347	1.6843	0.0234492
ENSMUSG00000039452	Snx22	sorting nexin 22 [Source:MGI Symbol;Acc:MGI:2685966]	1.92687	7.04028e-13	0.798406	0.00752723	0.19249	0.355659	1.32095	2.31006e-13	1.12846	0.000105659		ENSMUSG00000056220	Pla2g4a	phospholipase A2, group IVA (cytosolic, calcium-dependent) [Source:MGI Symbol;Acc:MGI:1195256]	-1.04618	0.000416671	0.289911	0.451607	2.80056	4.25168e-56	1.46447	2.9713e-16	-1.33609	2.70403e-06		ENSMUSG00000072875	Gpr27	G protein-coupled receptor 27 [Source:MGI Symbol;Acc:MGI:1202299]	1.70949	0.00646318	0.145916	0.896406	-3.6092	1.71951e-20	-2.04562	5.43757e-08	1.56357	0.0231839
ENSMUSG00000055912	Tmem150a	transmembrane protein 150A [Source:MGI Symbol;Acc:MGI:2385244]	1.92629	5.9372e-11	1.81656	3.04416e-09	1.19059	1.87615e-08	1.30032	1.65452e-11	0.109732	0.836769		ENSMUSG00000006517	Mvd	mevalonate (diphospho) decarboxylase [Source:MGI Symbol;Acc:MGI:2179327]	-1.0734	1.25942e-06	-0.928379	3.5077e-05	1.60793	1.31806e-31	1.46291	4.73391e-25	-0.14502	0.705156		ENSMUSG00000019194	Scn1b	sodium channel, voltage-gated, type I, beta [Source:MGI Symbol;Acc:MGI:98247]	1.70043	1.79532e-19	-0.0740867	0.83541	-3.90008	1.98329e-210	-2.12556	1.19329e-65	1.77452	3.11345e-21
ENSMUSG00000038296	Galnt18	polypeptide N-acetylgalactosaminyltransferase 18 [Source:MGI Symbol;Acc:MGI:2446239]	1.90638	0.0014847	-0.00604685	0.994901	-2.115	3.01188e-08	-0.202575	0.642461	1.91243	0.00192533		ENSMUSG00000050840	Cdh20	cadherin 20 [Source:MGI Symbol;Acc:MGI:1346069]	-1.07488	2.07776e-05	-0.719996	0.00567484	1.52558	7.10943e-23	1.17069	1.1871e-13	-0.354883	0.287952		ENSMUSG00000047261	Gap43	growth associated protein 43 [Source:MGI Symbol;Acc:MGI:95639]	1.68427	5.67769e-06	0.178511	0.783523	-3.2243	2.30384e-41	-1.71853	1.00252e-12	1.50576	0.000150963
ENSMUSG00000025648	Pfkfb4	6-phosphofructo-2-kinase/fructose-2,6-biphosphatase 4 [Source:MGI Symbol;Acc:MGI:2687284]	1.90453	6.75256e-08	0.696055	0.0901497	-0.248885	0.350013	0.959589	5.9118e-05	1.20847	0.00176755		ENSMUSG00000044447	Dock5	dedicator of cytokinesis 5 [Source:MGI Symbol;Acc:MGI:2652871]	-1.07937	2.39335e-07	-0.65076	0.00313071	2.04576	7.59128e-55	1.61715	4.37603e-34	-0.428612	0.0952743		ENSMUSG00000021585	Cast	calpastatin [Source:MGI Symbol;Acc:MGI:1098236]	1.66423	2.3078e-08	0.213996	0.644395	-3.21672	1.40021e-60	-1.76648	5.58196e-21	1.45024	2.71162e-06
ENSMUSG00000037541	Shank2	SH3 and multiple ankyrin repeat domains 2 [Source:MGI Symbol;Acc:MGI:2671987]	1.89883	0.00112971	-0.495685	0.507055	-3.89116	2.16121e-26	-1.49665	5.57753e-05	2.39451	3.33006e-05		ENSMUSG00000023912	Slc25a27	solute carrier family 25, member 27 [Source:MGI Symbol;Acc:MGI:1921261]	-1.10514	7.34933e-05	-1.21648	5.75442e-06	1.79458	2.36477e-26	1.90592	6.6831e-29	0.111336	0.831051		ENSMUSG00000054934	Kcnmb4	potassium large conductance calcium-activated channel, subfamily M, beta member 4 [Source:MGI Symbol;Acc:MGI:1913272]	1.65841	9.77906e-05	0.408688	0.493231	-2.42046	2.21238e-18	-1.17074	1.13104e-05	1.24972	0.0082275
ENSMUSG00000041488	Stx3	syntaxin 3 [Source:MGI Symbol;Acc:MGI:103077]	1.89786	0.00605497	0.286906	0.767741	-2.99483	7.08557e-12	-1.38388	0.00130221	1.61095	0.0309784		ENSMUSG00000040852	Plekhh2	pleckstrin homology domain containing, family H (with MyTH4 domain) member 2 [Source:MGI Symbol;Acc:MGI:2146813]	-1.11446	0.00328086	0.0373363	0.951304	2.11847	3.36612e-22	0.966668	2.03075e-05	-1.1518	0.00210436		ENSMUSG00000025226	Fbxl15	F-box and leucine-rich repeat protein 15 [Source:MGI Symbol;Acc:MGI:1915681]	1.65766	0.000166618	-0.206011	0.784069	-1.94802	7.48806e-12	-0.0843486	0.816789	1.86367	4.41259e-05
ENSMUSG00000023064	Sncg	synuclein, gamma [Source:MGI Symbol;Acc:MGI:1298397]	1.89201	6.84587e-06	0.215647	0.723824	-4.44884	1.01619e-60	-2.77248	1.04642e-25	1.67636	0.000102514		ENSMUSG00000019647	Sema6a	sema domain, transmembrane domain (TM), and cytoplasmic domain, (semaphorin) 6A [Source:MGI Symbol;Acc:MGI:1203727]	-1.11462	6.09462e-07	-0.0774505	0.835844	1.8129	1.92452e-38	0.775732	8.0014e-08	-1.03717	4.23653e-06		ENSMUSG00000035184	Fam124a	family with sequence similarity 124, member A [Source:MGI Symbol;Acc:MGI:3645930]	1.65454	2.61872e-08	0.320237	0.435033	-2.22172	1.65293e-29	-0.887425	1.95533e-06	1.3343	1.48686e-05
ENSMUSG00000037601	Nme1	NME/NM23 nucleoside diphosphate kinase 1 [Source:MGI Symbol;Acc:MGI:97355]	1.8595	8.75988e-12	0.294935	0.419538	-1.60252	3.68832e-18	-0.0379518	0.867646	1.56457	2.4015e-08		ENSMUSG00000059743	Fdps	farnesyl diphosphate synthetase [Source:MGI Symbol;Acc:MGI:104888]	-1.12223	0.00647108	-0.919978	0.0229866	1.65492	1.62475e-12	1.45268	1.59705e-09	-0.202248	0.762913		ENSMUSG00000032172	Olfm2	olfactomedin 2 [Source:MGI Symbol;Acc:MGI:3045350]	1.64223	0.000537229	0.310071	0.676193	-4.51597	8.63816e-52	-3.18381	1.85906e-27	1.33216	0.0121288
ENSMUSG00000014776	Nol3	nucleolar protein 3 (apoptosis repressor with CARD domain) [Source:MGI Symbol;Acc:MGI:1925938]	1.84862	2.16644e-27	0.736962	8.29002e-05	0.780157	1.51701e-10	1.89181	8.79322e-60	1.11166	8.0661e-10		ENSMUSG00000033105	Lss	lanosterol synthase [Source:MGI Symbol;Acc:MGI:1336155]	-1.15774	6.61465e-06	-0.800714	0.00240051	1.87809	1.92813e-32	1.52106	3.73879e-21	-0.357027	0.30173		ENSMUSG00000000531	Grasp	GRP1 (general receptor for phosphoinositides 1)-associated scaffold protein [Source:MGI Symbol;Acc:MGI:1860303]	1.64084	0.00357008	0.102719	0.922761	-1.27126	0.000488282	0.266862	0.514396	1.53812	0.0134311
ENSMUSG00000009356	Lpo	lactoperoxidase [Source:MGI Symbol;Acc:MGI:1923363]	1.84146	6.9923e-08	1.58405	7.31286e-06	1.44453	5.58479e-10	1.70195	6.26751e-14	0.257414	0.629417		ENSMUSG00000034579	Pla2g3	phospholipase A2, group III [Source:MGI Symbol;Acc:MGI:2444945]	-1.19851	0.0063922	-0.766355	0.0986203	2.003	4.50027e-16	1.57085	1.8628e-09	-0.432156	0.470439		ENSMUSG00000041420	Meis3	Meis homeobox 3 [Source:MGI Symbol;Acc:MGI:108519]	1.63198	0.000188119	0.483839	0.411846	-3.21273	1.3534e-30	-2.06458	1.31001e-14	1.14814	0.0204523
ENSMUSG00000060981	Hist1h4h	histone cluster 1, H4h [Source:MGI Symbol;Acc:MGI:2448427]	1.83498	0.047033	0.691669	0.560168	1.586	0.00666125	2.72931	1.27112e-06	1.14331	0.311897		ENSMUSG00000064325	Hhip	Hedgehog-interacting protein [Source:MGI Symbol;Acc:MGI:1341847]	-1.2196	8.20307e-05	-0.839193	0.00831755	2.19691	8.7045e-32	1.8165	1.27058e-21	-0.380405	0.366768		ENSMUSG00000025466	Fuom	fucose mutarotase [Source:MGI Symbol;Acc:MGI:1916314]	1.63086	1.00575e-06	0.390725	0.408463	-1.35091	1.3373e-09	-0.110772	0.675466	1.24014	0.000684383
ENSMUSG00000036411	9530077C05Rik	RIKEN cDNA 9530077C05 gene [Source:MGI Symbol;Acc:MGI:1915533]	1.8296	0.000313015	-0.910342	0.108901	-1.54761	2.95689e-06	1.19233	0.00030545	2.73994	2.71476e-08		ENSMUSG00000020467	Efemp1	epidermal growth factor-containing fibulin-like extracellular matrix protein 1 [Source:MGI Symbol;Acc:MGI:1339998]	-1.23065	0.007858	2.18357	6.91274e-08	2.59676	1.30702e-22	-0.817456	0.0027875	-3.41422	2.15034e-18		ENSMUSG00000068735	Trp53i11	transformation related protein 53 inducible protein 11 [Source:MGI Symbol;Acc:MGI:2670995]	1.62146	0.000190553	0.187061	0.790878	-4.89995	4.20069e-72	-3.46555	9.43154e-42	1.43439	0.00169952
ENSMUSG00000042712	Tceal9	transcription elongation factor A like 9 [Source:MGI Symbol;Acc:MGI:109567]	1.82185	4.36648e-15	0.591269	0.0225551	-2.22653	1.41513e-45	-0.995955	1.62554e-10	1.23058	3.68052e-07		ENSMUSG00000021273	Fdft1	farnesyl diphosphate farnesyl transferase 1 [Source:MGI Symbol;Acc:MGI:102706]	-1.2372	0.000110042	-1.07602	0.000602456	1.28142	5.22073e-11	1.12025	1.59098e-08	-0.161175	0.771105		ENSMUSG00000056116	H2-T22	histocompatibility 2, T region locus 22 [Source:MGI Symbol;Acc:MGI:95956]	1.61523	7.80421e-06	0.422256	0.394234	-2.37963	1.44796e-24	-1.18666	2.13716e-07	1.19297	0.00241779
ENSMUSG00000019158	Tmem160	transmembrane protein 160 [Source:MGI Symbol;Acc:MGI:1916344]	1.81999	3.30025e-19	0.327057	0.197095	-0.933831	4.7926e-11	0.559098	5.75035e-05	1.49293	4.63708e-13		ENSMUSG00000022766	Serpind1	serine (or cysteine) peptidase inhibitor, clade D, member 1 [Source:MGI Symbol;Acc:MGI:96051]	-1.28995	1.74728e-08	0.12044	0.743764	3.05857	2.40306e-96	1.64819	4.45679e-29	-1.41039	5.95456e-10		ENSMUSG00000038605	Samd10	sterile alpha motif domain containing 10 [Source:MGI Symbol;Acc:MGI:2443872]	1.61513	0.0122394	-0.153918	0.892873	-4.43475	6.88286e-29	-2.66569	3.07085e-12	1.76905	0.0104587
ENSMUSG00000025372	Baiap2	brain-specific angiogenesis inhibitor 1-associated protein 2 [Source:MGI Symbol;Acc:MGI:2137336]	1.80983	2.3954e-06	0.208759	0.705416	-2.51039	1.09476e-23	-0.909316	0.000279126	1.60108	4.26367e-05		ENSMUSG00000019916	P4ha1	procollagen-proline, 2-oxoglutarate 4-dioxygenase (proline 4-hydroxylase), alpha 1 polypeptide [Source:MGI Symbol;Acc:MGI:97463]	-1.29201	0.002041	0.066148	0.921822	0.843034	0.000822674	-0.515125	0.0502813	-1.35816	0.000922839		ENSMUSG00000039195	1110008P14Rik	RIKEN cDNA 1110008P14 gene [Source:MGI Symbol;Acc:MGI:1920987]	1.61262	5.55982e-12	0.21026	0.563472	-2.77472	3.07609e-71	-1.37236	3.01374e-19	1.40236	7.03934e-09
ENSMUSG00000062006	Rpl34	ribosomal protein L34 [Source:MGI Symbol;Acc:MGI:1915686]	1.79886	3.8273e-24	0.685704	0.00034434	-1.03304	9.58798e-17	0.0801139	0.5673	1.11316	2.22498e-09		ENSMUSG00000022351	Sqle	squalene epoxidase [Source:MGI Symbol;Acc:MGI:109296]	-1.34962	0.000192039	-1.29106	0.000220639	1.4928	9.53696e-12	1.43425	9.57153e-11	-0.0585572	0.940316		ENSMUSG00000038418	Egr1	early growth response 1 [Source:MGI Symbol;Acc:MGI:95295]	1.60735	0.000109924	0.305516	0.613381	-4.21343	4.79757e-57	-2.91159	2.51252e-32	1.30183	0.0035719
ENSMUSG00000018909	Arrb1	arrestin, beta 1 [Source:MGI Symbol;Acc:MGI:99473]	1.79151	6.34634e-05	-0.20571	0.762139	-2.63885	5.6772e-20	-0.641627	0.037476	1.99722	1.15026e-05		ENSMUSG00000037370	Enpp1	ectonucleotide pyrophosphatase/phosphodiesterase 1 [Source:MGI Symbol;Acc:MGI:97370]	-1.37253	0.000124703	0.0930271	0.875185	2.65231	7.30921e-35	1.18676	8.78649e-08	-1.46555	3.28189e-05		ENSMUSG00000038301	Snx10	sorting nexin 10 [Source:MGI Symbol;Acc:MGI:1919232]	1.60571	2.30436e-14	-0.231085	0.448575	-3.0493	1.01579e-104	-1.2125	6.48288e-19	1.8368	7.56988e-19
ENSMUSG00000027490	E2f1	E2F transcription factor 1 [Source:MGI Symbol;Acc:MGI:101941]	1.76663	0.00365119	0.121391	0.894107	-3.83083	3.7413e-23	-2.18559	1.05661e-09	1.64524	0.00916939		ENSMUSG00000039913	Pak7	p21 (RAC1) activated kinase 7 [Source:MGI Symbol;Acc:MGI:1920334]	-1.38988	3.64832e-05	-1.26727	0.000135282	1.62206	4.14097e-15	1.49946	1.13629e-12	-0.122606	0.849662		ENSMUSG00000035407	Kank4	KN motif and ankyrin repeat domains 4 [Source:MGI Symbol;Acc:MGI:3043381]	1.5999	0.0150285	-0.30561	0.773195	-3.54338	8.50182e-19	-1.63788	5.27546e-05	1.90551	0.00601273
ENSMUSG00000041420	Meis3	Meis homeobox 3 [Source:MGI Symbol;Acc:MGI:108519]	1.74992	5.10748e-05	0.332115	0.557994	-3.21273	1.3534e-30	-1.79493	2.21945e-11	1.4178	0.00169773		ENSMUSG00000093930	Hmgcs1	3-hydroxy-3-methylglutaryl-Coenzyme A synthase 1 [Source:MGI Symbol;Acc:MGI:107592]	-1.44836	3.87802e-07	-1.10945	0.000116575	2.11536	3.88955e-32	1.77646	8.24571e-23	-0.338906	0.414612		ENSMUSG00000031778	Cx3cl1	chemokine (C-X3-C motif) ligand 1 [Source:MGI Symbol;Acc:MGI:1097153]	1.59715	0.0040235	0.0243409	0.982334	-3.91538	3.89705e-30	-2.34257	1.7014e-11	1.57281	0.0100736
ENSMUSG00000028670	Lypla2	lysophospholipase 2 [Source:MGI Symbol;Acc:MGI:1347000]	1.74697	1.24494e-48	0.395779	0.00294783	-1.11042	6.54801e-40	0.240774	0.00483865	1.35119	3.51903e-29		ENSMUSG00000031604	Msmo1	methylsterol monoxygenase 1 [Source:MGI Symbol;Acc:MGI:1913484]	-1.45604	4.94319e-06	-1.22576	0.0001068	1.6084	5.40596e-16	1.37812	7.38624e-12	-0.230276	0.661366		ENSMUSG00000036390	Gadd45a	growth arrest and DNA-damage-inducible 45 alpha [Source:MGI Symbol;Acc:MGI:107799]	1.58739	2.34332e-12	0.935588	0.000233358	1.11884	7.67959e-13	1.77064	3.3814e-32	0.651804	0.0180971
ENSMUSG00000031841	Cdh13	cadherin 13 [Source:MGI Symbol;Acc:MGI:99551]	1.74549	0.0217995	-0.53507	0.583654	-4.44872	2.00354e-22	-2.16817	2.94364e-06	2.28056	0.0025711		ENSMUSG00000001467	Cyp51	cytochrome P450, family 51 [Source:MGI Symbol;Acc:MGI:106040]	-1.48131	5.49565e-12	-1.15999	1.06395e-07	1.55142	2.34215e-28	1.2301	6.17661e-18	-0.321318	0.290207		ENSMUSG00000044550	Tceal3	transcription elongation factor A (SII)-like 3 [Source:MGI Symbol;Acc:MGI:1913354]	1.57764	5.7529e-06	0.398095	0.426326	-1.80705	1.45247e-15	-0.627504	0.00829378	1.17955	0.00228549
ENSMUSG00000047632	Fgfbp3	fibroblast growth factor binding protein 3 [Source:MGI Symbol;Acc:MGI:1919764]	1.73391	6.63283e-05	0.20967	0.751043	0.879214	0.00292093	2.40346	1.11682e-17	1.52424	0.00095743		ENSMUSG00000074591	Ankub1	ankrin repeat and ubiquitin domain containing 1 [Source:MGI Symbol;Acc:MGI:2685256]	-1.53374	0.0119058	-1.22988	0.0402748	1.86744	5.32024e-08	1.56358	1.08082e-05	-0.303862	0.75299		ENSMUSG00000038777	Sema6c	sema domain, transmembrane domain (TM), and cytoplasmic domain, (semaphorin) 6C [Source:MGI Symbol;Acc:MGI:1338032]	1.57129	0.000128804	0.261691	0.688294	-2.03865	9.32146e-15	-0.729055	0.0069084	1.3096	0.00352257
ENSMUSG00000037681	Esyt3	extended synaptotagmin-like protein 3 [Source:MGI Symbol;Acc:MGI:1098699]	1.72828	0.000736511	0.839382	0.157655	1.51029	7.75507e-06	2.39919	1.89411e-13	0.888897	0.154017		ENSMUSG00000003974	Grm3	glutamate receptor, metabotropic 3 [Source:MGI Symbol;Acc:MGI:1351340]	-1.56085	1.23911e-07	-1.37429	3.36577e-06	2.18951	6.17947e-32	2.00294	3.91766e-26	-0.186565	0.721722		ENSMUSG00000027035	Cers6	ceramide synthase 6 [Source:MGI Symbol;Acc:MGI:2442564]	1.57028	0.00639978	0.0298424	0.978356	-4.48822	5.89523e-36	-2.94779	2.68389e-18	1.54043	0.0137253
ENSMUSG00000073684	Faap20	Fanconi anemia core complex associated protein 20 [Source:MGI Symbol;Acc:MGI:1914763]	1.7209	7.70962e-11	0.651495	0.0276199	-0.867111	2.06889e-06	0.202289	0.296817	1.0694	0.000157525		ENSMUSG00000044749	Abca6	ATP-binding cassette, sub-family A (ABC1), member 6 [Source:MGI Symbol;Acc:MGI:1923434]	-1.59898	0.0483376	-1.35447	0.0787104	1.2495	0.00481495	1.00499	0.0301136	-0.244509	0.855892		ENSMUSG00000069911	Fam196b	family with sequence similarity 196, member B [Source:MGI Symbol;Acc:MGI:3643491]	1.56463	0.0414127	-0.842569	0.383605	-4.13606	5.10743e-19	-1.72886	0.000182833	2.4072	0.00201224
ENSMUSG00000025192	Entpd7	ectonucleoside triphosphate diphosphohydrolase 7 [Source:MGI Symbol;Acc:MGI:2135885]	1.70658	1.41014e-05	-0.537297	0.249064	-2.73422	1.10367e-26	-0.490342	0.0660348	2.24388	5.93636e-09		ENSMUSG00000030769	Slc5a11	solute carrier family 5 (sodium/glucose cotransporter), member 11 [Source:MGI Symbol;Acc:MGI:1919316]	-1.84176	0.0115426	-2.37556	0.000497034	2.13189	2.22429e-07	2.66569	4.19117e-10	0.533799	0.615963		ENSMUSG00000000154	Slc22a18	solute carrier family 22 (organic cation transporter), member 18 [Source:MGI Symbol;Acc:MGI:1336884]	1.55935	0.0474636	2.5939	0.00196578	2.7491	1.10943e-07	1.71455	0.00033074	-1.03455	0.323673
ENSMUSG00000030854	Ptpn5	protein tyrosine phosphatase, non-receptor type 5 [Source:MGI Symbol;Acc:MGI:97807]	1.70399	7.25762e-06	-0.594006	0.176291	-4.55563	4.43112e-77	-2.25764	5.37941e-21	2.29799	5.77528e-10		ENSMUSG00000032193	Ldlr	low density lipoprotein receptor [Source:MGI Symbol;Acc:MGI:96765]	-1.90588	1.29388e-06	-1.3776	0.000573015	1.68924	1.06912e-11	1.16095	5.49156e-06	-0.528289	0.328001		ENSMUSG00000017453	Pipox	pipecolic acid oxidase [Source:MGI Symbol;Acc:MGI:1197006]	1.55383	0.000681321	0.242009	0.756668	0.186174	0.589676	1.498	2.7263e-07	1.31182	0.0105263
ENSMUSG00000041482	Piezo2	piezo-type mechanosensitive ion channel component 2 [Source:MGI Symbol;Acc:MGI:1918781]	1.70069	0.000177448	1.84316	5.51736e-05	1.47949	1.09775e-06	1.33702	6.85224e-06	-0.142472	0.858822		ENSMUSG00000024907	Gal	galanin [Source:MGI Symbol;Acc:MGI:95637]	-4.30106	0.0420011	0.312034	0.861118	-5.54151	7.6779e-14	-10.1546	4.7895e-14	-4.6131	0.0168032		ENSMUSG00000003352	Cacnb3	calcium channel, voltage-dependent, beta 3 subunit [Source:MGI Symbol;Acc:MGI:103307]	1.54954	1.99844e-06	-0.152709	0.789135	-2.12293	3.23235e-23	-0.420682	0.0628608	1.70225	3.95681e-07
ENSMUSG00000034685	Fam171a2	family with sequence similarity 171, member A2 [Source:MGI Symbol;Acc:MGI:2448496]	1.70027	0.00139558	-0.395584	0.566366	-4.1353	5.99798e-36	-2.03945	4.17477e-10	2.09585	5.96141e-05		ENSMUSG00000023036	Pcdhgc4	protocadherin gamma subfamily C, 4 [Source:MGI Symbol;Acc:MGI:1935203]	-6.00135	0.00922511	-0.893414	0.699237	-5.38996	5.21858e-09	-10.4979	3.66717e-12	-5.10794	0.0222341		ENSMUSG00000025372	Baiap2	brain-specific angiogenesis inhibitor 1-associated protein 2 [Source:MGI Symbol;Acc:MGI:2137336]	1.53921	8.80358e-05	0.276175	0.646047	-2.51039	1.09476e-23	-1.24736	4.48367e-07	1.26304	0.00300011
ENSMUSG00000059401	Mamld1	mastermind-like domain containing 1 [Source:MGI Symbol;Acc:MGI:3045303]	1.69913	0.00258627	-0.131896	0.876777	-3.13737	2.56868e-19	-1.30635	0.000185014	1.83102	0.00117391		ENSMUSG00000030525	Chrna7	cholinergic receptor, nicotinic, alpha polypeptide 7 [Source:MGI Symbol;Acc:MGI:99779]	-6.61287	0.000875494	-1.11301	0.529333	-4.3698	7.62118e-09	-9.86967	3.83538e-12	-5.49987	0.00484023		ENSMUSG00000045045	Lrfn4	leucine rich repeat and fibronectin type III domain containing 4 [Source:MGI Symbol;Acc:MGI:2385612]	1.53054	1.06462e-05	-0.165655	0.781497	-1.91095	4.61911e-17	-0.214755	0.397647	1.6962	1.93859e-06
ENSMUSG00000023272	Creld2	cysteine-rich with EGF-like domains 2 [Source:MGI Symbol;Acc:MGI:1923987]	1.6954	3.43671e-18	1.65473	9.89722e-17	1.19839	2.42467e-18	1.23907	7.31986e-21	0.0406719	0.916495																ENSMUSG00000054716	Zfp771	zinc finger protein 771 [Source:MGI Symbol;Acc:MGI:2442050]	1.52859	7.04481e-09	0.377318	0.309772	0.685858	0.000156686	1.83713	4.40512e-26	1.15127	6.05257e-05
ENSMUSG00000024112	Cacna1h	calcium channel, voltage-dependent, T type, alpha 1H subunit [Source:MGI Symbol;Acc:MGI:1928842]	1.6951	0.0018275	-0.297385	0.699456	-1.11128	0.00171752	0.881208	0.0141115	1.99249	0.000283164																ENSMUSG00000071379	Hpcal1	hippocalcin-like 1 [Source:MGI Symbol;Acc:MGI:1855689]	1.52112	1.58211e-08	0.226941	0.582717	-3.43111	9.19013e-85	-2.13693	9.89826e-36	1.29418	4.27064e-06
ENSMUSG00000042406	Atf4	activating transcription factor 4 [Source:MGI Symbol;Acc:MGI:88096]	1.69385	7.78853e-35	0.641002	1.59238e-05	-0.382418	0.000124595	0.670426	3.18036e-12	1.05284	2.37976e-13																ENSMUSG00000075706	Gpx4	glutathione peroxidase 4 [Source:MGI Symbol;Acc:MGI:104767]	1.51859	6.12682e-106	0.339451	2.21052e-05	-0.140399	0.00742359	1.03874	3.69588e-103	1.17914	1.0686e-62
ENSMUSG00000022197	Pdzd2	PDZ domain containing 2 [Source:MGI Symbol;Acc:MGI:1922394]	1.69	0.000716249	-0.508322	0.410414	-3.16312	1.42823e-23	-0.964795	0.00275824	2.19833	7.63168e-06																ENSMUSG00000051184	Zfp524	zinc finger protein 524 [Source:MGI Symbol;Acc:MGI:1916740]	1.51737	0.00821686	0.983418	0.170888	1.16349	0.00214816	1.69745	2.0935e-06	0.533957	0.525197
ENSMUSG00000057322	Rpl38	ribosomal protein L38 [Source:MGI Symbol;Acc:MGI:1914921]	1.6816	2.47081e-33	0.319827	0.052493	-1.1966	3.02962e-34	0.165168	0.108305	1.36177	8.39018e-22																ENSMUSG00000021290	2010107E04Rik	RIKEN cDNA 2010107E04 gene [Source:MGI Symbol;Acc:MGI:1917507]	1.51376	1.96632e-07	-0.0495535	0.932473	-1.90806	1.32491e-23	-0.344747	0.0958058	1.56332	2.00467e-07
ENSMUSG00000021585	Cast	calpastatin [Source:MGI Symbol;Acc:MGI:1098236]	1.67716	1.36934e-08	0.236617	0.551442	-3.21672	1.40021e-60	-1.77618	1.9882e-21	1.44054	1.66793e-06																ENSMUSG00000054733	Msra	methionine sulfoxide reductase A [Source:MGI Symbol;Acc:MGI:106916]	1.50931	0.000131548	0.445557	0.424882	-0.946821	0.000295995	0.116929	0.708756	1.06375	0.0191629
ENSMUSG00000033350	Chst2	carbohydrate sulfotransferase 2 [Source:MGI Symbol;Acc:MGI:1891160]	1.65301	6.46691e-24	1.3234	3.23794e-15	1.15763	2.19501e-24	1.48723	5.11436e-40	0.329604	0.122787																ENSMUSG00000003190	Bcl2l12	BCL2-like 12 (proline rich) [Source:MGI Symbol;Acc:MGI:1922986]	1.49898	0.00392664	1.92989	0.000542905	1.68743	1.23616e-06	1.25652	0.000134882	-0.430911	0.590516
ENSMUSG00000032532	Cck	cholecystokinin [Source:MGI Symbol;Acc:MGI:88297]	1.64297	0.0329239	-0.917125	0.199181	-6.73876	1.00072e-47	-4.17867	1.28467e-26	2.56009	0.000242407																ENSMUSG00000028470	Hint2	histidine triad nucleotide binding protein 2 [Source:MGI Symbol;Acc:MGI:1916167]	1.49656	9.73254e-07	0.374075	0.390417	-0.473835	0.0272444	0.648651	0.0016594	1.12249	0.000897746
ENSMUSG00000001985	Grik3	glutamate receptor, ionotropic, kainate 3 [Source:MGI Symbol;Acc:MGI:95816]	1.63917	1.09339e-05	-0.376574	0.437033	-2.35465	2.25859e-22	-0.338904	0.19944	2.01575	5.45154e-08																ENSMUSG00000018507	Trpv2	transient receptor potential cation channel, subfamily V, member 2 [Source:MGI Symbol;Acc:MGI:1341836]	1.4897	0.00139387	0.38189	0.540758	-3.88852	1.02523e-38	-2.78071	6.05496e-26	1.10781	0.0335177
ENSMUSG00000050323	Ndufaf6	NADH dehydrogenase (ubiquinone) complex I, assembly factor 6 [Source:MGI Symbol;Acc:MGI:1924197]	1.63525	0.0256146	-0.111107	0.922847	-2.35109	1.46749e-07	-0.604738	0.197346	1.74635	0.0204186																ENSMUSG00000037601	Nme1	NME/NM23 nucleoside diphosphate kinase 1 [Source:MGI Symbol;Acc:MGI:97355]	1.48565	1.11304e-07	0.309669	0.449119	-1.60252	3.68832e-18	-0.426541	0.0291896	1.17598	9.87355e-05
ENSMUSG00000039001	Rps21	ribosomal protein S21 [Source:MGI Symbol;Acc:MGI:1913731]	1.59672	4.67422e-34	0.466388	0.00129768	-1.26623	1.38371e-43	-0.135901	0.168963	1.13033	5.34762e-17																ENSMUSG00000026482	Rgl1	ral guanine nucleotide dissociation stimulator,-like 1 [Source:MGI Symbol;Acc:MGI:107484]	1.48372	5.41939e-07	0.0293062	0.961673	-2.51661	3.52779e-39	-1.06219	5.38104e-08	1.45442	2.38313e-06
ENSMUSG00000013766	Ly6g6e	lymphocyte antigen 6 complex, locus G6E [Source:MGI Symbol;Acc:MGI:1917524]	1.58561	1.8819e-06	1.66395	2.51254e-06	2.7631	9.00745e-32	2.68475	1.06607e-35	-0.0783429	0.903192																ENSMUSG00000060803	Gstp1	glutathione S-transferase, pi 1 [Source:MGI Symbol;Acc:MGI:95865]	1.47706	9.97532e-25	0.483893	0.00486065	1.55781	1.28747e-56	2.55098	7.51467e-152	0.99317	7.67945e-11
ENSMUSG00000038522	Mfsd4b1	major facilitator superfamily domain containing 4B1 [Source:MGI Symbol;Acc:MGI:2143575]	1.58359	0.0312464	0.360214	0.72944	2.44712	1.1286e-07	3.67049	4.84828e-16	1.22337	0.156542																ENSMUSG00000059714	Flot1	flotillin 1 [Source:MGI Symbol;Acc:MGI:1100500]	1.47322	9.06733e-38	0.418666	0.00184479	-0.526233	9.0886e-11	0.528322	2.54504e-11	1.05456	4.29676e-19
ENSMUSG00000050552	Lamtor4	late endosomal/lysosomal adaptor, MAPK and MTOR activator 4 [Source:MGI Symbol;Acc:MGI:1913346]	1.57612	6.68534e-17	0.469434	0.0308603	-0.360028	0.0086697	0.746661	7.32633e-09	1.10669	2.0905e-08																ENSMUSG00000022197	Pdzd2	PDZ domain containing 2 [Source:MGI Symbol;Acc:MGI:1922394]	1.46988	0.00378887	-0.226314	0.787414	-3.16312	1.42823e-23	-1.46692	3.31489e-06	1.6962	0.0014287
ENSMUSG00000073418	C4b	complement component 4B (Chido blood group) [Source:MGI Symbol;Acc:MGI:88228]	1.57351	4.14921e-15	1.62258	1.13749e-15	2.14749	8.31461e-56	2.09843	1.93588e-54	-0.0490643	0.898504																ENSMUSG00000017929	B4galt5	UDP-Gal:betaGlcNAc beta 1,4-galactosyltransferase, polypeptide 5 [Source:MGI Symbol;Acc:MGI:1927169]	1.45554	0.000517173	0.144374	0.846362	-3.79408	5.32256e-47	-2.48291	8.27094e-22	1.31117	0.00405623
ENSMUSG00000025026	Add3	adducin 3 (gamma) [Source:MGI Symbol;Acc:MGI:1351615]	1.56209	1.9361e-37	1.05425	7.3283e-17	1.24062	3.57178e-48	1.74845	2.93065e-96	0.507836	0.000232339																ENSMUSG00000031432	Prps1	phosphoribosyl pyrophosphate synthetase 1 [Source:MGI Symbol;Acc:MGI:97775]	1.45296	9.26091e-07	-0.0155988	0.979765	-1.87276	3.09871e-22	-0.404197	0.0504722	1.46856	1.77393e-06
ENSMUSG00000027533	Fabp5	fatty acid binding protein 5, epidermal [Source:MGI Symbol;Acc:MGI:101790]	1.5615	3.11784e-31	1.17491	2.04451e-17	1.25691	4.06393e-41	1.6435	4.25129e-71	0.38659	0.0174458																ENSMUSG00000020704	Asic2	acid-sensing (proton-gated) ion channel 2 [Source:MGI Symbol;Acc:MGI:1100867]	1.45271	0.0050231	0.138598	0.882666	-4.26496	5.8839e-41	-2.95085	4.80862e-21	1.31411	0.0222894
ENSMUSG00000090125	Pou3f1	POU domain, class 3, transcription factor 1 [Source:MGI Symbol;Acc:MGI:101896]	1.55265	3.99072e-08	0.912259	0.00320905	2.33487	7.80781e-35	2.97526	7.68857e-58	0.640392	0.0623236																ENSMUSG00000028373	Astn2	astrotactin 2 [Source:MGI Symbol;Acc:MGI:1889277]	1.44692	0.0207922	0.0476626	0.96868	-1.86613	1.47435e-06	-0.466872	0.277813	1.39926	0.0479675
ENSMUSG00000074607	Tox2	TOX high mobility group box family member 2 [Source:MGI Symbol;Acc:MGI:3611233]	1.55098	0.00558069	-0.883253	0.153041	-3.25907	2.51738e-21	-0.824837	0.0232043	2.43423	6.31833e-06																ENSMUSG00000039546	Ajap1	adherens junction associated protein 1 [Source:MGI Symbol;Acc:MGI:2685419]	1.44149	0.000114506	-0.416034	0.401973	-3.9989	2.4748e-63	-2.14138	2.02467e-21	1.85752	5.15956e-07
ENSMUSG00000050002	Idnk	idnK gluconokinase homolog (E. coli) [Source:MGI Symbol;Acc:MGI:1922981]	1.54578	2.56039e-06	-0.0400504	0.946456	-1.74954	6.29678e-16	-0.163714	0.499109	1.58583	1.89292e-06																ENSMUSG00000017778	Cox7c	cytochrome c oxidase subunit VIIc [Source:MGI Symbol;Acc:MGI:103226]	1.44098	1.77069e-12	0.41166	0.113087	-1.44977	2.90035e-26	-0.420445	0.00291574	1.02932	2.19404e-06
ENSMUSG00000023087	Noct	nocturnin [Source:MGI Symbol;Acc:MGI:109382]	1.53662	7.44605e-06	-0.462928	0.247929	-3.57659	3.83331e-58	-1.57704	2.13114e-13	1.99955	2.16564e-09																ENSMUSG00000040690	Col16a1	collagen, type XVI, alpha 1 [Source:MGI Symbol;Acc:MGI:1095396]	1.43525	2.16083e-08	1.52466	1.28977e-08	1.47573	2.16344e-17	1.38632	1.43806e-16	-0.089412	0.85672
ENSMUSG00000002580	Mien1	migration and invasion enhancer 1 [Source:MGI Symbol;Acc:MGI:1913678]	1.53518	4.63835e-25	0.172129	0.403843	-0.0397006	0.75671	1.32335	4.20596e-39	1.36305	2.40901e-19																ENSMUSG00000003955	Fam162a	family with sequence similarity 162, member A [Source:MGI Symbol;Acc:MGI:1917436]	1.42798	0.00034068	0.285227	0.648285	-1.01404	0.000105489	0.128722	0.682313	1.14276	0.0110934
ENSMUSG00000002831	Plin4	perilipin 4 [Source:MGI Symbol;Acc:MGI:1929709]	1.53497	2.6271e-06	1.39812	5.09454e-05	2.06262	1.49038e-19	2.19948	2.30862e-25	0.136856	0.813146																ENSMUSG00000023087	Noct	nocturnin [Source:MGI Symbol;Acc:MGI:109382]	1.41697	4.72426e-05	-0.018712	0.978532	-3.57659	3.83331e-58	-2.14091	2.47803e-23	1.43568	7.18906e-05
ENSMUSG00000021290	2010107E04Rik	RIKEN cDNA 2010107E04 gene [Source:MGI Symbol;Acc:MGI:1917507]	1.53042	1.15165e-07	-0.166735	0.69751	-1.90806	1.32491e-23	-0.210906	0.320219	1.69716	5.1288e-09																ENSMUSG00000020083	Fam241b	family with sequence similarity 241, member B [Source:MGI Symbol;Acc:MGI:1917144]	1.4022	0.00207398	-0.0932092	0.912911	-1.63392	1.98978e-08	-0.138509	0.691485	1.49541	0.00208019
ENSMUSG00000024063	Lbh	limb-bud and heart [Source:MGI Symbol;Acc:MGI:1925139]	1.52188	2.12987e-17	0.667615	0.000646196	1.13998	2.00096e-20	1.99425	1.5726e-60	0.85427	1.06544e-05																ENSMUSG00000001227	Sema6b	sema domain, transmembrane domain (TM), and cytoplasmic domain, (semaphorin) 6B [Source:MGI Symbol;Acc:MGI:1202889]	1.39624	0.000361535	0.0607089	0.934946	-3.94221	3.07894e-58	-2.60668	3.61404e-27	1.33553	0.00137242
ENSMUSG00000054934	Kcnmb4	potassium large conductance calcium-activated channel, subfamily M, beta member 4 [Source:MGI Symbol;Acc:MGI:1913272]	1.51965	0.000413507	-0.142877	0.820766	-2.42046	2.21238e-18	-0.757935	0.00501097	1.66253	0.000100271																ENSMUSG00000016252	Atp5e	ATP synthase, H+ transporting, mitochondrial F1 complex, epsilon subunit [Source:MGI Symbol;Acc:MGI:1855697]	1.38834	2.65097e-08	0.0658977	0.894046	-1.13019	1.04872e-11	0.192254	0.304194	1.32244	3.95681e-07
ENSMUSG00000030681	Mvp	major vault protein [Source:MGI Symbol;Acc:MGI:1925638]	1.51123	7.92558e-16	2.3668	4.65856e-36	2.95824	1.16767e-112	2.10266	2.92163e-63	-0.855575	3.35641e-05																ENSMUSG00000051989	Smim11	small integral membrane protein 11 [Source:MGI Symbol;Acc:MGI:1916186]	1.3847	3.46721e-05	0.339478	0.489276	-0.571552	0.0129369	0.473666	0.0364191	1.04522	0.00526857
ENSMUSG00000043439	Epop	elongin BC and polycomb repressive complex 2 associated protein [Source:MGI Symbol;Acc:MGI:2143991]	1.49832	0.0147845	-0.770699	0.268856	-2.04492	8.71572e-08	0.224103	0.605245	2.26902	0.000148133																ENSMUSG00000059401	Mamld1	mastermind-like domain containing 1 [Source:MGI Symbol;Acc:MGI:3045303]	1.38441	0.0166937	0.0240988	0.982098	-3.13737	2.56868e-19	-1.77706	2.65405e-07	1.36031	0.0308897
ENSMUSG00000032554	Trf	transferrin [Source:MGI Symbol;Acc:MGI:98821]	1.49565	5.63939e-22	1.75376	1.22424e-29	3.31425	4.44165e-216	3.05614	3.14872e-185	-0.258117	0.221598																ENSMUSG00000045193	Cirbp	cold inducible RNA binding protein [Source:MGI Symbol;Acc:MGI:893588]	1.38382	7.83531e-05	0.273599	0.618154	0.0797058	0.775671	1.18992	2.27328e-07	1.11022	0.00464359
ENSMUSG00000030826	Bcat2	branched chain aminotransferase 2, mitochondrial [Source:MGI Symbol;Acc:MGI:1276534]	1.49529	1.20225e-08	1.48028	4.49762e-08	1.45398	1.0887e-15	1.46899	1.97676e-17	0.0150135	0.9782																ENSMUSG00000041025	Iffo2	intermediate filament family orphan 2 [Source:MGI Symbol;Acc:MGI:2140675]	1.37535	0.0124102	0.0815046	0.937423	-1.38911	6.43505e-05	-0.0952656	0.829798	1.29385	0.0365398
ENSMUSG00000042213	Zfand4	zinc finger, AN1-type domain 4 [Source:MGI Symbol;Acc:MGI:1914742]	1.48423	0.0442688	-0.341585	0.733308	-0.601942	0.211792	1.22387	0.00699719	1.82581	0.0146631																ENSMUSG00000032184	Lysmd2	LysM, putative peptidoglycan-binding, domain containing 2 [Source:MGI Symbol;Acc:MGI:1917332]	1.37407	0.000122967	0.158156	0.797564	-2.3353	1.24236e-24	-1.11938	1.31993e-06	1.21592	0.00175242
ENSMUSG00000037904	Ankrd9	ankyrin repeat domain 9 [Source:MGI Symbol;Acc:MGI:1921501]	1.48124	0.00061904	-0.44118	0.413583	-1.9204	2.80973e-12	0.0020154	0.99531	1.92242	6.29387e-06																ENSMUSG00000024873	Cnih2	cornichon family AMPA receptor auxiliary protein 2 [Source:MGI Symbol;Acc:MGI:1277225]	1.36897	0.000388568	0.000772095	0.999198	-3.82774	2.95309e-56	-2.45954	1.03031e-26	1.3682	0.000649203
ENSMUSG00000025893	Kbtbd3	kelch repeat and BTB (POZ) domain containing 3 [Source:MGI Symbol;Acc:MGI:1916399]	1.48074	0.00593752	-0.795116	0.19471	-0.68818	0.0527506	1.58768	3.55514e-06	2.27586	1.50015e-05																ENSMUSG00000043510	Hscb	HscB iron-sulfur cluster co-chaperone [Source:MGI Symbol;Acc:MGI:2141135]	1.36869	1.94529e-06	0.224813	0.626712	0.0522192	0.830481	1.1961	1.69547e-10	1.14388	0.000271987
ENSMUSG00000031934	Panx1	pannexin 1 [Source:MGI Symbol;Acc:MGI:1860055]	1.47537	0.00205873	0.141994	0.829693	-3.89727	8.94136e-39	-2.5639	1.56634e-20	1.33338	0.00637525																ENSMUSG00000059554	Ccdc28a	coiled-coil domain containing 28A [Source:MGI Symbol;Acc:MGI:2443508]	1.3602	4.59378e-05	-0.013647	0.982482	-3.27995	6.7061e-54	-1.9061	1.40262e-20	1.37385	6.46408e-05
ENSMUSG00000031104	Rab33a	RAB33A, member RAS oncogene family [Source:MGI Symbol;Acc:MGI:109493]	1.47437	0.00014176	-0.134016	0.825604	0.601927	0.0229063	2.21031	1.16873e-18	1.60838	5.42104e-05																ENSMUSG00000050856	Atp5k	ATP synthase, H+ transporting, mitochondrial F1F0 complex, subunit E [Source:MGI Symbol;Acc:MGI:106636]	1.35572	4.9114e-11	0.277795	0.343693	-1.39579	2.5897e-24	-0.317861	0.029977	1.07793	7.6372e-07
ENSMUSG00000008090	Fgfrl1	fibroblast growth factor receptor-like 1 [Source:MGI Symbol;Acc:MGI:2150920]	1.47106	4.32003e-17	1.58788	2.64373e-19	1.44832	2.46574e-33	1.3315	3.90793e-29	-0.116818	0.684762																ENSMUSG00000024501	Dpysl3	dihydropyrimidinase-like 3 [Source:MGI Symbol;Acc:MGI:1349762]	1.35015	0.000286445	-0.0402727	0.957313	-3.56677	3.16503e-52	-2.17635	1.39217e-20	1.39042	0.000422109
ENSMUSG00000046844	Vat1l	vesicle amine transport protein 1 like [Source:MGI Symbol;Acc:MGI:2142534]	1.46139	1.03564e-15	-0.206481	0.397851	-2.74522	2.29782e-111	-1.07735	1.8189e-18	1.66787	3.88534e-20																ENSMUSG00000028648	Ndufs5	NADH dehydrogenase (ubiquinone) Fe-S protein 5 [Source:MGI Symbol;Acc:MGI:1890889]	1.33844	1.08111e-09	0.186867	0.592141	-0.67739	6.38592e-06	0.474183	0.00158133	1.15157	5.69938e-07
ENSMUSG00000008318	Relt	RELT tumor necrosis factor receptor [Source:MGI Symbol;Acc:MGI:2443373]	1.45833	0.00041145	-0.389734	0.459882	-2.36978	1.55269e-19	-0.521716	0.0593086	1.84806	5.94857e-06																ENSMUSG00000055760	Gemin6	gem nuclear organelle associated protein 6 [Source:MGI Symbol;Acc:MGI:1914492]	1.32484	0.017255	-0.249898	0.787367	-0.354376	0.367631	1.22036	0.000448152	1.57474	0.00898406
ENSMUSG00000074754	Smim26	small integral membrane protein 26 [Source:MGI Symbol;Acc:MGI:2685407]	1.45329	9.44963e-08	-0.282545	0.43611	-0.649001	0.000562285	1.08684	1.78151e-09	1.73584	1.83724e-10																ENSMUSG00000034424	Gcsh	glycine cleavage system protein H (aminomethyl carrier) [Source:MGI Symbol;Acc:MGI:1915383]	1.3178	0.000607431	0.173022	0.793657	-1.27836	2.4424e-07	-0.133576	0.656841	1.14478	0.00750548
ENSMUSG00000017778	Cox7c	cytochrome c oxidase subunit VIIc [Source:MGI Symbol;Acc:MGI:103226]	1.44438	9.20114e-13	-0.077005	0.814043	-1.44977	2.90035e-26	0.0716155	0.652722	1.52138	6.25061e-14																ENSMUSG00000028998	Tomm7	translocase of outer mitochondrial membrane 7 [Source:MGI Symbol;Acc:MGI:1913419]	1.31463	5.06377e-08	0.233612	0.526143	-1.42013	4.81848e-19	-0.339119	0.0449994	1.08102	2.65635e-05
ENSMUSG00000032184	Lysmd2	LysM, putative peptidoglycan-binding, domain containing 2 [Source:MGI Symbol;Acc:MGI:1917332]	1.43402	5.44017e-05	-0.447041	0.304272	-2.3353	1.24236e-24	-0.454238	0.0616493	1.88106	7.87979e-08																ENSMUSG00000024063	Lbh	limb-bud and heart [Source:MGI Symbol;Acc:MGI:1925139]	1.30447	1.15329e-12	0.344348	0.155446	1.13998	2.00096e-20	2.1001	4.99308e-67	0.960122	9.48163e-07
ENSMUSG00000050063	Klk6	kallikrein related-peptidase 6 [Source:MGI Symbol;Acc:MGI:1343166]	1.42786	2.80102e-22	1.52079	1.00938e-24	3.411	1.93921e-252	3.31807	5.56478e-243	-0.0929271	0.706233																ENSMUSG00000017697	Ada	adenosine deaminase [Source:MGI Symbol;Acc:MGI:87916]	1.30299	0.0487866	1.40283	0.0656112	2.09423	3.87292e-07	1.9944	8.32835e-07	-0.0998328	0.93557
ENSMUSG00000003352	Cacnb3	calcium channel, voltage-dependent, beta 3 subunit [Source:MGI Symbol;Acc:MGI:103307]	1.42116	1.41014e-05	0.085771	0.870719	-2.12293	3.23235e-23	-0.787542	0.000297658	1.33539	8.12127e-05																ENSMUSG00000045948	Mrps12	mitochondrial ribosomal protein S12 [Source:MGI Symbol;Acc:MGI:1346333]	1.29987	3.83091e-10	0.294582	0.311268	-0.560201	9.0909e-05	0.445086	0.00186287	1.00529	5.76035e-06
ENSMUSG00000067847	Romo1	reactive oxygen species modulator 1 [Source:MGI Symbol;Acc:MGI:1914317]	1.41417	2.10768e-05	0.38785	0.356585	-1.00717	5.18937e-06	0.0191451	0.944407	1.02632	0.0044494																ENSMUSG00000018659	Pnpo	pyridoxine 5'-phosphate oxidase [Source:MGI Symbol;Acc:MGI:2144151]	1.29088	0.00190194	0.177432	0.799028	-3.26	2.95735e-36	-2.14655	6.80579e-17	1.11344	0.0168032
ENSMUSG00000041124	Msantd4	Myb/SANT-like DNA-binding domain containing 4 with coiled-coils [Source:MGI Symbol;Acc:MGI:1925350]	1.41084	9.27673e-12	0.0372659	0.920862	-0.278423	0.0638938	1.09515	5.20151e-15	1.37357	7.94551e-11																ENSMUSG00000071076	Jund	jun D proto-oncogene [Source:MGI Symbol;Acc:MGI:96648]	1.28746	4.80682e-09	0.789901	0.0013474	1.07886	1.78261e-13	1.57642	1.69235e-27	0.497564	0.0735935
ENSMUSG00000044894	Uqcrq	ubiquinol-cytochrome c reductase, complex III subunit VII [Source:MGI Symbol;Acc:MGI:107807]	1.41025	1.90918e-14	0.228917	0.348306	-0.886241	2.36858e-12	0.295095	0.0256471	1.18134	4.66708e-10																ENSMUSG00000027076	Timm10	translocase of inner mitochondrial membrane 10 [Source:MGI Symbol;Acc:MGI:1353429]	1.28557	4.45705e-05	-0.143624	0.791047	-1.19292	8.09552e-09	0.236274	0.295538	1.42919	1.11446e-05
ENSMUSG00000028373	Astn2	astrotactin 2 [Source:MGI Symbol;Acc:MGI:1889277]	1.40776	0.0266918	-0.36938	0.661734	-1.86613	1.47435e-06	-0.0889914	0.851469	1.77714	0.00548459																ENSMUSG00000013766	Ly6g6e	lymphocyte antigen 6 complex, locus G6E [Source:MGI Symbol;Acc:MGI:1917524]	1.26466	0.000235566	0.729199	0.102491	2.7631	9.00745e-32	3.29856	3.06167e-52	0.535463	0.267086
ENSMUSG00000026204	Ptprn	protein tyrosine phosphatase, receptor type, N [Source:MGI Symbol;Acc:MGI:102765]	1.40569	7.55584e-07	-0.23651	0.544195	-4.26014	8.30881e-119	-2.61795	1.01846e-46	1.6422	6.76547e-09																ENSMUSG00000002379	Ndufa11	NADH dehydrogenase (ubiquinone) 1 alpha subcomplex 11 [Source:MGI Symbol;Acc:MGI:1917125]	1.26255	6.1848e-12	0.217807	0.423483	-0.799673	1.21382e-10	0.24507	0.0643756	1.04474	6.12506e-08
ENSMUSG00000047721	Bola2	bolA-like 2 (E. coli) [Source:MGI Symbol;Acc:MGI:1913412]	1.40275	3.03363e-12	0.221243	0.409279	-0.992396	6.96619e-13	0.189112	0.194913	1.18151	1.065e-08																ENSMUSG00000074754	Smim26	small integral membrane protein 26 [Source:MGI Symbol;Acc:MGI:2685407]	1.26168	5.65527e-06	-0.131191	0.788087	-0.649001	0.000562285	0.74387	5.42773e-05	1.39287	1.19711e-06
ENSMUSG00000009621	Vav2	vav 2 oncogene [Source:MGI Symbol;Acc:MGI:102718]	1.40161	0.000861232	0.0580216	0.936818	-1.85047	4.4192e-12	-0.50688	0.0733641	1.34359	0.00215649																ENSMUSG00000019797	1700021F05Rik	RIKEN cDNA 1700021F05 gene [Source:MGI Symbol;Acc:MGI:1915101]	1.25838	0.000229988	0.152113	0.795494	-1.28013	6.90547e-09	-0.173872	0.494432	1.10626	0.00310603
ENSMUSG00000022965	Ifngr2	interferon gamma receptor 2 [Source:MGI Symbol;Acc:MGI:107654]	1.39693	3.593e-07	0.385182	0.238486	-2.77456	1.04562e-53	-1.76281	3.21309e-24	1.01175	0.000460261																ENSMUSG00000019467	Arhgef25	Rho guanine nucleotide exchange factor (GEF) 25 [Source:MGI Symbol;Acc:MGI:1277173]	1.25486	0.0139672	0.0788204	0.933896	-3.28405	3.60367e-26	-2.10801	1.17891e-11	1.17604	0.0403042
ENSMUSG00000024942	Capn1	calpain 1 [Source:MGI Symbol;Acc:MGI:88263]	1.3924	0.000723626	-0.0721205	0.911986	-4.07705	1.94646e-57	-2.61253	5.53349e-26	1.46452	0.000357929																ENSMUSG00000039824	Myl6b	myosin, light polypeptide 6B [Source:MGI Symbol;Acc:MGI:1917789]	1.25125	0.0113244	-0.201425	0.806281	-2.58178	2.35632e-17	-1.1291	0.000262699	1.45268	0.00585674
ENSMUSG00000051319	1500011K16Rik	RIKEN cDNA 1500011K16 gene [Source:MGI Symbol;Acc:MGI:1915135]	1.38852	2.85313e-07	0.292958	0.407859	-0.712407	0.000125399	0.383153	0.0407979	1.09556	0.000121029																ENSMUSG00000017978	Cadps2	Ca2+-dependent activator protein for secretion 2 [Source:MGI Symbol;Acc:MGI:2443963]	1.24297	9.40103e-06	-0.258902	0.537542	-1.55828	1.10936e-17	-0.0564054	0.810418	1.50187	1.28597e-07
ENSMUSG00000028069	Gpatch4	G patch domain containing 4 [Source:MGI Symbol;Acc:MGI:1913864]	1.37948	1.65084e-08	0.31365	0.317085	-0.34817	0.0464091	0.717658	1.45284e-05	1.06583	3.5029e-05																ENSMUSG00000022856	Tmem41a	transmembrane protein 41a [Source:MGI Symbol;Acc:MGI:1913914]	1.2239	0.00580501	-0.326476	0.618154	-1.81945	6.65813e-11	-0.269067	0.385184	1.55038	0.000726636
ENSMUSG00000034579	Pla2g3	phospholipase A2, group III [Source:MGI Symbol;Acc:MGI:2444945]	1.37942	0.000300378	0.960892	0.0204425	2.003	4.50027e-16	2.42153	1.36952e-23	0.418531	0.421336																ENSMUSG00000007039	Ddah2	dimethylarginine dimethylaminohydrolase 2 [Source:MGI Symbol;Acc:MGI:1859016]	1.21827	8.70953e-06	0.813845	0.00952249	1.39574	1.47243e-14	1.80016	2.27663e-24	0.404421	0.288534
ENSMUSG00000035713	Usp35	ubiquitin specific peptidase 35 [Source:MGI Symbol;Acc:MGI:2685339]	1.3784	0.000126106	-0.32822	0.490831	-0.77253	0.00136275	0.934094	8.12427e-05	1.70662	2.18497e-06																ENSMUSG00000022548	Apod	apolipoprotein D [Source:MGI Symbol;Acc:MGI:88056]	1.21716	1.20503e-17	1.16051	8.04654e-16	3.1306	3.98833e-239	3.18725	4.37504e-248	0.0566492	0.836399
ENSMUSG00000075702	Selenom	selenoprotein M [Source:MGI Symbol;Acc:MGI:2149786]	1.37181	2.097e-18	-0.202016	0.333841	-0.4856	1.14187e-05	1.08823	2.05939e-24	1.57383	1.43968e-23																ENSMUSG00000044894	Uqcrq	ubiquinol-cytochrome c reductase, complex III subunit VII [Source:MGI Symbol;Acc:MGI:107807]	1.20682	1.44032e-10	0.187929	0.517815	-0.886241	2.36858e-12	0.132651	0.35575	1.01889	2.68209e-07
ENSMUSG00000008683	Rps15a	ribosomal protein S15A [Source:MGI Symbol;Acc:MGI:2389091]	1.36987	1.12191e-15	0.229415	0.298651	-1.81928	9.79801e-56	-0.678822	5.49105e-09	1.14046	7.06749e-11																ENSMUSG00000043670	Diras1	DIRAS family, GTP-binding RAS-like 1 [Source:MGI Symbol;Acc:MGI:2183442]	1.20561	9.55857e-05	-0.308452	0.497178	-1.93989	9.5087e-23	-0.425827	0.0456156	1.51407	1.64299e-06
ENSMUSG00000024772	Ehd1	EH-domain containing 1 [Source:MGI Symbol;Acc:MGI:1341878]	1.36579	2.14052e-13	1.38064	2.38586e-13	2.03285	8.56234e-59	2.018	7.04713e-59	-0.0148525	0.970222																ENSMUSG00000025212	Sfxn3	sideroflexin 3 [Source:MGI Symbol;Acc:MGI:2137679]	1.20157	0.00066301	0.105083	0.873374	-2.17865	1.48653e-22	-1.08216	1.80143e-06	1.09649	0.00463676
ENSMUSG00000051550	Zfp579	zinc finger protein 579 [Source:MGI Symbol;Acc:MGI:1915740]	1.35132	1.30949e-11	1.30727	2.58932e-10	2.28233	1.74106e-62	2.32638	5.9948e-69	0.0440504	0.910228																ENSMUSG00000029769	Ccdc136	coiled-coil domain containing 136 [Source:MGI Symbol;Acc:MGI:1918128]	1.19807	2.96351e-08	-0.0184782	0.967453	-1.89441	4.75597e-41	-0.67786	2.85654e-06	1.21655	4.77615e-08
ENSMUSG00000054733	Msra	methionine sulfoxide reductase A [Source:MGI Symbol;Acc:MGI:106916]	1.34958	0.000751042	0.0949453	0.881237	-0.946821	0.000295995	0.307812	0.271146	1.25463	0.00280038																ENSMUSG00000090125	Pou3f1	POU domain, class 3, transcription factor 1 [Source:MGI Symbol;Acc:MGI:101896]	1.18102	5.4144e-05	0.798267	0.0194033	2.33487	7.80781e-35	2.71762	1.16946e-47	0.382748	0.358615
ENSMUSG00000017697	Ada	adenosine deaminase [Source:MGI Symbol;Acc:MGI:87916]	1.34937	0.0419669	2.29538	0.000319084	2.09423	3.87292e-07	1.14822	0.00444682	-0.946009	0.223921																ENSMUSG00000051319	1500011K16Rik	RIKEN cDNA 1500011K16 gene [Source:MGI Symbol;Acc:MGI:1915135]	1.18003	2.06215e-05	0.00298543	0.996116	-0.712407	0.000125399	0.464635	0.0133837	1.17704	5.74515e-05
ENSMUSG00000036372	Tmem258	transmembrane protein 258 [Source:MGI Symbol;Acc:MGI:1916288]	1.34697	8.55208e-13	0.970658	9.18777e-07	1.10374	2.07253e-17	1.48005	5.17174e-32	0.376315	0.117494																ENSMUSG00000027004	Frzb	frizzled-related protein [Source:MGI Symbol;Acc:MGI:892032]	1.17841	0.00105546	-0.0558414	0.933249	-2.60205	5.15972e-31	-1.36779	6.18449e-10	1.23426	0.00104326
ENSMUSG00000027076	Timm10	translocase of inner mitochondrial membrane 10 [Source:MGI Symbol;Acc:MGI:1353429]	1.34148	1.67234e-05	-0.00483462	0.992187	-1.19292	8.09552e-09	0.153402	0.500097	1.34632	2.29629e-05																ENSMUSG00000038690	Atp5j2	ATP synthase, H+ transporting, mitochondrial F0 complex, subunit F2 [Source:MGI Symbol;Acc:MGI:1927558]	1.17593	7.47381e-11	-0.0771971	0.816823	-1.31121	8.21133e-28	-0.0580759	0.697544	1.25313	9.43916e-12
ENSMUSG00000028538	St3gal3	ST3 beta-galactoside alpha-2,3-sialyltransferase 3 [Source:MGI Symbol;Acc:MGI:1316659]	1.33974	8.09342e-08	0.0371392	0.935687	-0.231202	0.204687	1.0714	1.55336e-10	1.3026	3.78579e-07																ENSMUSG00000087687	Pet100	PET100 homolog [Source:MGI Symbol;Acc:MGI:3615306]	1.16647	1.06863e-05	0.0428808	0.935801	-0.168041	0.391501	0.955551	3.32184e-08	1.12359	6.21761e-05
ENSMUSG00000046798	Cldn12	claudin 12 [Source:MGI Symbol;Acc:MGI:1929288]	1.33316	3.74159e-07	-0.25619	0.465006	-1.26299	4.87001e-13	0.326354	0.0766096	1.58935	1.37699e-09																ENSMUSG00000042043	Tbca	tubulin cofactor A [Source:MGI Symbol;Acc:MGI:107549]	1.15321	0.00040782	-0.14779	0.790526	-2.00314	7.01206e-22	-0.702147	0.00102347	1.301	0.000141208
ENSMUSG00000016252	Atp5e	ATP synthase, H+ transporting, mitochondrial F1 complex, epsilon subunit [Source:MGI Symbol;Acc:MGI:1855697]	1.33183	8.49473e-08	0.00617779	0.989734	-1.13019	1.04872e-11	0.195464	0.2853	1.32565	1.79068e-07																ENSMUSG00000034220	Gpc1	glypican 1 [Source:MGI Symbol;Acc:MGI:1194891]	1.15229	5.75419e-12	0.0754957	0.806782	-0.568687	6.57921e-07	0.508111	9.74724e-06	1.0768	4.99466e-10
ENSMUSG00000038181	Chpf2	chondroitin polymerizing factor 2 [Source:MGI Symbol;Acc:MGI:1917522]	1.33103	4.94685e-07	0.118735	0.769696	-1.62104	1.31775e-20	-0.408747	0.0249875	1.2123	8.4293e-06																ENSMUSG00000023345	Poc1a	POC1 centriolar protein A [Source:MGI Symbol;Acc:MGI:1917485]	1.14866	0.00181377	0.467492	0.362591	1.1656	1.71741e-06	1.84677	1.24742e-15	0.68117	0.143593
ENSMUSG00000039195	1110008P14Rik	RIKEN cDNA 1110008P14 gene [Source:MGI Symbol;Acc:MGI:1920987]	1.32757	1.82829e-08	-0.243469	0.428821	-2.77472	3.07609e-71	-1.20368	3.69938e-15	1.57104	1.70746e-11																ENSMUSG00000050063	Klk6	kallikrein related-peptidase 6 [Source:MGI Symbol;Acc:MGI:1343166]	1.14372	3.94792e-14	0.860896	7.28906e-08	3.411	1.93921e-252	3.69382	4.28986e-300	0.28282	0.168365
ENSMUSG00000028998	Tomm7	translocase of outer mitochondrial membrane 7 [Source:MGI Symbol;Acc:MGI:1913419]	1.32416	3.17401e-08	0.111741	0.763028	-1.42013	4.81848e-19	-0.207716	0.231319	1.21242	7.92755e-07																ENSMUSG00000039278	Pcsk1n	proprotein convertase subtilisin/kexin type 1 inhibitor [Source:MGI Symbol;Acc:MGI:1353431]	1.14292	1.25044e-12	0.11449	0.671877	-2.11066	8.17573e-88	-1.08223	6.13591e-24	1.02843	6.59739e-10
ENSMUSG00000017929	B4galt5	UDP-Gal:betaGlcNAc beta 1,4-galactosyltransferase, polypeptide 5 [Source:MGI Symbol;Acc:MGI:1927169]	1.32052	0.00188696	0.0528483	0.941486	-3.79408	5.32256e-47	-2.52641	1.49893e-22	1.26767	0.00394032																ENSMUSG00000061518	Cox5b	cytochrome c oxidase subunit Vb [Source:MGI Symbol;Acc:MGI:88475]	1.14104	1.93489e-12	0.0852925	0.769823	-1.07626	2.91839e-23	-0.0205092	0.884075	1.05575	2.86553e-10
ENSMUSG00000032997	Chpf	chondroitin polymerizing factor [Source:MGI Symbol;Acc:MGI:106576]	1.31213	0.000400501	-0.00703532	0.990642	-2.24723	1.06687e-21	-0.928063	0.000130538	1.31916	0.00055163																ENSMUSG00000026154	Sdhaf4	succinate dehydrogenase complex assembly factor 4 [Source:MGI Symbol;Acc:MGI:1915252]	1.1387	0.00292154	0.111439	0.87341	-1.3959	1.03755e-08	-0.368645	0.158768	1.02726	0.0165078
ENSMUSG00000062380	Tubb3	tubulin, beta 3 class III [Source:MGI Symbol;Acc:MGI:107813]	1.30963	5.45401e-06	-0.0974803	0.830951	-0.793024	4.04644e-05	0.614086	0.00183388	1.40711	1.66793e-06																ENSMUSG00000042312	S100a13	S100 calcium binding protein A13 [Source:MGI Symbol;Acc:MGI:109581]	1.13725	1.198e-08	0.817412	0.000207753	1.45239	1.02612e-27	1.77222	4.80938e-42	0.319835	0.249654
ENSMUSG00000028977	Casz1	castor zinc finger 1 [Source:MGI Symbol;Acc:MGI:1196251]	1.30946	0.0123681	-0.21093	0.776778	-1.37466	2.32934e-05	0.14573	0.700091	1.52039	0.00405117																ENSMUSG00000024962	Vegfb	vascular endothelial growth factor B [Source:MGI Symbol;Acc:MGI:106199]	1.13575	2.7561e-07	0.10895	0.780247	-1.47602	1.83148e-24	-0.449225	0.0028834	1.0268	1.08255e-05
ENSMUSG00000026418	Tnni1	troponin I, skeletal, slow 1 [Source:MGI Symbol;Acc:MGI:105073]	1.30516	2.08409e-09	1.17136	3.57784e-07	1.91726	2.39424e-37	2.05106	8.75522e-47	0.133797	0.708712																ENSMUSG00000035964	Tmem59l	transmembrane protein 59-like [Source:MGI Symbol;Acc:MGI:1915187]	1.13573	9.15523e-05	-0.126492	0.802249	-3.77403	5.78602e-94	-2.51181	7.01497e-43	1.26222	2.87746e-05
ENSMUSG00000047945	Marcksl1	MARCKS-like 1 [Source:MGI Symbol;Acc:MGI:97143]	1.30301	1.68807e-10	0.851164	7.68942e-05	1.94779	3.05308e-46	2.39964	3.05663e-70	0.451843	0.071943																ENSMUSG00000056648	Hoxb8	homeobox B8 [Source:MGI Symbol;Acc:MGI:96189]	1.12691	0.000278088	0.0344747	0.956454	-4.02861	2.04731e-95	-2.93617	4.48239e-52	1.09243	0.0010225
ENSMUSG00000030930	Chst15	carbohydrate (N-acetylgalactosamine 4-sulfate 6-O) sulfotransferase 15 [Source:MGI Symbol;Acc:MGI:1924840]	1.29989	0.0259807	-0.30153	0.683426	-4.43245	9.53495e-38	-2.83102	1.82729e-17	1.60143	0.00513622																ENSMUSG00000021018	Polr2h	polymerase (RNA) II (DNA directed) polypeptide H [Source:MGI Symbol;Acc:MGI:2384309]	1.12551	0.00460024	-0.197383	0.765886	-0.63372	0.0159544	0.68917	0.00788459	1.32289	0.00175242
ENSMUSG00000032172	Olfm2	olfactomedin 2 [Source:MGI Symbol;Acc:MGI:3045350]	1.2953	0.00837365	-0.665491	0.225466	-4.51597	8.63816e-52	-2.55518	4.00542e-18	1.96079	3.31508e-05																ENSMUSG00000024530	Prelid3a	PRELI domain containing 3A [Source:MGI Symbol;Acc:MGI:2442865]	1.12052	0.00249307	-0.146677	0.819113	-1.07731	5.59321e-06	0.189883	0.48634	1.26719	0.00126167
ENSMUSG00000037625	Cldn11	claudin 11 [Source:MGI Symbol;Acc:MGI:106925]	1.29442	9.18138e-18	1.20779	2.77854e-15	2.8491	1.87e-172	2.93573	2.94476e-183	0.086631	0.733973																ENSMUSG00000027612	Mmp24	matrix metallopeptidase 24 [Source:MGI Symbol;Acc:MGI:1341867]	1.11659	0.0126561	-0.456166	0.43266	-3.82198	3.38015e-44	-2.24923	1.73189e-17	1.57275	0.000534896
ENSMUSG00000019797	1700021F05Rik	RIKEN cDNA 1700021F05 gene [Source:MGI Symbol;Acc:MGI:1915101]	1.29338	0.000140795	0.221027	0.64124	-1.28013	6.90547e-09	-0.207778	0.393068	1.07236	0.00291216																ENSMUSG00000000088	Cox5a	cytochrome c oxidase subunit Va [Source:MGI Symbol;Acc:MGI:88474]	1.11428	2.60178e-09	0.0861146	0.798443	-1.55199	1.60191e-36	-0.523824	3.99975e-05	1.02817	1.38639e-07
ENSMUSG00000071528	Usmg5	upregulated during skeletal muscle growth 5 [Source:MGI Symbol;Acc:MGI:1891435]	1.29302	1.01512e-05	-0.354504	0.333841	-2.34705	2.39396e-35	-0.699531	0.000355757	1.64752	1.37985e-08																ENSMUSG00000031231	Cox7b	cytochrome c oxidase subunit VIIb [Source:MGI Symbol;Acc:MGI:1913392]	1.11171	7.54431e-05	-0.216389	0.621568	-1.94451	2.07563e-27	-0.61641	0.00102733	1.3281	4.27064e-06
ENSMUSG00000006731	B4galnt1	beta-1,4-N-acetyl-galactosaminyl transferase 1 [Source:MGI Symbol;Acc:MGI:1342057]	1.28904	0.000814119	-0.276829	0.590762	-3.57078	5.25811e-50	-2.00491	4.71014e-17	1.56587	4.17413e-05																ENSMUSG00000029436	Mmp17	matrix metallopeptidase 17 [Source:MGI Symbol;Acc:MGI:1346076]	1.10024	0.0496207	-0.544161	0.447869	-4.46369	2.69843e-41	-2.81928	2.11316e-18	1.64441	0.00389724
ENSMUSG00000037349	Nudt22	nudix (nucleoside diphosphate linked moiety X)-type motif 22 [Source:MGI Symbol;Acc:MGI:1915573]	1.28313	3.99486e-06	0.168825	0.680707	-0.0398073	0.86952	1.07449	3.53808e-09	1.1143	0.000140945																ENSMUSG00000033488	Cryzl2	crystallin zeta like 2 [Source:MGI Symbol;Acc:MGI:2448516]	1.099	0.00433933	1.08462	0.0101394	1.26813	2.35323e-07	1.28251	1.48095e-07	0.0143737	0.985051
ENSMUSG00000026154	Sdhaf4	succinate dehydrogenase complex assembly factor 4 [Source:MGI Symbol;Acc:MGI:1915252]	1.28166	0.000687146	-0.34656	0.471859	-1.3959	1.03755e-08	0.232317	0.380349	1.62822	1.38193e-05																ENSMUSG00000032802	Srxn1	sulfiredoxin 1 homolog (S. cerevisiae) [Source:MGI Symbol;Acc:MGI:104971]	1.09591	4.1747e-12	-0.0358992	0.909945	-1.71393	3.96779e-60	-0.582116	4.42684e-08	1.13181	1.65616e-12
ENSMUSG00000036975	Tmem177	transmembrane protein 177 [Source:MGI Symbol;Acc:MGI:1913593]	1.27631	0.00546461	0.0081712	0.990719	-1.05554	0.000335802	0.212601	0.513841	1.26814	0.00843361																ENSMUSG00000051346	Spryd4	SPRY domain containing 4 [Source:MGI Symbol;Acc:MGI:1913951]	1.09045	0.000957492	0.0527792	0.934003	-0.563015	0.0109918	0.474656	0.0309252	1.03767	0.00406351
ENSMUSG00000014837	4931428F04Rik	RIKEN cDNA 4931428F04 gene [Source:MGI Symbol;Acc:MGI:1921606]	1.26892	0.0045497	-0.297532	0.616353	-2.16211	6.52936e-15	-0.595654	0.0402403	1.56645	0.000425426																ENSMUSG00000027133	Nop10	NOP10 ribonucleoprotein [Source:MGI Symbol;Acc:MGI:1913431]	1.08693	1.83235e-05	0.0647513	0.894046	-1.51518	2.52304e-20	-0.493003	0.00360184	1.02218	0.000144979
ENSMUSG00000042312	S100a13	S100 calcium binding protein A13 [Source:MGI Symbol;Acc:MGI:109581]	1.26315	1.12588e-10	1.47281	7.64244e-14	1.45239	1.02612e-27	1.24273	1.73669e-21	-0.209653	0.465771																ENSMUSG00000020089	Ppa1	pyrophosphatase (inorganic) 1 [Source:MGI Symbol;Acc:MGI:97831]	1.07407	0.00097576	0.00983423	0.987471	-1.58519	1.46926e-14	-0.520953	0.0169349	1.06424	0.00259429
ENSMUSG00000078713	Tomm5	translocase of outer mitochondrial membrane 5 [Source:MGI Symbol;Acc:MGI:1915762]	1.26271	5.03711e-06	-0.0436625	0.928383	-1.40977	1.0615e-14	-0.103404	0.620615	1.30637	3.35138e-06																ENSMUSG00000043557	Mdga1	MAM domain containing glycosylphosphatidylinositol anchor 1 [Source:MGI Symbol;Acc:MGI:1922012]	1.07067	0.00532228	-0.389936	0.453702	-2.00502	3.55586e-17	-0.544421	0.0273085	1.4606	0.000164274
ENSMUSG00000049866	Arl4c	ADP-ribosylation factor-like 4C [Source:MGI Symbol;Acc:MGI:2445172]	1.2621	0.000165751	-0.00853204	0.989071	-3.5101	5.71167e-62	-2.23947	9.9912e-27	1.27063	0.000195																ENSMUSG00000028949	Smarcd3	SWI/SNF related, matrix associated, actin dependent regulator of chromatin, subfamily d, member 3 [Source:MGI Symbol;Acc:MGI:1914243]	1.06775	0.000209801	-0.0560111	0.920014	-1.66224	1.23328e-19	-0.538481	0.00505075	1.12376	0.000217845
ENSMUSG00000031434	Morc4	microrchidia 4 [Source:MGI Symbol;Acc:MGI:1922996]	1.26184	0.00116693	-0.00211036	0.997711	0.44442	0.101781	1.70837	4.95736e-12	1.26395	0.00213075																ENSMUSG00000005338	Cadm3	cell adhesion molecule 3 [Source:MGI Symbol;Acc:MGI:2137858]	1.06334	2.66166e-12	-0.258145	0.194284	-3.67946	1.42375e-299	-2.35797	1.47519e-127	1.32149	8.86589e-19
ENSMUSG00000052584	Serp2	stress-associated endoplasmic reticulum protein family member 2 [Source:MGI Symbol;Acc:MGI:1919911]	1.22868	2.37828e-05	0.023676	0.96111	-3.14563	8.67133e-65	-1.94062	1.56889e-27	1.20501	3.42826e-05																ENSMUSG00000042766	Trim46	tripartite motif-containing 46 [Source:MGI Symbol;Acc:MGI:2673000]	1.06327	0.0044122	-0.205575	0.719502	-3.44285	1.61581e-50	-2.174	2.00614e-22	1.26885	0.00103082
ENSMUSG00000057497	Fam136a	family with sequence similarity 136, member A [Source:MGI Symbol;Acc:MGI:1913738]	1.22062	0.00406281	-0.169461	0.785363	-1.43394	1.01847e-07	-0.043863	0.893434	1.39008	0.00132404																ENSMUSG00000022103	Gfra2	glial cell line derived neurotrophic factor family receptor alpha 2 [Source:MGI Symbol;Acc:MGI:1195462]	1.06009	0.0429526	-0.231599	0.777591	-3.52941	5.19621e-30	-2.23772	2.36924e-13	1.29169	0.0202464
ENSMUSG00000020089	Ppa1	pyrophosphatase (inorganic) 1 [Source:MGI Symbol;Acc:MGI:97831]	1.22014	0.00014006	0.0592797	0.912362	-1.58519	1.46926e-14	-0.424329	0.0530441	1.16086	0.000488688																ENSMUSG00000052584	Serp2	stress-associated endoplasmic reticulum protein family member 2 [Source:MGI Symbol;Acc:MGI:1919911]	1.05539	0.000380064	-0.0099222	0.985704	-3.14563	8.67133e-65	-2.08032	2.9496e-31	1.06531	0.000563109
ENSMUSG00000041556	Fbxo2	F-box protein 2 [Source:MGI Symbol;Acc:MGI:2446216]	1.21458	3.85781e-05	-0.296788	0.443647	-0.87062	8.14164e-06	0.640748	0.00129667	1.51137	3.05112e-07																ENSMUSG00000034758	Tle6	transducin-like enhancer of split 6 [Source:MGI Symbol;Acc:MGI:2149593]	1.05144	0.0447286	0.196071	0.827844	1.70018	1.60347e-07	2.55555	8.53428e-16	0.855365	0.184528
ENSMUSG00000021773	Comtd1	catechol-O-methyltransferase domain containing 1 [Source:MGI Symbol;Acc:MGI:1916406]	1.19959	4.87844e-06	0.161246	0.672728	-0.28402	0.135466	0.754321	1.12501e-05	1.03834	0.000157525																ENSMUSG00000037904	Ankrd9	ankyrin repeat domain 9 [Source:MGI Symbol;Acc:MGI:1921501]	1.05069	0.0200157	-0.210869	0.771885	-1.9204	2.80973e-12	-0.658847	0.0217765	1.26156	0.00837514
ENSMUSG00000020256	Aldh1l2	aldehyde dehydrogenase 1 family, member L2 [Source:MGI Symbol;Acc:MGI:2444680]	1.1977	1.16256e-05	1.67072	6.60685e-10	2.29506	5.1433e-37	1.82205	7.72298e-25	-0.473019	0.171506																ENSMUSG00000020224	Llph	LLP homolog, long-term synaptic facilitation (Aplysia) [Source:MGI Symbol;Acc:MGI:1913475]	1.0477	0.0157819	-0.362986	0.563472	-0.895346	0.00123449	0.515341	0.0724557	1.41069	0.00188225
ENSMUSG00000031432	Prps1	phosphoribosyl pyrophosphate synthetase 1 [Source:MGI Symbol;Acc:MGI:97775]	1.19403	7.21747e-05	-0.18008	0.673772	-1.87276	3.09871e-22	-0.498651	0.0137406	1.37411	5.40402e-06																ENSMUSG00000029126	Nsg1	neuron specific gene family member 1 [Source:MGI Symbol;Acc:MGI:109149]	1.03781	0.000189248	-0.168558	0.707526	-4.5024	2.14297e-147	-3.29603	4.99479e-81	1.20637	2.53674e-05
ENSMUSG00000014301	Pam16	presequence translocase-asssociated motor 16 homolog (S. cerevisiae) [Source:MGI Symbol;Acc:MGI:1913699]	1.19312	0.00652338	-0.203143	0.744048	-0.859208	0.00227105	0.537059	0.0591462	1.39627	0.00156548																ENSMUSG00000051790	Nlgn2	neuroligin 2 [Source:MGI Symbol;Acc:MGI:2681835]	1.03417	3.28966e-05	-0.219839	0.563541	-2.22174	1.85585e-44	-0.967737	2.37028e-09	1.254	8.22575e-07
ENSMUSG00000064215	Ifi27	interferon, alpha-inducible protein 27 [Source:MGI Symbol;Acc:MGI:1277180]	1.19306	1.11005e-11	1.20593	1.49352e-11	1.13447	5.08239e-21	1.1216	1.89559e-21	-0.0128687	0.973127																ENSMUSG00000041423	Paqr6	progestin and adipoQ receptor family member VI [Source:MGI Symbol;Acc:MGI:1916207]	1.02911	0.00014498	0.492998	0.148912	1.09942	3.74792e-10	1.63553	4.18314e-21	0.536109	0.114402
ENSMUSG00000021018	Polr2h	polymerase (RNA) II (DNA directed) polypeptide H [Source:MGI Symbol;Acc:MGI:2384309]	1.18776	0.00262695	0.0288505	0.965738	-0.63372	0.0159544	0.525188	0.0441423	1.15891	0.00524079																ENSMUSG00000047945	Marcksl1	MARCKS-like 1 [Source:MGI Symbol;Acc:MGI:97143]	1.02438	1.03193e-06	0.528218	0.0342617	1.94779	3.05308e-46	2.44395	7.89149e-73	0.49616	0.0541211
ENSMUSG00000020042	Btbd11	BTB (POZ) domain containing 11 [Source:MGI Symbol;Acc:MGI:1921257]	1.18764	0.0253972	-0.836658	0.131535	-4.54288	3.83923e-47	-2.51858	7.99582e-16	2.0243	5.38668e-05																ENSMUSG00000025933	Tmem14a	transmembrane protein 14A [Source:MGI Symbol;Acc:MGI:1922962]	1.02254	2.44867e-06	-0.0773213	0.850927	-0.1336	0.411266	0.966262	1.23217e-11	1.09986	1.15773e-06
ENSMUSG00000025425	St8sia5	ST8 alpha-N-acetyl-neuraminide alpha-2,8-sialyltransferase 5 [Source:MGI Symbol;Acc:MGI:109243]	1.18062	4.7099e-08	0.136784	0.672161	1.04586	5.88891e-13	2.0897	9.32021e-49	1.04384	3.79026e-06																ENSMUSG00000079334	Nat6	N-acetyltransferase 6 [Source:MGI Symbol;Acc:MGI:1888902]	1.00616	5.83086e-05	0.945965	0.000516037	1.04937	1.89067e-10	1.10957	5.29502e-12	0.0601922	0.899936
ENSMUSG00000073676	Hspe1	heat shock protein 1 (chaperonin 10) [Source:MGI Symbol;Acc:MGI:104680]	1.17674	9.89715e-11	0.0594708	0.842593	-0.634796	4.32059e-07	0.482475	0.000115181	1.11727	1.91449e-09																ENSMUSG00000022217	Emc9	ER membrane protein complex subunit 9 [Source:MGI Symbol;Acc:MGI:1934682]	1.00193	0.00139029	-0.0472323	0.937669	-1.52271	1.60233e-14	-0.473548	0.023013	1.04916	0.0017735
ENSMUSG00000045948	Mrps12	mitochondrial ribosomal protein S12 [Source:MGI Symbol;Acc:MGI:1346333]	1.1734	1.63977e-08	0.164427	0.57819	-0.560201	9.0909e-05	0.448776	0.00169769	1.00898	2.92876e-06																ENSMUSG00000027533	Fabp5	fatty acid binding protein 5, epidermal [Source:MGI Symbol;Acc:MGI:101790]	1.00069	8.36316e-13	0.678903	7.26679e-06	1.25691	4.06393e-41	1.5787	2.38447e-65	0.321788	0.07266
ENSMUSG00000051346	Spryd4	SPRY domain containing 4 [Source:MGI Symbol;Acc:MGI:1913951]	1.17234	0.00033193	0.097672	0.847442	-0.563015	0.0109918	0.511652	0.0176382	1.07467	0.00166796																ENSMUSG00000062078	Qk	quaking [Source:MGI Symbol;Acc:MGI:97837]	-1.00389	4.69643e-08	-0.500358	0.0206633	1.92174	5.83982e-58	1.41821	6.74537e-32	-0.503532	0.0218066
ENSMUSG00000045045	Lrfn4	leucine rich repeat and fibronectin type III domain containing 4 [Source:MGI Symbol;Acc:MGI:2385612]	1.17072	0.00110495	-0.0289064	0.961901	-1.91095	4.61911e-17	-0.711327	0.00194902	1.19963	0.00106999																ENSMUSG00000022892	App	amyloid beta (A4) precursor protein [Source:MGI Symbol;Acc:MGI:88059]	-1.00483	1.24524e-08	-0.505747	0.0141334	1.67973	5.65258e-48	1.18065	4.02401e-24	-0.499081	0.0175664
ENSMUSG00000053819	Camk2d	calcium/calmodulin-dependent protein kinase II, delta [Source:MGI Symbol;Acc:MGI:1341265]	1.16886	0.00172648	0.0247375	0.969483	-2.944	4.68518e-37	-1.79988	1.39551e-14	1.14412	0.00325745																ENSMUSG00000047003	Zfp41	zinc finger protein 41 [Source:MGI Symbol;Acc:MGI:99186]	-1.00782	0.00349929	-0.542014	0.222138	1.57686	3.27145e-13	1.11105	5.92214e-07	-0.465811	0.318092
ENSMUSG00000035964	Tmem59l	transmembrane protein 59-like [Source:MGI Symbol;Acc:MGI:1915187]	1.15941	5.93286e-05	-0.882839	0.00299005	-3.77403	5.78602e-94	-1.73178	5.8914e-21	2.04225	1.7813e-13																ENSMUSG00000034210	Efcab14	EF-hand calcium binding domain 14 [Source:MGI Symbol;Acc:MGI:2442397]	-1.01043	1.58211e-08	-0.535028	0.0100121	2.40517	1.52014e-94	1.92977	5.75215e-61	-0.475404	0.0280823
ENSMUSG00000067629	Syngap1	synaptic Ras GTPase activating protein 1 homolog (rat) [Source:MGI Symbol;Acc:MGI:3039785]	1.15934	0.00294204	-0.440564	0.335925	-3.15429	1.45621e-39	-1.55439	8.40612e-11	1.5999	2.38586e-05																ENSMUSG00000045404	Kcnk13	potassium channel, subfamily K, member 13 [Source:MGI Symbol;Acc:MGI:2384976]	-1.01065	0.000562338	-0.56273	0.120308	2.68842	3.69646e-48	2.24051	1.51397e-33	-0.447915	0.251894
ENSMUSG00000026603	Smyd2	SET and MYND domain containing 2 [Source:MGI Symbol;Acc:MGI:1915889]	1.1584	8.91387e-13	-0.639671	0.00013471	-2.27134	7.58338e-98	-0.473268	1.80241e-05	1.79807	2.74966e-30																ENSMUSG00000032570	Atp2c1	ATPase, Ca++-sequestering [Source:MGI Symbol;Acc:MGI:1889008]	-1.01129	3.2221e-17	-0.610839	2.73539e-06	1.4033	1.42995e-68	1.00284	4.65903e-35	-0.400454	0.00477541
ENSMUSG00000054863	Fam19a5	family with sequence similarity 19, member A5 [Source:MGI Symbol;Acc:MGI:2146182]	1.15033	1.26211e-12	-0.321992	0.0931715	-1.13344	3.3866e-25	0.338878	0.00306244	1.47232	5.36153e-20																ENSMUSG00000053024	Cntn2	contactin 2 [Source:MGI Symbol;Acc:MGI:104518]	-1.01241	2.52314e-08	-0.562764	0.00710364	2.76121	8.8802e-121	2.31157	1.03246e-84	-0.449648	0.0438692
ENSMUSG00000024501	Dpysl3	dihydropyrimidinase-like 3 [Source:MGI Symbol;Acc:MGI:1349762]	1.15005	0.00246369	-0.0226569	0.972625	-3.56677	3.16503e-52	-2.39407	1.15949e-24	1.1727	0.00280217																ENSMUSG00000040990	Sh3kbp1	SH3-domain kinase binding protein 1 [Source:MGI Symbol;Acc:MGI:1889583]	-1.016	1.28604e-06	-0.251052	0.41066	2.1729	1.50754e-57	1.40795	1.08368e-24	-0.76495	0.00102889
ENSMUSG00000035513	Ntng2	netrin G2 [Source:MGI Symbol;Acc:MGI:2159341]	1.14801	0.000299829	0.12547	0.79641	-0.0937239	0.703445	0.92882	7.98825e-06	1.02254	0.00237283																ENSMUSG00000043298	Smco3	single-pass membrane protein with coiled-coil domains 3 [Source:MGI Symbol;Acc:MGI:2443451]	-1.01719	0.00344269	-0.57824	0.187804	2.40366	9.88072e-29	1.9647	3.98065e-19	-0.438952	0.35973
ENSMUSG00000028648	Ndufs5	NADH dehydrogenase (ubiquinone) Fe-S protein 5 [Source:MGI Symbol;Acc:MGI:1890889]	1.14405	2.33684e-07	-0.0138285	0.972875	-0.67739	6.38592e-06	0.480485	0.00139757	1.15787	2.60418e-07																ENSMUSG00000036985	Zdhhc9	zinc finger, DHHC domain containing 9 [Source:MGI Symbol;Acc:MGI:2444393]	-1.02105	1.45845e-09	-0.158296	0.553754	1.99006	4.59936e-72	1.12731	1.16716e-23	-0.862751	1.53317e-06
ENSMUSG00000007867	Ift43	intraflagellar transport 43 [Source:MGI Symbol;Acc:MGI:1923661]	1.14249	3.66927e-06	0.880129	0.000812243	1.69051	1.47975e-24	1.95288	3.52851e-34	0.262366	0.458934																ENSMUSG00000004633	Chn2	chimerin 2 [Source:MGI Symbol;Acc:MGI:1917243]	-1.02335	0.000159016	-0.263896	0.514701	2.19997	2.27407e-37	1.44052	1.44361e-16	-0.759456	0.0146716
ENSMUSG00000049907	Rasl11b	RAS-like, family 11, member B [Source:MGI Symbol;Acc:MGI:1916189]	1.13811	4.23858e-10	0.576524	0.00524694	2.34005	2.1897e-78	2.90163	1.88577e-127	0.561583	0.00798756																ENSMUSG00000070047	Fat1	FAT atypical cadherin 1 [Source:MGI Symbol;Acc:MGI:109168]	-1.02526	1.23625e-05	-0.556541	0.0467429	1.68792	4.94609e-29	1.2192	1.65838e-15	-0.468718	0.115161
ENSMUSG00000021594	Srd5a1	steroid 5 alpha-reductase 1 [Source:MGI Symbol;Acc:MGI:98400]	1.12105	1.34387e-06	0.685195	0.00667605	1.35438	1.75401e-18	1.79023	3.40105e-32	0.43585	0.132631																ENSMUSG00000075415	Fnbp1	formin binding protein 1 [Source:MGI Symbol;Acc:MGI:109606]	-1.02622	4.24607e-18	-0.355857	0.0119335	2.15021	1.2164e-163	1.47985	1.26267e-77	-0.67036	1.19942e-07
ENSMUSG00000028251	Tstd3	thiosulfate sulfurtransferase (rhodanese)-like domain containing 3 [Source:MGI Symbol;Acc:MGI:1924282]	1.11606	0.00146542	-0.330648	0.448828	-2.15718	9.65585e-23	-0.710477	0.00156691	1.44671	2.77106e-05																ENSMUSG00000001833	44081	septin 7 [Source:MGI Symbol;Acc:MGI:1335094]	-1.02667	3.012e-09	-0.78157	2.75448e-05	1.39177	2.09744e-34	1.14667	1.63755e-23	-0.245099	0.322849
ENSMUSG00000038690	Atp5j2	ATP synthase, H+ transporting, mitochondrial F0 complex, subunit F2 [Source:MGI Symbol;Acc:MGI:1927558]	1.1123	6.15061e-10	-0.103099	0.704407	-1.31121	8.21133e-28	-0.0958106	0.486454	1.21539	1.87166e-11																ENSMUSG00000038608	Dock10	dedicator of cytokinesis 10 [Source:MGI Symbol;Acc:MGI:2146320]	-1.03235	6.33718e-10	-0.609151	0.00127053	1.61541	5.42877e-49	1.19221	9.24224e-27	-0.423203	0.0399411
ENSMUSG00000032308	Ulk3	unc-51-like kinase 3 [Source:MGI Symbol;Acc:MGI:1918992]	1.1088	0.0132719	-0.240806	0.689715	-1.27883	3.99903e-06	0.0707755	0.832506	1.34961	0.00255708																ENSMUSG00000034998	Foxn2	forkhead box N2 [Source:MGI Symbol;Acc:MGI:1347478]	-1.03401	5.4831e-05	-0.755977	0.0097111	1.52504	2.33051e-20	1.24701	1.05776e-13	-0.278031	0.467404
ENSMUSG00000028559	Osbpl9	oxysterol binding protein-like 9 [Source:MGI Symbol;Acc:MGI:1923784]	1.10635	1.36934e-08	-0.0282765	0.936818	-1.53044	1.54788e-32	-0.395822	0.00320436	1.13462	8.60984e-09																ENSMUSG00000060716	Plekhh1	pleckstrin homology domain containing, family H (with MyTH4 domain) member 1 [Source:MGI Symbol;Acc:MGI:2144989]	-1.03411	2.00462e-05	-0.67136	0.0158722	2.58508	1.42059e-62	2.22233	3.10121e-46	-0.362753	0.274914
ENSMUSG00000031231	Cox7b	cytochrome c oxidase subunit VIIb [Source:MGI Symbol;Acc:MGI:1913392]	1.10012	8.55505e-05	-0.366003	0.286176	-1.94451	2.07563e-27	-0.478379	0.0117926	1.46613	1.30351e-07																ENSMUSG00000057337	Chst3	carbohydrate (chondroitin 6/keratan) sulfotransferase 3 [Source:MGI Symbol;Acc:MGI:1858224]	-1.03644	5.61371e-06	0.11276	0.784347	1.87849	7.65322e-37	0.729292	2.35476e-06	-1.14919	1.58854e-06
ENSMUSG00000020163	Uqcr11	ubiquinol-cytochrome c reductase, complex III subunit XI [Source:MGI Symbol;Acc:MGI:1913844]	1.09758	3.61104e-08	-0.0129659	0.972311	-0.72983	5.72716e-08	0.380715	0.00579264	1.11054	4.15484e-08																ENSMUSG00000040351	Ankib1	ankyrin repeat and IBR domain containing 1 [Source:MGI Symbol;Acc:MGI:1918047]	-1.03772	1.85655e-07	-0.615223	0.0073044	1.64974	4.85634e-37	1.22724	1.12805e-20	-0.422497	0.0958269
ENSMUSG00000019082	Slc25a22	solute carrier family 25 (mitochondrial carrier, glutamate), member 22 [Source:MGI Symbol;Acc:MGI:1915517]	1.094	6.10193e-06	-0.448818	0.0967839	-2.65711	8.48772e-66	-1.11429	9.44598e-13	1.54282	5.64094e-11																ENSMUSG00000020183	Cpm	carboxypeptidase M [Source:MGI Symbol;Acc:MGI:1917824]	-1.03951	5.00117e-05	-0.3854	0.262497	2.56645	1.2664e-55	1.91234	3.91276e-31	-0.654106	0.0310353
ENSMUSG00000093769	Hist2h3c1	histone cluster 2, H3c1 [Source:MGI Symbol;Acc:MGI:2448355]	1.09391	0.0212717	0.315198	0.621989	1.77331	1.86377e-09	2.55202	1.07402e-18	0.77871	0.160591																ENSMUSG00000033577	Myo6	myosin VI [Source:MGI Symbol;Acc:MGI:104785]	-1.04178	1.73505e-10	-0.669789	0.000201797	1.70697	7.80362e-57	1.33497	1.02312e-34	-0.371996	0.0736619
ENSMUSG00000029507	Pus1	pseudouridine synthase 1 [Source:MGI Symbol;Acc:MGI:1929237]	1.09209	1.0604e-05	0.0684116	0.863873	-0.835877	4.17758e-07	0.187806	0.288259	1.02368	6.11533e-05																ENSMUSG00000040669	Phc1	polyhomeotic 1 [Source:MGI Symbol;Acc:MGI:103248]	-1.04285	0.000140446	-0.466227	0.185516	2.13461	1.51293e-34	1.55799	9.96861e-19	-0.576627	0.0885752
ENSMUSG00000020224	Llph	LLP homolog, long-term synaptic facilitation (Aplysia) [Source:MGI Symbol;Acc:MGI:1913475]	1.087	0.0123647	-0.134322	0.833548	-0.895346	0.00123449	0.32598	0.263346	1.22133	0.00622021																ENSMUSG00000019889	Ptprk	protein tyrosine phosphatase, receptor type, K [Source:MGI Symbol;Acc:MGI:103310]	-1.04329	5.82511e-11	-0.95275	1.95866e-08	1.71267	1.08284e-59	1.62213	1.32861e-51	-0.0905367	0.748331
ENSMUSG00000024579	Pcyox1l	prenylcysteine oxidase 1 like [Source:MGI Symbol;Acc:MGI:3606062]	1.08433	0.00012511	0.504229	0.122349	1.41673	1.29198e-14	1.99683	2.41349e-28	0.580098	0.0841175																ENSMUSG00000034714	Ttyh2	tweety family member 2 [Source:MGI Symbol;Acc:MGI:2157091]	-1.04552	9.60616e-09	-0.427624	0.0558221	2.81185	5.81e-124	2.19396	1.34588e-75	-0.617893	0.00304295
ENSMUSG00000041697	Cox6a1	cytochrome c oxidase subunit VIa polypeptide 1 [Source:MGI Symbol;Acc:MGI:103099]	1.08168	4.12329e-28	0.0548877	0.724674	-0.70559	4.33797e-25	0.321198	3.73e-06	1.02679	4.89298e-25																ENSMUSG00000015714	Cers2	ceramide synthase 2 [Source:MGI Symbol;Acc:MGI:1924143]	-1.04563	3.07985e-09	-0.0525464	0.881559	2.34604	7.27429e-92	1.35296	4.09203e-31	-0.993083	7.25372e-08
ENSMUSG00000035790	Cep19	centrosomal protein 19 [Source:MGI Symbol;Acc:MGI:1914244]	1.08146	0.000738689	-0.3839	0.31367	-2.44012	5.67215e-34	-0.974769	1.73204e-06	1.46535	3.02408e-06																ENSMUSG00000020422	Tns3	tensin 3 [Source:MGI Symbol;Acc:MGI:2443012]	-1.05031	2.0523e-20	0.130051	0.457869	1.52501	4.11861e-89	0.34465	1.54449e-05	-1.18036	2.53821e-25
ENSMUSG00000079610	Ankrd39	ankyrin repeat domain 39 [Source:MGI Symbol;Acc:MGI:1914816]	1.08105	0.0109991	-0.0675723	0.922733	-0.308506	0.288793	0.840115	0.00169834	1.14862	0.00897869																ENSMUSG00000027674	Pex5l	peroxisomal biogenesis factor 5-like [Source:MGI Symbol;Acc:MGI:1916672]	-1.05066	4.7127e-09	-0.68014	0.000647398	2.01536	3.35604e-66	1.64484	3.96418e-44	-0.370524	0.109886
ENSMUSG00000050856	Atp5k	ATP synthase, H+ transporting, mitochondrial F1F0 complex, subunit E [Source:MGI Symbol;Acc:MGI:106636]	1.08082	2.18744e-07	-0.0561543	0.869941	-1.39579	2.5897e-24	-0.258816	0.0788274	1.13697	7.16532e-08																ENSMUSG00000022864	D16Ertd472e	DNA segment, Chr 16, ERATO Doi 472, expressed [Source:MGI Symbol;Acc:MGI:1196400]	-1.05293	5.90186e-05	-0.734758	0.0148333	2.46572	3.88425e-49	2.14755	4.41538e-37	-0.318176	0.401696
ENSMUSG00000040767	Snrnp25	small nuclear ribonucleoprotein 25 (U11/U12) [Source:MGI Symbol;Acc:MGI:1925622]	1.07591	0.00291166	-0.426467	0.323595	-1.08508	3.00739e-06	0.417297	0.081941	1.50238	2.46011e-05																ENSMUSG00000028842	Ago3	argonaute RISC catalytic subunit 3 [Source:MGI Symbol;Acc:MGI:2446634]	-1.05636	0.000550794	-0.832524	0.0157123	1.4714	4.00025e-14	1.24756	2.46877e-10	-0.22384	0.645056
ENSMUSG00000037280	Galnt6	polypeptide N-acetylgalactosaminyltransferase 6 [Source:MGI Symbol;Acc:MGI:1891640]	1.07322	3.98326e-11	1.24794	2.1138e-14	2.91808	1.26211e-158	2.74336	3.54269e-143	-0.174728	0.464997																ENSMUSG00000071042	Rasgrp3	RAS, guanyl releasing protein 3 [Source:MGI Symbol;Acc:MGI:3028579]	-1.05792	0.000228093	-0.0187281	0.974596	2.37678	6.18725e-39	1.33758	4.76352e-13	-1.03919	0.000810884
ENSMUSG00000036751	Cox6b1	cytochrome c oxidase, subunit VIb polypeptide 1 [Source:MGI Symbol;Acc:MGI:107460]	1.06797	1.70561e-06	-0.0474376	0.899742	-1.30906	3.46505e-19	-0.193654	0.231212	1.11541	9.34247e-07																ENSMUSG00000069808	Fam57a	family with sequence similarity 57, member A [Source:MGI Symbol;Acc:MGI:2151840]	-1.05854	5.528e-15	-0.713083	3.02818e-06	2.29373	1.52149e-140	1.94827	2.67352e-98	-0.345457	0.0464761
ENSMUSG00000073616	Cops9	COP9 signalosome subunit 9 [Source:MGI Symbol;Acc:MGI:1914165]	1.06636	2.07658e-07	-0.110413	0.720477	-0.902569	4.65132e-11	0.274208	0.0580997	1.17678	1.35937e-08																ENSMUSG00000039384	Dusp10	dual specificity phosphatase 10 [Source:MGI Symbol;Acc:MGI:1927070]	-1.05938	0.00601909	-0.657626	0.168465	1.65212	6.7785e-12	1.25036	3.65326e-07	-0.401753	0.467645
ENSMUSG00000023020	Cox14	cytochrome c oxidase assembly protein 14 [Source:MGI Symbol;Acc:MGI:1913629]	1.06351	6.72604e-05	-0.196721	0.596087	-0.969788	2.96856e-08	0.290444	0.117207	1.26023	2.62674e-06																ENSMUSG00000038481	Cdk19	cyclin-dependent kinase 19 [Source:MGI Symbol;Acc:MGI:1925584]	-1.0626	1.80014e-08	-0.513432	0.0219985	1.81991	4.12791e-49	1.27074	3.17853e-24	-0.549164	0.0142347
ENSMUSG00000030268	Bcat1	branched chain aminotransferase 1, cytosolic [Source:MGI Symbol;Acc:MGI:104861]	1.06176	0.000713356	-0.327774	0.410414	0.449873	0.032783	1.8394	2.28421e-20	1.38953	8.8497e-06																ENSMUSG00000022799	Arhgap31	Rho GTPase activating protein 31 [Source:MGI Symbol;Acc:MGI:1333857]	-1.06307	5.54979e-07	0.0692783	0.866101	0.760115	6.54992e-08	-0.372237	0.0117969	-1.13235	2.6155e-07
ENSMUSG00000019467	Arhgef25	Rho guanine nucleotide exchange factor (GEF) 25 [Source:MGI Symbol;Acc:MGI:1277173]	1.06082	0.0455411	-0.52618	0.388391	-3.28405	3.60367e-26	-1.69705	6.04526e-08	1.587	0.00195515																ENSMUSG00000020841	Cpd	carboxypeptidase D [Source:MGI Symbol;Acc:MGI:107265]	-1.06758	1.31967e-09	-0.47523	0.0233806	2.58912	7.31515e-112	1.99677	9.82669e-67	-0.59235	0.00349769
ENSMUSG00000021079	Timm9	translocase of inner mitochondrial membrane 9 [Source:MGI Symbol;Acc:MGI:1353436]	1.06057	0.0133113	-0.141422	0.820766	-1.47339	2.81221e-08	-0.27139	0.349864	1.202	0.00608564																ENSMUSG00000044447	Dock5	dedicator of cytokinesis 5 [Source:MGI Symbol;Acc:MGI:2652871]	-1.07091	1.04296e-07	-0.584516	0.0131505	2.04576	7.59128e-55	1.55936	7.27447e-32	-0.486395	0.0503019
ENSMUSG00000037296	Lsm1	LSM1 homolog, mRNA degradation associated [Source:MGI Symbol;Acc:MGI:1914457]	1.04775	0.00418	0.0164928	0.979928	-0.88201	0.000173537	0.149252	0.568677	1.03126	0.00709936																ENSMUSG00000039959	Hip1	huntingtin interacting protein 1 [Source:MGI Symbol;Acc:MGI:1099804]	-1.07158	8.67096e-06	-0.541882	0.0635179	1.58675	1.93791e-24	1.05705	2.5544e-11	-0.529693	0.0764254
ENSMUSG00000040268	Plekha1	pleckstrin homology domain containing, family A (phosphoinositide binding specific) member 1 [Source:MGI Symbol;Acc:MGI:2442213]	1.04437	7.92797e-11	0.541955	0.0019118	1.16782	3.35067e-27	1.67023	6.39043e-55	0.50241	0.00605811																ENSMUSG00000031480	Thsd1	thrombospondin, type I, domain 1 [Source:MGI Symbol;Acc:MGI:1929096]	-1.07226	0.0108324	-0.855625	0.0877073	1.75382	1.82926e-11	1.53719	8.09634e-09	-0.216633	0.752083
ENSMUSG00000071379	Hpcal1	hippocalcin-like 1 [Source:MGI Symbol;Acc:MGI:1855689]	1.03721	0.000207244	-0.370967	0.254301	-3.43111	9.19013e-85	-2.02293	7.01792e-32	1.40818	2.18084e-07																ENSMUSG00000004151	Etv1	ets variant 1 [Source:MGI Symbol;Acc:MGI:99254]	-1.07268	3.37786e-05	-0.837372	0.00361155	1.8805	8.6628e-30	1.6452	8.72476e-23	-0.235305	0.556906
ENSMUSG00000030688	Stard10	START domain containing 10 [Source:MGI Symbol;Acc:MGI:1860093]	1.03515	6.0571e-06	-0.261434	0.360776	-2.3063	2.94053e-55	-1.00972	7.84451e-12	1.29658	9.09565e-09																ENSMUSG00000032724	Abtb2	ankyrin repeat and BTB (POZ) domain containing 2 [Source:MGI Symbol;Acc:MGI:2139365]	-1.07398	9.41364e-10	-0.394635	0.076004	1.8853	6.22076e-60	1.20596	1.30043e-24	-0.679343	0.000587907
ENSMUSG00000002058	Unc119	unc-119 lipid binding chaperone [Source:MGI Symbol;Acc:MGI:1328357]	1.03077	0.00127758	-0.0848201	0.860677	-2.38904	3.11559e-33	-1.27345	1.06974e-10	1.11559	0.000510915																ENSMUSG00000037172	E330009J07Rik	RIKEN cDNA E330009J07 gene [Source:MGI Symbol;Acc:MGI:2444256]	-1.07457	6.10776e-05	-0.800224	0.00787817	1.50492	2.28579e-18	1.23057	1.68007e-12	-0.274343	0.49558
ENSMUSG00000019194	Scn1b	sodium channel, voltage-gated, type I, beta [Source:MGI Symbol;Acc:MGI:98247]	1.0247	1.33168e-07	-0.605959	0.00288524	-3.90008	1.98329e-210	-2.26942	5.3848e-74	1.63066	3.87991e-18																ENSMUSG00000020700	Map3k3	mitogen-activated protein kinase kinase kinase 3 [Source:MGI Symbol;Acc:MGI:1346874]	-1.078	5.06081e-05	0.0474294	0.926815	0.291068	0.111761	-0.834365	1.79609e-06	-1.12543	5.04421e-05
ENSMUSG00000009739	Pou6f1	POU domain, class 6, transcription factor 1 [Source:MGI Symbol;Acc:MGI:102935]	1.02391	5.86126e-05	-0.719293	0.00588661	-2.77364	4.20672e-66	-1.03044	2.42361e-10	1.7432	7.1894e-13																ENSMUSG00000020689	Itgb3	integrin beta 3 [Source:MGI Symbol;Acc:MGI:96612]	-1.08569	0.0252992	0.210404	0.795929	2.44231	1.68675e-16	1.14621	0.000187017	-1.2961	0.014447
ENSMUSG00000040563	Plppr2	phospholipid phosphatase related 2 [Source:MGI Symbol;Acc:MGI:2384575]	1.0233	0.000169086	-0.403905	0.194549	-2.85314	4.09964e-62	-1.42593	5.53231e-17	1.4272	6.59082e-08																ENSMUSG00000036022	Fam122b	family with sequence similarity 122, member B [Source:MGI Symbol;Acc:MGI:1926005]	-1.0884	0.0256565	-0.43668	0.532281	1.71058	1.17048e-08	1.05886	0.000636021	-0.651724	0.305992
ENSMUSG00000029632	Ndufa4	NADH dehydrogenase (ubiquinone) 1 alpha subcomplex, 4 [Source:MGI Symbol;Acc:MGI:107686]	1.02117	7.06045e-07	-0.495324	0.0298578	-1.59491	1.78613e-32	-0.0784154	0.622632	1.5165	5.87732e-14																ENSMUSG00000028962	Slc4a2	solute carrier family 4 (anion exchanger), member 2 [Source:MGI Symbol;Acc:MGI:109351]	-1.09482	4.64088e-07	-0.295061	0.334622	2.20127	3.68118e-55	1.40151	8.23697e-23	-0.799762	0.000912522
ENSMUSG00000038717	Atp5l	ATP synthase, H+ transporting, mitochondrial F0 complex, subunit G [Source:MGI Symbol;Acc:MGI:1351597]	1.00903	0.00301554	-0.19359	0.682017	-0.873859	6.53754e-05	0.328759	0.151125	1.20262	0.000442848																ENSMUSG00000020105	Lrig3	leucine-rich repeats and immunoglobulin-like domains 3 [Source:MGI Symbol;Acc:MGI:2443955]	-1.10965	0.00464119	-0.581255	0.255244	1.58194	1.19114e-10	1.05354	3.26688e-05	-0.528393	0.315704
ENSMUSG00000026833	Olfm1	olfactomedin 1 [Source:MGI Symbol;Acc:MGI:1860437]	1.00764	2.27866e-13	-0.0123756	0.961267	-0.80713	5.38885e-18	0.212881	0.0314694	1.02001	2.51947e-13																ENSMUSG00000030683	Sez6l2	seizure related 6 homolog like 2 [Source:MGI Symbol;Acc:MGI:2385295]	-1.11969	8.96908e-08	-0.573402	0.0195688	2.35395	5.51718e-67	1.80766	9.05176e-40	-0.54629	0.0307967
ENSMUSG00000016427	Ndufa1	NADH dehydrogenase (ubiquinone) 1 alpha subcomplex, 1 [Source:MGI Symbol;Acc:MGI:1929511]	1.00279	2.94694e-06	-0.0808366	0.808385	-1.42287	3.60925e-24	-0.339246	0.0203336	1.08362	5.26372e-07																ENSMUSG00000036019	Tmtc2	transmembrane and tetratricopeptide repeat containing 2 [Source:MGI Symbol;Acc:MGI:1914057]	-1.12271	6.29757e-06	-0.999164	0.000209516	1.56776	1.76702e-22	1.44422	1.10979e-18	-0.123543	0.778008
ENSMUSG00000026113	Inpp4a	inositol polyphosphate-4-phosphatase, type I [Source:MGI Symbol;Acc:MGI:1931123]	1.00267	0.00591061	-1.18033	0.000778627	-3.5373	1.8014e-57	-1.3543	1.69891e-09	2.183	8.90501e-11																ENSMUSG00000071176	Arhgef10	Rho guanine nucleotide exchange factor (GEF) 10 [Source:MGI Symbol;Acc:MGI:2444453]	-1.12572	1.37754e-06	-0.45819	0.121219	2.61861	7.008e-68	1.95108	5.98541e-38	-0.66753	0.0145092
ENSMUSG00000025889	Snca	synuclein, alpha [Source:MGI Symbol;Acc:MGI:1277151]	1.0015	0.0120126	-0.767824	0.0686187	-0.999118	6.61168e-05	0.770208	0.00250109	1.76933	3.42623e-06																ENSMUSG00000038349	Plcl1	phospholipase C-like 1 [Source:MGI Symbol;Acc:MGI:3036262]	-1.12645	5.24185e-10	-0.741199	0.000214977	2.17002	3.30473e-74	1.78477	5.25932e-50	-0.385248	0.100108
ENSMUSG00000000149	Gna12	guanine nucleotide binding protein, alpha 12 [Source:MGI Symbol;Acc:MGI:95767]	-1.00057	1.54848e-12	-0.290245	0.0849691	2.20383	9.77269e-121	1.4935	1.49971e-55	-0.710324	2.17448e-06																ENSMUSG00000020888	Dvl2	dishevelled segment polarity protein 2 [Source:MGI Symbol;Acc:MGI:106613]	-1.12999	3.46013e-09	0.0988306	0.783179	1.84377	8.49665e-48	0.614951	2.87157e-06	-1.22882	5.67474e-10
ENSMUSG00000027878	Notch2	notch 2 [Source:MGI Symbol;Acc:MGI:97364]	-1.00351	0.0402935	0.525622	0.352309	0.0585223	0.876306	-1.47061	7.42551e-07	-1.52913	0.00131471																ENSMUSG00000040624	Plekhg1	pleckstrin homology domain containing, family G (with RhoGef domain) member 1 [Source:MGI Symbol;Acc:MGI:2676551]	-1.13	1.2103e-11	-0.802919	1.19554e-05	2.40234	1.72839e-105	2.07526	1.33878e-77	-0.327077	0.142407
ENSMUSG00000036278	Macrod1	MACRO domain containing 1 [Source:MGI Symbol;Acc:MGI:2147583]	-1.00376	5.30635e-05	-0.893942	0.00056956	1.47034	2.82215e-20	1.36053	9.80183e-17	-0.109818	0.792122																ENSMUSG00000027087	Itgav	integrin alpha V [Source:MGI Symbol;Acc:MGI:96608]	-1.13022	4.5284e-14	-0.525533	0.00231539	1.73039	6.84712e-68	1.1257	5.78586e-29	-0.604683	0.00033539
ENSMUSG00000036529	Sbf1	SET binding factor 1 [Source:MGI Symbol;Acc:MGI:1925230]	-1.00488	1.16324e-08	-0.651942	0.000472227	1.91971	1.12907e-61	1.56677	6.43656e-41	-0.352939	0.107756																ENSMUSG00000026748	Plxdc2	plexin domain containing 2 [Source:MGI Symbol;Acc:MGI:1914698]	-1.13239	4.65252e-12	-0.00254473	0.993971	1.66754	3.61164e-53	0.537694	1.83474e-06	-1.12985	1.98697e-11
ENSMUSG00000021180	Rps6ka5	ribosomal protein S6 kinase, polypeptide 5 [Source:MGI Symbol;Acc:MGI:1920336]	-1.00521	2.06214e-06	-1.0315	1.90249e-06	1.77913	2.61639e-38	1.80542	1.2376e-37	0.026291	0.95022																ENSMUSG00000027605	Acss2	acyl-CoA synthetase short-chain family member 2 [Source:MGI Symbol;Acc:MGI:1890410]	-1.13487	1.51669e-05	-0.724729	0.0163155	1.43022	3.28127e-17	1.02008	3.97209e-09	-0.410139	0.249014
ENSMUSG00000041377	Ninj2	ninjurin 2 [Source:MGI Symbol;Acc:MGI:1352751]	-1.00675	0.0363771	-1.23327	0.0106895	2.22035	1.58734e-14	2.44687	2.01044e-16	0.22652	0.759139																ENSMUSG00000032540	Abhd5	abhydrolase domain containing 5 [Source:MGI Symbol;Acc:MGI:1914719]	-1.13635	4.67197e-10	-0.483854	0.0291149	1.91106	7.41539e-57	1.25857	8.35171e-25	-0.652494	0.00177885
ENSMUSG00000016128	Stard13	StAR-related lipid transfer (START) domain containing 13 [Source:MGI Symbol;Acc:MGI:2385331]	-1.00866	0.00027926	0.0065135	0.989734	1.59993	1.44723e-19	0.584751	0.00179055	-1.01517	0.000436556																ENSMUSG00000031608	Galnt7	polypeptide N-acetylgalactosaminyltransferase 7 [Source:MGI Symbol;Acc:MGI:1349449]	-1.13684	1.82564e-06	-0.112824	0.791494	1.53784	5.28213e-23	0.513822	0.00163285	-1.02402	6.17627e-05
ENSMUSG00000025812	Pard3	par-3 family cell polarity regulator [Source:MGI Symbol;Acc:MGI:2135608]	-1.01131	2.63206e-06	-0.621675	0.00765723	1.7688	1.12612e-36	1.37916	3.27326e-22	-0.389638	0.148394																ENSMUSG00000024413	Npc1	NPC intracellular cholesterol transporter 1 [Source:MGI Symbol;Acc:MGI:1097712]	-1.13794	5.63449e-20	-0.188156	0.291758	2.71922	1.34684e-233	1.76943	2.53373e-99	-0.949784	1.53227e-13
ENSMUSG00000047022	Mipol1	mirror-image polydactyly 1 [Source:MGI Symbol;Acc:MGI:1920740]	-1.01242	0.0106309	-0.668985	0.129279	1.47071	2.13318e-09	1.12728	9.01771e-06	-0.343432	0.530272																ENSMUSG00000070639	Lrrc8b	leucine rich repeat containing 8 family, member B [Source:MGI Symbol;Acc:MGI:2141353]	-1.14332	4.72671e-11	-0.686485	0.000404762	1.51592	8.01311e-40	1.05908	1.27865e-19	-0.45684	0.0322549
ENSMUSG00000026608	Kctd3	potassium channel tetramerisation domain containing 3 [Source:MGI Symbol;Acc:MGI:2444629]	-1.01517	0.000121386	-0.57144	0.0503367	1.98544	4.54805e-32	1.54171	1.54151e-19	-0.443733	0.175211																ENSMUSG00000017421	Zfp207	zinc finger protein 207 [Source:MGI Symbol;Acc:MGI:1340045]	-1.14359	1.29734e-07	-0.140849	0.699883	0.696239	1.52342e-06	-0.306501	0.0465176	-1.00274	1.35875e-05
ENSMUSG00000042686	Jph1	junctophilin 1 [Source:MGI Symbol;Acc:MGI:1891495]	-1.01548	0.000254741	-1.00433	0.000500382	2.66009	1.21165e-51	2.64893	7.60373e-48	-0.011152	0.983134																ENSMUSG00000032340	Neo1	neogenin [Source:MGI Symbol;Acc:MGI:1097159]	-1.14515	2.88987e-10	-0.559064	0.00841218	1.96096	1.65083e-60	1.37488	5.38643e-30	-0.586085	0.00569567
ENSMUSG00000049076	Acap2	ArfGAP with coiled-coil, ankyrin repeat and PH domains 2 [Source:MGI Symbol;Acc:MGI:1925868]	-1.0214	2.75088e-05	-0.423944	0.13649	1.92265	1.2877e-34	1.32519	8.42989e-17	-0.597458	0.032676																ENSMUSG00000027695	Pld1	phospholipase D1 [Source:MGI Symbol;Acc:MGI:109585]	-1.1457	2.67595e-08	0.123488	0.734998	2.14248	4.45005e-56	0.873288	3.51013e-10	-1.26919	2.84488e-09
ENSMUSG00000034648	Lrrn1	leucine rich repeat protein 1, neuronal [Source:MGI Symbol;Acc:MGI:106038]	-1.02236	2.91827e-06	-0.636517	0.00674224	2.27003	6.83685e-58	1.88419	8.23716e-40	-0.385848	0.159437																ENSMUSG00000031381	Piga	phosphatidylinositol glycan anchor biosynthesis, class A [Source:MGI Symbol;Acc:MGI:99461]	-1.15298	0.00156577	-0.619155	0.179497	2.0237	1.26869e-18	1.48987	2.24698e-10	-0.533826	0.274763
ENSMUSG00000046324	Ermp1	endoplasmic reticulum metallopeptidase 1 [Source:MGI Symbol;Acc:MGI:106250]	-1.02524	1.65971e-10	-0.368223	0.0470248	2.12865	3.43046e-89	1.47163	9.97029e-43	-0.657019	0.000153828																ENSMUSG00000030201	Lrp6	low density lipoprotein receptor-related protein 6 [Source:MGI Symbol;Acc:MGI:1298218]	-1.15456	1.49832e-10	-0.124237	0.686122	1.42267	8.29416e-33	0.39235	0.00188454	-1.03032	5.07e-08
ENSMUSG00000027508	Pag1	phosphoprotein associated with glycosphingolipid microdomains 1 [Source:MGI Symbol;Acc:MGI:2443160]	-1.0284	0.00392463	0.0340954	0.956322	0.454294	0.0539191	-0.608203	0.00976325	-1.0625	0.004254																ENSMUSG00000039117	Taf4	TATA-box binding protein associated factor 4 [Source:MGI Symbol;Acc:MGI:2152346]	-1.1578	7.5863e-05	0.240834	0.59817	1.30312	6.34934e-12	-0.0955225	0.684052	-1.39864	3.67032e-06
ENSMUSG00000019947	Arid5b	AT rich interactive domain 5B (MRF1-like) [Source:MGI Symbol;Acc:MGI:2175912]	-1.02866	0.00229665	-0.609549	0.104089	1.74504	1.37497e-16	1.32593	7.52014e-10	-0.419111	0.3365																ENSMUSG00000024290	Rock1	Rho-associated coiled-coil containing protein kinase 1 [Source:MGI Symbol;Acc:MGI:107927]	-1.16015	1.672e-09	-0.0262979	0.948656	1.88498	6.75178e-50	0.751123	9.76569e-09	-1.13386	1.74914e-08
ENSMUSG00000020099	Unc5b	unc-5 netrin receptor B [Source:MGI Symbol;Acc:MGI:894703]	-1.02933	1.25353e-08	-0.908534	1.06044e-06	2.76277	4.61476e-120	2.64197	6.09231e-108	-0.120797	0.67485																ENSMUSG00000027678	Ncoa3	nuclear receptor coactivator 3 [Source:MGI Symbol;Acc:MGI:1276535]	-1.16517	2.59859e-05	0.0103452	0.985374	0.542118	0.00356455	-0.633401	0.000688525	-1.17552	5.85418e-05
ENSMUSG00000033740	St18	suppression of tumorigenicity 18 [Source:MGI Symbol;Acc:MGI:2446700]	-1.03864	0.00069688	-0.678942	0.0419101	2.39759	1.48857e-35	2.03788	2.05196e-25	-0.359701	0.379156																ENSMUSG00000026872	Zeb2	zinc finger E-box binding homeobox 2 [Source:MGI Symbol;Acc:MGI:1344407]	-1.17534	9.78062e-11	-0.250732	0.335323	1.99269	3.70592e-62	1.06809	1.68183e-18	-0.924603	1.82574e-06
ENSMUSG00000059456	Ptk2b	PTK2 protein tyrosine kinase 2 beta [Source:MGI Symbol;Acc:MGI:104908]	-1.04235	0.000944928	1.41987	3.95541e-06	1.71289	1.73503e-17	-0.749332	0.000294501	-2.46222	1.01001e-16																ENSMUSG00000024070	Prkd3	protein kinase D3 [Source:MGI Symbol;Acc:MGI:1922542]	-1.17576	6.4324e-12	-0.304263	0.190485	1.90383	3.03022e-63	1.03233	4.34927e-19	-0.871497	2.19404e-06
ENSMUSG00000039316	Rftn1	raftlin lipid raft linker 1 [Source:MGI Symbol;Acc:MGI:1923688]	-1.0442	0.000101869	-0.16619	0.669331	2.91915	3.96333e-65	2.04115	5.31595e-32	-0.878008	0.00235756																ENSMUSG00000026519	Tmem63a	transmembrane protein 63a [Source:MGI Symbol;Acc:MGI:2384789]	-1.17718	4.82346e-14	-0.508639	0.00533945	3.07597	7.85822e-195	2.40743	3.78041e-119	-0.668539	0.0001164
ENSMUSG00000057716	Tmem178b	transmembrane protein 178B [Source:MGI Symbol;Acc:MGI:3647581]	-1.04437	4.92548e-05	-1.24886	1.00576e-06	1.29602	6.81681e-15	1.50051	2.89463e-19	0.204494	0.593273																ENSMUSG00000041762	Gpr155	G protein-coupled receptor 155 [Source:MGI Symbol;Acc:MGI:1915776]	-1.17848	5.82286e-10	-0.651784	0.00282905	2.01477	2.16236e-58	1.48807	8.96683e-32	-0.5267	0.022085
ENSMUSG00000028465	Tln1	talin 1 [Source:MGI Symbol;Acc:MGI:1099832]	-1.04569	3.70292e-10	0.670238	0.000145907	2.13493	8.39617e-83	0.419009	0.000322594	-1.71592	9.9295e-26																ENSMUSG00000014039	Prdm15	PR domain containing 15 [Source:MGI Symbol;Acc:MGI:1930121]	-1.18031	0.0020709	-0.113453	0.87376	0.646456	0.00978521	-0.420398	0.111096	-1.06685	0.0124457
ENSMUSG00000034210	Efcab14	EF-hand calcium binding domain 14 [Source:MGI Symbol;Acc:MGI:2442397]	-1.04694	3.31571e-09	-0.573803	0.00273743	2.40517	1.52014e-94	1.93203	8.76512e-61	-0.47314	0.0221504																ENSMUSG00000044519	Zfp488	zinc finger protein 488 [Source:MGI Symbol;Acc:MGI:2686052]	-1.18425	0.000475873	-0.151468	0.798443	1.18066	4.68576e-08	0.147886	0.568472	-1.03278	0.00590528
ENSMUSG00000071176	Arhgef10	Rho guanine nucleotide exchange factor (GEF) 10 [Source:MGI Symbol;Acc:MGI:2444453]	-1.04764	7.13221e-06	-0.397849	0.149407	2.61861	7.008e-68	1.96882	1.65608e-38	-0.649792	0.0131821																ENSMUSG00000041992	Rapgef5	Rap guanine nucleotide exchange factor (GEF) 5 [Source:MGI Symbol;Acc:MGI:2444365]	-1.19303	4.66677e-06	-0.977677	0.000576482	1.43782	2.08873e-17	1.22246	9.64518e-13	-0.215353	0.602125
ENSMUSG00000029468	P2rx7	purinergic receptor P2X, ligand-gated ion channel, 7 [Source:MGI Symbol;Acc:MGI:1339957]	-1.04787	5.66989e-05	0.894455	0.000951532	2.13113	7.71652e-37	0.188806	0.317981	-1.94232	1.19474e-14																ENSMUSG00000035158	Mitf	melanogenesis associated transcription factor [Source:MGI Symbol;Acc:MGI:104554]	-1.19658	4.89845e-05	0.0712869	0.902244	1.76484	1.98764e-20	0.496972	0.0140427	-1.26786	4.71402e-05
ENSMUSG00000042448	Hoxd1	homeobox D1 [Source:MGI Symbol;Acc:MGI:96201]	-1.04897	0.0380075	-0.303537	0.672473	2.89658	3.35487e-20	2.15114	5.2778e-12	-0.745437	0.224943																ENSMUSG00000025915	Sgk3	serum/glucocorticoid regulated kinase 3 [Source:MGI Symbol;Acc:MGI:2182368]	-1.2033	0.00101888	-0.368993	0.491311	2.1824	4.48604e-21	1.34809	1.16718e-08	-0.834312	0.0556151
ENSMUSG00000055415	Atp10b	ATPase, class V, type 10B [Source:MGI Symbol;Acc:MGI:2442688]	-1.05718	0.0307961	-1.09878	0.0281416	2.66831	5.45366e-20	2.70992	2.95368e-19	0.0416024	0.964076																ENSMUSG00000042448	Hoxd1	homeobox D1 [Source:MGI Symbol;Acc:MGI:96201]	-1.20374	0.0133931	0.582987	0.398095	2.89658	3.35487e-20	1.10985	0.000393855	-1.78673	0.00056567
ENSMUSG00000019055	Plod1	procollagen-lysine, 2-oxoglutarate 5-dioxygenase 1 [Source:MGI Symbol;Acc:MGI:99907]	-1.06071	1.01355e-12	0.397385	0.0191179	2.25658	1.70323e-113	0.79849	4.41953e-15	-1.45809	7.39823e-23																ENSMUSG00000021696	Elovl7	ELOVL family member 7, elongation of long chain fatty acids (yeast) [Source:MGI Symbol;Acc:MGI:1921809]	-1.20542	1.93434e-12	-0.445571	0.033984	2.59166	1.27813e-115	1.83181	1.07132e-57	-0.759851	5.85418e-05
ENSMUSG00000005803	Sqor	sulfide quinone oxidoreductase [Source:MGI Symbol;Acc:MGI:1929899]	-1.06253	0.000257332	0.576353	0.0800293	1.96124	1.25758e-25	0.32236	0.11132	-1.63888	1.07153e-08																ENSMUSG00000018171	Vmp1	vacuole membrane protein 1 [Source:MGI Symbol;Acc:MGI:1923159]	-1.20815	0.000368369	-0.777223	0.0506823	1.55338	7.60758e-13	1.12245	3.77922e-07	-0.430923	0.363656
ENSMUSG00000028927	Padi2	peptidyl arginine deiminase, type II [Source:MGI Symbol;Acc:MGI:1338892]	-1.0626	3.27143e-05	-0.435179	0.145894	2.5337	5.88936e-54	1.90628	9.2313e-31	-0.62742	0.0323437																ENSMUSG00000026944	Abca2	ATP-binding cassette, sub-family A (ABC1), member 2 [Source:MGI Symbol;Acc:MGI:99606]	-1.20858	1.50643e-13	-0.693996	0.000120502	2.24868	5.454e-96	1.7341	2.81125e-57	-0.514582	0.00781965
ENSMUSG00000032902	Slc16a1	solute carrier family 16 (monocarboxylic acid transporters), member 1 [Source:MGI Symbol;Acc:MGI:106013]	-1.06574	3.28853e-07	0.0973563	0.765391	1.87362	7.57847e-43	0.710525	4.94957e-07	-1.16309	4.08836e-08																ENSMUSG00000021662	Arhgef28	Rho guanine nucleotide exchange factor (GEF) 28 [Source:MGI Symbol;Acc:MGI:1346016]	-1.21245	3.54634e-08	-0.807772	0.00106594	1.57827	6.14003e-28	1.17359	1.65784e-15	-0.404679	0.167955
ENSMUSG00000054619	Mettl7a1	methyltransferase like 7A1 [Source:MGI Symbol;Acc:MGI:1916523]	-1.06946	5.62486e-08	-0.898986	1.0565e-05	1.56938	8.36609e-34	1.3989	2.72283e-26	-0.170477	0.56845																ENSMUSG00000015970	Chdh	choline dehydrogenase [Source:MGI Symbol;Acc:MGI:1860776]	-1.22088	0.000923449	-0.682974	0.139539	2.64053	9.03312e-30	2.10262	4.42173e-19	-0.537908	0.280553
ENSMUSG00000074994	Qser1	glutamine and serine rich 1 [Source:MGI Symbol;Acc:MGI:2138986]	-1.0701	7.42699e-05	0.18012	0.638134	0.755612	2.0879e-05	-0.494603	0.00771339	-1.25022	5.07751e-06																ENSMUSG00000032087	Dscaml1	DS cell adhesion molecule like 1 [Source:MGI Symbol;Acc:MGI:2150309]	-1.22352	5.91897e-05	-0.669324	0.0688312	1.78423	6.80907e-20	1.23003	6.90724e-10	-0.554201	0.158218
ENSMUSG00000030739	Myh14	myosin, heavy polypeptide 14 [Source:MGI Symbol;Acc:MGI:1919210]	-1.07252	7.66909e-06	-1.00054	4.38022e-05	2.08735	1.86415e-41	2.01537	4.44643e-38	-0.0719795	0.86651																ENSMUSG00000033904	Ccp110	centriolar coiled coil protein 110 [Source:MGI Symbol;Acc:MGI:2141942]	-1.22766	7.01164e-07	-0.706032	0.0137399	1.61919	1.00959e-23	1.09756	2.38718e-11	-0.521627	0.0962628
ENSMUSG00000057110	Cntrl	centriolin [Source:MGI Symbol;Acc:MGI:1889576]	-1.07397	0.00458193	0.198445	0.711357	1.31871	3.04454e-08	0.0462954	0.875911	-1.27241	0.000987596																ENSMUSG00000028399	Ptprd	protein tyrosine phosphatase, receptor type, D [Source:MGI Symbol;Acc:MGI:97812]	-1.23626	3.61474e-12	-0.808731	2.96518e-05	1.87751	2.50155e-57	1.44999	2.30007e-34	-0.427529	0.056182
ENSMUSG00000015090	Ptgds	prostaglandin D2 synthase (brain) [Source:MGI Symbol;Acc:MGI:99261]	-1.07415	0.0354441	-0.0135971	0.988161	2.52377	9.94412e-17	1.46321	2.76795e-06	-1.06055	0.05269																ENSMUSG00000040596	Pogk	pogo transposable element with KRAB domain [Source:MGI Symbol;Acc:MGI:1918842]	-1.23828	6.93974e-10	-0.855898	9.54127e-05	1.50458	7.04382e-30	1.12219	6.6898e-17	-0.382382	0.151381
ENSMUSG00000039830	Olig2	oligodendrocyte transcription factor 2 [Source:MGI Symbol;Acc:MGI:1355331]	-1.0755	1.01888e-06	0.000139196	0.999687	2.05653	8.65394e-47	0.98089	2.41876e-11	-1.07564	2.01324e-06																ENSMUSG00000026478	Lamc1	laminin, gamma 1 [Source:MGI Symbol;Acc:MGI:99914]	-1.23872	1.39773e-10	0.202	0.499287	2.51126	2.6892e-86	1.07055	1.34186e-16	-1.44072	1.91234e-13
ENSMUSG00000025202	Scd3	stearoyl-coenzyme A desaturase 3 [Source:MGI Symbol;Acc:MGI:1353437]	-1.0758	0.044521	-1.40046	0.00791416	1.93443	1.36181e-09	2.2591	3.02696e-12	0.324661	0.66688																ENSMUSG00000031342	Gpm6b	glycoprotein m6b [Source:MGI Symbol;Acc:MGI:107672]	-1.23874	4.06028e-17	-0.76798	1.23526e-06	1.73058	3.7799e-69	1.25982	6.01317e-37	-0.470761	0.0073767
ENSMUSG00000024135	Srbd1	S1 RNA binding domain 1 [Source:MGI Symbol;Acc:MGI:1925836]	-1.08026	0.0219586	0.190093	0.778445	1.29006	8.52958e-06	0.0197088	0.956654	-1.27035	0.0086466																ENSMUSG00000022425	Enpp2	ectonucleotide pyrophosphatase/phosphodiesterase 2 [Source:MGI Symbol;Acc:MGI:1321390]	-1.2428	1.38696e-17	-0.78617	4.55141e-07	2.7917	3.72768e-182	2.33507	2.66645e-127	-0.456628	0.00885331
ENSMUSG00000024070	Prkd3	protein kinase D3 [Source:MGI Symbol;Acc:MGI:1922542]	-1.0851	1.94999e-10	0.0139104	0.964853	1.90383	3.03022e-63	0.804821	5.67604e-12	-1.09901	3.14298e-10																ENSMUSG00000031508	Ankrd10	ankyrin repeat domain 10 [Source:MGI Symbol;Acc:MGI:1921840]	-1.24472	0.00136236	-0.0451901	0.953133	-0.195478	0.479882	-1.39501	1.40235e-08	-1.19953	0.00417222
ENSMUSG00000029602	Rasal1	RAS protein activator like 1 (GAP1 like) [Source:MGI Symbol;Acc:MGI:1330842]	-1.09204	0.00039677	-0.9311	0.00466255	1.84998	2.49312e-21	1.68904	1.26223e-16	-0.16094	0.746096																ENSMUSG00000058070	Eml1	echinoderm microtubule associated protein like 1 [Source:MGI Symbol;Acc:MGI:1915769]	-1.24664	7.69346e-10	-0.57169	0.0170545	2.71877	3.46598e-93	2.04382	9.11226e-53	-0.674953	0.00396316
ENSMUSG00000020231	Dip2a	disco interacting protein 2 homolog A [Source:MGI Symbol;Acc:MGI:2385920]	-1.09308	5.21817e-10	-0.640139	0.000673497	2.33968	5.29134e-90	1.88674	4.00913e-58	-0.452944	0.0299006																ENSMUSG00000056966	Gjc3	gap junction protein, gamma 3 [Source:MGI Symbol;Acc:MGI:2153041]	-1.2488	6.94034e-14	-0.694504	0.000181519	1.87995	7.58317e-65	1.32565	2.25436e-32	-0.554298	0.0045543
ENSMUSG00000026466	Tor1aip1	torsin A interacting protein 1 [Source:MGI Symbol;Acc:MGI:3582693]	-1.10737	4.25078e-18	-0.00543599	0.983138	1.15421	1.24927e-40	0.052277	0.61577	-1.10193	2.06172e-17																ENSMUSG00000060012	Kif13b	kinesin family member 13B [Source:MGI Symbol;Acc:MGI:1098265]	-1.2513	3.56832e-14	-0.493583	0.0120095	2.46837	7.56153e-113	1.71066	3.06373e-54	-0.757714	2.86584e-05
ENSMUSG00000021798	Ldb3	LIM domain binding 3 [Source:MGI Symbol;Acc:MGI:1344412]	-1.11686	0.00054484	-0.755629	0.0313933	2.22926	1.11426e-27	1.86803	2.69246e-19	-0.361232	0.409237																ENSMUSG00000018900	Slc22a5	solute carrier family 22 (organic cation transporter), member 5 [Source:MGI Symbol;Acc:MGI:1329012]	-1.25574	1.1625e-05	-0.172741	0.722748	1.40284	4.46344e-14	0.319838	0.118301	-1.083	0.00051999
ENSMUSG00000042320	Prox2	prospero homeobox 2 [Source:MGI Symbol;Acc:MGI:1920672]	-1.11892	0.0427187	-0.349356	0.633507	1.87252	1.40467e-08	1.10295	0.00163338	-0.769564	0.240515																ENSMUSG00000034488	Edil3	EGF-like repeats and discoidin I-like domains 3 [Source:MGI Symbol;Acc:MGI:1329025]	-1.26194	3.68167e-08	-0.954774	0.000123762	1.83126	2.90923e-34	1.5241	7.19845e-24	-0.307165	0.353146
ENSMUSG00000040624	Plekhg1	pleckstrin homology domain containing, family G (with RhoGef domain) member 1 [Source:MGI Symbol;Acc:MGI:2676551]	-1.11969	1.30962e-11	-0.64383	0.000334456	2.40234	1.72839e-105	1.92649	7.7008e-65	-0.475855	0.0146631																ENSMUSG00000024187	Fam234a	family with sequence similarity 234, member A [Source:MGI Symbol;Acc:MGI:2146854]	-1.26223	1.99683e-10	-0.201739	0.514933	2.10927	2.0635e-58	1.04878	3.87181e-15	-1.06049	4.52013e-07
ENSMUSG00000056394	Lig1	ligase I, DNA, ATP-dependent [Source:MGI Symbol;Acc:MGI:101789]	-1.12049	0.000396759	0.804014	0.0162124	1.10233	6.29785e-08	-0.822178	7.59005e-05	-1.92451	2.55791e-10																ENSMUSG00000057614	Gnai1	guanine nucleotide binding protein (G protein), alpha inhibiting 1 [Source:MGI Symbol;Acc:MGI:95771]	-1.26595	1.11678e-08	-1.04469	9.96034e-06	1.72158	2.38099e-32	1.50031	1.45507e-24	-0.221265	0.521677
ENSMUSG00000030849	Fgfr2	fibroblast growth factor receptor 2 [Source:MGI Symbol;Acc:MGI:95523]	-1.1207	5.29375e-15	-0.924514	4.06047e-10	2.65482	6.53526e-168	2.45863	1.00349e-141	-0.196186	0.331487																ENSMUSG00000015522	Arnt	aryl hydrocarbon receptor nuclear translocator [Source:MGI Symbol;Acc:MGI:88071]	-1.26608	0.000318916	-0.0697222	0.919258	0.879477	0.000125804	-0.316877	0.205651	-1.19635	0.00170315
ENSMUSG00000026170	Cyp27a1	cytochrome P450, family 27, subfamily a, polypeptide 1 [Source:MGI Symbol;Acc:MGI:88594]	-1.12356	1.80996e-06	-0.73508	0.00389768	2.62001	1.35125e-65	2.23153	1.00162e-46	-0.388478	0.202254																ENSMUSG00000044340	Phlpp1	PH domain and leucine rich repeat protein phosphatase 1 [Source:MGI Symbol;Acc:MGI:2138327]	-1.26785	9.99477e-13	-0.591688	0.00396944	2.22394	7.05009e-80	1.54778	5.94989e-39	-0.676163	0.000792049
ENSMUSG00000030685	Kctd13	potassium channel tetramerisation domain containing 13 [Source:MGI Symbol;Acc:MGI:1923739]	-1.12594	4.16054e-08	-0.820769	0.000134167	1.93933	7.61528e-47	1.63416	4.19997e-33	-0.305173	0.264828																ENSMUSG00000034235	Usp54	ubiquitin specific peptidase 54 [Source:MGI Symbol;Acc:MGI:1926037]	-1.26908	1.93632e-13	-0.649889	0.000892628	2.07573	9.24384e-74	1.45654	1.61593e-36	-0.619188	0.0017864
ENSMUSG00000022799	Arhgap31	Rho GTPase activating protein 31 [Source:MGI Symbol;Acc:MGI:1333857]	-1.12662	8.32369e-08	0.472079	0.0471783	0.760115	6.54992e-08	-0.83858	3.99007e-09	-1.59869	1.3846e-14																ENSMUSG00000039904	Gpr37	G protein-coupled receptor 37 [Source:MGI Symbol;Acc:MGI:1313297]	-1.27026	3.83151e-10	-0.748839	0.0010175	2.57264	3.5346e-83	2.05122	6.0446e-53	-0.521418	0.0363632
ENSMUSG00000038608	Dock10	dedicator of cytokinesis 10 [Source:MGI Symbol;Acc:MGI:2146320]	-1.12893	7.36334e-12	-0.74303	1.96208e-05	1.61541	5.42877e-49	1.22951	6.61983e-28	-0.385899	0.0560651																ENSMUSG00000024593	Megf10	multiple EGF-like-domains 10 [Source:MGI Symbol;Acc:MGI:2685177]	-1.27125	3.20112e-14	-0.797539	1.38949e-05	2.2819	4.3071e-94	1.80819	3.58654e-58	-0.47371	0.0205495
ENSMUSG00000022864	D16Ertd472e	DNA segment, Chr 16, ERATO Doi 472, expressed [Source:MGI Symbol;Acc:MGI:1196400]	-1.13179	1.26298e-05	-0.811233	0.00333339	2.46572	3.88425e-49	2.14516	1.97252e-36	-0.32056	0.366431																ENSMUSG00000052713	Zfp608	zinc finger protein 608 [Source:MGI Symbol;Acc:MGI:2442338]	-1.28241	3.91616e-05	-0.207933	0.6828	0.619443	0.00284679	-0.455031	0.0366731	-1.07447	0.00175099
ENSMUSG00000025429	Pstpip2	proline-serine-threonine phosphatase-interacting protein 2 [Source:MGI Symbol;Acc:MGI:1335088]	-1.14009	0.00405678	-0.883439	0.0368122	1.51101	1.20121e-09	1.25435	9.22112e-07	-0.256656	0.661709																ENSMUSG00000033740	St18	suppression of tumorigenicity 18 [Source:MGI Symbol;Acc:MGI:2446700]	-1.28499	1.83722e-05	-0.794562	0.0230778	2.39759	1.48857e-35	1.90716	1.38664e-22	-0.490424	0.222786
ENSMUSG00000020841	Cpd	carboxypeptidase D [Source:MGI Symbol;Acc:MGI:107265]	-1.14634	3.98992e-11	-0.188668	0.42352	2.58912	7.31515e-112	1.63145	9.48835e-45	-0.957668	1.16425e-07																ENSMUSG00000050271	Prag1	PEAK1 related kinase activating pseudokinase 1 [Source:MGI Symbol;Acc:MGI:1196223]	-1.28694	1.47106e-05	-0.21141	0.662377	1.95468	1.97991e-24	0.879154	9.50798e-06	-1.07553	0.000980924
ENSMUSG00000040596	Pogk	pogo transposable element with KRAB domain [Source:MGI Symbol;Acc:MGI:1918842]	-1.14916	9.63651e-09	-0.685667	0.00137455	1.50458	7.04382e-30	1.04108	1.33705e-14	-0.463496	0.0550032																ENSMUSG00000055415	Atp10b	ATPase, class V, type 10B [Source:MGI Symbol;Acc:MGI:2442688]	-1.29338	0.00585177	-0.669831	0.275206	2.66831	5.45366e-20	2.04476	6.26137e-12	-0.623553	0.32498
ENSMUSG00000024030	Abcg1	ATP binding cassette subfamily G member 1 [Source:MGI Symbol;Acc:MGI:107704]	-1.14977	4.30661e-07	-0.36368	0.189251	2.07117	3.3537e-44	1.28508	2.01076e-17	-0.786094	0.00154508																ENSMUSG00000052593	Adam17	a disintegrin and metallopeptidase domain 17 [Source:MGI Symbol;Acc:MGI:1096335]	-1.30342	1.7534e-21	0.576632	0.000233142	1.82139	7.33321e-85	-0.0586612	0.606417	-1.88005	5.30731e-44
ENSMUSG00000032531	Amotl2	angiomotin-like 2 [Source:MGI Symbol;Acc:MGI:1929286]	-1.15291	7.00445e-08	-0.33179	0.21235	2.1726	4.71993e-54	1.35149	6.07615e-21	-0.821116	0.000391826																ENSMUSG00000031385	Plxnb3	plexin B3 [Source:MGI Symbol;Acc:MGI:2154240]	-1.30619	1.1029e-13	-0.525268	0.0124516	2.57051	6.28736e-108	1.78959	3.95357e-52	-0.78092	5.85418e-05
ENSMUSG00000031538	Plat	plasminogen activator, tissue [Source:MGI Symbol;Acc:MGI:97610]	-1.15522	0.00321085	0.482974	0.304648	1.68307	7.70224e-12	0.0448715	0.882692	-1.6382	2.30109e-05																ENSMUSG00000000708	Kat2b	K(lysine) acetyltransferase 2B [Source:MGI Symbol;Acc:MGI:1343094]	-1.31139	1.29808e-10	-0.612153	0.0109755	2.30375	1.17303e-65	1.60451	4.11262e-32	-0.699238	0.00302496
ENSMUSG00000031714	Gab1	growth factor receptor bound protein 2-associated protein 1 [Source:MGI Symbol;Acc:MGI:108088]	-1.15535	7.87119e-25	-0.532925	1.29603e-05	2.68067	1.31558e-268	2.05825	1.0267e-153	-0.622428	3.12094e-07																ENSMUSG00000036777	Anln	anillin, actin binding protein [Source:MGI Symbol;Acc:MGI:1920174]	-1.31154	3.37202e-11	-0.819956	0.000171488	2.72177	4.51999e-97	2.23019	3.48643e-65	-0.491583	0.045818
ENSMUSG00000056966	Gjc3	gap junction protein, gamma 3 [Source:MGI Symbol;Acc:MGI:2153041]	-1.15759	2.86457e-12	-0.825413	1.85034e-06	1.87995	7.58317e-65	1.54777	2.022e-43	-0.332172	0.114822																ENSMUSG00000027829	Ccnl1	cyclin L1 [Source:MGI Symbol;Acc:MGI:1922664]	-1.3132	0.000195963	-0.0961224	0.884591	-0.389626	0.104029	-1.6067	6.18917e-13	-1.21707	0.00122668
ENSMUSG00000015882	Lcorl	ligand dependent nuclear receptor corepressor-like [Source:MGI Symbol;Acc:MGI:2651932]	-1.15832	0.0015482	-0.0575303	0.926245	1.05306	7.15979e-06	-0.047734	0.86937	-1.10079	0.00435234																ENSMUSG00000063317	Usp31	ubiquitin specific peptidase 31 [Source:MGI Symbol;Acc:MGI:1923429]	-1.31961	5.41401e-08	-1.00906	0.000127707	1.93763	2.82954e-34	1.62708	2.7928e-24	-0.310547	0.381927
ENSMUSG00000039298	Cdk5rap2	CDK5 regulatory subunit associated protein 2 [Source:MGI Symbol;Acc:MGI:2384875]	-1.16458	1.79077e-14	0.0595263	0.814112	2.02204	6.92018e-87	0.797934	3.27876e-14	-1.22411	2.64364e-15																ENSMUSG00000060397	Zfp128	zinc finger protein 128 [Source:MGI Symbol;Acc:MGI:2389445]	-1.32292	0.0306682	0.0651763	0.956593	1.34777	0.000401254	-0.0403321	0.938187	-1.3881	0.0435396
ENSMUSG00000018900	Slc22a5	solute carrier family 22 (organic cation transporter), member 5 [Source:MGI Symbol;Acc:MGI:1329012]	-1.16524	5.09416e-05	0.125644	0.776535	1.40284	4.46344e-14	0.111952	0.615425	-1.29088	1.22569e-05																ENSMUSG00000034648	Lrrn1	leucine rich repeat protein 1, neuronal [Source:MGI Symbol;Acc:MGI:106038]	-1.3403	4.82256e-10	-0.735804	0.00270263	2.27003	6.83685e-58	1.66554	2.01082e-31	-0.604495	0.0196631
ENSMUSG00000045094	Arhgef37	Rho guanine nucleotide exchange factor (GEF) 37 [Source:MGI Symbol;Acc:MGI:3045339]	-1.16938	0.0091131	0.243034	0.699269	1.97704	1.09337e-12	0.564628	0.0599171	-1.41241	0.00216009																ENSMUSG00000041477	Dcp1b	decapping mRNA 1B [Source:MGI Symbol;Acc:MGI:2442404]	-1.3549	1.1748e-06	-0.207693	0.647892	1.31462	6.62858e-13	0.16741	0.432156	-1.14721	0.000137506
ENSMUSG00000031833	Mast3	microtubule associated serine/threonine kinase 3 [Source:MGI Symbol;Acc:MGI:2683541]	-1.17471	2.78957e-09	-0.821745	7.67425e-05	2.14633	7.29235e-61	1.79337	4.8383e-42	-0.352962	0.164891																ENSMUSG00000034761	Map4k5	mitogen-activated protein kinase kinase kinase kinase 5 [Source:MGI Symbol;Acc:MGI:1925503]	-1.36189	2.35729e-10	-0.556088	0.0336065	2.00275	3.03315e-45	1.19695	1.30394e-16	-0.805802	0.000921563
ENSMUSG00000113949	Scamp4	secretory carrier membrane protein 4 [Source:MGI Symbol;Acc:MGI:1928947]	-1.17503	9.8075e-05	0.555623	0.113907	1.76357	2.86956e-19	0.0329175	0.894238	-1.73065	9.09565e-09																ENSMUSG00000031104	Rab33a	RAB33A, member RAS oncogene family [Source:MGI Symbol;Acc:MGI:109493]	-1.37072	0.000624806	-0.247135	0.703788	0.601927	0.0229063	-0.521654	0.060235	-1.12358	0.0129736
ENSMUSG00000034751	Mast4	microtubule associated serine/threonine kinase family member 4 [Source:MGI Symbol;Acc:MGI:1918885]	-1.18197	2.24779e-06	-0.818843	0.00195031	1.83883	1.21877e-29	1.4757	3.88839e-19	-0.363127	0.270728																ENSMUSG00000057110	Cntrl	centriolin [Source:MGI Symbol;Acc:MGI:1889576]	-1.37145	0.000198991	-0.357962	0.516218	1.31871	3.04454e-08	0.305217	0.253142	-1.01349	0.0168006
ENSMUSG00000033308	Dpyd	dihydropyrimidine dehydrogenase [Source:MGI Symbol;Acc:MGI:2139667]	-1.18659	0.00816138	-1.0357	0.0279465	1.57609	1.44782e-08	1.4252	9.36757e-07	-0.150885	0.83989																ENSMUSG00000018166	Erbb3	erb-b2 receptor tyrosine kinase 3 [Source:MGI Symbol;Acc:MGI:95411]	-1.38085	1.9618e-06	-0.628628	0.0804288	2.50716	1.40939e-40	1.75493	3.16135e-20	-0.752223	0.0308543
ENSMUSG00000039913	Pak7	p21 (RAC1) activated kinase 7 [Source:MGI Symbol;Acc:MGI:1920334]	-1.18674	0.000242873	-1.09151	0.00101526	1.62206	4.14097e-15	1.52684	7.6178e-13	-0.0952277	0.867489																ENSMUSG00000058454	Dhcr7	7-dehydrocholesterol reductase [Source:MGI Symbol;Acc:MGI:1298378]	-1.39015	9.56571e-13	-0.748828	0.000700996	2.11078	3.35245e-60	1.46946	4.16994e-29	-0.641322	0.00506365
ENSMUSG00000040451	Sgms1	sphingomyelin synthase 1 [Source:MGI Symbol;Acc:MGI:2444110]	-1.1939	3.58269e-05	-0.0850169	0.854982	0.966192	3.33804e-07	-0.142688	0.510831	-1.10888	0.000233031																ENSMUSG00000066571	4931406P16Rik	RIKEN cDNA 4931406P16 gene [Source:MGI Symbol;Acc:MGI:1924311]	-1.40327	1.86867e-10	-0.17965	0.616563	1.62725	5.67052e-29	0.403624	0.00965929	-1.22362	1.28597e-07
ENSMUSG00000073910	Mob3b	MOB kinase activator 3B [Source:MGI Symbol;Acc:MGI:2664539]	-1.19602	7.91079e-08	-0.775765	0.00116953	2.91414	2.79309e-88	2.49389	1.9522e-63	-0.420251	0.136666																ENSMUSG00000031133	Arhgef6	Rac/Cdc42 guanine nucleotide exchange factor (GEF) 6 [Source:MGI Symbol;Acc:MGI:1920591]	-1.40839	0.0155739	0.270818	0.763369	-3.25732	3.70834e-22	-4.93653	1.1005e-42	-1.67921	0.00631653
ENSMUSG00000036580	Spg20	spastic paraplegia 20, spartin (Troyer syndrome) homolog (human) [Source:MGI Symbol;Acc:MGI:2139806]	-1.1971	1.36826e-26	-0.825271	1.98418e-12	2.60239	2.38033e-253	2.23055	8.60323e-181	-0.371834	0.00487561																ENSMUSG00000035840	Lysmd3	LysM, putative peptidoglycan-binding, domain containing 3 [Source:MGI Symbol;Acc:MGI:1915906]	-1.41568	0.00550402	-0.0154595	0.987126	-0.180911	0.623095	-1.58113	1.20937e-06	-1.40022	0.0122976
ENSMUSG00000004633	Chn2	chimerin 2 [Source:MGI Symbol;Acc:MGI:1917243]	-1.19818	6.58381e-06	-0.53408	0.0800093	2.19997	2.27407e-37	1.53587	1.84044e-18	-0.664099	0.0307697																ENSMUSG00000031673	Cdh11	cadherin 11 [Source:MGI Symbol;Acc:MGI:99217]	-1.41712	4.7127e-09	-0.716206	0.01133	1.74882	4.41979e-28	1.04791	1.26867e-10	-0.700912	0.0148103
ENSMUSG00000020576	Nbas	neuroblastoma amplified sequence [Source:MGI Symbol;Acc:MGI:1918419]	-1.20219	2.10333e-07	-0.925449	0.000129879	1.58428	1.83505e-25	1.30753	4.26488e-17	-0.276743	0.392776																ENSMUSG00000056004	9330182L06Rik	RIKEN cDNA 9330182L06 gene [Source:MGI Symbol;Acc:MGI:2443264]	-1.4295	9.70191e-13	-0.927863	2.21153e-05	1.53162	9.57375e-31	1.02998	4.52777e-14	-0.501637	0.0453245
ENSMUSG00000028173	Wls	wntless WNT ligand secretion mediator [Source:MGI Symbol;Acc:MGI:1915401]	-1.20453	1.43375e-05	0.0619497	0.893513	1.6546	4.4294e-20	0.388126	0.045676	-1.26648	8.71726e-06																ENSMUSG00000027751	Supt20	suppressor of Ty 20 [Source:MGI Symbol;Acc:MGI:1929651]	-1.43457	2.10341e-07	-0.226355	0.604529	0.311566	0.107906	-0.896644	1.58902e-06	-1.20821	4.18894e-05
ENSMUSG00000022604	Cep97	centrosomal protein 97 [Source:MGI Symbol;Acc:MGI:1921451]	-1.21106	1.37241e-07	-0.75647	0.00229937	1.82451	1.0782e-33	1.36992	1.28323e-18	-0.454594	0.113971																ENSMUSG00000038893	Fam117a	family with sequence similarity 117, member A [Source:MGI Symbol;Acc:MGI:2144564]	-1.43585	0.000706639	-0.309166	0.645323	1.46931	7.7822e-08	0.342626	0.262801	-1.12669	0.0210363
ENSMUSG00000027298	Tyro3	TYRO3 protein tyrosine kinase 3 [Source:MGI Symbol;Acc:MGI:104294]	-1.21178	1.50551e-09	-0.734434	0.000604735	2.46153	3.17703e-77	1.98418	1.27534e-49	-0.477348	0.0484815																ENSMUSG00000022723	Crybg3	beta-gamma crystallin domain containing 3 [Source:MGI Symbol;Acc:MGI:2676311]	-1.43759	7.382e-08	-0.607536	0.0683344	2.49037	4.04419e-46	1.66031	7.72719e-21	-0.830057	0.00770752
ENSMUSG00000020105	Lrig3	leucine-rich repeats and immunoglobulin-like domains 3 [Source:MGI Symbol;Acc:MGI:2443955]	-1.21439	0.00183395	-0.192608	0.735104	1.58194	1.19114e-10	0.560156	0.036648	-1.02178	0.0169057																ENSMUSG00000049252	Lrp1b	low density lipoprotein-related protein 1B (deleted in tumors) [Source:MGI Symbol;Acc:MGI:2151136]	-1.43967	3.47921e-05	-1.37083	0.000237576	1.76458	3.59725e-15	1.69575	8.66015e-14	-0.0688312	0.919753
ENSMUSG00000036777	Anln	anillin, actin binding protein [Source:MGI Symbol;Acc:MGI:1920174]	-1.21521	6.82255e-10	-0.527437	0.0167776	2.72177	4.51999e-97	2.03399	2.94228e-54	-0.687777	0.00165098																ENSMUSG00000034320	Slc26a2	solute carrier family 26 (sulfate transporter), member 2 [Source:MGI Symbol;Acc:MGI:892977]	-1.44509	0.0235548	0.392149	0.690648	0.945896	0.0205801	-0.891347	0.0320435	-1.83724	0.00689065
ENSMUSG00000041762	Gpr155	G protein-coupled receptor 155 [Source:MGI Symbol;Acc:MGI:1915776]	-1.22113	8.5114e-11	-0.726652	0.000311717	2.01477	2.16236e-58	1.52029	6.8923e-33	-0.494479	0.0268438																ENSMUSG00000054693	Adam10	a disintegrin and metallopeptidase domain 10 [Source:MGI Symbol;Acc:MGI:109548]	-1.45655	2.64412e-17	-0.244578	0.327662	1.6183	1.09785e-44	0.406328	0.000881039	-1.21198	1.23075e-11
ENSMUSG00000021697	Depdc1b	DEP domain containing 1B [Source:MGI Symbol;Acc:MGI:2145425]	-1.22568	0.0206579	0.254435	0.738175	3.0009	6.39375e-20	1.52079	8.00315e-06	-1.48011	0.0083118																ENSMUSG00000039841	Zfp800	zinc finger protein 800 [Source:MGI Symbol;Acc:MGI:1889334]	-1.47378	0.0017434	-0.166547	0.841623	-0.185142	0.586541	-1.49237	1.41336e-06	-1.30723	0.0133173
ENSMUSG00000028542	Slc6a9	solute carrier family 6 (neurotransmitter transporter, glycine), member 9 [Source:MGI Symbol;Acc:MGI:95760]	-1.22673	2.81668e-11	-0.938958	8.51502e-07	1.71372	3.31981e-44	1.42594	1.28397e-30	-0.287776	0.243759																ENSMUSG00000061778	Mospd2	motile sperm domain containing 2 [Source:MGI Symbol;Acc:MGI:1924013]	-1.47532	1.00812e-05	-0.32052	0.532277	1.55981	7.19577e-13	0.405007	0.0890801	-1.1548	0.00188314
ENSMUSG00000020689	Itgb3	integrin beta 3 [Source:MGI Symbol;Acc:MGI:96612]	-1.22821	0.0106272	0.728075	0.180214	2.44231	1.68675e-16	0.486031	0.130146	-1.95628	2.94561e-05																ENSMUSG00000025597	Klhl4	kelch-like 4 [Source:MGI Symbol;Acc:MGI:2442829]	-1.4843	1.85338e-07	-1.15779	0.000195388	2.2136	8.69205e-33	1.8871	1.17359e-23	-0.326504	0.446787
ENSMUSG00000034235	Usp54	ubiquitin specific peptidase 54 [Source:MGI Symbol;Acc:MGI:1926037]	-1.2302	6.43991e-13	-0.779744	1.56854e-05	2.07573	9.24384e-74	1.62527	7.48996e-45	-0.450458	0.0273277																ENSMUSG00000074591	Ankub1	ankrin repeat and ubiquitin domain containing 1 [Source:MGI Symbol;Acc:MGI:2685256]	-1.49672	0.00628473	-1.35797	0.0281708	1.86744	5.32024e-08	1.72869	8.9082e-07	-0.138744	0.890654
ENSMUSG00000001864	Aif1l	allograft inflammatory factor 1-like [Source:MGI Symbol;Acc:MGI:1919598]	-1.23058	1.3236e-07	-0.880214	0.000398851	2.78821	3.45375e-74	2.43785	3.81782e-55	-0.350362	0.262277																ENSMUSG00000022514	Il1rap	interleukin 1 receptor accessory protein [Source:MGI Symbol;Acc:MGI:104975]	-1.50589	1.46781e-08	-0.686343	0.0312887	2.40711	1.73892e-43	1.58757	2.55213e-19	-0.819544	0.00834696
ENSMUSG00000041423	Paqr6	progestin and adipoQ receptor family member VI [Source:MGI Symbol;Acc:MGI:1916207]	-1.23198	4.343e-06	-2.20958	2.8488e-17	1.09942	3.74792e-10	2.07703	6.19314e-32	0.977609	0.000639581																ENSMUSG00000054162	Spock3	sparc/osteonectin, cwcv and kazal-like domains proteoglycan 3 [Source:MGI Symbol;Acc:MGI:1920152]	-1.50737	1.31681e-09	-1.18637	7.89014e-06	1.43829	2.52269e-18	1.11729	2.40539e-11	-0.320994	0.38087
ENSMUSG00000020732	Rab37	RAB37, member RAS oncogene family [Source:MGI Symbol;Acc:MGI:1929945]	-1.23464	1.61975e-05	-1.18341	5.06597e-05	2.06371	6.91728e-29	2.01247	5.79189e-27	-0.0512339	0.92468																ENSMUSG00000022602	Arc	activity regulated cytoskeletal-associated protein [Source:MGI Symbol;Acc:MGI:88067]	-1.50796	8.12325e-07	-0.780108	0.0321043	2.32001	1.74662e-31	1.59216	3.29631e-15	-0.72785	0.0523937
ENSMUSG00000075289	Carns1	carnosine synthase 1 [Source:MGI Symbol;Acc:MGI:2147595]	-1.23898	4.73973e-09	-0.575216	0.0158696	2.58195	4.51227e-76	1.91819	1.78152e-41	-0.663767	0.00577887																ENSMUSG00000033396	Spg11	SPG11, spatacsin vesicle trafficking associated [Source:MGI Symbol;Acc:MGI:2444989]	-1.52577	7.07307e-05	-0.473296	0.380785	1.22209	1.02254e-06	0.169614	0.56856	-1.05248	0.0177535
ENSMUSG00000022723	Crybg3	beta-gamma crystallin domain containing 3 [Source:MGI Symbol;Acc:MGI:2676311]	-1.24115	3.94452e-06	-0.318603	0.361769	2.49037	4.04419e-46	1.56782	1.77172e-18	-0.922551	0.00164881																ENSMUSG00000055485	Soga1	suppressor of glucose, autophagy associated 1 [Source:MGI Symbol;Acc:MGI:2444575]	-1.53188	1.22327e-08	-0.265385	0.521309	0.691532	0.000137839	-0.574964	0.00214339	-1.2665	9.75715e-06
ENSMUSG00000035547	Capn5	calpain 5 [Source:MGI Symbol;Acc:MGI:1100859]	-1.24333	3.08047e-06	-0.229851	0.533444	1.11258	2.29001e-10	0.099098	0.632599	-1.01348	0.000334462																ENSMUSG00000020467	Efemp1	epidermal growth factor-containing fibulin-like extracellular matrix protein 1 [Source:MGI Symbol;Acc:MGI:1339998]	-1.53438	0.000176386	1.8017	2.59782e-05	2.59676	1.30702e-22	-0.739315	0.00701323	-3.33608	1.70471e-17
ENSMUSG00000030994	D7Ertd443e	DNA segment, Chr 7, ERATO Doi 443, expressed [Source:MGI Symbol;Acc:MGI:1196431]	-1.2438	5.83397e-08	-0.958103	0.000106663	2.58418	8.14755e-66	2.29848	2.22042e-48	-0.285701	0.381771																ENSMUSG00000052533	Nup188	nucleoporin 188 [Source:MGI Symbol;Acc:MGI:2446190]	-1.54017	2.33842e-08	-0.451864	0.223152	0.842762	4.64036e-06	-0.24554	0.232169	-1.0883	0.000326898
ENSMUSG00000045312	Lhfpl2	lipoma HMGIC fusion partner-like 2 [Source:MGI Symbol;Acc:MGI:2145236]	-1.2451	3.99841e-05	0.809312	0.0123552	0.790535	8.18632e-05	-1.26387	2.11903e-10	-2.05441	2.86658e-12																ENSMUSG00000033705	Stard9	START domain containing 9 [Source:MGI Symbol;Acc:MGI:3045258]	-1.54327	0.000617001	-0.37239	0.584556	-0.149088	0.659109	-1.31997	6.6102e-06	-1.17088	0.0226794
ENSMUSG00000074591	Ankub1	ankrin repeat and ubiquitin domain containing 1 [Source:MGI Symbol;Acc:MGI:2685256]	-1.24748	0.028037	-1.39649	0.0146273	1.86744	5.32024e-08	2.01645	1.36984e-08	0.149013	0.874432																ENSMUSG00000037578	Pkd2l1	polycystic kidney disease 2-like 1 [Source:MGI Symbol;Acc:MGI:1352448]	-1.56529	1.03102e-07	-0.232628	0.634201	2.70757	1.14499e-45	1.37491	3.16577e-12	-1.33266	2.42056e-05
ENSMUSG00000045136	Tubb2b	tubulin, beta 2B class IIB [Source:MGI Symbol;Acc:MGI:1920960]	-1.24752	5.50723e-06	1.04087	0.000230318	2.18752	1.12005e-34	-0.100861	0.634493	-2.28838	5.66346e-18																ENSMUSG00000040852	Plekhh2	pleckstrin homology domain containing, family H (with MyTH4 domain) member 2 [Source:MGI Symbol;Acc:MGI:2146813]	-1.56767	3.09627e-06	-0.395384	0.421291	2.11847	3.36612e-22	0.946186	3.31058e-05	-1.17228	0.00183805
ENSMUSG00000044252	Osbpl1a	oxysterol binding protein-like 1A [Source:MGI Symbol;Acc:MGI:1927551]	-1.25168	5.79746e-17	-1.08533	1.25633e-12	1.4046	8.40617e-44	1.23825	1.58521e-33	-0.166348	0.452917																ENSMUSG00000032228	Tcf12	transcription factor 12 [Source:MGI Symbol;Acc:MGI:101877]	-1.56923	9.63432e-20	-0.431672	0.0452783	1.23446	2.17823e-26	0.0969072	0.488295	-1.13755	3.74015e-10
ENSMUSG00000024084	Qpct	glutaminyl-peptide cyclotransferase (glutaminyl cyclase) [Source:MGI Symbol;Acc:MGI:1917786]	-1.25223	5.48183e-08	-0.131869	0.704395	0.999121	5.46755e-11	-0.121243	0.498068	-1.12036	2.98189e-06																ENSMUSG00000033105	Lss	lanosterol synthase [Source:MGI Symbol;Acc:MGI:1336155]	-1.5825	4.06366e-11	-1.04148	7.85829e-05	1.87809	1.92813e-32	1.33707	1.99992e-16	-0.541022	0.0784352
ENSMUSG00000032854	Ugt8a	UDP galactosyltransferase 8A [Source:MGI Symbol;Acc:MGI:109522]	-1.25558	5.48077e-08	-0.641909	0.0114026	2.50502	1.84942e-61	1.89135	3.21798e-35	-0.613673	0.0218329																ENSMUSG00000027792	Bche	butyrylcholinesterase [Source:MGI Symbol;Acc:MGI:894278]	-1.5861	6.97969e-11	-1.00767	0.000266235	1.98965	3.11435e-35	1.41122	1.06175e-16	-0.578432	0.0653628
ENSMUSG00000024376	Epb41l4a	erythrocyte membrane protein band 4.1 like 4a [Source:MGI Symbol;Acc:MGI:103007]	-1.25902	0.00391906	0.362639	0.522696	1.04228	0.000188219	-0.579386	0.0467285	-1.62166	0.000205764																ENSMUSG00000032018	Sc5d	sterol-C5-desaturase [Source:MGI Symbol;Acc:MGI:1353611]	-1.60177	9.18309e-13	-1.16219	1.11632e-06	1.56157	1.33657e-25	1.12199	1.52048e-13	-0.439576	0.140886
ENSMUSG00000034714	Ttyh2	tweety family member 2 [Source:MGI Symbol;Acc:MGI:2157091]	-1.25955	1.58073e-12	-0.70739	0.000201825	2.81185	5.81e-124	2.25969	1.0049e-79	-0.552162	0.00702802																ENSMUSG00000004698	Hdac9	histone deacetylase 9 [Source:MGI Symbol;Acc:MGI:1931221]	-1.60509	3.22283e-05	-0.485863	0.366328	0.277705	0.315437	-0.841525	0.00130264	-1.11923	0.0113174
ENSMUSG00000008734	Gprc5b	G protein-coupled receptor, family C, group 5, member B [Source:MGI Symbol;Acc:MGI:1927596]	-1.26676	6.55754e-21	-1.28477	3.85759e-21	1.39282	6.6534e-52	1.41083	1.79514e-52	0.0180102	0.948945																ENSMUSG00000034801	Sos2	SOS Ras/Rho guanine nucleotide exchange factor 2 [Source:MGI Symbol;Acc:MGI:98355]	-1.61963	2.97591e-12	-0.503747	0.0873619	1.1267	3.95448e-13	0.010818	0.962064	-1.11588	8.32365e-06
ENSMUSG00000032724	Abtb2	ankyrin repeat and BTB (POZ) domain containing 2 [Source:MGI Symbol;Acc:MGI:2139365]	-1.27306	1.51969e-13	-0.400328	0.0488803	1.8853	6.22076e-60	1.01257	2.75822e-17	-0.872733	2.2686e-06																ENSMUSG00000030516	Tjp1	tight junction protein 1 [Source:MGI Symbol;Acc:MGI:98759]	-1.63224	4.86854e-23	-0.462736	0.0217043	0.844731	6.63335e-14	-0.324771	0.00664968	-1.1695	1.29797e-11
ENSMUSG00000041477	Dcp1b	decapping mRNA 1B [Source:MGI Symbol;Acc:MGI:2442404]	-1.27435	4.90091e-06	-0.0358979	0.944764	1.31462	6.62858e-13	0.0761683	0.732087	-1.23845	1.8252e-05																ENSMUSG00000056220	Pla2g4a	phospholipase A2, group IVA (cytosolic, calcium-dependent) [Source:MGI Symbol;Acc:MGI:1195256]	-1.64117	9.56477e-10	-0.674564	0.0435046	2.80056	4.25168e-56	1.83395	4.89117e-24	-0.966609	0.00174466
ENSMUSG00000006494	Pdk1	pyruvate dehydrogenase kinase, isoenzyme 1 [Source:MGI Symbol;Acc:MGI:1926119]	-1.27973	3.33831e-09	-0.202095	0.499802	0.600279	4.52845e-05	-0.477351	0.0017635	-1.07763	1.8057e-06																ENSMUSG00000032064	Dixdc1	DIX domain containing 1 [Source:MGI Symbol;Acc:MGI:2679721]	-1.65528	9.33265e-18	-0.98043	2.71448e-06	1.7791	4.3337e-43	1.10425	5.05248e-17	-0.674852	0.00280603
ENSMUSG00000036863	Syde2	synapse defective 1, Rho GTPase, homolog 2 (C. elegans) [Source:MGI Symbol;Acc:MGI:3036264]	-1.28472	0.00285847	-0.800442	0.101147	2.15489	1.17877e-15	1.67061	3.72188e-09	-0.484279	0.402324																ENSMUSG00000005580	Adcy9	adenylate cyclase 9 [Source:MGI Symbol;Acc:MGI:108450]	-1.67871	3.92912e-05	-0.673646	0.18242	-2.39924	1.40109e-21	-3.40431	3.69617e-37	-1.00506	0.0365719
ENSMUSG00000049612	Omg	oligodendrocyte myelin glycoprotein [Source:MGI Symbol;Acc:MGI:106586]	-1.28501	4.56035e-07	-1.10405	2.3941e-05	1.3155	4.98995e-15	1.13454	2.96788e-11	-0.180961	0.646824																ENSMUSG00000032420	Nt5e	5' nucleotidase, ecto [Source:MGI Symbol;Acc:MGI:99782]	-1.7027	0.000813296	0.225962	0.793902	0.619669	0.0662038	-1.30899	0.00010112	-1.92866	0.000303769
ENSMUSG00000024330	Col11a2	collagen, type XI, alpha 2 [Source:MGI Symbol;Acc:MGI:88447]	-1.2884	7.84921e-11	-0.83967	8.61962e-05	2.6432	3.44296e-89	2.19448	9.48691e-57	-0.448726	0.0727831																ENSMUSG00000022462	Slc38a2	solute carrier family 38, member 2 [Source:MGI Symbol;Acc:MGI:1915010]	-1.71851	9.67884e-08	-0.379121	0.421909	1.82158	8.48108e-18	0.48219	0.0344633	-1.33939	0.000131852
ENSMUSG00000054509	Parp4	poly (ADP-ribose) polymerase family, member 4 [Source:MGI Symbol;Acc:MGI:2685589]	-1.28856	0.00185614	0.0616287	0.931653	1.37448	1.82464e-07	0.024293	0.942371	-1.35019	0.0017056																ENSMUSG00000019647	Sema6a	sema domain, transmembrane domain (TM), and cytoplasmic domain, (semaphorin) 6A [Source:MGI Symbol;Acc:MGI:1203727]	-1.75949	3.36824e-17	-0.549793	0.0321152	1.8129	1.92452e-38	0.603205	3.90452e-05	-1.20969	5.45253e-08
ENSMUSG00000042510	AA986860	expressed sequence AA986860 [Source:MGI Symbol;Acc:MGI:2138143]	-1.2947	0.000626958	0.0136129	0.985263	2.34043	5.41492e-22	1.03211	4.79754e-05	-1.30832	0.00112905																ENSMUSG00000047996	Prrg1	proline rich Gla (G-carboxyglutamic acid) 1 [Source:MGI Symbol;Acc:MGI:1917364]	-1.78356	3.16293e-12	-1.24505	1.00742e-05	2.08871	6.86506e-35	1.55021	1.20134e-18	-0.538507	0.11095
ENSMUSG00000039637	Coro7	coronin 7 [Source:MGI Symbol;Acc:MGI:1926135]	-1.29847	3.03504e-09	-0.220208	0.464341	1.41635	1.55828e-22	0.338082	0.0317537	-1.07826	2.5486e-06																ENSMUSG00000024483	Ankhd1	ankyrin repeat and KH domain containing 1 [Source:MGI Symbol;Acc:MGI:1921733]	-1.78733	9.63154e-12	-0.491604	0.151223	0.312198	0.0948565	-0.98353	4.31543e-08	-1.29573	3.76963e-06
ENSMUSG00000030683	Sez6l2	seizure related 6 homolog like 2 [Source:MGI Symbol;Acc:MGI:2385295]	-1.30075	2.40832e-10	-0.789026	0.000288602	2.35395	5.51718e-67	1.84222	3.57944e-41	-0.511727	0.0368766																ENSMUSG00000039913	Pak7	p21 (RAC1) activated kinase 7 [Source:MGI Symbol;Acc:MGI:1920334]	-1.8266	5.04641e-09	-1.23988	0.000334383	1.62206	4.14097e-15	1.03535	1.35059e-06	-0.586715	0.157952
ENSMUSG00000055421	Pcdh9	protocadherin 9 [Source:MGI Symbol;Acc:MGI:1306801]	-1.30698	1.03051e-08	-1.35616	3.74106e-09	1.05661	4.61387e-12	1.1058	7.4881e-13	0.0491821	0.910228																ENSMUSG00000079487	Med12	mediator complex subunit 12 [Source:MGI Symbol;Acc:MGI:1926212]	-1.82859	5.23783e-13	-0.381437	0.277175	0.670197	9.01646e-05	-0.776958	8.91429e-06	-1.44716	4.32149e-08
ENSMUSG00000031342	Gpm6b	glycoprotein m6b [Source:MGI Symbol;Acc:MGI:107672]	-1.30742	2.18595e-19	-1.04765	1.80857e-12	1.73058	3.7799e-69	1.47081	7.25029e-50	-0.259769	0.177088																ENSMUSG00000005397	Nid1	nidogen 1 [Source:MGI Symbol;Acc:MGI:97342]	-1.86498	1.21372e-16	-0.165599	0.667908	2.61602	4.39909e-67	0.916646	3.54317e-09	-1.69938	2.43652e-13
ENSMUSG00000024236	Svil	supervillin [Source:MGI Symbol;Acc:MGI:2147319]	-1.31181	0.000922389	0.680479	0.121517	0.484294	0.0663245	-1.50799	4.00231e-09	-1.99229	2.30091e-07																ENSMUSG00000022766	Serpind1	serine (or cysteine) peptidase inhibitor, clade D, member 1 [Source:MGI Symbol;Acc:MGI:96051]	-1.87747	6.19505e-18	-0.443827	0.129061	3.05857	2.40306e-96	1.62493	3.65832e-28	-1.43364	4.49289e-10
ENSMUSG00000037172	E330009J07Rik	RIKEN cDNA E330009J07 gene [Source:MGI Symbol;Acc:MGI:2444256]	-1.32121	4.45594e-07	-1.42755	5.84415e-08	1.50492	2.28579e-18	1.61126	1.80213e-20	0.106342	0.814908																ENSMUSG00000025161	Slc16a3	solute carrier family 16 (monocarboxylic acid transporters), member 3 [Source:MGI Symbol;Acc:MGI:1933438]	-1.87779	0.000133458	2.04386	5.81328e-05	1.63105	2.60411e-07	-2.2906	1.56709e-13	-3.92165	2.01429e-17
ENSMUSG00000035441	Myo1d	myosin ID [Source:MGI Symbol;Acc:MGI:107728]	-1.322	5.19985e-14	-0.540892	0.00592407	2.99721	2.22755e-143	2.2161	2.07352e-77	-0.781111	4.24596e-05																ENSMUSG00000032854	Ugt8a	UDP galactosyltransferase 8A [Source:MGI Symbol;Acc:MGI:109522]	-1.88004	1.08031e-16	-1.15766	2.14969e-06	2.50502	1.84942e-61	1.78265	1.97493e-31	-0.722373	0.00750548
ENSMUSG00000051329	Nup160	nucleoporin 160 [Source:MGI Symbol;Acc:MGI:1926227]	-1.32545	0.000124326	0.0841769	0.880924	1.24322	2.75555e-08	-0.166405	0.520881	-1.40963	7.11152e-05																ENSMUSG00000058093	Zfp729b	zinc finger protein 729b [Source:MGI Symbol;Acc:MGI:2145180]	-1.89505	3.21797e-06	-0.509096	0.37364	0.701403	0.00973881	-0.684548	0.0177722	-1.38595	0.00228549
ENSMUSG00000039904	Gpr37	G protein-coupled receptor 37 [Source:MGI Symbol;Acc:MGI:1313297]	-1.3257	3.83441e-11	-0.969163	3.35392e-06	2.57264	3.5346e-83	2.2161	2.15392e-61	-0.356534	0.170587																ENSMUSG00000036469	43891	membrane-associated ring finger (C3HC4) 1 [Source:MGI Symbol;Acc:MGI:1920175]	-1.94222	8.61548e-09	-0.927854	0.0189353	0.511138	0.0284236	-0.503225	0.0374408	-1.01436	0.0100736
ENSMUSG00000001036	Epn2	epsin 2 [Source:MGI Symbol;Acc:MGI:1333766]	-1.32635	8.74683e-17	-0.661674	0.0001205	2.04439	1.59134e-80	1.37972	1.40818e-36	-0.664673	0.000158144																ENSMUSG00000027009	Itga4	integrin alpha 4 [Source:MGI Symbol;Acc:MGI:96603]	-1.9628	0.00976537	0.142667	0.919519	-0.148965	0.796188	-2.25444	2.41627e-06	-2.10547	0.0103426
ENSMUSG00000054763	Defb42	defensin beta 42 [Source:MGI Symbol;Acc:MGI:3033850]	-1.32669	0.0252543	-1.93662	0.00130149	1.32444	0.000211675	1.93436	6.83523e-07	0.609923	0.433439																ENSMUSG00000064325	Hhip	Hedgehog-interacting protein [Source:MGI Symbol;Acc:MGI:1341847]	-2.09891	9.29704e-14	-1.58111	1.27923e-07	2.19691	8.7045e-32	1.67912	1.68183e-18	-0.517793	0.177373
ENSMUSG00000060397	Zfp128	zinc finger protein 128 [Source:MGI Symbol;Acc:MGI:2389445]	-1.33608	0.0310897	0.232993	0.792221	1.34777	0.000401254	-0.221306	0.616152	-1.56907	0.014062																ENSMUSG00000037370	Enpp1	ectonucleotide pyrophosphatase/phosphodiesterase 1 [Source:MGI Symbol;Acc:MGI:97370]	-2.11068	8.88628e-11	-0.713651	0.083373	2.65231	7.30921e-35	1.25529	1.54878e-08	-1.39703	9.48543e-05
ENSMUSG00000057614	Gnai1	guanine nucleotide binding protein (G protein), alpha inhibiting 1 [Source:MGI Symbol;Acc:MGI:95771]	-1.34184	8.67517e-10	-1.12835	5.31135e-07	1.72158	2.38099e-32	1.50809	1.20816e-24	-0.213489	0.512038																ENSMUSG00000003974	Grm3	glutamate receptor, metabotropic 3 [Source:MGI Symbol;Acc:MGI:1351340]	-2.14089	2.00861e-14	-1.3668	7.0393e-06	2.18951	6.17947e-32	1.41542	1.2893e-13	-0.774087	0.0238673
ENSMUSG00000020758	Itgb4	integrin beta 4 [Source:MGI Symbol;Acc:MGI:96613]	-1.34572	2.65847e-19	-0.533204	0.00144922	3.30926	3.14243e-232	2.49674	3.45581e-130	-0.812515	4.65718e-07																ENSMUSG00000093930	Hmgcs1	3-hydroxy-3-methylglutaryl-Coenzyme A synthase 1 [Source:MGI Symbol;Acc:MGI:107592]	-2.17247	4.47855e-16	-1.34897	2.88235e-06	2.11536	3.88955e-32	1.29187	1.5123e-12	-0.823495	0.0101636
ENSMUSG00000003849	Nqo1	NAD(P)H dehydrogenase, quinone 1 [Source:MGI Symbol;Acc:MGI:103187]	-1.34882	2.5744e-05	-0.395576	0.335168	2.12998	1.09659e-24	1.17674	4.31924e-08	-0.953245	0.00730718																ENSMUSG00000102742	Pcdhga11	protocadherin gamma subfamily A, 11 [Source:MGI Symbol;Acc:MGI:1935228]	-2.18204	8.96606e-12	-1.00597	0.00680661	1.04224	1.13647e-06	-0.133829	0.611847	-1.17607	0.00116317
ENSMUSG00000028399	Ptprd	protein tyrosine phosphatase, receptor type, D [Source:MGI Symbol;Acc:MGI:97812]	-1.34941	1.24038e-14	-1.19175	2.47446e-11	1.87751	2.50155e-57	1.71985	1.41027e-47	-0.15766	0.560691																ENSMUSG00000034573	Ptpn13	protein tyrosine phosphatase, non-receptor type 13 [Source:MGI Symbol;Acc:MGI:103293]	-2.25763	2.19551e-10	-0.0585112	0.937103	2.06861	1.81419e-18	-0.130514	0.659533	-2.19912	2.66615e-09
ENSMUSG00000032109	Nlrx1	NLR family member X1 [Source:MGI Symbol;Acc:MGI:2429611]	-1.35362	0.00139766	-0.210716	0.729626	0.762428	0.00555114	-0.380479	0.193251	-1.14291	0.0115279																ENSMUSG00000039497	Dse	dermatan sulfate epimerase [Source:MGI Symbol;Acc:MGI:2443455]	-2.26623	0.00994076	1.50809	0.150431	0.302234	0.635799	-3.47209	3.24449e-10	-3.77432	1.59643e-05
ENSMUSG00000041328	Pcf11	PCF11 cleavage and polyadenylation factor subunit [Source:MGI Symbol;Acc:MGI:1919579]	-1.35522	4.29361e-05	-0.222488	0.635484	0.210307	0.380767	-0.922423	3.62234e-05	-1.13273	0.0013088																ENSMUSG00000049606	Zfp644	zinc finger protein 644 [Source:MGI Symbol;Acc:MGI:1277212]	-2.2853	2.2885e-12	-0.970088	0.010315	-0.189471	0.439795	-1.50468	9.84852e-12	-1.31521	0.000268472
ENSMUSG00000021238	Aldh6a1	aldehyde dehydrogenase family 6, subfamily A1 [Source:MGI Symbol;Acc:MGI:1915077]	-1.3583	4.81834e-12	-1.09959	5.97296e-08	1.33212	4.81304e-24	1.07341	1.75771e-15	-0.258711	0.348453																ENSMUSG00000071669	Snx29	sorting nexin 29 [Source:MGI Symbol;Acc:MGI:1921728]	-2.28665	0.000299968	-0.703942	0.431077	0.515511	0.241407	-1.0672	0.0130199	-1.58271	0.0315503
ENSMUSG00000044034	Npb	neuropeptide B [Source:MGI Symbol;Acc:MGI:2387153]	-1.36179	0.00294142	-1.27155	0.00875885	2.71109	5.09182e-21	2.62084	7.41624e-19	-0.0902475	0.914587																ENSMUSG00000033624	Pdpr	pyruvate dehydrogenase phosphatase regulatory subunit [Source:MGI Symbol;Acc:MGI:2442188]	-2.32555	2.27046e-08	-0.998435	0.0429646	-0.77746	0.00546597	-2.10457	5.59065e-14	-1.32711	0.00533416
ENSMUSG00000034758	Tle6	transducin-like enhancer of split 6 [Source:MGI Symbol;Acc:MGI:2149593]	-1.36836	0.00845613	0.208376	0.786349	1.70018	1.60347e-07	0.12345	0.754404	-1.57673	0.00331366																ENSMUSG00000031433	Rbm41	RNA binding motif protein 41 [Source:MGI Symbol;Acc:MGI:2444923]	-2.34396	0.00162384	-0.463462	0.696693	0.827715	0.0954816	-1.05278	0.0392029	-1.88049	0.0276957
ENSMUSG00000069670	Nkain2	Na+/K+ transporting ATPase interacting 2 [Source:MGI Symbol;Acc:MGI:1923447]	-1.36905	3.57613e-21	-1.21195	4.8068e-16	2.03904	2.31942e-95	1.88194	1.17698e-77	-0.157098	0.475954																ENSMUSG00000023945	Slc5a7	solute carrier family 5 (choline transporter), member 7 [Source:MGI Symbol;Acc:MGI:1927126]	-2.36691	0.000222852	-0.722093	0.388413	-5.2568	6.78198e-44	-6.90161	1.33924e-60	-1.64481	0.0255128
ENSMUSG00000063317	Usp31	ubiquitin specific peptidase 31 [Source:MGI Symbol;Acc:MGI:1923429]	-1.37418	1.07693e-08	-1.2179	7.25259e-07	1.93763	2.82954e-34	1.78135	1.04425e-28	-0.15628	0.683345																ENSMUSG00000051650	B3gnt2	UDP-GlcNAc:betaGal beta-1,3-N-acetylglucosaminyltransferase 2 [Source:MGI Symbol;Acc:MGI:1889505]	-2.37718	0.00399431	-0.535751	0.667649	-0.0412182	0.950733	-1.88265	0.000459851	-1.84143	0.0494561
ENSMUSG00000031129	Slc9a9	solute carrier family 9 (sodium/hydrogen exchanger), member 9 [Source:MGI Symbol;Acc:MGI:2679732]	-1.3746	1.9313e-08	0.0733924	0.856772	1.45774	2.32913e-19	0.00975004	0.962887	-1.44799	6.25484e-09																ENSMUSG00000070709	Zfp974	zinc finger protein 974 [Source:MGI Symbol;Acc:MGI:1920680]	-2.38804	4.30516e-07	-0.789941	0.180259	0.0516001	0.890109	-1.5465	1.61984e-06	-1.5981	0.00190654
ENSMUSG00000041992	Rapgef5	Rap guanine nucleotide exchange factor (GEF) 5 [Source:MGI Symbol;Acc:MGI:2444365]	-1.37578	7.43615e-08	-0.973099	0.000279523	1.43782	2.08873e-17	1.03513	2.40905e-09	-0.402684	0.230516																ENSMUSG00000103793	Pcdhga6	protocadherin gamma subfamily A, 6 [Source:MGI Symbol;Acc:MGI:1935218]	-2.38943	6.44425e-08	-0.838581	0.133681	0.214448	0.512119	-1.3364	9.63983e-06	-1.55085	0.0016114
ENSMUSG00000036503	Rnf13	ring finger protein 13 [Source:MGI Symbol;Acc:MGI:1346341]	-1.38027	5.04319e-20	-0.837219	1.25141e-07	1.96449	1.88615e-82	1.42144	3.80945e-43	-0.543055	0.00153151																ENSMUSG00000102748	Pcdhgb2	protocadherin gamma subfamily B, 2 [Source:MGI Symbol;Acc:MGI:1935170]	-2.4208	2.18298e-06	-0.936401	0.152537	1.21212	0.00038531	-0.272276	0.493648	-1.4844	0.0124457
ENSMUSG00000047793	Sned1	sushi, nidogen and EGF-like domains 1 [Source:MGI Symbol;Acc:MGI:3045960]	-1.38123	0.00511222	0.72609	0.191843	0.0515679	0.896211	-2.05575	2.52891e-11	-2.10732	1.01923e-05																ENSMUSG00000000416	Cttnbp2	cortactin binding protein 2 [Source:MGI Symbol;Acc:MGI:1353467]	-2.51939	3.16289e-15	-1.29973	0.00019734	-0.266648	0.249131	-1.48631	8.69874e-12	-1.21966	0.000655683
ENSMUSG00000050271	Prag1	PEAK1 related kinase activating pseudokinase 1 [Source:MGI Symbol;Acc:MGI:1196223]	-1.38583	2.31637e-06	-0.165486	0.706384	1.95468	1.97991e-24	0.734337	0.000255803	-1.22034	7.44848e-05																ENSMUSG00000054150	Syne3	spectrin repeat containing, nuclear envelope family member 3 [Source:MGI Symbol;Acc:MGI:2442408]	-2.60406	1.51463e-11	-1.0023	0.0337618	2.15395	3.53563e-17	0.55219	0.0507292	-1.60176	0.000188507
ENSMUSG00000034471	Caskin2	CASK-interacting protein 2 [Source:MGI Symbol;Acc:MGI:2157062]	-1.38975	1.84174e-12	-0.0886677	0.781266	1.74965	4.37813e-40	0.448562	0.00149399	-1.30109	1.4967e-10																ENSMUSG00000102428	Pcdhga12	protocadherin gamma subfamily A, 12 [Source:MGI Symbol;Acc:MGI:1935229]	-2.64799	0.00044481	-0.673425	0.534999	-0.73729	0.134949	-2.71186	2.6398e-08	-1.97457	0.0190322
ENSMUSG00000041362	Shtn1	shootin 1 [Source:MGI Symbol;Acc:MGI:1918903]	-1.39249	1.52581e-09	-1.01308	2.65891e-05	2.10451	3.37481e-43	1.7251	8.26399e-29	-0.37941	0.211179																ENSMUSG00000032193	Ldlr	low density lipoprotein receptor [Source:MGI Symbol;Acc:MGI:96765]	-2.67192	4.99288e-13	-1.32616	0.00160583	1.68924	1.06912e-11	0.343482	0.219498	-1.34576	0.00144766
ENSMUSG00000048038	Ccdc187	coiled-coil domain containing 187 [Source:MGI Symbol;Acc:MGI:3045295]	-1.39706	0.00330579	-1.43222	0.00333296	1.70571	1.23013e-08	1.74086	1.57031e-08	0.0351552	0.970101																ENSMUSG00000033792	Atp7a	ATPase, Cu++ transporting, alpha polypeptide [Source:MGI Symbol;Acc:MGI:99400]	-2.72909	2.34634e-08	-0.531151	0.461815	0.765837	0.0215513	-1.4321	1.79447e-05	-2.19794	2.35525e-05
ENSMUSG00000034488	Edil3	EGF-like repeats and discoidin I-like domains 3 [Source:MGI Symbol;Acc:MGI:1329025]	-1.39818	5.8742e-10	-1.24603	6.49348e-08	1.83126	2.90923e-34	1.67911	1.22099e-28	-0.152148	0.672808																ENSMUSG00000027324	Rpusd2	RNA pseudouridylate synthase domain containing 2 [Source:MGI Symbol;Acc:MGI:1918066]	-2.84308	4.63899e-06	-1.05102	0.170715	-0.0137448	0.97586	-1.8058	1.70015e-05	-1.79206	0.00984944
ENSMUSG00000005142	Man2b1	mannosidase 2, alpha B1 [Source:MGI Symbol;Acc:MGI:107286]	-1.40424	2.72704e-17	0.553002	0.0022438	0.605191	1.06079e-07	-1.35205	8.47544e-33	-1.95724	6.05173e-33																ENSMUSG00000103585	Pcdhgb4	protocadherin gamma subfamily B, 4 [Source:MGI Symbol;Acc:MGI:1935173]	-2.85074	0.00136144	-0.634838	0.645251	1.12763	0.0565406	-1.08827	0.0770825	-2.2159	0.030653
ENSMUSG00000050840	Cdh20	cadherin 20 [Source:MGI Symbol;Acc:MGI:1346069]	-1.40666	1.60878e-09	-1.01479	3.1905e-05	1.52558	7.10943e-23	1.1337	1.05442e-12	-0.391873	0.19923																ENSMUSG00000078870	Gm14410	predicted gene 14410 [Source:MGI Symbol;Acc:MGI:3709158]	-3.07708	0.00674505	-0.261904	0.893209	-1.54459	0.0209643	-4.35977	1.83743e-09	-2.81518	0.0211462
ENSMUSG00000004698	Hdac9	histone deacetylase 9 [Source:MGI Symbol;Acc:MGI:1931221]	-1.41591	0.000281718	-0.238073	0.66627	0.277705	0.315437	-0.900128	0.000598281	-1.17783	0.00497692																ENSMUSG00000033799	Fam208b	family with sequence similarity 208, member B [Source:MGI Symbol;Acc:MGI:2145274]	-3.55088	9.31937e-09	-1.66776	0.0167209	-0.858126	0.036489	-2.74124	3.0938e-11	-1.88311	0.00697905
ENSMUSG00000033577	Myo6	myosin VI [Source:MGI Symbol;Acc:MGI:104785]	-1.42468	2.48836e-19	-0.925835	2.42805e-08	1.70697	7.80362e-57	1.20812	1.99111e-28	-0.498844	0.00702291																ENSMUSG00000055214	Pld5	phospholipase D family, member 5 [Source:MGI Symbol;Acc:MGI:2442056]	-4.22415	0.00448301	-0.665231	0.756032	-4.07404	2.22429e-07	-7.63296	1.91652e-15	-3.55892	0.0243832
ENSMUSG00000020272	Stk10	serine/threonine kinase 10 [Source:MGI Symbol;Acc:MGI:1099439]	-1.42723	0.00328649	0.0230092	0.978841	0.445867	0.173604	-1.00438	0.00146717	-1.45024	0.00397941																ENSMUSG00000046719	Nxph3	neurexophilin 3 [Source:MGI Symbol;Acc:MGI:1336188]	-4.58074	6.98627e-05	-1.43955	0.184389	-2.45265	4.20376e-06	-5.59384	5.71249e-12	-3.14119	0.00867646
ENSMUSG00000033192	Lpcat2	lysophosphatidylcholine acyltransferase 2 [Source:MGI Symbol;Acc:MGI:3606214]	-1.43271	5.07362e-11	-0.182438	0.565206	2.80944	8.36763e-83	1.55917	4.87762e-26	-1.25027	3.78254e-08																ENSMUSG00000042761	Mrap2	melanocortin 2 receptor accessory protein 2 [Source:MGI Symbol;Acc:MGI:3609239]	-4.61419	0.00507869	-0.837086	0.719202	-4.51909	2.81724e-07	-8.29619	5.56815e-15	-3.77711	0.0331307
ENSMUSG00000020467	Efemp1	epidermal growth factor-containing fibulin-like extracellular matrix protein 1 [Source:MGI Symbol;Acc:MGI:1339998]	-1.43294	0.000515505	1.63006	8.23293e-05	2.59676	1.30702e-22	-0.466234	0.100935	-3.06299	6.79795e-15																ENSMUSG00000090053	Palm2	paralemmin 2 [Source:MGI Symbol;Acc:MGI:1934601]	-4.77494	6.38002e-07	-1.8438	0.111367	-0.578016	0.387039	-3.50915	4.09206e-08	-2.93114	0.00591862
ENSMUSG00000025597	Klhl4	kelch-like 4 [Source:MGI Symbol;Acc:MGI:2442829]	-1.43429	4.41463e-07	-1.35019	3.39653e-06	2.2136	8.69205e-33	2.1295	1.98935e-29	-0.084103	0.870743																ENSMUSG00000028836	Slc30a2	solute carrier family 30 (zinc transporter), member 2 [Source:MGI Symbol;Acc:MGI:106637]	-4.78147	0.0418616	0.582737	0.866986	0.293708	0.837254	-5.07049	0.00272885	-5.3642	0.0361118
ENSMUSG00000079487	Med12	mediator complex subunit 12 [Source:MGI Symbol;Acc:MGI:1926212]	-1.43843	1.51735e-08	-0.269367	0.426449	0.670197	9.01646e-05	-0.498862	0.00576649	-1.16906	1.15026e-05																ENSMUSG00000056025	Clca3a1	chloride channel accessory 3A1 [Source:MGI Symbol;Acc:MGI:1316732]	-4.8982	0.0223515	1.8979	0.404266	2.39431	0.0165653	-4.40179	0.00642754	-6.7961	0.00177426
ENSMUSG00000030020	Prickle2	prickle planar cell polarity protein 2 [Source:MGI Symbol;Acc:MGI:1925144]	-1.44441	4.78282e-21	-1.14915	3.67381e-13	1.33861	8.35115e-38	1.04334	2.7129e-22	-0.295264	0.143151																ENSMUSG00000070526	Peg12	paternally expressed 12 [Source:MGI Symbol;Acc:MGI:1351637]	-4.93455	0.0298715	0.528784	0.867573	1.11375	0.370911	-4.34958	0.0100315	-5.46333	0.0293589
ENSMUSG00000026748	Plxdc2	plexin domain containing 2 [Source:MGI Symbol;Acc:MGI:1914698]	-1.44565	1.52781e-19	-0.177422	0.423741	1.66754	3.61164e-53	0.399317	0.00051943	-1.26822	1.11488e-14																ENSMUSG00000056071	S100a9	S100 calcium binding protein A9 (calgranulin B) [Source:MGI Symbol;Acc:MGI:1338947]	-4.93765	0.0137866	1.99669	0.250304	-2.97565	0.00104228	-9.90999	4.77406e-12	-6.93434	0.000448597
ENSMUSG00000002814	Top3a	topoisomerase (DNA) III alpha [Source:MGI Symbol;Acc:MGI:1197527]	-1.44901	0.0019158	0.274364	0.676406	1.35841	4.57527e-06	-0.364967	0.265686	-1.72338	0.000254934																ENSMUSG00000052392	Acot4	acyl-CoA thioesterase 4 [Source:MGI Symbol;Acc:MGI:2159621]	-4.94318	0.0354304	0.187477	0.958031	-1.70357	0.1518	-6.83423	2.6025e-05	-5.13066	0.0409712
ENSMUSG00000023912	Slc25a27	solute carrier family 25, member 27 [Source:MGI Symbol;Acc:MGI:1921261]	-1.46607	9.50291e-09	-1.25415	2.00307e-06	1.79458	2.36477e-26	1.58266	7.0605e-20	-0.211919	0.59118																ENSMUSG00000075316	Scn9a	sodium channel, voltage-gated, type IX, alpha [Source:MGI Symbol;Acc:MGI:107636]	-5.00368	0.0342899	0.572322	0.860829	-4.25419	0.000131286	-9.8302	1.03104e-09	-5.57601	0.0237272
ENSMUSG00000027495	Fam210b	family with sequence similarity 210, member B [Source:MGI Symbol;Acc:MGI:1914267]	-1.47079	4.7099e-08	0.0387059	0.936292	-0.112292	0.576177	-1.62179	3.24693e-18	-1.5095	3.80904e-08																ENSMUSG00000050511	Oprd1	opioid receptor, delta 1 [Source:MGI Symbol;Acc:MGI:97438]	-5.35263	0.00915641	-0.345846	0.900391	-4.80854	5.51719e-08	-9.81532	3.63684e-11	-5.00678	0.0218965
ENSMUSG00000021061	Sptb	spectrin beta, erythrocytic [Source:MGI Symbol;Acc:MGI:98387]	-1.47305	1.82763e-05	-1.64399	1.70725e-06	1.1731	2.25422e-07	1.34404	3.78609e-09	0.17094	0.762242																ENSMUSG00000062980	Cped1	cadherin-like and PC-esterase domain containing 1 [Source:MGI Symbol;Acc:MGI:2444814]	-5.36114	0.00435084	1.37116	0.435865	-2.39015	0.00203864	-9.12244	1.31582e-10	-6.73229	0.000327895
ENSMUSG00000042082	Arsb	arylsulfatase B [Source:MGI Symbol;Acc:MGI:88075]	-1.47467	1.29624e-27	0.329856	0.0372583	0.491102	1.90897e-07	-1.31343	1.18327e-44	-1.80453	6.57484e-41																ENSMUSG00000070570	Slc17a7	solute carrier family 17 (sodium-dependent inorganic phosphate cotransporter), member 7 [Source:MGI Symbol;Acc:MGI:1920211]	-5.38647	0.00764847	0.707359	0.768484	-3.8157	1.48535e-05	-9.90954	1.62357e-11	-6.09383	0.00318906
ENSMUSG00000001786	Fbxo7	F-box protein 7 [Source:MGI Symbol;Acc:MGI:1917004]	-1.48064	1.68439e-15	-0.891453	7.05377e-06	1.9672	8.15902e-56	1.37801	8.14171e-27	-0.589189	0.00633254																ENSMUSG00000035365	Parpbp	PARP1 binding protein [Source:MGI Symbol;Acc:MGI:1922567]	-5.41455	0.0108213	1.82343	0.424214	1.00888	0.33351	-6.2291	4.50638e-05	-7.23798	0.000469761
ENSMUSG00000068747	Sort1	sortilin 1 [Source:MGI Symbol;Acc:MGI:1338015]	-1.48849	6.35908e-15	-1.15059	4.9753e-09	1.91305	4.50414e-50	1.57515	6.23957e-34	-0.337892	0.178597																ENSMUSG00000038255	Neurod2	neurogenic differentiation 2 [Source:MGI Symbol;Acc:MGI:107755]	-5.42187	0.00657115	-0.0743108	0.978921	-4.39711	2.10225e-07	-9.74466	2.09336e-11	-5.34756	0.0103173
ENSMUSG00000031024	St5	suppression of tumorigenicity 5 [Source:MGI Symbol;Acc:MGI:108517]	-1.51078	3.95318e-09	-0.327895	0.325512	1.35831	1.80322e-15	0.175421	0.371461	-1.18289	1.29589e-05																ENSMUSG00000037892	Pcdh18	protocadherin 18 [Source:MGI Symbol;Acc:MGI:1920423]	-5.85776	0.000536322	-0.401701	0.81695	-4.33147	2.10693e-12	-9.78753	2.60677e-13	-5.45606	0.00207378
ENSMUSG00000024187	Fam234a	family with sequence similarity 234, member A [Source:MGI Symbol;Acc:MGI:2146854]	-1.52755	3.77255e-15	-0.276439	0.276112	2.10927	2.0635e-58	0.858162	2.08724e-10	-1.25111	5.49955e-10																ENSMUSG00000060962	Dmkn	dermokine [Source:MGI Symbol;Acc:MGI:1920962]	-5.8867	0.0108429	0.10415	0.976722	-2.7912	0.0134869	-8.78205	5.40005e-08	-5.99085	0.0131383
ENSMUSG00000008305	Tle1	transducin-like enhancer of split 1 [Source:MGI Symbol;Acc:MGI:104636]	-1.53556	1.06613e-11	-0.180664	0.583473	1.26311	7.43225e-17	-0.0917901	0.612445	-1.3549	6.22561e-09																ENSMUSG00000015879	Fam184b	family with sequence similarity 184, member B [Source:MGI Symbol;Acc:MGI:2442958]	-5.96564	0.0101212	-0.913933	0.763369	-3.00341	0.00779039	-8.05512	7.74289e-07	-5.05171	0.0457857
ENSMUSG00000047996	Prrg1	proline rich Gla (G-carboxyglutamic acid) 1 [Source:MGI Symbol;Acc:MGI:1917364]	-1.54436	1.54865e-09	-0.800921	0.00466296	2.08871	6.86506e-35	1.34527	6.36031e-14	-0.743439	0.0131333																ENSMUSG00000027965	Olfm3	olfactomedin 3 [Source:MGI Symbol;Acc:MGI:2387329]	-6.0276	5.36923e-05	-1.32687	0.0863806	-6.05307	1.04558e-48	-10.7538	1.66678e-17	-4.70073	0.00387937
ENSMUSG00000032087	Dscaml1	DS cell adhesion molecule like 1 [Source:MGI Symbol;Acc:MGI:2150309]	-1.5481	1.81542e-07	-0.949398	0.00285913	1.78423	6.80907e-20	1.18553	3.85399e-09	-0.598701	0.101663																ENSMUSG00000050663	Trhde	TRH-degrading enzyme [Source:MGI Symbol;Acc:MGI:2384311]	-6.02837	0.000751768	-1.06636	0.526908	-4.76874	1.86689e-11	-9.73075	1.82615e-12	-4.96201	0.0100736
ENSMUSG00000038773	Kdm3b	KDM3B lysine (K)-specific demethylase 3B [Source:MGI Symbol;Acc:MGI:1923356]	-1.55099	2.45533e-12	-0.477949	0.0657397	1.03158	4.56267e-12	-0.0414623	0.826161	-1.07304	4.83574e-06																ENSMUSG00000116594	0	0	-6.13921	0.00397005	-0.720137	0.792262	-3.20074	0.0013409	-8.61982	2.63792e-08	-5.41907	0.0180584
ENSMUSG00000040260	Daam2	dishevelled associated activator of morphogenesis 2 [Source:MGI Symbol;Acc:MGI:1923691]	-1.56331	1.13542e-29	-0.801908	4.70375e-08	2.34556	6.6579e-136	1.58415	1.70393e-61	-0.761406	3.42806e-07																ENSMUSG00000031210	Gpr165	G protein-coupled receptor 165 [Source:MGI Symbol;Acc:MGI:1923456]	-6.26507	9.05062e-05	-1.15782	0.317501	-5.29148	7.77552e-23	-10.3987	1.75025e-15	-5.10725	0.0029581
ENSMUSG00000027695	Pld1	phospholipase D1 [Source:MGI Symbol;Acc:MGI:109585]	-1.58465	3.40366e-15	0.0787641	0.815544	2.14248	4.45005e-56	0.479066	0.00104029	-1.66341	6.69847e-16																ENSMUSG00000001988	Npas1	neuronal PAS domain protein 1 [Source:MGI Symbol;Acc:MGI:109205]	-6.27505	0.000589124	-1.11617	0.536058	-3.78232	4.59678e-07	-8.94119	2.29272e-10	-5.15888	0.00869755
ENSMUSG00000022425	Enpp2	ectonucleotide pyrophosphatase/phosphodiesterase 2 [Source:MGI Symbol;Acc:MGI:1321390]	-1.58919	4.78844e-29	-1.08216	1.62931e-13	2.7917	3.72768e-182	2.28468	1.94927e-121	-0.507025	0.00195366																ENSMUSG00000050505	Pcdh20	protocadherin 20 [Source:MGI Symbol;Acc:MGI:2443376]	-6.4785	0.000612707	-0.410413	0.86706	-3.71316	3.00801e-06	-9.78124	1.09946e-11	-6.06809	0.00202996
ENSMUSG00000039542	Ncam1	neural cell adhesion molecule 1 [Source:MGI Symbol;Acc:MGI:97281]	-1.59341	2.5896e-43	-0.861521	1.0207e-12	1.81071	2.76569e-114	1.07882	1.23231e-40	-0.731892	3.48924e-09																ENSMUSG00000031189	Aff2	AF4/FMR2 family, member 2 [Source:MGI Symbol;Acc:MGI:1202294]	-6.73834	8.79512e-05	-2.07701	0.113847	-5.38593	3.17355e-16	-10.0473	1.74821e-13	-4.66133	0.0144706
ENSMUSG00000030203	Dusp16	dual specificity phosphatase 16 [Source:MGI Symbol;Acc:MGI:1917936]	-1.62538	1.6717e-13	-0.591638	0.0188932	1.89604	1.22683e-37	0.8623	2.20874e-08	-1.03374	1.28476e-05																ENSMUSG00000025019	Lcor	ligand dependent nuclear receptor corepressor [Source:MGI Symbol;Acc:MGI:2443930]	-6.74077	3.71641e-06	-2.25151	0.103197	-1.51718	0.0321767	-6.00644	1.06828e-08	-4.48926	0.00273759
ENSMUSG00000060716	Plekhh1	pleckstrin homology domain containing, family H (with MyTH4 domain) member 1 [Source:MGI Symbol;Acc:MGI:2144989]	-1.63709	1.70083e-12	-1.1899	8.37523e-07	2.58508	1.42059e-62	2.1379	2.80634e-42	-0.447183	0.132714																ENSMUSG00000029638	Glcci1	glucocorticoid induced transcript 1 [Source:MGI Symbol;Acc:MGI:2179717]	-6.91783	0.000113819	-0.881537	0.641681	-1.58869	0.0354983	-7.62499	7.74884e-08	-6.03629	0.00130909
ENSMUSG00000024413	Npc1	NPC intracellular cholesterol transporter 1 [Source:MGI Symbol;Acc:MGI:1097712]	-1.63908	6.42871e-42	-0.461238	0.000662255	2.71922	1.34684e-233	1.54137	1.02165e-74	-1.17785	4.00106e-21																ENSMUSG00000025885	Myo5b	myosin VB [Source:MGI Symbol;Acc:MGI:106598]	-7.96968	0.000211425	-1.63344	0.511751	-3.24902	0.00199345	-9.58525	1.58389e-09	-6.33624	0.0059785
ENSMUSG00000026786	Apbb1ip	amyloid beta (A4) precursor protein-binding, family B, member 1 interacting protein [Source:MGI Symbol;Acc:MGI:1861354]	-1.6476	0.0001753	1.81959	2.34816e-05	0.733054	0.0120494	-2.73414	2.14662e-22	-3.46719	4.75373e-17																ENSMUSG00000022829	Stxbp5l	syntaxin binding protein 5-like [Source:MGI Symbol;Acc:MGI:2443815]	-7.98368	2.1411e-06	-2.30829	0.0726378	-4.54605	1.38619e-12	-10.2214	8.03436e-14	-5.67538	0.00175242
ENSMUSG00000044150	Bclaf3	Bclaf1 and Thrap3 family member 3 [Source:MGI Symbol;Acc:MGI:2685992]	-1.64998	0.000926587	-0.263881	0.705416	0.0716721	0.855332	-1.31443	8.87772e-05	-1.3861	0.00981271																ENSMUSG00000090673	Gm340	predicted gene 340 [Source:MGI Symbol;Acc:MGI:2685186]	-8.19884	0.000738743	-0.618546	0.871076	-0.135627	0.933482	-7.71592	1.075e-05	-7.58029	0.00293643
ENSMUSG00000075415	Fnbp1	formin binding protein 1 [Source:MGI Symbol;Acc:MGI:109606]	-1.6557	1.23516e-47	-0.813305	1.43248e-11	2.15021	1.2164e-163	1.30782	3.56506e-60	-0.842395	3.47653e-12
ENSMUSG00000032064	Dixdc1	DIX domain containing 1 [Source:MGI Symbol;Acc:MGI:2679721]	-1.65748	3.43905e-18	-1.16185	4.66823e-09	1.7791	4.3337e-43	1.28347	2.13214e-22	-0.49563	0.0326161
ENSMUSG00000049551	Fzd9	frizzled class receptor 9 [Source:MGI Symbol;Acc:MGI:1313278]	-1.66232	4.92467e-11	-1.1119	3.66352e-05	1.58084	7.28283e-21	1.03042	1.30524e-08	-0.55042	0.0850605
ENSMUSG00000027792	Bche	butyrylcholinesterase [Source:MGI Symbol;Acc:MGI:894278]	-1.66849	5.59452e-12	-1.47566	8.38243e-09	1.98965	3.11435e-35	1.79682	6.00215e-25	-0.192832	0.624441
ENSMUSG00000060012	Kif13b	kinesin family member 13B [Source:MGI Symbol;Acc:MGI:1098265]	-1.67528	1.72316e-25	-1.00765	2.57001e-09	2.46837	7.56153e-113	1.80074	7.61964e-59	-0.66763	0.000209668
ENSMUSG00000026944	Abca2	ATP-binding cassette, sub-family A (ABC1), member 2 [Source:MGI Symbol;Acc:MGI:99606]	-1.68725	1.64423e-26	-1.12577	6.74906e-12	2.24868	5.454e-96	1.6872	5.00465e-54	-0.561482	0.00206403
ENSMUSG00000024593	Megf10	multiple EGF-like-domains 10 [Source:MGI Symbol;Acc:MGI:2685177]	-1.68784	3.5627e-25	-0.926406	9.21417e-08	2.2819	4.3071e-94	1.52047	6.85609e-41	-0.761432	2.25278e-05
ENSMUSG00000022636	Alcam	activated leukocyte cell adhesion molecule [Source:MGI Symbol;Acc:MGI:1313266]	-1.68806	9.38775e-15	-0.503316	0.0453744	-0.344305	0.0263594	-1.52905	8.45402e-25	-1.18475	2.13166e-07
ENSMUSG00000052688	Rab7b	RAB7B, member RAS oncogene family [Source:MGI Symbol;Acc:MGI:2442295]	-1.7114	8.54623e-08	2.17918	8.35996e-12	2.77736	1.29709e-38	-1.11322	2.78674e-07	-3.89058	1.9115e-36
ENSMUSG00000044352	Sowaha	sosondowah ankyrin repeat domain family member A [Source:MGI Symbol;Acc:MGI:2687280]	-1.71925	1.34657e-07	-0.564123	0.144584	0.557015	0.0125785	-0.598108	0.0103055	-1.15512	0.00116049
ENSMUSG00000050103	Agmo	alkylglycerol monooxygenase [Source:MGI Symbol;Acc:MGI:2442495]	-1.75652	9.23455e-09	-1.30494	5.30343e-05	2.0219	1.91323e-23	1.57031	8.39045e-14	-0.451584	0.276461
ENSMUSG00000074971	Fibin	fin bud initiation factor homolog (zebrafish) [Source:MGI Symbol;Acc:MGI:1914856]	-1.76472	0.00121003	0.296179	0.703312	0.901435	0.012268	-1.15947	0.00131043	-2.0609	0.000194572
ENSMUSG00000010021	Kif19a	kinesin family member 19A [Source:MGI Symbol;Acc:MGI:2447024]	-1.76963	3.29791e-08	-0.527156	0.185634	2.27829	3.13748e-27	1.03582	5.87572e-06	-1.24247	0.000418002
ENSMUSG00000019647	Sema6a	sema domain, transmembrane domain (TM), and cytoplasmic domain, (semaphorin) 6A [Source:MGI Symbol;Acc:MGI:1203727]	-1.77982	6.25988e-18	-0.359893	0.162709	1.8129	1.92452e-38	0.39297	0.00904214	-1.41993	3.23802e-11
ENSMUSG00000062960	Kdr	kinase insert domain protein receptor [Source:MGI Symbol;Acc:MGI:96683]	-1.78011	0.0151186	0.33357	0.741063	-0.850673	0.066942	-2.96435	5.13606e-11	-2.11368	0.00409896
ENSMUSG00000069170	Adgrv1	adhesion G protein-coupled receptor V1 [Source:MGI Symbol;Acc:MGI:1274784]	-1.78929	0.00542862	-1.38308	0.045631	1.81674	6.89852e-06	1.41053	0.000947678	-0.406211	0.670557
ENSMUSG00000020263	Appl2	adaptor protein, phosphotyrosine interaction, PH domain and leucine zipper containing 2 [Source:MGI Symbol;Acc:MGI:2384914]	-1.80775	2.11304e-17	-0.758933	0.0011402	1.09235	5.79385e-14	0.0435381	0.811436	-1.04881	4.63934e-06
ENSMUSG00000027253	Lrp4	low density lipoprotein receptor-related protein 4 [Source:MGI Symbol;Acc:MGI:2442252]	-1.81545	1.21071e-06	-0.718091	0.0975689	1.08492	1.45012e-05	-0.012439	0.96729	-1.09736	0.0086466
ENSMUSG00000030924	Rexo5	RNA exonuclease 5 [Source:MGI Symbol;Acc:MGI:1919402]	-1.84148	0.00837365	0.252607	0.804703	1.16585	0.00886873	-0.928236	0.0394015	-2.09409	0.00295669
ENSMUSG00000033904	Ccp110	centriolar coiled coil protein 110 [Source:MGI Symbol;Acc:MGI:2141942]	-1.84727	9.48325e-15	-1.28116	2.59308e-07	1.61919	1.00959e-23	1.05308	2.27321e-10	-0.566112	0.0538733
ENSMUSG00000039841	Zfp800	zinc finger protein 800 [Source:MGI Symbol;Acc:MGI:1889334]	-1.84779	6.7484e-05	-0.770753	0.143669	-0.185142	0.586541	-1.26218	5.68077e-05	-1.07704	0.0417827
ENSMUSG00000049252	Lrp1b	low density lipoprotein-related protein 1B (deleted in tumors) [Source:MGI Symbol;Acc:MGI:2151136]	-1.85144	4.45358e-08	-1.41191	6.32689e-05	1.76458	3.59725e-15	1.32505	1.09611e-08	-0.439533	0.346648
ENSMUSG00000021070	Bdkrb2	bradykinin receptor, beta 2 [Source:MGI Symbol;Acc:MGI:102845]	-1.87684	0.00392463	0.955989	0.20125	2.0307	8.46021e-07	-0.802129	0.0653894	-2.83283	8.63096e-06
ENSMUSG00000044340	Phlpp1	PH domain and leucine rich repeat protein phosphatase 1 [Source:MGI Symbol;Acc:MGI:2138327]	-1.88037	7.81489e-28	-0.953265	1.82442e-07	2.22394	7.05009e-80	1.29684	2.41274e-27	-0.927103	5.91811e-07
ENSMUSG00000051041	Olfml1	olfactomedin-like 1 [Source:MGI Symbol;Acc:MGI:2679264]	-1.8866	7.63559e-18	-1.35591	4.32337e-09	2.01553	1.82166e-42	1.48485	5.48592e-22	-0.530686	0.0519516
ENSMUSG00000040852	Plekhh2	pleckstrin homology domain containing, family H (with MyTH4 domain) member 2 [Source:MGI Symbol;Acc:MGI:2146813]	-1.88783	1.12254e-08	-0.885001	0.0171866	2.11847	3.36612e-22	1.11564	1.47573e-06	-1.00283	0.00800463
ENSMUSG00000053007	Creb5	cAMP responsive element binding protein 5 [Source:MGI Symbol;Acc:MGI:2443973]	-1.88796	8.16537e-11	-0.92779	0.00376748	2.21376	2.82557e-30	1.25358	6.48862e-10	-0.960172	0.00362417
ENSMUSG00000044734	Serpinb1a	serine (or cysteine) peptidase inhibitor, clade B, member 1a [Source:MGI Symbol;Acc:MGI:1913472]	-1.9061	5.95025e-11	-1.28067	2.97426e-05	3.28173	1.5102e-64	2.65629	1.43522e-41	-0.625432	0.0847611
ENSMUSG00000027956	Tmem144	transmembrane protein 144 [Source:MGI Symbol;Acc:MGI:1917902]	-1.91175	9.36428e-12	-0.742332	0.0205668	2.59335	1.95176e-43	1.42394	1.79293e-13	-1.16942	0.000131434
ENSMUSG00000031433	Rbm41	RNA binding motif protein 41 [Source:MGI Symbol;Acc:MGI:2444923]	-1.92017	0.0118524	0.0576713	0.963891	0.827715	0.0954816	-1.15013	0.0224594	-1.97784	0.0138545
ENSMUSG00000033792	Atp7a	ATPase, Cu++ transporting, alpha polypeptide [Source:MGI Symbol;Acc:MGI:99400]	-1.92337	0.000108007	0.103757	0.899256	0.765837	0.0215513	-1.26129	0.000175504	-2.02713	7.1404e-05
ENSMUSG00000043298	Smco3	single-pass membrane protein with coiled-coil domains 3 [Source:MGI Symbol;Acc:MGI:2443451]	-1.9273	4.07148e-09	-1.68178	8.5621e-07	2.40366	9.88072e-29	2.15814	7.13502e-22	-0.245516	0.635681
ENSMUSG00000018171	Vmp1	vacuole membrane protein 1 [Source:MGI Symbol;Acc:MGI:1923159]	-1.93817	1.93844e-09	-0.737231	0.0463656	1.55338	7.60758e-13	0.352433	0.135942	-1.20094	0.00064764
ENSMUSG00000029592	Usp30	ubiquitin specific peptidase 30 [Source:MGI Symbol;Acc:MGI:2140991]	-1.98364	3.24086e-27	-0.686838	0.000748919	1.76839	2.33725e-45	0.471581	0.000468239	-1.2968	1.79861e-11
ENSMUSG00000041642	Kif21b	kinesin family member 21B [Source:MGI Symbol;Acc:MGI:109234]	-1.99133	7.08834e-08	-0.693606	0.109247	0.260249	0.341203	-1.03747	4.65658e-05	-1.29772	0.00127687
ENSMUSG00000032295	Man2c1	mannosidase, alpha, class 2C, member 1 [Source:MGI Symbol;Acc:MGI:1920994]	-1.99184	8.92596e-09	-0.473147	0.283318	1.2997	2.21524e-08	-0.218998	0.406896	-1.5187	3.33006e-05
ENSMUSG00000070527	Mkrn3	makorin, ring finger protein, 3 [Source:MGI Symbol;Acc:MGI:2181178]	-2.00221	0.00487244	-0.871442	0.314448	2.23057	5.83686e-07	1.0998	0.0216966	-1.13077	0.19014
ENSMUSG00000019989	Enpp3	ectonucleotide pyrophosphatase/phosphodiesterase 3 [Source:MGI Symbol;Acc:MGI:2143702]	-2.00342	0.000983423	-0.119334	0.906727	2.66362	9.77456e-12	0.779534	0.0654971	-1.88408	0.00397941
ENSMUSG00000045967	Gpr158	G protein-coupled receptor 158 [Source:MGI Symbol;Acc:MGI:2441697]	-2.00561	3.63488e-11	-0.393853	0.280823	-2.9829	1.85877e-56	-4.59466	1.57504e-110	-1.61176	1.82041e-07
ENSMUSG00000025742	Prps2	phosphoribosyl pyrophosphate synthetase 2 [Source:MGI Symbol;Acc:MGI:97776]	-2.00882	1.58697e-17	-0.610779	0.0233261	0.58319	0.000390966	-0.814851	1.0661e-06	-1.39804	1.42834e-08
ENSMUSG00000024395	Lims2	LIM and senescent cell antigen like domains 2 [Source:MGI Symbol;Acc:MGI:2385067]	-2.01492	5.43701e-09	-0.294943	0.539167	0.375178	0.125305	-1.3448	1.48629e-08	-1.71998	1.5448e-06
ENSMUSG00000037994	Slc9b2	solute carrier family 9, subfamily B (NHA2, cation proton antiporter 2), member 2 [Source:MGI Symbol;Acc:MGI:2140077]	-2.08489	3.0385e-05	-0.141146	0.863595	2.80805	1.55061e-17	0.864304	0.0131981	-1.94374	0.000253976
ENSMUSG00000050382	Kif7	kinesin family member 7 [Source:MGI Symbol;Acc:MGI:1098239]	-2.11811	4.55114e-05	-0.200378	0.805139	1.68446	7.07957e-07	-0.233265	0.553764	-1.91773	0.000431634
ENSMUSG00000049493	Pls1	plastin 1 (I-isoform) [Source:MGI Symbol;Acc:MGI:104809]	-2.15586	2.97341e-25	-1.87067	3.31355e-18	2.72294	4.47081e-83	2.43775	5.82356e-62	-0.285189	0.34361
ENSMUSG00000022602	Arc	activity regulated cytoskeletal-associated protein [Source:MGI Symbol;Acc:MGI:88067]	-2.15657	3.24868e-13	-0.69092	0.0452882	2.32001	1.74662e-31	0.854364	4.75806e-05	-1.46565	3.50199e-06
ENSMUSG00000033624	Pdpr	pyruvate dehydrogenase phosphatase regulatory subunit [Source:MGI Symbol;Acc:MGI:2442188]	-2.18934	1.34793e-07	-1.06803	0.0176444	-0.77746	0.00546597	-1.89877	2.03188e-11	-1.12131	0.0181238
ENSMUSG00000022900	Ildr1	immunoglobulin-like domain containing receptor 1 [Source:MGI Symbol;Acc:MGI:2146574]	-2.22274	0.0114562	-2.09986	0.0228739	2.20151	5.38401e-05	2.07863	0.000438281	-0.122877	0.939877
ENSMUSG00000001773	Folh1	folate hydrolase 1 [Source:MGI Symbol;Acc:MGI:1858193]	-2.33301	7.52159e-13	-0.975276	0.00682888	1.31511	2.28171e-09	-0.0426276	0.878065	-1.35773	0.000119771
ENSMUSG00000035357	Pdzrn3	PDZ domain containing RING finger 3 [Source:MGI Symbol;Acc:MGI:1933157]	-2.35158	0.000449924	0.348782	0.717727	0.926462	0.0378217	-1.7739	6.3392e-05	-2.70036	6.59892e-05
ENSMUSG00000034730	Adgrb1	adhesion G protein-coupled receptor B1 [Source:MGI Symbol;Acc:MGI:1933736]	-2.36035	1.78301e-08	-0.981184	0.0377596	-0.924524	0.00130185	-2.30369	2.76417e-16	-1.37916	0.00295908
ENSMUSG00000005397	Nid1	nidogen 1 [Source:MGI Symbol;Acc:MGI:97342]	-2.37064	5.15523e-27	0.28462	0.342481	2.61602	4.39909e-67	-0.0392329	0.838881	-2.65525	6.05173e-33
ENSMUSG00000021097	Clmn	calmin [Source:MGI Symbol;Acc:MGI:2136957]	-2.38797	2.35675e-96	-1.79583	9.14072e-52	1.91631	6.82441e-132	1.32417	2.38506e-54	-0.592144	5.49795e-06
ENSMUSG00000064325	Hhip	Hedgehog-interacting protein [Source:MGI Symbol;Acc:MGI:1341847]	-2.43258	1.78134e-18	-2.31395	4.55215e-16	2.19691	8.7045e-32	2.07828	3.11041e-26	-0.118631	0.814908
ENSMUSG00000040728	Esrp1	epithelial splicing regulatory protein 1 [Source:MGI Symbol;Acc:MGI:1917326]	-2.4705	0.0294634	-3.44639	0.00482923	2.16615	0.00127604	3.14204	0.000429312	0.975891	0.57331
ENSMUSG00000071669	Snx29	sorting nexin 29 [Source:MGI Symbol;Acc:MGI:1921728]	-2.61651	3.13546e-05	-0.40897	0.646059	0.515511	0.241407	-1.69203	0.000106283	-2.20754	0.00102448
ENSMUSG00000037370	Enpp1	ectonucleotide pyrophosphatase/phosphodiesterase 1 [Source:MGI Symbol;Acc:MGI:97370]	-2.61787	1.74832e-16	-0.0684047	0.903868	2.65231	7.30921e-35	0.102851	0.695015	-2.54946	3.63531e-15
ENSMUSG00000032135	Mcam	melanoma cell adhesion molecule [Source:MGI Symbol;Acc:MGI:1933966]	-2.68406	2.41601e-46	-0.414402	0.0687553	1.22279	3.49899e-21	-1.04686	5.40285e-15	-2.26965	7.99179e-33
ENSMUSG00000102742	Pcdhga11	protocadherin gamma subfamily A, 11 [Source:MGI Symbol;Acc:MGI:1935228]	-2.72956	5.73378e-18	-0.580337	0.130133	1.04224	1.13647e-06	-1.10699	1.1437e-06	-2.14922	4.50971e-11
ENSMUSG00000059022	Kcp	kielin/chordin-like protein [Source:MGI Symbol;Acc:MGI:2141640]	-2.74124	0.000633829	0.286091	0.809496	1.33078	0.00835207	-1.69655	0.0013443	-3.02733	0.000131866
ENSMUSG00000005580	Adcy9	adenylate cyclase 9 [Source:MGI Symbol;Acc:MGI:108450]	-2.76109	2.61488e-11	-1.43913	0.000436947	-2.39924	1.40109e-21	-3.72119	5.0077e-35	-1.32195	0.00479506
ENSMUSG00000025727	A930017K11Rik	RIKEN cDNA A930017K11 gene [Source:MGI Symbol;Acc:MGI:2442713]	-2.82764	3.58269e-05	-1.39122	0.089741	3.13834	4.61994e-13	1.70192	0.000763009	-1.43642	0.0899366
ENSMUSG00000102748	Pcdhgb2	protocadherin gamma subfamily B, 2 [Source:MGI Symbol;Acc:MGI:1935170]	-2.84626	1.81711e-08	-1.25765	0.0257057	1.21212	0.00038531	-0.376482	0.329721	-1.5886	0.0050676
ENSMUSG00000003974	Grm3	glutamate receptor, metabotropic 3 [Source:MGI Symbol;Acc:MGI:1351340]	-2.85087	1.8679e-25	-1.99898	2.08172e-12	2.18951	6.17947e-32	1.33761	9.54344e-12	-0.851899	0.00866037
ENSMUSG00000074272	Ceacam1	carcinoembryonic antigen-related cell adhesion molecule 1 [Source:MGI Symbol;Acc:MGI:1347245]	-2.89533	5.96676e-08	0.45784	0.516706	0.875537	0.012495	-2.47763	7.47828e-12	-3.35317	1.48793e-10
ENSMUSG00000103585	Pcdhgb4	protocadherin gamma subfamily B, 4 [Source:MGI Symbol;Acc:MGI:1935173]	-2.94665	0.000921034	-0.614796	0.614209	1.12763	0.0565406	-1.20423	0.046465	-2.33186	0.01552
ENSMUSG00000102440	Pcdhga9	protocadherin gamma subfamily A, 9 [Source:MGI Symbol;Acc:MGI:1935226]	-3.07907	1.34732e-07	-1.26269	0.0485144	0.254874	0.545926	-1.56151	0.000116004	-1.81638	0.00398078
ENSMUSG00000043336	Filip1l	filamin A interacting protein 1-like [Source:MGI Symbol;Acc:MGI:1925999]	-3.22154	5.8245e-05	0.548522	0.595369	0.24124	0.667647	-3.52882	1.76016e-11	-3.77006	9.33326e-07
ENSMUSG00000027115	Kif18a	kinesin family member 18A [Source:MGI Symbol;Acc:MGI:2446977]	-3.42198	0.00957095	1.48121	0.32444	1.19542	0.151953	-3.70777	1.48126e-05	-4.90319	0.000130232
ENSMUSG00000103472	Pcdhga7	protocadherin gamma subfamily A, 7 [Source:MGI Symbol;Acc:MGI:1935219]	-3.47401	7.84917e-06	-0.914582	0.355212	0.963326	0.0732182	-1.5961	0.00302423	-2.55942	0.00237116
ENSMUSG00000022208	Jph4	junctophilin 4 [Source:MGI Symbol;Acc:MGI:2443113]	-3.50089	2.64155e-36	-1.39311	2.89018e-06	0.64474	0.00124944	-1.46304	1.29832e-13	-2.10778	4.29403e-13
ENSMUSG00000037169	Mycn	v-myc avian myelocytomatosis viral related oncogene, neuroblastoma derived [Source:MGI Symbol;Acc:MGI:97357]	-3.93013	0.0107553	1.92636	0.265847	1.36437	0.158548	-4.49213	6.27141e-05	-5.8565	0.000247621
ENSMUSG00000069910	Spdl1	spindle apparatus coiled-coil protein 1 [Source:MGI Symbol;Acc:MGI:1917635]	-3.95286	0.0229584	1.27685	0.489336	-0.918294	0.352202	-6.148	1.78556e-08	-5.2297	0.00113697
ENSMUSG00000035506	Slc12a8	solute carrier family 12 (potassium/chloride transporters), member 8 [Source:MGI Symbol;Acc:MGI:2443672]	-3.96921	7.45878e-05	-0.0279563	0.988161	2.62091	3.39566e-05	-1.32035	0.0680147	-3.94126	0.000137483
ENSMUSG00000000214	Th	tyrosine hydroxylase [Source:MGI Symbol;Acc:MGI:98735]	-4.6078	0.0399072	-0.0783014	0.977929	-4.36006	1.09374e-05	-8.88956	5.77075e-09	-4.5295	0.0450588
ENSMUSG00000063810	Alms1	ALMS1, centrosome and basal body associated [Source:MGI Symbol;Acc:MGI:1934606]	-4.74439	0.000165108	-0.549486	0.69594	-1.90447	0.00180597	-6.09937	3.34869e-10	-4.1949	0.00133205
ENSMUSG00000020178	Adora2a	adenosine A2a receptor [Source:MGI Symbol;Acc:MGI:99402]	-4.74788	0.0157701	1.64945	0.286329	-1.28242	0.128791	-7.67975	7.28136e-08	-6.39733	0.000496108
ENSMUSG00000039304	Tnfsf10	tumor necrosis factor (ligand) superfamily, member 10 [Source:MGI Symbol;Acc:MGI:107414]	-4.98991	0.012907	0.938026	0.61129	-3.1409	0.000418183	-9.06884	3.50022e-10	-5.92794	0.0024231
ENSMUSG00000027360	Hdc	histidine decarboxylase [Source:MGI Symbol;Acc:MGI:96062]	-5.05962	0.0037471	-0.321572	0.84135	-1.44675	0.0242866	-6.1848	8.57176e-06	-4.73805	0.00763041
ENSMUSG00000075502	Kbtbd6	kelch repeat and BTB (POZ) domain containing 6 [Source:MGI Symbol;Acc:MGI:3643058]	-5.36659	0.00721064	-0.59254	0.810532	0.35059	0.765884	-4.42346	0.00102739	-4.77405	0.014432
ENSMUSG00000030249	Abcc9	ATP-binding cassette, sub-family C (CFTR/MRP), member 9 [Source:MGI Symbol;Acc:MGI:1352630]	-5.39561	0.00723596	0.164521	0.946463	-4.76792	2.38908e-08	-10.3281	1.28577e-12	-5.56013	0.00511968
ENSMUSG00000066975	Cryba4	crystallin, beta A4 [Source:MGI Symbol;Acc:MGI:102716]	-5.40617	0.0168283	1.43537	0.516108	-1.48786	0.206337	-8.3294	1.21677e-07	-6.84154	0.00183298
ENSMUSG00000047497	Adamts12	a disintegrin-like and metallopeptidase (reprolysin type) with thrombospondin type 1 motif, 12 [Source:MGI Symbol;Acc:MGI:2146046]	-5.41981	0.032114	1.5422	0.555005	-0.988166	0.474044	-7.95017	2.66452e-06	-6.96201	0.00393063
ENSMUSG00000050663	Trhde	TRH-degrading enzyme [Source:MGI Symbol;Acc:MGI:2384311]	-5.48548	0.00245782	-1.44815	0.294154	-4.76874	1.86689e-11	-8.80607	2.31376e-10	-4.03733	0.0369701
ENSMUSG00000052392	Acot4	acyl-CoA thioesterase 4 [Source:MGI Symbol;Acc:MGI:2159621]	-5.5761	0.0168652	-0.426224	0.879801	-1.70357	0.1518	-6.85345	2.46656e-05	-5.14987	0.0312623
ENSMUSG00000037892	Pcdh18	protocadherin 18 [Source:MGI Symbol;Acc:MGI:1920423]	-5.65176	0.000891804	-0.746338	0.578434	-4.33147	2.10693e-12	-9.23689	6.23861e-12	-4.90542	0.00479506
ENSMUSG00000042581	Thsd7b	thrombospondin, type I, domain containing 7B [Source:MGI Symbol;Acc:MGI:2443925]	-5.65985	0.00909034	-1.11863	0.61129	-3.80867	0.000137609	-8.3499	7.68633e-08	-4.54122	0.0472387
ENSMUSG00000116594	Gm49601	predicted gene, 49601	-5.8125	0.00701887	-1.22925	0.567621	-3.20074	0.0013409	-7.784	6.06463e-07	-4.58325	0.0442625
ENSMUSG00000015083	C8g	complement component 8, gamma polypeptide [Source:MGI Symbol;Acc:MGI:88237]	-5.91617	0.00281116	-0.194483	0.937399	-1.07931	0.236487	-6.80099	4.39571e-06	-5.72169	0.00354394
ENSMUSG00000073530	Pappa2	pappalysin 2 [Source:MGI Symbol;Acc:MGI:3051647]	-5.95151	0.00232547	-0.579365	0.820357	-0.400385	0.743912	-5.77253	6.70362e-06	-5.37214	0.00463807
ENSMUSG00000039632	Ccdc151	coiled-coil domain containing 151 [Source:MGI Symbol;Acc:MGI:1924859]	-5.98097	0.00123605	-0.527516	0.778665	-1.42488	0.0718007	-6.87834	1.80398e-06	-5.45345	0.00362289
ENSMUSG00000050106	Tmc8	transmembrane channel-like gene family 8 [Source:MGI Symbol;Acc:MGI:2669037]	-5.98204	0.00822894	4.03161	0.0351031	2.174	0.0588979	-7.83965	1.05794e-06	-10.0136	1.82025e-06
ENSMUSG00000031210	Gpr165	G protein-coupled receptor 165 [Source:MGI Symbol;Acc:MGI:1923456]	-6.17433	0.000113727	-2.23222	0.0143093	-5.29148	7.77552e-23	-9.23359	2.19036e-12	-3.94211	0.023493
ENSMUSG00000018604	Tbx3	T-box 3 [Source:MGI Symbol;Acc:MGI:98495]	-6.35044	0.0082811	-0.751344	0.792395	-3.06642	0.012579	-8.66552	2.37971e-07	-5.5991	0.0245163
ENSMUSG00000019027	Dnah1	dynein, axonemal, heavy chain 1 [Source:MGI Symbol;Acc:MGI:107721]	-6.50265	0.000238631	-0.801704	0.617104	-2.60854	0.000234838	-8.30948	2.85565e-09	-5.70095	0.00148263
ENSMUSG00000032739	Pram1	PML-RAR alpha-regulated adaptor molecule 1 [Source:MGI Symbol;Acc:MGI:3576625]	-6.55066	0.00588996	1.21516	0.646291	-0.0188032	0.98943	-7.78462	3.67736e-06	-7.76582	0.000791877
ENSMUSG00000079355	Ackr4	atypical chemokine receptor 4 [Source:MGI Symbol;Acc:MGI:2181676]	-6.56392	0.00659655	0.528022	0.862844	-0.493778	0.726748	-7.58572	8.48617e-06	-7.09194	0.00283905
ENSMUSG00000049511	Htr1b	5-hydroxytryptamine (serotonin) receptor 1B [Source:MGI Symbol;Acc:MGI:96274]	-6.71288	0.00101661	-1.8375	0.32197	-4.7372	2.79798e-07	-9.61258	2.36415e-10	-4.87537	0.0242427
ENSMUSG00000022383	Ppara	peroxisome proliferator activated receptor alpha [Source:MGI Symbol;Acc:MGI:104740]	-6.77351	0.000940029	-1.04543	0.622627	-1.82006	0.0589726	-7.54814	8.92344e-07	-5.72809	0.0060663
ENSMUSG00000021613	Hapln1	hyaluronan and proteoglycan link protein 1 [Source:MGI Symbol;Acc:MGI:1337006]	-6.80844	6.12122e-06	-2.24623	0.00327931	-5.24283	2.07056e-30	-9.80504	2.64617e-14	-4.5622	0.00469519
ENSMUSG00000068615	Gjd2	gap junction protein, delta 2 [Source:MGI Symbol;Acc:MGI:1334209]	-6.81184	0.000254516	-1.50754	0.34763	-4.86059	5.32455e-10	-10.1649	1.43692e-12	-5.30431	0.00606512
ENSMUSG00000019906	Lin7a	lin-7 homolog A (C. elegans) [Source:MGI Symbol;Acc:MGI:2135609]	-6.89385	0.000493184	-1.82925	0.297541	-4.6112	1.36462e-07	-9.6758	8.62342e-11	-5.0646	0.014716
ENSMUSG00000049538	Adamts16	a disintegrin-like and metallopeptidase (reprolysin type) with thrombospondin type 1 motif, 16 [Source:MGI Symbol;Acc:MGI:2429637]	-7.22724	1.46459e-05	-2.17586	0.0748396	-1.64289	0.0158128	-6.69427	8.19663e-07	-5.05138	0.00376778
ENSMUSG00000102697	Pcdhac2	protocadherin alpha subfamily C, 2 [Source:MGI Symbol;Acc:MGI:1891443]	-7.4178	0.000111018	-2.00606	0.225466	-4.82232	8.65223e-09	-10.2341	3.69905e-12	-5.41174	0.00703994
ENSMUSG00000020908	Myh3	myosin, heavy polypeptide 3, skeletal muscle, embryonic [Source:MGI Symbol;Acc:MGI:1339709]	-7.87169	0.00260976	-0.00184564	0.999647	3.78276	0.00734489	-4.08708	0.0375493	-7.86984	0.00346139
