# Supplementary material for: Enhanced oxidative phosphorylation, re-organized intracellular signaling, and epigenetic de-silencing as revealed by oligodendrocyte translatome analysis after contusive spinal cord injury
Source: Sci Rep. 2023 Dec 1;13:21254. doi: 10.1038/s41598-023-48425-6 (PMC10692148; doi:10.1038/s41598-023-48425-6)
Supplement: Supplementary file 5 — Supplementary Table S4. [file 41598_2023_48425_MOESM5_ESM.xlsx]

## Sheet: Table S4 Legend
Supplementary Table S4. GO analysis of OL translatome genes that are highly upregulated or downregulated after SCI (|Log2FC/naive/|>1, q<0.05)
Supplementary Table S4a. GO analysis of OL translatome genes that are highly upregulated after SCI @ DPI2
Supplementary Table S4b. GO analysis of OL translatome genes that are highly upregulated after SCI @ DPI10
Supplementary Table S4c. GO analysis of OL translatome genes that are highly upregulated after SCI @ DPI42
Supplementary Table S4d. GO analysis of OL translatome genes that are highly downregulated after SCI @ DPI2
Supplementary Table S4e. GO analysis of OL translatome genes that are highly downregulated after SCI @ DPI10
Supplementary Table S4f. GO analysis of OL translatome genes that are highly downregulated after SCI @ DPI42

## Sheet: Table S4a
Supplementary Table S4a. GO analysis of OL translatome genes that are highly upregulated after SCI
Time after SCI: DPI2
GO category	name	number	q value	-log (q)	gene # in GO	gene # in the data set	overlap gene #	total gene #	Gene IDs
GO:MF	protein binding	GO:0005515	2.5753e-06	5.58917	10491	329	188	25299	ENSMUSG00000042406,ENSMUSG00000001053,ENSMUSG00000001985,ENSMUSG00000002058,ENSMUSG00000002458,ENSMUSG00000002504,ENSMUSG00000002580,ENSMUSG00000003352,ENSMUSG00000003411,ENSMUSG00000005892,ENSMUSG00000005968,ENSMUSG00000007888,ENSMUSG00000008318,ENSMUSG00000009621,ENSMUSG00000013076,ENSMUSG00000014301,ENSMUSG00000014776,ENSMUSG00000015312,ENSMUSG00000015467,ENSMUSG00000016763,ENSMUSG00000017446,…
GO:MF	binding	GO:0005488	0.000333785	3.47653	16247	329	252	25299	ENSMUSG00000042406,ENSMUSG00000001053,ENSMUSG00000001985,ENSMUSG00000002058,ENSMUSG00000002458,ENSMUSG00000002504,ENSMUSG00000002580,ENSMUSG00000003352,ENSMUSG00000003411,ENSMUSG00000005892,ENSMUSG00000005968,ENSMUSG00000006589,ENSMUSG00000007888,ENSMUSG00000008318,ENSMUSG00000009621,ENSMUSG00000009739,ENSMUSG00000013076,ENSMUSG00000014301,ENSMUSG00000014776,ENSMUSG00000015312,ENSMUSG00000015467,…
GO:MF	identical protein binding	GO:0042802	0.00416543	2.38034	2323	329	55	25299	ENSMUSG00000042406,ENSMUSG00000002504,ENSMUSG00000013076,ENSMUSG00000014776,ENSMUSG00000016763,ENSMUSG00000017446,ENSMUSG00000021079,ENSMUSG00000021186,ENSMUSG00000021250,ENSMUSG00000022144,ENSMUSG00000024261,ENSMUSG00000024501,ENSMUSG00000025007,ENSMUSG00000025140,ENSMUSG00000025372,ENSMUSG00000025402,ENSMUSG00000025889,ENSMUSG00000026222,ENSMUSG00000026305,ENSMUSG00000027076,ENSMUSG00000027832,…
GO:MF	signaling receptor binding	GO:0005102	0.00748563	2.12577	1682	329	43	25299	ENSMUSG00000002504,ENSMUSG00000005892,ENSMUSG00000007888,ENSMUSG00000009621,ENSMUSG00000014776,ENSMUSG00000015467,ENSMUSG00000018909,ENSMUSG00000020027,ENSMUSG00000021186,ENSMUSG00000021904,ENSMUSG00000022144,ENSMUSG00000025511,ENSMUSG00000027313,ENSMUSG00000027460,ENSMUSG00000029304,ENSMUSG00000030157,ENSMUSG00000030854,ENSMUSG00000031750,ENSMUSG00000031934,ENSMUSG00000032532,ENSMUSG00000037362,…
GO:MF	proton-transporting ATP synthase activity, rotational mechanism	GO:0046933	0.0193044	1.71434	16	329	4	25299	ENSMUSG00000016252,ENSMUSG00000038690,ENSMUSG00000038717,ENSMUSG00000050856
GO:MF	bioactive lipid receptor activity	GO:0045125	0.0193044	1.71434	16	329	4	25299	ENSMUSG00000031861,ENSMUSG00000061878,ENSMUSG00000067586,ENSMUSG00000036832
GO:MF	calcium-dependent phospholipid binding	GO:0005544	0.0271025	1.56699	53	329	6	25299	ENSMUSG00000024261,ENSMUSG00000027849,ENSMUSG00000029484,ENSMUSG00000032231,ENSMUSG00000052560,ENSMUSG00000037681
GO:MF	acetylgalactosaminyltransferase activity	GO:0008376	0.0271342	1.56648	33	329	5	25299	ENSMUSG00000006731,ENSMUSG00000032997,ENSMUSG00000038181,ENSMUSG00000038296,ENSMUSG00000037280
GO:MF	calcium ion binding	GO:0005509	0.0340022	1.46849	721	329	23	25299	ENSMUSG00000014776,ENSMUSG00000015467,ENSMUSG00000016763,ENSMUSG00000019461,ENSMUSG00000021186,ENSMUSG00000024261,ENSMUSG00000024942,ENSMUSG00000025889,ENSMUSG00000027849,ENSMUSG00000028373,ENSMUSG00000029161,ENSMUSG00000029484,ENSMUSG00000031841,ENSMUSG00000032231,ENSMUSG00000040856,ENSMUSG00000047428,ENSMUSG00000064080,ENSMUSG00000071379,ENSMUSG00000023272,ENSMUSG00000024772,ENSMUSG00000034918,…
GO:BP	system development	GO:0048731	2.39545e-13	12.6206	4543	332	117	27350	ENSMUSG00000042406,ENSMUSG00000001053,ENSMUSG00000002058,ENSMUSG00000007888,ENSMUSG00000009621,ENSMUSG00000013076,ENSMUSG00000015843,ENSMUSG00000017929,ENSMUSG00000018822,ENSMUSG00000018899,ENSMUSG00000018909,ENSMUSG00000019194,ENSMUSG00000020027,ENSMUSG00000020224,ENSMUSG00000021186,ENSMUSG00000021250,ENSMUSG00000021904,ENSMUSG00000022094,ENSMUSG00000022144,ENSMUSG00000022952,ENSMUSG00000023031,…
GO:BP	anatomical structure development	GO:0048856	3.06786e-13	12.5132	6166	332	142	27350	ENSMUSG00000042406,ENSMUSG00000001053,ENSMUSG00000002058,ENSMUSG00000005968,ENSMUSG00000006589,ENSMUSG00000007888,ENSMUSG00000008318,ENSMUSG00000009621,ENSMUSG00000013076,ENSMUSG00000014776,ENSMUSG00000015467,ENSMUSG00000015843,ENSMUSG00000017929,ENSMUSG00000018822,ENSMUSG00000018899,ENSMUSG00000018909,ENSMUSG00000019194,ENSMUSG00000020027,ENSMUSG00000020224,ENSMUSG00000021186,ENSMUSG00000021250,…
GO:BP	developmental process	GO:0032502	9.39947e-13	12.0269	6790	332	150	27350	ENSMUSG00000042406,ENSMUSG00000001053,ENSMUSG00000002058,ENSMUSG00000005968,ENSMUSG00000006589,ENSMUSG00000006731,ENSMUSG00000007888,ENSMUSG00000008318,ENSMUSG00000009621,ENSMUSG00000013076,ENSMUSG00000014776,ENSMUSG00000015312,ENSMUSG00000015467,ENSMUSG00000015843,ENSMUSG00000017929,ENSMUSG00000018822,ENSMUSG00000018899,ENSMUSG00000018909,ENSMUSG00000019194,ENSMUSG00000020027,ENSMUSG00000020224,…
GO:BP	multicellular organism development	GO:0007275	3.53339e-12	11.4518	5088	332	123	27350	ENSMUSG00000042406,ENSMUSG00000001053,ENSMUSG00000002058,ENSMUSG00000007888,ENSMUSG00000009621,ENSMUSG00000013076,ENSMUSG00000015843,ENSMUSG00000017929,ENSMUSG00000018822,ENSMUSG00000018899,ENSMUSG00000018909,ENSMUSG00000019194,ENSMUSG00000020027,ENSMUSG00000020224,ENSMUSG00000021186,ENSMUSG00000021250,ENSMUSG00000021904,ENSMUSG00000022094,ENSMUSG00000022144,ENSMUSG00000022952,ENSMUSG00000023031,…
GO:BP	regulation of multicellular organismal process	GO:0051239	5.40097e-09	8.26753	2933	332	80	27350	ENSMUSG00000042406,ENSMUSG00000003352,ENSMUSG00000005892,ENSMUSG00000013076,ENSMUSG00000014776,ENSMUSG00000015843,ENSMUSG00000017446,ENSMUSG00000017929,ENSMUSG00000018899,ENSMUSG00000018909,ENSMUSG00000019194,ENSMUSG00000020027,ENSMUSG00000021186,ENSMUSG00000021250,ENSMUSG00000021904,ENSMUSG00000022144,ENSMUSG00000022894,ENSMUSG00000022952,ENSMUSG00000023031,ENSMUSG00000023087,ENSMUSG00000023905,…
GO:BP	nervous system development	GO:0007399	6.65729e-08	7.1767	2508	332	70	27350	ENSMUSG00000042406,ENSMUSG00000001053,ENSMUSG00000002058,ENSMUSG00000015843,ENSMUSG00000017929,ENSMUSG00000019194,ENSMUSG00000020027,ENSMUSG00000020224,ENSMUSG00000021250,ENSMUSG00000021904,ENSMUSG00000022144,ENSMUSG00000023905,ENSMUSG00000024261,ENSMUSG00000024501,ENSMUSG00000025372,ENSMUSG00000025402,ENSMUSG00000025889,ENSMUSG00000026833,ENSMUSG00000027313,ENSMUSG00000027490,ENSMUSG00000028373,…
GO:BP	regulation of biological quality	GO:0065008	7.6736e-08	7.115	4003	332	95	27350	ENSMUSG00000042406,ENSMUSG00000001985,ENSMUSG00000003352,ENSMUSG00000003411,ENSMUSG00000005892,ENSMUSG00000006589,ENSMUSG00000009621,ENSMUSG00000014776,ENSMUSG00000017446,ENSMUSG00000017929,ENSMUSG00000017978,ENSMUSG00000018909,ENSMUSG00000019082,ENSMUSG00000019194,ENSMUSG00000019461,ENSMUSG00000020027,ENSMUSG00000021904,ENSMUSG00000022094,ENSMUSG00000022144,ENSMUSG00000022894,ENSMUSG00000023064,…
GO:BP	regulation of signaling	GO:0023051	7.76741e-08	7.10972	3511	332	87	27350	ENSMUSG00000042406,ENSMUSG00000001985,ENSMUSG00000002458,ENSMUSG00000002459,ENSMUSG00000003352,ENSMUSG00000005892,ENSMUSG00000014301,ENSMUSG00000014776,ENSMUSG00000015312,ENSMUSG00000016763,ENSMUSG00000017446,ENSMUSG00000018821,ENSMUSG00000018822,ENSMUSG00000018899,ENSMUSG00000018909,ENSMUSG00000019082,ENSMUSG00000019467,ENSMUSG00000020027,ENSMUSG00000022094,ENSMUSG00000022144,ENSMUSG00000022952,…
GO:BP	regulation of response to stimulus	GO:0048583	8.5826e-08	7.06638	4011	332	95	27350	ENSMUSG00000042406,ENSMUSG00000002458,ENSMUSG00000002459,ENSMUSG00000003352,ENSMUSG00000014301,ENSMUSG00000014776,ENSMUSG00000015312,ENSMUSG00000016763,ENSMUSG00000017446,ENSMUSG00000018821,ENSMUSG00000018822,ENSMUSG00000018899,ENSMUSG00000018909,ENSMUSG00000019256,ENSMUSG00000019467,ENSMUSG00000020027,ENSMUSG00000021186,ENSMUSG00000021904,ENSMUSG00000022094,ENSMUSG00000022144,ENSMUSG00000022952,…
GO:BP	positive regulation of biological process	GO:0048518	1.31897e-07	6.87977	6714	332	135	27350	ENSMUSG00000042406,ENSMUSG00000002058,ENSMUSG00000002580,ENSMUSG00000003352,ENSMUSG00000003411,ENSMUSG00000005892,ENSMUSG00000007888,ENSMUSG00000008683,ENSMUSG00000009621,ENSMUSG00000013076,ENSMUSG00000015312,ENSMUSG00000015843,ENSMUSG00000016763,ENSMUSG00000017446,ENSMUSG00000017929,ENSMUSG00000017978,ENSMUSG00000018821,ENSMUSG00000018899,ENSMUSG00000018909,ENSMUSG00000019194,ENSMUSG00000019256,…
GO:BP	regulation of cell communication	GO:0010646	1.67557e-07	6.77584	3502	332	86	27350	ENSMUSG00000042406,ENSMUSG00000001985,ENSMUSG00000002458,ENSMUSG00000002459,ENSMUSG00000003352,ENSMUSG00000005892,ENSMUSG00000014301,ENSMUSG00000014776,ENSMUSG00000015312,ENSMUSG00000016763,ENSMUSG00000017446,ENSMUSG00000018821,ENSMUSG00000018822,ENSMUSG00000018899,ENSMUSG00000018909,ENSMUSG00000019082,ENSMUSG00000019467,ENSMUSG00000020027,ENSMUSG00000022094,ENSMUSG00000022144,ENSMUSG00000022952,…
GO:BP	biological regulation	GO:0065007	3.10581e-07	6.50783	14096	332	228	27350	ENSMUSG00000042406,ENSMUSG00000001985,ENSMUSG00000002058,ENSMUSG00000002458,ENSMUSG00000002459,ENSMUSG00000002580,ENSMUSG00000003352,ENSMUSG00000003411,ENSMUSG00000003541,ENSMUSG00000005892,ENSMUSG00000005968,ENSMUSG00000006589,ENSMUSG00000007888,ENSMUSG00000008683,ENSMUSG00000009621,ENSMUSG00000009739,ENSMUSG00000013076,ENSMUSG00000014301,ENSMUSG00000014776,ENSMUSG00000015312,ENSMUSG00000015843,…
GO:BP	positive regulation of cellular process	GO:0048522	3.21312e-07	6.49307	6028	332	124	27350	ENSMUSG00000042406,ENSMUSG00000002058,ENSMUSG00000002580,ENSMUSG00000003352,ENSMUSG00000005892,ENSMUSG00000007888,ENSMUSG00000008683,ENSMUSG00000009621,ENSMUSG00000013076,ENSMUSG00000015312,ENSMUSG00000015843,ENSMUSG00000016763,ENSMUSG00000017446,ENSMUSG00000017978,ENSMUSG00000018821,ENSMUSG00000018899,ENSMUSG00000018909,ENSMUSG00000019194,ENSMUSG00000019256,ENSMUSG00000020027,ENSMUSG00000021186,…
GO:BP	regulation of signal transduction	GO:0009966	7.46572e-07	6.12693	2941	332	75	27350	ENSMUSG00000002458,ENSMUSG00000002459,ENSMUSG00000003352,ENSMUSG00000014301,ENSMUSG00000014776,ENSMUSG00000015312,ENSMUSG00000016763,ENSMUSG00000017446,ENSMUSG00000018821,ENSMUSG00000018822,ENSMUSG00000018899,ENSMUSG00000018909,ENSMUSG00000019467,ENSMUSG00000020027,ENSMUSG00000022094,ENSMUSG00000022144,ENSMUSG00000022952,ENSMUSG00000022965,ENSMUSG00000023905,ENSMUSG00000024427,ENSMUSG00000024942,…
GO:BP	animal organ development	GO:0048513	1.13848e-06	5.94367	3824	332	89	27350	ENSMUSG00000042406,ENSMUSG00000005968,ENSMUSG00000006589,ENSMUSG00000007888,ENSMUSG00000008318,ENSMUSG00000015843,ENSMUSG00000018899,ENSMUSG00000018909,ENSMUSG00000020027,ENSMUSG00000021186,ENSMUSG00000021250,ENSMUSG00000021904,ENSMUSG00000022094,ENSMUSG00000022144,ENSMUSG00000022894,ENSMUSG00000022952,ENSMUSG00000023031,ENSMUSG00000024261,ENSMUSG00000024427,ENSMUSG00000024942,ENSMUSG00000025192,…
GO:BP	regulation of developmental process	GO:0050793	2.47842e-06	5.60582	2724	332	70	27350	ENSMUSG00000042406,ENSMUSG00000015843,ENSMUSG00000017929,ENSMUSG00000018822,ENSMUSG00000018899,ENSMUSG00000020027,ENSMUSG00000020224,ENSMUSG00000021186,ENSMUSG00000021250,ENSMUSG00000021904,ENSMUSG00000022144,ENSMUSG00000022438,ENSMUSG00000022952,ENSMUSG00000023031,ENSMUSG00000023087,ENSMUSG00000023905,ENSMUSG00000024261,ENSMUSG00000024427,ENSMUSG00000025372,ENSMUSG00000025402,ENSMUSG00000026222,…
GO:BP	anatomical structure morphogenesis	GO:0009653	2.94786e-06	5.53049	2794	332	71	27350	ENSMUSG00000042406,ENSMUSG00000008318,ENSMUSG00000009621,ENSMUSG00000013076,ENSMUSG00000017929,ENSMUSG00000018822,ENSMUSG00000019194,ENSMUSG00000020224,ENSMUSG00000021186,ENSMUSG00000021904,ENSMUSG00000022144,ENSMUSG00000022438,ENSMUSG00000022894,ENSMUSG00000023031,ENSMUSG00000023905,ENSMUSG00000024261,ENSMUSG00000024427,ENSMUSG00000024942,ENSMUSG00000025372,ENSMUSG00000025402,ENSMUSG00000026222,…
GO:BP	response to stimulus	GO:0050896	3.17373e-06	5.49843	10488	332	181	27350	ENSMUSG00000042406,ENSMUSG00000001985,ENSMUSG00000002058,ENSMUSG00000002458,ENSMUSG00000002459,ENSMUSG00000002580,ENSMUSG00000003352,ENSMUSG00000005892,ENSMUSG00000005968,ENSMUSG00000006589,ENSMUSG00000007888,ENSMUSG00000008683,ENSMUSG00000009621,ENSMUSG00000013076,ENSMUSG00000014301,ENSMUSG00000014776,ENSMUSG00000015312,ENSMUSG00000015843,ENSMUSG00000016763,ENSMUSG00000017204,ENSMUSG00000017446,…
GO:BP	regulation of multicellular organismal development	GO:2000026	3.31353e-06	5.47971	1525	332	48	27350	ENSMUSG00000042406,ENSMUSG00000015843,ENSMUSG00000017929,ENSMUSG00000018899,ENSMUSG00000021186,ENSMUSG00000021250,ENSMUSG00000021904,ENSMUSG00000022144,ENSMUSG00000022952,ENSMUSG00000023031,ENSMUSG00000023087,ENSMUSG00000023905,ENSMUSG00000024261,ENSMUSG00000025372,ENSMUSG00000026222,ENSMUSG00000027460,ENSMUSG00000027490,ENSMUSG00000028977,ENSMUSG00000029484,ENSMUSG00000030157,ENSMUSG00000031750,…
GO:BP	cell differentiation	GO:0030154	5.08681e-06	5.29355	4652	332	100	27350	ENSMUSG00000042406,ENSMUSG00000014776,ENSMUSG00000015312,ENSMUSG00000015843,ENSMUSG00000017929,ENSMUSG00000018822,ENSMUSG00000018899,ENSMUSG00000019194,ENSMUSG00000020027,ENSMUSG00000020224,ENSMUSG00000021250,ENSMUSG00000021904,ENSMUSG00000022094,ENSMUSG00000022144,ENSMUSG00000022438,ENSMUSG00000022894,ENSMUSG00000022952,ENSMUSG00000023031,ENSMUSG00000023087,ENSMUSG00000023905,ENSMUSG00000024261,…
GO:BP	cellular developmental process	GO:0048869	7.37167e-06	5.13243	4684	332	100	27350	ENSMUSG00000042406,ENSMUSG00000014776,ENSMUSG00000015312,ENSMUSG00000015843,ENSMUSG00000017929,ENSMUSG00000018822,ENSMUSG00000018899,ENSMUSG00000019194,ENSMUSG00000020027,ENSMUSG00000020224,ENSMUSG00000021250,ENSMUSG00000021904,ENSMUSG00000022094,ENSMUSG00000022144,ENSMUSG00000022438,ENSMUSG00000022894,ENSMUSG00000022952,ENSMUSG00000023031,ENSMUSG00000023087,ENSMUSG00000023905,ENSMUSG00000024261,…
GO:BP	regulation of biological process	GO:0050789	8.08472e-06	5.09234	13379	332	215	27350	ENSMUSG00000042406,ENSMUSG00000001985,ENSMUSG00000002058,ENSMUSG00000002458,ENSMUSG00000002459,ENSMUSG00000002580,ENSMUSG00000003352,ENSMUSG00000003411,ENSMUSG00000003541,ENSMUSG00000005892,ENSMUSG00000005968,ENSMUSG00000007888,ENSMUSG00000008683,ENSMUSG00000009621,ENSMUSG00000009739,ENSMUSG00000013076,ENSMUSG00000014301,ENSMUSG00000014776,ENSMUSG00000015312,ENSMUSG00000015843,ENSMUSG00000016763,…
GO:BP	neurogenesis	GO:0022008	9.76718e-06	5.01023	1844	332	53	27350	ENSMUSG00000042406,ENSMUSG00000015843,ENSMUSG00000017929,ENSMUSG00000019194,ENSMUSG00000020027,ENSMUSG00000020224,ENSMUSG00000021904,ENSMUSG00000022144,ENSMUSG00000023905,ENSMUSG00000024261,ENSMUSG00000024501,ENSMUSG00000025372,ENSMUSG00000025402,ENSMUSG00000026833,ENSMUSG00000027313,ENSMUSG00000027490,ENSMUSG00000028373,ENSMUSG00000028977,ENSMUSG00000030854,ENSMUSG00000031750,ENSMUSG00000032231,…
GO:BP	localization	GO:0051179	1.78842e-05	4.74753	5438	332	110	27350	ENSMUSG00000042406,ENSMUSG00000001985,ENSMUSG00000002058,ENSMUSG00000003352,ENSMUSG00000003411,ENSMUSG00000005892,ENSMUSG00000006589,ENSMUSG00000006731,ENSMUSG00000014301,ENSMUSG00000014776,ENSMUSG00000016252,ENSMUSG00000017446,ENSMUSG00000017978,ENSMUSG00000018909,ENSMUSG00000019082,ENSMUSG00000019194,ENSMUSG00000019461,ENSMUSG00000020027,ENSMUSG00000021079,ENSMUSG00000021186,ENSMUSG00000022094,…
GO:BP	negative regulation of response to stimulus	GO:0048585	2.81026e-05	4.55125	1631	332	48	27350	ENSMUSG00000002458,ENSMUSG00000002459,ENSMUSG00000003352,ENSMUSG00000014301,ENSMUSG00000014776,ENSMUSG00000017446,ENSMUSG00000018822,ENSMUSG00000018899,ENSMUSG00000018909,ENSMUSG00000019256,ENSMUSG00000020027,ENSMUSG00000021904,ENSMUSG00000022144,ENSMUSG00000024427,ENSMUSG00000024942,ENSMUSG00000025140,ENSMUSG00000025889,ENSMUSG00000027313,ENSMUSG00000030157,ENSMUSG00000030854,ENSMUSG00000032231,…
GO:BP	secretion	GO:0046903	2.8406e-05	4.54659	1071	332	37	27350	ENSMUSG00000003411,ENSMUSG00000005892,ENSMUSG00000006589,ENSMUSG00000017446,ENSMUSG00000017978,ENSMUSG00000018909,ENSMUSG00000019082,ENSMUSG00000020027,ENSMUSG00000021186,ENSMUSG00000023064,ENSMUSG00000024261,ENSMUSG00000025889,ENSMUSG00000026204,ENSMUSG00000026389,ENSMUSG00000027849,ENSMUSG00000029304,ENSMUSG00000029484,ENSMUSG00000030688,ENSMUSG00000032172,ENSMUSG00000032231,ENSMUSG00000032532,…
GO:BP	negative regulation of cellular process	GO:0048523	3.16422e-05	4.49973	5016	332	103	27350	ENSMUSG00000042406,ENSMUSG00000001985,ENSMUSG00000002058,ENSMUSG00000002458,ENSMUSG00000002459,ENSMUSG00000002580,ENSMUSG00000003352,ENSMUSG00000003541,ENSMUSG00000005892,ENSMUSG00000007888,ENSMUSG00000009739,ENSMUSG00000014301,ENSMUSG00000014776,ENSMUSG00000015312,ENSMUSG00000017446,ENSMUSG00000018822,ENSMUSG00000018899,ENSMUSG00000018909,ENSMUSG00000020027,ENSMUSG00000021186,ENSMUSG00000021585,…
GO:BP	regulation of cellular process	GO:0050794	4.49314e-05	4.34745	12348	332	200	27350	ENSMUSG00000042406,ENSMUSG00000001985,ENSMUSG00000002058,ENSMUSG00000002458,ENSMUSG00000002459,ENSMUSG00000002580,ENSMUSG00000003352,ENSMUSG00000003411,ENSMUSG00000003541,ENSMUSG00000005892,ENSMUSG00000005968,ENSMUSG00000007888,ENSMUSG00000008683,ENSMUSG00000009621,ENSMUSG00000009739,ENSMUSG00000013076,ENSMUSG00000014301,ENSMUSG00000014776,ENSMUSG00000015312,ENSMUSG00000015843,ENSMUSG00000016763,…
GO:BP	cell-cell signaling	GO:0007267	0.000110036	3.95847	1705	332	48	27350	ENSMUSG00000042406,ENSMUSG00000001985,ENSMUSG00000003352,ENSMUSG00000003411,ENSMUSG00000005892,ENSMUSG00000013076,ENSMUSG00000017446,ENSMUSG00000017978,ENSMUSG00000018822,ENSMUSG00000018909,ENSMUSG00000019082,ENSMUSG00000019194,ENSMUSG00000022144,ENSMUSG00000023031,ENSMUSG00000023064,ENSMUSG00000024261,ENSMUSG00000025372,ENSMUSG00000025889,ENSMUSG00000026204,ENSMUSG00000027849,ENSMUSG00000029304,…
GO:BP	generation of neurons	GO:0048699	0.00012891	3.88971	1605	332	46	27350	ENSMUSG00000042406,ENSMUSG00000015843,ENSMUSG00000017929,ENSMUSG00000019194,ENSMUSG00000020027,ENSMUSG00000020224,ENSMUSG00000021904,ENSMUSG00000022144,ENSMUSG00000023905,ENSMUSG00000024261,ENSMUSG00000024501,ENSMUSG00000025372,ENSMUSG00000026833,ENSMUSG00000028373,ENSMUSG00000028977,ENSMUSG00000030854,ENSMUSG00000032532,ENSMUSG00000035513,ENSMUSG00000036560,ENSMUSG00000037296,ENSMUSG00000037601,…
GO:BP	signaling	GO:0023052	0.000152408	3.81699	7515	332	136	27350	ENSMUSG00000042406,ENSMUSG00000001985,ENSMUSG00000002458,ENSMUSG00000002459,ENSMUSG00000003352,ENSMUSG00000003411,ENSMUSG00000005892,ENSMUSG00000005968,ENSMUSG00000007888,ENSMUSG00000009621,ENSMUSG00000013076,ENSMUSG00000014301,ENSMUSG00000014776,ENSMUSG00000015312,ENSMUSG00000015843,ENSMUSG00000016763,ENSMUSG00000017446,ENSMUSG00000017978,ENSMUSG00000018821,ENSMUSG00000018822,ENSMUSG00000018899,…
GO:BP	cell communication	GO:0007154	0.000154132	3.81211	7590	332	137	27350	ENSMUSG00000042406,ENSMUSG00000001985,ENSMUSG00000002458,ENSMUSG00000002459,ENSMUSG00000003352,ENSMUSG00000003411,ENSMUSG00000005892,ENSMUSG00000005968,ENSMUSG00000007888,ENSMUSG00000009621,ENSMUSG00000013076,ENSMUSG00000014301,ENSMUSG00000014776,ENSMUSG00000015312,ENSMUSG00000015843,ENSMUSG00000016763,ENSMUSG00000017446,ENSMUSG00000017978,ENSMUSG00000018821,ENSMUSG00000018822,ENSMUSG00000018899,…
GO:BP	regulation of cell population proliferation	GO:0042127	0.000169783	3.77011	1785	332	49	27350	ENSMUSG00000007888,ENSMUSG00000008683,ENSMUSG00000018822,ENSMUSG00000018899,ENSMUSG00000018909,ENSMUSG00000019256,ENSMUSG00000021186,ENSMUSG00000022144,ENSMUSG00000023031,ENSMUSG00000026204,ENSMUSG00000026603,ENSMUSG00000027490,ENSMUSG00000029135,ENSMUSG00000031750,ENSMUSG00000031841,ENSMUSG00000032231,ENSMUSG00000032501,ENSMUSG00000032532,ENSMUSG00000037362,ENSMUSG00000037541,ENSMUSG00000037601,…
GO:BP	transport	GO:0006810	0.000176211	3.75397	4640	332	95	27350	ENSMUSG00000042406,ENSMUSG00000001985,ENSMUSG00000002058,ENSMUSG00000003352,ENSMUSG00000003411,ENSMUSG00000005892,ENSMUSG00000006589,ENSMUSG00000014301,ENSMUSG00000014776,ENSMUSG00000016252,ENSMUSG00000017446,ENSMUSG00000017978,ENSMUSG00000018909,ENSMUSG00000019082,ENSMUSG00000019194,ENSMUSG00000019461,ENSMUSG00000020027,ENSMUSG00000021079,ENSMUSG00000021186,ENSMUSG00000022094,ENSMUSG00000022144,…
GO:BP	establishment of localization	GO:0051234	0.000214936	3.66769	4794	332	97	27350	ENSMUSG00000042406,ENSMUSG00000001985,ENSMUSG00000002058,ENSMUSG00000003352,ENSMUSG00000003411,ENSMUSG00000005892,ENSMUSG00000006589,ENSMUSG00000014301,ENSMUSG00000014776,ENSMUSG00000016252,ENSMUSG00000017446,ENSMUSG00000017978,ENSMUSG00000018909,ENSMUSG00000019082,ENSMUSG00000019194,ENSMUSG00000019461,ENSMUSG00000020027,ENSMUSG00000021079,ENSMUSG00000021186,ENSMUSG00000022094,ENSMUSG00000022144,…
GO:BP	neuron differentiation	GO:0030182	0.000231501	3.63545	1529	332	44	27350	ENSMUSG00000042406,ENSMUSG00000015843,ENSMUSG00000017929,ENSMUSG00000019194,ENSMUSG00000020027,ENSMUSG00000020224,ENSMUSG00000021904,ENSMUSG00000022144,ENSMUSG00000023905,ENSMUSG00000024261,ENSMUSG00000024501,ENSMUSG00000025372,ENSMUSG00000026833,ENSMUSG00000028977,ENSMUSG00000030854,ENSMUSG00000032532,ENSMUSG00000035513,ENSMUSG00000036560,ENSMUSG00000037296,ENSMUSG00000037601,ENSMUSG00000039481,…
GO:BP	multicellular organismal process	GO:0032501	0.00031501	3.50168	8878	332	153	27350	ENSMUSG00000042406,ENSMUSG00000001053,ENSMUSG00000002058,ENSMUSG00000003352,ENSMUSG00000005892,ENSMUSG00000006589,ENSMUSG00000006731,ENSMUSG00000007888,ENSMUSG00000009621,ENSMUSG00000013076,ENSMUSG00000014301,ENSMUSG00000014776,ENSMUSG00000015843,ENSMUSG00000017446,ENSMUSG00000017929,ENSMUSG00000018822,ENSMUSG00000018899,ENSMUSG00000018909,ENSMUSG00000019194,ENSMUSG00000020027,ENSMUSG00000020224,…
GO:BP	cellular respiration	GO:0045333	0.000317735	3.49794	260	332	16	27350	ENSMUSG00000016252,ENSMUSG00000016427,ENSMUSG00000017778,ENSMUSG00000019082,ENSMUSG00000020163,ENSMUSG00000025889,ENSMUSG00000026154,ENSMUSG00000028648,ENSMUSG00000031231,ENSMUSG00000036751,ENSMUSG00000038690,ENSMUSG00000041697,ENSMUSG00000044894,ENSMUSG00000050856,ENSMUSG00000051319,ENSMUSG00000023019
GO:BP	regulation of transport	GO:0051049	0.000440301	3.35625	1899	332	50	27350	ENSMUSG00000042406,ENSMUSG00000002058,ENSMUSG00000003352,ENSMUSG00000003411,ENSMUSG00000005892,ENSMUSG00000014776,ENSMUSG00000017446,ENSMUSG00000017978,ENSMUSG00000018909,ENSMUSG00000019082,ENSMUSG00000019194,ENSMUSG00000022144,ENSMUSG00000022965,ENSMUSG00000023064,ENSMUSG00000024261,ENSMUSG00000024981,ENSMUSG00000025889,ENSMUSG00000026222,ENSMUSG00000027832,ENSMUSG00000027849,ENSMUSG00000028998,…
GO:BP	cell population proliferation	GO:0008283	0.000453207	3.3437	2131	332	54	27350	ENSMUSG00000007888,ENSMUSG00000008683,ENSMUSG00000014776,ENSMUSG00000018822,ENSMUSG00000018899,ENSMUSG00000018909,ENSMUSG00000019256,ENSMUSG00000021186,ENSMUSG00000022144,ENSMUSG00000023031,ENSMUSG00000026204,ENSMUSG00000026603,ENSMUSG00000027490,ENSMUSG00000029135,ENSMUSG00000031750,ENSMUSG00000031841,ENSMUSG00000031897,ENSMUSG00000032231,ENSMUSG00000032501,ENSMUSG00000032532,ENSMUSG00000036560,…
GO:BP	negative regulation of signal transduction	GO:0009968	0.000457192	3.3399	1247	332	38	27350	ENSMUSG00000002458,ENSMUSG00000002459,ENSMUSG00000014301,ENSMUSG00000014776,ENSMUSG00000018822,ENSMUSG00000018899,ENSMUSG00000018909,ENSMUSG00000020027,ENSMUSG00000022144,ENSMUSG00000024427,ENSMUSG00000024942,ENSMUSG00000025889,ENSMUSG00000027313,ENSMUSG00000030854,ENSMUSG00000032308,ENSMUSG00000032501,ENSMUSG00000036169,ENSMUSG00000037239,ENSMUSG00000037362,ENSMUSG00000037541,ENSMUSG00000038418,…
GO:BP	oxidative phosphorylation	GO:0006119	0.000509744	3.29265	145	332	12	27350	ENSMUSG00000016252,ENSMUSG00000016427,ENSMUSG00000017778,ENSMUSG00000020163,ENSMUSG00000025889,ENSMUSG00000028648,ENSMUSG00000031231,ENSMUSG00000036751,ENSMUSG00000038690,ENSMUSG00000041697,ENSMUSG00000044894,ENSMUSG00000050856
GO:BP	biosynthetic process	GO:0009058	0.000769982	3.11352	5968	332	112	27350	ENSMUSG00000042406,ENSMUSG00000006589,ENSMUSG00000006731,ENSMUSG00000008683,ENSMUSG00000009739,ENSMUSG00000014301,ENSMUSG00000015843,ENSMUSG00000016252,ENSMUSG00000016427,ENSMUSG00000017929,ENSMUSG00000018822,ENSMUSG00000018899,ENSMUSG00000018909,ENSMUSG00000019256,ENSMUSG00000019461,ENSMUSG00000019797,ENSMUSG00000020027,ENSMUSG00000021018,ENSMUSG00000021186,ENSMUSG00000021250,ENSMUSG00000021359,…
GO:BP	negative regulation of biological process	GO:0048519	0.000790878	3.10189	6042	332	113	27350	ENSMUSG00000042406,ENSMUSG00000001985,ENSMUSG00000002058,ENSMUSG00000002458,ENSMUSG00000002459,ENSMUSG00000002580,ENSMUSG00000003352,ENSMUSG00000003541,ENSMUSG00000005892,ENSMUSG00000007888,ENSMUSG00000009739,ENSMUSG00000014301,ENSMUSG00000014776,ENSMUSG00000015312,ENSMUSG00000017446,ENSMUSG00000018822,ENSMUSG00000018899,ENSMUSG00000018909,ENSMUSG00000019256,ENSMUSG00000020027,ENSMUSG00000021091,…
GO:BP	negative regulation of cell communication	GO:0010648	0.000901943	3.04482	1388	332	40	27350	ENSMUSG00000001985,ENSMUSG00000002458,ENSMUSG00000002459,ENSMUSG00000014301,ENSMUSG00000014776,ENSMUSG00000018822,ENSMUSG00000018899,ENSMUSG00000018909,ENSMUSG00000020027,ENSMUSG00000022144,ENSMUSG00000024261,ENSMUSG00000024427,ENSMUSG00000024942,ENSMUSG00000025889,ENSMUSG00000027313,ENSMUSG00000030854,ENSMUSG00000032308,ENSMUSG00000032501,ENSMUSG00000036169,ENSMUSG00000037239,ENSMUSG00000037362,…
GO:BP	negative regulation of signaling	GO:0023057	0.000970527	3.01299	1392	332	40	27350	ENSMUSG00000001985,ENSMUSG00000002458,ENSMUSG00000002459,ENSMUSG00000014301,ENSMUSG00000014776,ENSMUSG00000018822,ENSMUSG00000018899,ENSMUSG00000018909,ENSMUSG00000020027,ENSMUSG00000022144,ENSMUSG00000024261,ENSMUSG00000024427,ENSMUSG00000024942,ENSMUSG00000025889,ENSMUSG00000027313,ENSMUSG00000030854,ENSMUSG00000032308,ENSMUSG00000032501,ENSMUSG00000036169,ENSMUSG00000037239,ENSMUSG00000037362,…
GO:BP	organic substance transport	GO:0071702	0.00108421	2.96489	2490	332	59	27350	ENSMUSG00000002058,ENSMUSG00000003352,ENSMUSG00000003411,ENSMUSG00000005892,ENSMUSG00000014301,ENSMUSG00000014776,ENSMUSG00000017446,ENSMUSG00000017978,ENSMUSG00000018909,ENSMUSG00000019082,ENSMUSG00000019461,ENSMUSG00000021079,ENSMUSG00000022144,ENSMUSG00000023064,ENSMUSG00000024261,ENSMUSG00000024981,ENSMUSG00000025324,ENSMUSG00000025889,ENSMUSG00000026204,ENSMUSG00000026222,ENSMUSG00000026389,…
GO:BP	generation of precursor metabolites and energy	GO:0006091	0.00117692	2.92925	480	332	21	27350	ENSMUSG00000016252,ENSMUSG00000016427,ENSMUSG00000017778,ENSMUSG00000019082,ENSMUSG00000020163,ENSMUSG00000025889,ENSMUSG00000026154,ENSMUSG00000028648,ENSMUSG00000028671,ENSMUSG00000029632,ENSMUSG00000031231,ENSMUSG00000031432,ENSMUSG00000036751,ENSMUSG00000037428,ENSMUSG00000038690,ENSMUSG00000041697,ENSMUSG00000044894,ENSMUSG00000050856,ENSMUSG00000051319,ENSMUSG00000020256,ENSMUSG00000023019
GO:BP	positive regulation of transport	GO:0051050	0.00126381	2.89832	1040	332	33	27350	ENSMUSG00000042406,ENSMUSG00000003352,ENSMUSG00000003411,ENSMUSG00000005892,ENSMUSG00000017446,ENSMUSG00000017978,ENSMUSG00000018909,ENSMUSG00000019194,ENSMUSG00000022965,ENSMUSG00000024261,ENSMUSG00000024981,ENSMUSG00000025889,ENSMUSG00000027832,ENSMUSG00000028998,ENSMUSG00000029304,ENSMUSG00000029632,ENSMUSG00000030854,ENSMUSG00000032231,ENSMUSG00000032532,ENSMUSG00000050164,ENSMUSG00000050737,…
GO:BP	small molecule biosynthetic process	GO:0044283	0.00146012	2.83561	572	332	23	27350	ENSMUSG00000042406,ENSMUSG00000006589,ENSMUSG00000022094,ENSMUSG00000024112,ENSMUSG00000024210,ENSMUSG00000025007,ENSMUSG00000025140,ENSMUSG00000025889,ENSMUSG00000029304,ENSMUSG00000029752,ENSMUSG00000030268,ENSMUSG00000030930,ENSMUSG00000031432,ENSMUSG00000038418,ENSMUSG00000046402,ENSMUSG00000050737,ENSMUSG00000061878,ENSMUSG00000005320,ENSMUSG00000017697,ENSMUSG00000023019,ENSMUSG00000027533,…
GO:BP	signal release	GO:0023061	0.00159733	2.79661	575	332	23	27350	ENSMUSG00000005892,ENSMUSG00000017446,ENSMUSG00000017978,ENSMUSG00000018909,ENSMUSG00000019082,ENSMUSG00000023064,ENSMUSG00000024261,ENSMUSG00000025889,ENSMUSG00000026204,ENSMUSG00000027849,ENSMUSG00000029304,ENSMUSG00000037362,ENSMUSG00000037428,ENSMUSG00000041488,ENSMUSG00000050737,ENSMUSG00000051790,ENSMUSG00000061353,ENSMUSG00000061878,ENSMUSG00000063632,ENSMUSG00000072875,ENSMUSG00000075702,…
GO:BP	organic substance biosynthetic process	GO:1901576	0.00191903	2.71692	5860	332	109	27350	ENSMUSG00000042406,ENSMUSG00000006589,ENSMUSG00000006731,ENSMUSG00000008683,ENSMUSG00000009739,ENSMUSG00000014301,ENSMUSG00000015843,ENSMUSG00000016252,ENSMUSG00000016427,ENSMUSG00000017929,ENSMUSG00000018822,ENSMUSG00000018899,ENSMUSG00000018909,ENSMUSG00000019256,ENSMUSG00000019461,ENSMUSG00000019797,ENSMUSG00000020027,ENSMUSG00000021018,ENSMUSG00000021186,ENSMUSG00000021250,ENSMUSG00000021359,…
GO:BP	regulation of cell differentiation	GO:0045595	0.00195211	2.7095	1766	332	46	27350	ENSMUSG00000042406,ENSMUSG00000018899,ENSMUSG00000020027,ENSMUSG00000021250,ENSMUSG00000021904,ENSMUSG00000022144,ENSMUSG00000022952,ENSMUSG00000023031,ENSMUSG00000023087,ENSMUSG00000023905,ENSMUSG00000024261,ENSMUSG00000024427,ENSMUSG00000025372,ENSMUSG00000026833,ENSMUSG00000027490,ENSMUSG00000028977,ENSMUSG00000030157,ENSMUSG00000031750,ENSMUSG00000032172,ENSMUSG00000032231,ENSMUSG00000032501,…
GO:BP	positive regulation of cell population proliferation	GO:0008284	0.00208873	2.68012	1064	332	33	27350	ENSMUSG00000007888,ENSMUSG00000008683,ENSMUSG00000018909,ENSMUSG00000021186,ENSMUSG00000022144,ENSMUSG00000026204,ENSMUSG00000027490,ENSMUSG00000029135,ENSMUSG00000031750,ENSMUSG00000031841,ENSMUSG00000032231,ENSMUSG00000032532,ENSMUSG00000037541,ENSMUSG00000037601,ENSMUSG00000038418,ENSMUSG00000041313,ENSMUSG00000041420,ENSMUSG00000041488,ENSMUSG00000044562,ENSMUSG00000051790,ENSMUSG00000053819,…
GO:BP	cellular process	GO:0009987	0.00217512	2.66252	20933	332	289	27350	ENSMUSG00000042406,ENSMUSG00000001985,ENSMUSG00000002058,ENSMUSG00000002458,ENSMUSG00000002459,ENSMUSG00000002580,ENSMUSG00000003352,ENSMUSG00000003411,ENSMUSG00000003541,ENSMUSG00000005892,ENSMUSG00000005968,ENSMUSG00000006589,ENSMUSG00000006731,ENSMUSG00000007888,ENSMUSG00000008318,ENSMUSG00000008683,ENSMUSG00000009621,ENSMUSG00000009739,ENSMUSG00000013076,ENSMUSG00000014301,ENSMUSG00000014776,…
GO:BP	regulation of cell death	GO:0010941	0.00219941	2.65769	1831	332	47	27350	ENSMUSG00000042406,ENSMUSG00000002580,ENSMUSG00000003541,ENSMUSG00000007888,ENSMUSG00000014301,ENSMUSG00000014776,ENSMUSG00000015312,ENSMUSG00000018899,ENSMUSG00000018909,ENSMUSG00000019461,ENSMUSG00000021250,ENSMUSG00000021585,ENSMUSG00000022144,ENSMUSG00000023064,ENSMUSG00000023905,ENSMUSG00000024942,ENSMUSG00000024981,ENSMUSG00000025140,ENSMUSG00000025889,ENSMUSG00000026222,ENSMUSG00000026833,…
GO:BP	regulation of localization	GO:0032879	0.00256341	2.59118	2253	332	54	27350	ENSMUSG00000042406,ENSMUSG00000002058,ENSMUSG00000003352,ENSMUSG00000003411,ENSMUSG00000005892,ENSMUSG00000014776,ENSMUSG00000017446,ENSMUSG00000017978,ENSMUSG00000018909,ENSMUSG00000019082,ENSMUSG00000019194,ENSMUSG00000022144,ENSMUSG00000022965,ENSMUSG00000023064,ENSMUSG00000024261,ENSMUSG00000024981,ENSMUSG00000025889,ENSMUSG00000026222,ENSMUSG00000027832,ENSMUSG00000027849,ENSMUSG00000028373,…
GO:BP	ion transport	GO:0006811	0.0025855	2.58746	1614	332	43	27350	ENSMUSG00000042406,ENSMUSG00000001985,ENSMUSG00000003352,ENSMUSG00000003411,ENSMUSG00000005892,ENSMUSG00000014776,ENSMUSG00000016252,ENSMUSG00000019082,ENSMUSG00000019194,ENSMUSG00000022094,ENSMUSG00000022144,ENSMUSG00000022965,ENSMUSG00000023064,ENSMUSG00000024112,ENSMUSG00000024261,ENSMUSG00000025889,ENSMUSG00000027849,ENSMUSG00000029632,ENSMUSG00000030688,ENSMUSG00000031231,ENSMUSG00000031934,…
GO:BP	cellular biosynthetic process	GO:0044249	0.00342314	2.46558	5786	332	107	27350	ENSMUSG00000042406,ENSMUSG00000006589,ENSMUSG00000006731,ENSMUSG00000008683,ENSMUSG00000009739,ENSMUSG00000014301,ENSMUSG00000015843,ENSMUSG00000016252,ENSMUSG00000016427,ENSMUSG00000017929,ENSMUSG00000018822,ENSMUSG00000018899,ENSMUSG00000018909,ENSMUSG00000019256,ENSMUSG00000019461,ENSMUSG00000019797,ENSMUSG00000020027,ENSMUSG00000021018,ENSMUSG00000021186,ENSMUSG00000021250,ENSMUSG00000021359,…
GO:BP	cell surface receptor signaling pathway	GO:0007166	0.00345056	2.46211	2829	332	63	27350	ENSMUSG00000001985,ENSMUSG00000003352,ENSMUSG00000007888,ENSMUSG00000013076,ENSMUSG00000014776,ENSMUSG00000016763,ENSMUSG00000018822,ENSMUSG00000018899,ENSMUSG00000018909,ENSMUSG00000020027,ENSMUSG00000020042,ENSMUSG00000021250,ENSMUSG00000021904,ENSMUSG00000022094,ENSMUSG00000022144,ENSMUSG00000022965,ENSMUSG00000023031,ENSMUSG00000023905,ENSMUSG00000024427,ENSMUSG00000024981,ENSMUSG00000025372,…
GO:BP	intracellular signal transduction	GO:0035556	0.00383288	2.41647	2527	332	58	27350	ENSMUSG00000042406,ENSMUSG00000005968,ENSMUSG00000009621,ENSMUSG00000013076,ENSMUSG00000014776,ENSMUSG00000015312,ENSMUSG00000017446,ENSMUSG00000018821,ENSMUSG00000018822,ENSMUSG00000018899,ENSMUSG00000018909,ENSMUSG00000019256,ENSMUSG00000019467,ENSMUSG00000020027,ENSMUSG00000024427,ENSMUSG00000024942,ENSMUSG00000025372,ENSMUSG00000026222,ENSMUSG00000026594,ENSMUSG00000026603,ENSMUSG00000027313,…
GO:BP	positive regulation of secretion by cell	GO:1903532	0.00450729	2.34608	356	332	17	27350	ENSMUSG00000005892,ENSMUSG00000017446,ENSMUSG00000017978,ENSMUSG00000018909,ENSMUSG00000024261,ENSMUSG00000025889,ENSMUSG00000029304,ENSMUSG00000032231,ENSMUSG00000032532,ENSMUSG00000050737,ENSMUSG00000051790,ENSMUSG00000061353,ENSMUSG00000061878,ENSMUSG00000063632,ENSMUSG00000072875,ENSMUSG00000076431,ENSMUSG00000034579
GO:BP	cellular response to stimulus	GO:0051716	0.00489659	2.31011	8864	332	148	27350	ENSMUSG00000042406,ENSMUSG00000001985,ENSMUSG00000002458,ENSMUSG00000002459,ENSMUSG00000003352,ENSMUSG00000005892,ENSMUSG00000005968,ENSMUSG00000006589,ENSMUSG00000007888,ENSMUSG00000009621,ENSMUSG00000013076,ENSMUSG00000014301,ENSMUSG00000014776,ENSMUSG00000015312,ENSMUSG00000015843,ENSMUSG00000016763,ENSMUSG00000017446,ENSMUSG00000017978,ENSMUSG00000018821,ENSMUSG00000018822,ENSMUSG00000018899,…
GO:BP	negative regulation of multicellular organismal process	GO:0051241	0.00541917	2.26607	1112	332	33	27350	ENSMUSG00000042406,ENSMUSG00000003352,ENSMUSG00000005892,ENSMUSG00000014776,ENSMUSG00000017446,ENSMUSG00000018899,ENSMUSG00000018909,ENSMUSG00000020027,ENSMUSG00000021186,ENSMUSG00000021904,ENSMUSG00000022894,ENSMUSG00000024261,ENSMUSG00000026222,ENSMUSG00000027460,ENSMUSG00000028977,ENSMUSG00000030157,ENSMUSG00000032231,ENSMUSG00000032501,ENSMUSG00000032532,ENSMUSG00000036169,ENSMUSG00000037362,…
GO:BP	secretion by cell	GO:0032940	0.00547402	2.26169	907	332	29	27350	ENSMUSG00000003411,ENSMUSG00000005892,ENSMUSG00000017446,ENSMUSG00000017978,ENSMUSG00000018909,ENSMUSG00000019082,ENSMUSG00000023064,ENSMUSG00000024261,ENSMUSG00000025889,ENSMUSG00000026204,ENSMUSG00000026389,ENSMUSG00000027849,ENSMUSG00000029304,ENSMUSG00000029484,ENSMUSG00000032172,ENSMUSG00000032231,ENSMUSG00000032532,ENSMUSG00000037362,ENSMUSG00000037428,ENSMUSG00000041488,ENSMUSG00000050737,…
GO:BP	carbohydrate derivative metabolic process	GO:1901135	0.00624429	2.20452	1067	332	32	27350	ENSMUSG00000006589,ENSMUSG00000006731,ENSMUSG00000016252,ENSMUSG00000016427,ENSMUSG00000017929,ENSMUSG00000023031,ENSMUSG00000024981,ENSMUSG00000025192,ENSMUSG00000025425,ENSMUSG00000025648,ENSMUSG00000025889,ENSMUSG00000027832,ENSMUSG00000028538,ENSMUSG00000028648,ENSMUSG00000028671,ENSMUSG00000031432,ENSMUSG00000032997,ENSMUSG00000037601,ENSMUSG00000038181,ENSMUSG00000038296,ENSMUSG00000038690,…
GO:BP	positive regulation of ion transport	GO:0043270	0.00635999	2.19654	326	332	16	27350	ENSMUSG00000042406,ENSMUSG00000003352,ENSMUSG00000003411,ENSMUSG00000005892,ENSMUSG00000019194,ENSMUSG00000022965,ENSMUSG00000024261,ENSMUSG00000025889,ENSMUSG00000029632,ENSMUSG00000032532,ENSMUSG00000050164,ENSMUSG00000050737,ENSMUSG00000056501,ENSMUSG00000061353,ENSMUSG00000034579,ENSMUSG00000036832
GO:BP	macromolecule localization	GO:0033036	0.0072075	2.14222	3020	332	65	27350	ENSMUSG00000002058,ENSMUSG00000003352,ENSMUSG00000003411,ENSMUSG00000005892,ENSMUSG00000006731,ENSMUSG00000014301,ENSMUSG00000014776,ENSMUSG00000017446,ENSMUSG00000017978,ENSMUSG00000018909,ENSMUSG00000019082,ENSMUSG00000019461,ENSMUSG00000021079,ENSMUSG00000021186,ENSMUSG00000023064,ENSMUSG00000024261,ENSMUSG00000024981,ENSMUSG00000025324,ENSMUSG00000025372,ENSMUSG00000026204,ENSMUSG00000026222,…
GO:BP	cell projection organization	GO:0030030	0.00939431	2.02714	1640	332	42	27350	ENSMUSG00000002580,ENSMUSG00000009621,ENSMUSG00000017929,ENSMUSG00000019194,ENSMUSG00000020224,ENSMUSG00000021904,ENSMUSG00000022144,ENSMUSG00000022438,ENSMUSG00000023905,ENSMUSG00000024261,ENSMUSG00000024501,ENSMUSG00000025372,ENSMUSG00000026833,ENSMUSG00000030854,ENSMUSG00000031841,ENSMUSG00000032532,ENSMUSG00000034226,ENSMUSG00000035513,ENSMUSG00000035790,ENSMUSG00000037601,ENSMUSG00000038301,…
GO:BP	cellular response to chemical stimulus	GO:0070887	0.00980342	2.00862	3503	332	72	27350	ENSMUSG00000042406,ENSMUSG00000005892,ENSMUSG00000006589,ENSMUSG00000007888,ENSMUSG00000014776,ENSMUSG00000015843,ENSMUSG00000018822,ENSMUSG00000018899,ENSMUSG00000018909,ENSMUSG00000019256,ENSMUSG00000019461,ENSMUSG00000020027,ENSMUSG00000021186,ENSMUSG00000021250,ENSMUSG00000022094,ENSMUSG00000022144,ENSMUSG00000022965,ENSMUSG00000024112,ENSMUSG00000024261,ENSMUSG00000024427,ENSMUSG00000024501,…
GO:BP	protein targeting to mitochondrion	GO:0006626	0.0100104	1.99955	77	332	8	27350	ENSMUSG00000014301,ENSMUSG00000014776,ENSMUSG00000021079,ENSMUSG00000027076,ENSMUSG00000028998,ENSMUSG00000030854,ENSMUSG00000067847,ENSMUSG00000078713
GO:BP	dopamine transport	GO:0015872	0.0102003	1.99139	55	332	7	27350	ENSMUSG00000003411,ENSMUSG00000022144,ENSMUSG00000023064,ENSMUSG00000024261,ENSMUSG00000025889,ENSMUSG00000027849,ENSMUSG00000061353
GO:BP	cell death	GO:0008219	0.0102447	1.9895	2238	332	52	27350	ENSMUSG00000042406,ENSMUSG00000002580,ENSMUSG00000003541,ENSMUSG00000007888,ENSMUSG00000008318,ENSMUSG00000014301,ENSMUSG00000014776,ENSMUSG00000015312,ENSMUSG00000017204,ENSMUSG00000018899,ENSMUSG00000018909,ENSMUSG00000019461,ENSMUSG00000021250,ENSMUSG00000021585,ENSMUSG00000022144,ENSMUSG00000023064,ENSMUSG00000023905,ENSMUSG00000024942,ENSMUSG00000024981,ENSMUSG00000025140,ENSMUSG00000025889,…
GO:BP	positive regulation of developmental process	GO:0051094	0.01105	1.95664	1480	332	39	27350	ENSMUSG00000042406,ENSMUSG00000017929,ENSMUSG00000018899,ENSMUSG00000020027,ENSMUSG00000020224,ENSMUSG00000021250,ENSMUSG00000022144,ENSMUSG00000022952,ENSMUSG00000023031,ENSMUSG00000023087,ENSMUSG00000023905,ENSMUSG00000024261,ENSMUSG00000025372,ENSMUSG00000026833,ENSMUSG00000027460,ENSMUSG00000027490,ENSMUSG00000029484,ENSMUSG00000031750,ENSMUSG00000032172,ENSMUSG00000032501,ENSMUSG00000051790,…
GO:BP	positive regulation of anion transport	GO:1903793	0.0115371	1.9379	56	332	7	27350	ENSMUSG00000042406,ENSMUSG00000005892,ENSMUSG00000024261,ENSMUSG00000032532,ENSMUSG00000050737,ENSMUSG00000056501,ENSMUSG00000034579
GO:BP	regulation of ion transport	GO:0043269	0.0121617	1.91501	745	332	25	27350	ENSMUSG00000042406,ENSMUSG00000003352,ENSMUSG00000003411,ENSMUSG00000005892,ENSMUSG00000014776,ENSMUSG00000019194,ENSMUSG00000022144,ENSMUSG00000022965,ENSMUSG00000023064,ENSMUSG00000024261,ENSMUSG00000025889,ENSMUSG00000027849,ENSMUSG00000029632,ENSMUSG00000032532,ENSMUSG00000036578,ENSMUSG00000040373,ENSMUSG00000050164,ENSMUSG00000050737,ENSMUSG00000051790,ENSMUSG00000053819,ENSMUSG00000056501,…
GO:BP	behavior	GO:0007610	0.0121617	1.91501	745	332	25	27350	ENSMUSG00000005892,ENSMUSG00000006589,ENSMUSG00000021250,ENSMUSG00000023064,ENSMUSG00000024261,ENSMUSG00000025889,ENSMUSG00000029436,ENSMUSG00000030854,ENSMUSG00000032172,ENSMUSG00000032532,ENSMUSG00000036560,ENSMUSG00000037428,ENSMUSG00000037541,ENSMUSG00000038418,ENSMUSG00000047632,ENSMUSG00000049625,ENSMUSG00000050164,ENSMUSG00000051790,ENSMUSG00000056501,ENSMUSG00000059991,ENSMUSG00000061353,…
GO:BP	plasma membrane bounded cell projection organization	GO:0120036	0.0123762	1.90741	1601	332	41	27350	ENSMUSG00000002580,ENSMUSG00000009621,ENSMUSG00000017929,ENSMUSG00000019194,ENSMUSG00000020224,ENSMUSG00000021904,ENSMUSG00000022144,ENSMUSG00000022438,ENSMUSG00000023905,ENSMUSG00000024261,ENSMUSG00000024501,ENSMUSG00000025372,ENSMUSG00000026833,ENSMUSG00000030854,ENSMUSG00000031841,ENSMUSG00000032532,ENSMUSG00000035513,ENSMUSG00000035790,ENSMUSG00000037601,ENSMUSG00000038301,ENSMUSG00000039481,…
GO:BP	cation transport	GO:0006812	0.0134189	1.87228	1215	332	34	27350	ENSMUSG00000042406,ENSMUSG00000003352,ENSMUSG00000003411,ENSMUSG00000014776,ENSMUSG00000016252,ENSMUSG00000019194,ENSMUSG00000022094,ENSMUSG00000022144,ENSMUSG00000022965,ENSMUSG00000023064,ENSMUSG00000024112,ENSMUSG00000024261,ENSMUSG00000025889,ENSMUSG00000027849,ENSMUSG00000029632,ENSMUSG00000031231,ENSMUSG00000031934,ENSMUSG00000032231,ENSMUSG00000038717,ENSMUSG00000040373,ENSMUSG00000041313,…
GO:BP	energy derivation by oxidation of organic compounds	GO:0015980	0.0135546	1.86791	346	332	16	27350	ENSMUSG00000016252,ENSMUSG00000016427,ENSMUSG00000017778,ENSMUSG00000019082,ENSMUSG00000020163,ENSMUSG00000025889,ENSMUSG00000026154,ENSMUSG00000028648,ENSMUSG00000031231,ENSMUSG00000036751,ENSMUSG00000038690,ENSMUSG00000041697,ENSMUSG00000044894,ENSMUSG00000050856,ENSMUSG00000051319,ENSMUSG00000023019
GO:BP	aerobic respiration	GO:0009060	0.0144626	1.83975	199	332	12	27350	ENSMUSG00000016252,ENSMUSG00000016427,ENSMUSG00000017778,ENSMUSG00000020163,ENSMUSG00000025889,ENSMUSG00000028648,ENSMUSG00000031231,ENSMUSG00000036751,ENSMUSG00000038690,ENSMUSG00000041697,ENSMUSG00000044894,ENSMUSG00000050856
GO:BP	myeloid leukocyte differentiation	GO:0002573	0.0175371	1.75604	238	332	13	27350	ENSMUSG00000021250,ENSMUSG00000022952,ENSMUSG00000030157,ENSMUSG00000031750,ENSMUSG00000032231,ENSMUSG00000032501,ENSMUSG00000037601,ENSMUSG00000038301,ENSMUSG00000046402,ENSMUSG00000052837,ENSMUSG00000056501,ENSMUSG00000032554,ENSMUSG00000034579
GO:BP	export from cell	GO:0140352	0.0183441	1.7365	966	332	29	27350	ENSMUSG00000003411,ENSMUSG00000005892,ENSMUSG00000017446,ENSMUSG00000017978,ENSMUSG00000018909,ENSMUSG00000019082,ENSMUSG00000023064,ENSMUSG00000024261,ENSMUSG00000025889,ENSMUSG00000026204,ENSMUSG00000026389,ENSMUSG00000027849,ENSMUSG00000029304,ENSMUSG00000029484,ENSMUSG00000032172,ENSMUSG00000032231,ENSMUSG00000032532,ENSMUSG00000037362,ENSMUSG00000037428,ENSMUSG00000041488,ENSMUSG00000050737,…
GO:BP	purine-containing compound biosynthetic process	GO:0072522	0.0191884	1.71696	240	332	13	27350	ENSMUSG00000006589,ENSMUSG00000016252,ENSMUSG00000016427,ENSMUSG00000024981,ENSMUSG00000025889,ENSMUSG00000028648,ENSMUSG00000029304,ENSMUSG00000031432,ENSMUSG00000037601,ENSMUSG00000038690,ENSMUSG00000038717,ENSMUSG00000050856,ENSMUSG00000017697
GO:BP	response to oxygen-containing compound	GO:1901700	0.0192724	1.71506	2045	332	48	27350	ENSMUSG00000042406,ENSMUSG00000002458,ENSMUSG00000005892,ENSMUSG00000006589,ENSMUSG00000014776,ENSMUSG00000015843,ENSMUSG00000018899,ENSMUSG00000018909,ENSMUSG00000019256,ENSMUSG00000019461,ENSMUSG00000020027,ENSMUSG00000021186,ENSMUSG00000021250,ENSMUSG00000022094,ENSMUSG00000022144,ENSMUSG00000023087,ENSMUSG00000024942,ENSMUSG00000025140,ENSMUSG00000025372,ENSMUSG00000025889,ENSMUSG00000026204,…
GO:BP	enzyme-linked receptor protein signaling pathway	GO:0007167	0.0202156	1.69431	971	332	29	27350	ENSMUSG00000018822,ENSMUSG00000020027,ENSMUSG00000020042,ENSMUSG00000021250,ENSMUSG00000022094,ENSMUSG00000022144,ENSMUSG00000024427,ENSMUSG00000025889,ENSMUSG00000027460,ENSMUSG00000031841,ENSMUSG00000036169,ENSMUSG00000037362,ENSMUSG00000038418,ENSMUSG00000039481,ENSMUSG00000040631,ENSMUSG00000047632,ENSMUSG00000051159,ENSMUSG00000053113,ENSMUSG00000063632,ENSMUSG00000005320,ENSMUSG00000008090,…
GO:BP	regulation of amine transport	GO:0051952	0.0214306	1.66897	112	332	9	27350	ENSMUSG00000003411,ENSMUSG00000005892,ENSMUSG00000022144,ENSMUSG00000023064,ENSMUSG00000024261,ENSMUSG00000025889,ENSMUSG00000027849,ENSMUSG00000032532,ENSMUSG00000061353
GO:BP	neuron development	GO:0048666	0.0224025	1.6497	1245	332	34	27350	ENSMUSG00000017929,ENSMUSG00000019194,ENSMUSG00000020224,ENSMUSG00000021904,ENSMUSG00000022144,ENSMUSG00000023905,ENSMUSG00000024261,ENSMUSG00000024501,ENSMUSG00000025372,ENSMUSG00000026833,ENSMUSG00000030854,ENSMUSG00000032532,ENSMUSG00000035513,ENSMUSG00000036560,ENSMUSG00000037601,ENSMUSG00000039481,ENSMUSG00000041488,ENSMUSG00000044894,ENSMUSG00000046167,ENSMUSG00000047261,ENSMUSG00000051790,…
GO:BP	neuron projection development	GO:0031175	0.0248856	1.60405	1088	332	31	27350	ENSMUSG00000017929,ENSMUSG00000019194,ENSMUSG00000020224,ENSMUSG00000021904,ENSMUSG00000022144,ENSMUSG00000023905,ENSMUSG00000024261,ENSMUSG00000024501,ENSMUSG00000025372,ENSMUSG00000026833,ENSMUSG00000030854,ENSMUSG00000032532,ENSMUSG00000035513,ENSMUSG00000037601,ENSMUSG00000039481,ENSMUSG00000041488,ENSMUSG00000047261,ENSMUSG00000051790,ENSMUSG00000055003,ENSMUSG00000059714,ENSMUSG00000061353,…
GO:BP	carbohydrate derivative biosynthetic process	GO:1901137	0.0276033	1.55904	635	332	22	27350	ENSMUSG00000006589,ENSMUSG00000006731,ENSMUSG00000016252,ENSMUSG00000016427,ENSMUSG00000017929,ENSMUSG00000024981,ENSMUSG00000025425,ENSMUSG00000025889,ENSMUSG00000028538,ENSMUSG00000028648,ENSMUSG00000031432,ENSMUSG00000032997,ENSMUSG00000037601,ENSMUSG00000038181,ENSMUSG00000038296,ENSMUSG00000038690,ENSMUSG00000038717,ENSMUSG00000050856,ENSMUSG00000052584,ENSMUSG00000017697,ENSMUSG00000036372,…
GO:BP	signal transduction	GO:0007165	0.0276697	1.558	6926	332	119	27350	ENSMUSG00000042406,ENSMUSG00000001985,ENSMUSG00000002458,ENSMUSG00000002459,ENSMUSG00000003352,ENSMUSG00000005892,ENSMUSG00000005968,ENSMUSG00000007888,ENSMUSG00000009621,ENSMUSG00000013076,ENSMUSG00000014301,ENSMUSG00000014776,ENSMUSG00000015312,ENSMUSG00000015843,ENSMUSG00000016763,ENSMUSG00000017446,ENSMUSG00000018821,ENSMUSG00000018822,ENSMUSG00000018899,ENSMUSG00000018909,ENSMUSG00000019256,…
GO:BP	positive regulation of secretion	GO:0051047	0.0281557	1.55043	409	332	17	27350	ENSMUSG00000005892,ENSMUSG00000017446,ENSMUSG00000017978,ENSMUSG00000018909,ENSMUSG00000024261,ENSMUSG00000025889,ENSMUSG00000029304,ENSMUSG00000032231,ENSMUSG00000032532,ENSMUSG00000050737,ENSMUSG00000051790,ENSMUSG00000061353,ENSMUSG00000061878,ENSMUSG00000063632,ENSMUSG00000072875,ENSMUSG00000076431,ENSMUSG00000034579
GO:BP	positive regulation of multicellular organismal process	GO:0051240	0.028814	1.5404	1659	332	41	27350	ENSMUSG00000042406,ENSMUSG00000017446,ENSMUSG00000017929,ENSMUSG00000018899,ENSMUSG00000021250,ENSMUSG00000022144,ENSMUSG00000022952,ENSMUSG00000023031,ENSMUSG00000023905,ENSMUSG00000025372,ENSMUSG00000026833,ENSMUSG00000027460,ENSMUSG00000027490,ENSMUSG00000029304,ENSMUSG00000029484,ENSMUSG00000031750,ENSMUSG00000031934,ENSMUSG00000032231,ENSMUSG00000032501,ENSMUSG00000032532,ENSMUSG00000038418,…
GO:BP	regulation of system process	GO:0044057	0.0311445	1.50662	640	332	22	27350	ENSMUSG00000003352,ENSMUSG00000014776,ENSMUSG00000017446,ENSMUSG00000019194,ENSMUSG00000025372,ENSMUSG00000029304,ENSMUSG00000032532,ENSMUSG00000037362,ENSMUSG00000040373,ENSMUSG00000047632,ENSMUSG00000049625,ENSMUSG00000051790,ENSMUSG00000053819,ENSMUSG00000059991,ENSMUSG00000061878,ENSMUSG00000064023,ENSMUSG00000079610,ENSMUSG00000017697,ENSMUSG00000025026,ENSMUSG00000026418,ENSMUSG00000027533,…
GO:BP	small molecule metabolic process	GO:0044281	0.033389	1.4764	1847	332	44	27350	ENSMUSG00000042406,ENSMUSG00000006589,ENSMUSG00000016252,ENSMUSG00000016427,ENSMUSG00000017446,ENSMUSG00000022094,ENSMUSG00000023087,ENSMUSG00000024112,ENSMUSG00000024210,ENSMUSG00000024981,ENSMUSG00000025007,ENSMUSG00000025140,ENSMUSG00000025192,ENSMUSG00000025648,ENSMUSG00000025889,ENSMUSG00000028648,ENSMUSG00000028670,ENSMUSG00000028671,ENSMUSG00000029304,ENSMUSG00000029752,ENSMUSG00000030268,…
GO:BP	locomotion	GO:0040011	0.0347377	1.4592	1384	332	36	27350	ENSMUSG00000002580,ENSMUSG00000013076,ENSMUSG00000019194,ENSMUSG00000021904,ENSMUSG00000022144,ENSMUSG00000024210,ENSMUSG00000024501,ENSMUSG00000024942,ENSMUSG00000025889,ENSMUSG00000026222,ENSMUSG00000027460,ENSMUSG00000029304,ENSMUSG00000029484,ENSMUSG00000031750,ENSMUSG00000031841,ENSMUSG00000032501,ENSMUSG00000034845,ENSMUSG00000035513,ENSMUSG00000037362,ENSMUSG00000038418,ENSMUSG00000041488,…
GO:BP	amine transport	GO:0015837	0.037471	1.4263	120	332	9	27350	ENSMUSG00000003411,ENSMUSG00000005892,ENSMUSG00000022144,ENSMUSG00000023064,ENSMUSG00000024261,ENSMUSG00000025889,ENSMUSG00000027849,ENSMUSG00000032532,ENSMUSG00000061353
GO:BP	regulation of dopamine uptake involved in synaptic transmission	GO:0051584	0.0395669	1.40267	5	332	3	27350	ENSMUSG00000003411,ENSMUSG00000022144,ENSMUSG00000025889
GO:BP	regulation of catecholamine uptake involved in synaptic transmission	GO:0051940	0.0395669	1.40267	5	332	3	27350	ENSMUSG00000003411,ENSMUSG00000022144,ENSMUSG00000025889
GO:BP	regulation of hormone levels	GO:0010817	0.0413871	1.38313	604	332	21	27350	ENSMUSG00000005892,ENSMUSG00000017446,ENSMUSG00000018909,ENSMUSG00000019082,ENSMUSG00000022094,ENSMUSG00000024112,ENSMUSG00000026204,ENSMUSG00000029304,ENSMUSG00000037362,ENSMUSG00000037428,ENSMUSG00000038418,ENSMUSG00000046402,ENSMUSG00000051790,ENSMUSG00000063632,ENSMUSG00000072875,ENSMUSG00000075702,ENSMUSG00000076431,ENSMUSG00000021594,ENSMUSG00000030826,ENSMUSG00000034579,ENSMUSG00000040268
GO:BP	regulation of apoptotic process	GO:0042981	0.042374	1.3729	1628	332	40	27350	ENSMUSG00000042406,ENSMUSG00000002580,ENSMUSG00000003541,ENSMUSG00000007888,ENSMUSG00000014301,ENSMUSG00000014776,ENSMUSG00000015312,ENSMUSG00000018909,ENSMUSG00000019461,ENSMUSG00000021585,ENSMUSG00000022144,ENSMUSG00000023905,ENSMUSG00000024942,ENSMUSG00000024981,ENSMUSG00000025889,ENSMUSG00000026222,ENSMUSG00000026833,ENSMUSG00000027460,ENSMUSG00000027490,ENSMUSG00000029304,ENSMUSG00000029752,…
GO:BP	regulation of secretion	GO:0051046	0.0446109	1.35056	754	332	24	27350	ENSMUSG00000003411,ENSMUSG00000005892,ENSMUSG00000017446,ENSMUSG00000017978,ENSMUSG00000018909,ENSMUSG00000019082,ENSMUSG00000023064,ENSMUSG00000024261,ENSMUSG00000025889,ENSMUSG00000027849,ENSMUSG00000029304,ENSMUSG00000032231,ENSMUSG00000032532,ENSMUSG00000037362,ENSMUSG00000049625,ENSMUSG00000050737,ENSMUSG00000051790,ENSMUSG00000061353,ENSMUSG00000061878,ENSMUSG00000063632,ENSMUSG00000072875,…
GO:BP	cell-cell adhesion	GO:0098609	0.046668	1.33098	910	332	27	27350	ENSMUSG00000017446,ENSMUSG00000018899,ENSMUSG00000024942,ENSMUSG00000028373,ENSMUSG00000031841,ENSMUSG00000035513,ENSMUSG00000037362,ENSMUSG00000041313,ENSMUSG00000041734,ENSMUSG00000043557,ENSMUSG00000045045,ENSMUSG00000046167,ENSMUSG00000046798,ENSMUSG00000051790,ENSMUSG00000056501,ENSMUSG00000058806,ENSMUSG00000059714,ENSMUSG00000061353,ENSMUSG00000068220,ENSMUSG00000076431,ENSMUSG00000008090,…
GO:BP	regulation of nervous system process	GO:0031644	0.0488662	1.31099	189	332	11	27350	ENSMUSG00000003352,ENSMUSG00000025372,ENSMUSG00000032532,ENSMUSG00000037362,ENSMUSG00000040373,ENSMUSG00000047632,ENSMUSG00000051790,ENSMUSG00000059991,ENSMUSG00000064023,ENSMUSG00000027533,ENSMUSG00000032554
GO:CC	cytoplasm	GO:0005737	2.91156e-16	15.5359	11483	336	222	27145	ENSMUSG00000042406,ENSMUSG00000001053,ENSMUSG00000001985,ENSMUSG00000002058,ENSMUSG00000002458,ENSMUSG00000002459,ENSMUSG00000002580,ENSMUSG00000003352,ENSMUSG00000003411,ENSMUSG00000005892,ENSMUSG00000005968,ENSMUSG00000006589,ENSMUSG00000006731,ENSMUSG00000008318,ENSMUSG00000008683,ENSMUSG00000009621,ENSMUSG00000013076,ENSMUSG00000014301,ENSMUSG00000014776,ENSMUSG00000015312,ENSMUSG00000015843,…
GO:CC	inner mitochondrial membrane protein complex	GO:0098800	1.44748e-11	10.8394	150	336	19	27145	ENSMUSG00000014301,ENSMUSG00000016252,ENSMUSG00000016427,ENSMUSG00000017778,ENSMUSG00000020163,ENSMUSG00000021079,ENSMUSG00000021290,ENSMUSG00000027076,ENSMUSG00000028648,ENSMUSG00000029632,ENSMUSG00000031231,ENSMUSG00000036751,ENSMUSG00000038690,ENSMUSG00000038717,ENSMUSG00000041697,ENSMUSG00000044894,ENSMUSG00000050856,ENSMUSG00000067847,ENSMUSG00000071528
GO:CC	cellular anatomical entity	GO:0110165	2.43061e-10	9.61429	22747	336	323	27145	ENSMUSG00000042406,ENSMUSG00000001053,ENSMUSG00000001985,ENSMUSG00000002058,ENSMUSG00000002458,ENSMUSG00000002459,ENSMUSG00000002504,ENSMUSG00000002580,ENSMUSG00000003352,ENSMUSG00000003411,ENSMUSG00000005892,ENSMUSG00000005968,ENSMUSG00000006589,ENSMUSG00000006731,ENSMUSG00000007888,ENSMUSG00000008318,ENSMUSG00000008683,ENSMUSG00000009621,ENSMUSG00000009739,ENSMUSG00000013076,ENSMUSG00000014301,…
GO:CC	membrane	GO:0016020	2.43525e-10	9.61346	10323	336	192	27145	ENSMUSG00000042406,ENSMUSG00000001985,ENSMUSG00000002458,ENSMUSG00000002459,ENSMUSG00000002504,ENSMUSG00000002580,ENSMUSG00000003352,ENSMUSG00000003411,ENSMUSG00000005892,ENSMUSG00000006731,ENSMUSG00000007888,ENSMUSG00000008318,ENSMUSG00000009621,ENSMUSG00000013076,ENSMUSG00000014301,ENSMUSG00000014776,ENSMUSG00000016252,ENSMUSG00000016427,ENSMUSG00000016763,ENSMUSG00000017204,ENSMUSG00000017446,…
GO:CC	mitochondrial protein-containing complex	GO:0098798	8.93461e-09	8.04892	298	336	22	27145	ENSMUSG00000014301,ENSMUSG00000016252,ENSMUSG00000016427,ENSMUSG00000017778,ENSMUSG00000020163,ENSMUSG00000021079,ENSMUSG00000021290,ENSMUSG00000027076,ENSMUSG00000028648,ENSMUSG00000028998,ENSMUSG00000029632,ENSMUSG00000031231,ENSMUSG00000036751,ENSMUSG00000038690,ENSMUSG00000038717,ENSMUSG00000041697,ENSMUSG00000044894,ENSMUSG00000045948,ENSMUSG00000050856,ENSMUSG00000067847,ENSMUSG00000071528,…
GO:CC	mitochondrial inner membrane	GO:0005743	6.39306e-08	7.19429	537	336	28	27145	ENSMUSG00000014301,ENSMUSG00000016252,ENSMUSG00000016427,ENSMUSG00000017778,ENSMUSG00000019082,ENSMUSG00000019461,ENSMUSG00000020163,ENSMUSG00000021079,ENSMUSG00000021290,ENSMUSG00000024981,ENSMUSG00000025007,ENSMUSG00000025889,ENSMUSG00000027076,ENSMUSG00000028648,ENSMUSG00000029632,ENSMUSG00000031231,ENSMUSG00000036751,ENSMUSG00000036975,ENSMUSG00000038690,ENSMUSG00000038717,ENSMUSG00000041697,…
GO:CC	organelle inner membrane	GO:0019866	1.61962e-07	6.79059	598	336	29	27145	ENSMUSG00000014301,ENSMUSG00000016252,ENSMUSG00000016427,ENSMUSG00000017778,ENSMUSG00000019082,ENSMUSG00000019461,ENSMUSG00000020163,ENSMUSG00000021079,ENSMUSG00000021290,ENSMUSG00000024981,ENSMUSG00000025007,ENSMUSG00000025889,ENSMUSG00000027076,ENSMUSG00000028648,ENSMUSG00000029632,ENSMUSG00000031231,ENSMUSG00000036751,ENSMUSG00000036975,ENSMUSG00000038690,ENSMUSG00000038717,ENSMUSG00000041697,…
GO:CC	mitochondrion	GO:0005739	2.47177e-07	6.60699	1929	336	57	27145	ENSMUSG00000008683,ENSMUSG00000014301,ENSMUSG00000014776,ENSMUSG00000016252,ENSMUSG00000016427,ENSMUSG00000017778,ENSMUSG00000019082,ENSMUSG00000019158,ENSMUSG00000019461,ENSMUSG00000019797,ENSMUSG00000020163,ENSMUSG00000021079,ENSMUSG00000021290,ENSMUSG00000021773,ENSMUSG00000023020,ENSMUSG00000023087,ENSMUSG00000024942,ENSMUSG00000024981,ENSMUSG00000025007,ENSMUSG00000025140,ENSMUSG00000025889,…
GO:CC	mitochondrial membrane	GO:0031966	2.55663e-07	6.59233	773	336	33	27145	ENSMUSG00000014301,ENSMUSG00000016252,ENSMUSG00000016427,ENSMUSG00000017778,ENSMUSG00000019082,ENSMUSG00000019461,ENSMUSG00000020163,ENSMUSG00000021079,ENSMUSG00000021290,ENSMUSG00000023020,ENSMUSG00000024981,ENSMUSG00000025007,ENSMUSG00000025889,ENSMUSG00000027076,ENSMUSG00000028648,ENSMUSG00000028998,ENSMUSG00000029632,ENSMUSG00000031231,ENSMUSG00000036751,ENSMUSG00000036975,ENSMUSG00000037601,…
GO:CC	membrane protein complex	GO:0098796	3.85542e-07	6.41393	1192	336	42	27145	ENSMUSG00000001985,ENSMUSG00000003352,ENSMUSG00000014301,ENSMUSG00000016252,ENSMUSG00000016427,ENSMUSG00000017778,ENSMUSG00000019194,ENSMUSG00000020027,ENSMUSG00000020163,ENSMUSG00000021079,ENSMUSG00000021290,ENSMUSG00000024112,ENSMUSG00000026833,ENSMUSG00000027076,ENSMUSG00000028648,ENSMUSG00000028998,ENSMUSG00000029632,ENSMUSG00000031231,ENSMUSG00000031841,ENSMUSG00000032172,ENSMUSG00000032231,…
GO:CC	cell junction	GO:0030054	6.18325e-07	6.20878	2141	336	60	27145	ENSMUSG00000001985,ENSMUSG00000003352,ENSMUSG00000003411,ENSMUSG00000013076,ENSMUSG00000017978,ENSMUSG00000018909,ENSMUSG00000019194,ENSMUSG00000021585,ENSMUSG00000022197,ENSMUSG00000022438,ENSMUSG00000023064,ENSMUSG00000024261,ENSMUSG00000024501,ENSMUSG00000025372,ENSMUSG00000025889,ENSMUSG00000026204,ENSMUSG00000026833,ENSMUSG00000027849,ENSMUSG00000030688,ENSMUSG00000030854,ENSMUSG00000031841,…
GO:CC	mitochondrial envelope	GO:0005740	1.62792e-06	5.78837	833	336	33	27145	ENSMUSG00000014301,ENSMUSG00000016252,ENSMUSG00000016427,ENSMUSG00000017778,ENSMUSG00000019082,ENSMUSG00000019461,ENSMUSG00000020163,ENSMUSG00000021079,ENSMUSG00000021290,ENSMUSG00000023020,ENSMUSG00000024981,ENSMUSG00000025007,ENSMUSG00000025889,ENSMUSG00000027076,ENSMUSG00000028648,ENSMUSG00000028998,ENSMUSG00000029632,ENSMUSG00000031231,ENSMUSG00000036751,ENSMUSG00000036975,ENSMUSG00000037601,…
GO:CC	organelle membrane	GO:0031090	4.95565e-06	5.3049	3266	336	77	27145	ENSMUSG00000003411,ENSMUSG00000006731,ENSMUSG00000014301,ENSMUSG00000016252,ENSMUSG00000016427,ENSMUSG00000017778,ENSMUSG00000017929,ENSMUSG00000017978,ENSMUSG00000019082,ENSMUSG00000019461,ENSMUSG00000020163,ENSMUSG00000020737,ENSMUSG00000021079,ENSMUSG00000021290,ENSMUSG00000022094,ENSMUSG00000023020,ENSMUSG00000024261,ENSMUSG00000024981,ENSMUSG00000025007,ENSMUSG00000025192,ENSMUSG00000025324,…
GO:CC	synapse	GO:0045202	4.56589e-05	4.34047	1516	336	44	27145	ENSMUSG00000001985,ENSMUSG00000003352,ENSMUSG00000003411,ENSMUSG00000017978,ENSMUSG00000018909,ENSMUSG00000021585,ENSMUSG00000022197,ENSMUSG00000023064,ENSMUSG00000024261,ENSMUSG00000024501,ENSMUSG00000025372,ENSMUSG00000025889,ENSMUSG00000026204,ENSMUSG00000026833,ENSMUSG00000027849,ENSMUSG00000030854,ENSMUSG00000031841,ENSMUSG00000032172,ENSMUSG00000032532,ENSMUSG00000034686,ENSMUSG00000035513,…
GO:CC	plasma membrane region	GO:0098590	4.88777e-05	4.31089	1362	336	41	27145	ENSMUSG00000042406,ENSMUSG00000001985,ENSMUSG00000002504,ENSMUSG00000003352,ENSMUSG00000013076,ENSMUSG00000017978,ENSMUSG00000018909,ENSMUSG00000022094,ENSMUSG00000024427,ENSMUSG00000025372,ENSMUSG00000026833,ENSMUSG00000027849,ENSMUSG00000030854,ENSMUSG00000031841,ENSMUSG00000032172,ENSMUSG00000032231,ENSMUSG00000034686,ENSMUSG00000034845,ENSMUSG00000035513,ENSMUSG00000037541,ENSMUSG00000037601,…
GO:CC	mitochondrial proton-transporting ATP synthase complex	GO:0005753	5.21519e-05	4.28273	21	336	6	27145	ENSMUSG00000016252,ENSMUSG00000021290,ENSMUSG00000038690,ENSMUSG00000038717,ENSMUSG00000050856,ENSMUSG00000071528
GO:CC	proton-transporting ATP synthase complex	GO:0045259	7.09636e-05	4.14896	22	336	6	27145	ENSMUSG00000016252,ENSMUSG00000021290,ENSMUSG00000038690,ENSMUSG00000038717,ENSMUSG00000050856,ENSMUSG00000071528
GO:CC	cytochrome complex	GO:0070069	0.000179422	3.74612	40	336	7	27145	ENSMUSG00000017778,ENSMUSG00000020163,ENSMUSG00000029632,ENSMUSG00000031231,ENSMUSG00000036751,ENSMUSG00000041697,ENSMUSG00000044894
GO:CC	extracellular region	GO:0005576	0.000236988	3.62527	2774	336	64	27145	ENSMUSG00000002058,ENSMUSG00000005892,ENSMUSG00000005968,ENSMUSG00000007888,ENSMUSG00000015467,ENSMUSG00000016763,ENSMUSG00000017446,ENSMUSG00000018822,ENSMUSG00000021091,ENSMUSG00000021186,ENSMUSG00000021904,ENSMUSG00000022144,ENSMUSG00000022197,ENSMUSG00000022894,ENSMUSG00000023031,ENSMUSG00000024261,ENSMUSG00000024501,ENSMUSG00000025889,ENSMUSG00000026833,ENSMUSG00000027460,ENSMUSG00000027832,…
GO:CC	mitochondrial respirasome	GO:0005746	0.000586686	3.23159	90	336	9	27145	ENSMUSG00000016427,ENSMUSG00000017778,ENSMUSG00000020163,ENSMUSG00000028648,ENSMUSG00000029632,ENSMUSG00000031231,ENSMUSG00000036751,ENSMUSG00000041697,ENSMUSG00000044894
GO:CC	respiratory chain complex	GO:0098803	0.000586686	3.23159	90	336	9	27145	ENSMUSG00000016427,ENSMUSG00000017778,ENSMUSG00000020163,ENSMUSG00000028648,ENSMUSG00000029632,ENSMUSG00000031231,ENSMUSG00000036751,ENSMUSG00000041697,ENSMUSG00000044894
GO:CC	cell projection	GO:0042995	0.000711628	3.14775	2558	336	59	27145	ENSMUSG00000042406,ENSMUSG00000001053,ENSMUSG00000001985,ENSMUSG00000013076,ENSMUSG00000018909,ENSMUSG00000019194,ENSMUSG00000021250,ENSMUSG00000022197,ENSMUSG00000022438,ENSMUSG00000023064,ENSMUSG00000023905,ENSMUSG00000024261,ENSMUSG00000024427,ENSMUSG00000024501,ENSMUSG00000025372,ENSMUSG00000025889,ENSMUSG00000026833,ENSMUSG00000029304,ENSMUSG00000029484,ENSMUSG00000030688,ENSMUSG00000030854,…
GO:CC	plasma membrane bounded cell projection	GO:0120025	0.000963027	3.01636	2461	336	57	27145	ENSMUSG00000042406,ENSMUSG00000001053,ENSMUSG00000001985,ENSMUSG00000013076,ENSMUSG00000018909,ENSMUSG00000019194,ENSMUSG00000021250,ENSMUSG00000022197,ENSMUSG00000022438,ENSMUSG00000023064,ENSMUSG00000023905,ENSMUSG00000024261,ENSMUSG00000024427,ENSMUSG00000024501,ENSMUSG00000025372,ENSMUSG00000025889,ENSMUSG00000026833,ENSMUSG00000029484,ENSMUSG00000030688,ENSMUSG00000030854,ENSMUSG00000031841,…
GO:CC	respirasome	GO:0070469	0.0011988	2.92125	98	336	9	27145	ENSMUSG00000016427,ENSMUSG00000017778,ENSMUSG00000020163,ENSMUSG00000028648,ENSMUSG00000029632,ENSMUSG00000031231,ENSMUSG00000036751,ENSMUSG00000041697,ENSMUSG00000044894
GO:CC	envelope	GO:0031975	0.00172146	2.7641	1292	336	36	27145	ENSMUSG00000014301,ENSMUSG00000016252,ENSMUSG00000016427,ENSMUSG00000017778,ENSMUSG00000019082,ENSMUSG00000019461,ENSMUSG00000020163,ENSMUSG00000020737,ENSMUSG00000021079,ENSMUSG00000021290,ENSMUSG00000023020,ENSMUSG00000024981,ENSMUSG00000025007,ENSMUSG00000025889,ENSMUSG00000026113,ENSMUSG00000027076,ENSMUSG00000028648,ENSMUSG00000028998,ENSMUSG00000029632,ENSMUSG00000031231,ENSMUSG00000036751,…
GO:CC	organelle envelope	GO:0031967	0.00172146	2.7641	1292	336	36	27145	ENSMUSG00000014301,ENSMUSG00000016252,ENSMUSG00000016427,ENSMUSG00000017778,ENSMUSG00000019082,ENSMUSG00000019461,ENSMUSG00000020163,ENSMUSG00000020737,ENSMUSG00000021079,ENSMUSG00000021290,ENSMUSG00000023020,ENSMUSG00000024981,ENSMUSG00000025007,ENSMUSG00000025889,ENSMUSG00000026113,ENSMUSG00000027076,ENSMUSG00000028648,ENSMUSG00000028998,ENSMUSG00000029632,ENSMUSG00000031231,ENSMUSG00000036751,…
GO:CC	intracellular anatomical structure	GO:0005622	0.00208519	2.68085	17400	336	253	27145	ENSMUSG00000042406,ENSMUSG00000001053,ENSMUSG00000001985,ENSMUSG00000002058,ENSMUSG00000002458,ENSMUSG00000002459,ENSMUSG00000002580,ENSMUSG00000003352,ENSMUSG00000003411,ENSMUSG00000005892,ENSMUSG00000005968,ENSMUSG00000006589,ENSMUSG00000006731,ENSMUSG00000008318,ENSMUSG00000008683,ENSMUSG00000009621,ENSMUSG00000009739,ENSMUSG00000013076,ENSMUSG00000014301,ENSMUSG00000014776,ENSMUSG00000015312,…
GO:CC	neuron projection	GO:0043005	0.00273044	2.56377	1598	336	41	27145	ENSMUSG00000042406,ENSMUSG00000001053,ENSMUSG00000001985,ENSMUSG00000018909,ENSMUSG00000019194,ENSMUSG00000021250,ENSMUSG00000022197,ENSMUSG00000023064,ENSMUSG00000024261,ENSMUSG00000024501,ENSMUSG00000025372,ENSMUSG00000025889,ENSMUSG00000026833,ENSMUSG00000029484,ENSMUSG00000030854,ENSMUSG00000031841,ENSMUSG00000032532,ENSMUSG00000034686,ENSMUSG00000035513,ENSMUSG00000037296,ENSMUSG00000037362,…
GO:CC	endomembrane system	GO:0012505	0.0030935	2.50955	4239	336	83	27145	ENSMUSG00000002459,ENSMUSG00000002504,ENSMUSG00000003411,ENSMUSG00000005892,ENSMUSG00000006731,ENSMUSG00000014776,ENSMUSG00000017929,ENSMUSG00000018909,ENSMUSG00000020737,ENSMUSG00000021250,ENSMUSG00000021585,ENSMUSG00000022094,ENSMUSG00000022144,ENSMUSG00000022197,ENSMUSG00000024261,ENSMUSG00000024501,ENSMUSG00000024981,ENSMUSG00000025192,ENSMUSG00000025324,ENSMUSG00000025372,ENSMUSG00000025425,…
GO:CC	mitochondrial respiratory chain complex IV	GO:0005751	0.00399519	2.39846	25	336	5	27145	ENSMUSG00000017778,ENSMUSG00000029632,ENSMUSG00000031231,ENSMUSG00000036751,ENSMUSG00000041697
GO:CC	synaptic membrane	GO:0097060	0.00490663	2.30922	450	336	18	27145	ENSMUSG00000001985,ENSMUSG00000017978,ENSMUSG00000018909,ENSMUSG00000025372,ENSMUSG00000026833,ENSMUSG00000027849,ENSMUSG00000030854,ENSMUSG00000032172,ENSMUSG00000034686,ENSMUSG00000035513,ENSMUSG00000037541,ENSMUSG00000040373,ENSMUSG00000041488,ENSMUSG00000045045,ENSMUSG00000051790,ENSMUSG00000058806,ENSMUSG00000059991,ENSMUSG00000047945
GO:CC	somatodendritic compartment	GO:0036477	0.00505767	2.29605	1086	336	31	27145	ENSMUSG00000042406,ENSMUSG00000001053,ENSMUSG00000001985,ENSMUSG00000018909,ENSMUSG00000019194,ENSMUSG00000023064,ENSMUSG00000024261,ENSMUSG00000025372,ENSMUSG00000025889,ENSMUSG00000026833,ENSMUSG00000028373,ENSMUSG00000029484,ENSMUSG00000030854,ENSMUSG00000032532,ENSMUSG00000034686,ENSMUSG00000037296,ENSMUSG00000037362,ENSMUSG00000037428,ENSMUSG00000037541,ENSMUSG00000041488,ENSMUSG00000041556,…
GO:CC	cell periphery	GO:0071944	0.00561827	2.2504	6980	336	121	27145	ENSMUSG00000042406,ENSMUSG00000001985,ENSMUSG00000002504,ENSMUSG00000002580,ENSMUSG00000003352,ENSMUSG00000003411,ENSMUSG00000005892,ENSMUSG00000006731,ENSMUSG00000007888,ENSMUSG00000008318,ENSMUSG00000009621,ENSMUSG00000013076,ENSMUSG00000016763,ENSMUSG00000017204,ENSMUSG00000017446,ENSMUSG00000017978,ENSMUSG00000018909,ENSMUSG00000019194,ENSMUSG00000019461,ENSMUSG00000021186,ENSMUSG00000021904,…
GO:CC	axon	GO:0030424	0.00566154	2.24707	783	336	25	27145	ENSMUSG00000001053,ENSMUSG00000001985,ENSMUSG00000019194,ENSMUSG00000023064,ENSMUSG00000024261,ENSMUSG00000024501,ENSMUSG00000025889,ENSMUSG00000026833,ENSMUSG00000029484,ENSMUSG00000030854,ENSMUSG00000032532,ENSMUSG00000035513,ENSMUSG00000037296,ENSMUSG00000037362,ENSMUSG00000037541,ENSMUSG00000039481,ENSMUSG00000041488,ENSMUSG00000046167,ENSMUSG00000047261,ENSMUSG00000053819,ENSMUSG00000061878,…
GO:CC	perinuclear region of cytoplasm	GO:0048471	0.006987	2.15571	793	336	25	27145	ENSMUSG00000003411,ENSMUSG00000008318,ENSMUSG00000017204,ENSMUSG00000023064,ENSMUSG00000023087,ENSMUSG00000024261,ENSMUSG00000025889,ENSMUSG00000027849,ENSMUSG00000029304,ENSMUSG00000031841,ENSMUSG00000032231,ENSMUSG00000034686,ENSMUSG00000037601,ENSMUSG00000041734,ENSMUSG00000044562,ENSMUSG00000050737,ENSMUSG00000053819,ENSMUSG00000075702,ENSMUSG00000021594,ENSMUSG00000022548,ENSMUSG00000024772,…
GO:CC	respiratory chain complex IV	GO:0045277	0.00716851	2.14457	28	336	5	27145	ENSMUSG00000017778,ENSMUSG00000029632,ENSMUSG00000031231,ENSMUSG00000036751,ENSMUSG00000041697
GO:CC	extracellular space	GO:0005615	0.00970758	2.01289	1984	336	46	27145	ENSMUSG00000007888,ENSMUSG00000016763,ENSMUSG00000017446,ENSMUSG00000021091,ENSMUSG00000021186,ENSMUSG00000021904,ENSMUSG00000022144,ENSMUSG00000022894,ENSMUSG00000023031,ENSMUSG00000024501,ENSMUSG00000025889,ENSMUSG00000026833,ENSMUSG00000027460,ENSMUSG00000027832,ENSMUSG00000029304,ENSMUSG00000031750,ENSMUSG00000031841,ENSMUSG00000032172,ENSMUSG00000032231,ENSMUSG00000032532,ENSMUSG00000036169,…
GO:CC	transporter complex	GO:1990351	0.0141522	1.84918	399	336	16	27145	ENSMUSG00000001985,ENSMUSG00000003352,ENSMUSG00000016427,ENSMUSG00000019194,ENSMUSG00000020163,ENSMUSG00000021079,ENSMUSG00000024112,ENSMUSG00000025324,ENSMUSG00000026833,ENSMUSG00000027076,ENSMUSG00000028648,ENSMUSG00000029632,ENSMUSG00000032172,ENSMUSG00000040373,ENSMUSG00000044894,ENSMUSG00000054934
GO:CC	proton-transporting two-sector ATPase complex	GO:0016469	0.0158105	1.80105	53	336	6	27145	ENSMUSG00000016252,ENSMUSG00000021290,ENSMUSG00000038690,ENSMUSG00000038717,ENSMUSG00000050856,ENSMUSG00000071528
GO:CC	collagen-containing extracellular matrix	GO:0062023	0.0236801	1.62562	373	336	15	27145	ENSMUSG00000021186,ENSMUSG00000022894,ENSMUSG00000023031,ENSMUSG00000027460,ENSMUSG00000029484,ENSMUSG00000032231,ENSMUSG00000035513,ENSMUSG00000037362,ENSMUSG00000058806,ENSMUSG00000064080,ENSMUSG00000068220,ENSMUSG00000022483,ENSMUSG00000032554,ENSMUSG00000040690,ENSMUSG00000042312
GO:CC	cell body	GO:0044297	0.0268828	1.57052	810	336	24	27145	ENSMUSG00000001985,ENSMUSG00000019194,ENSMUSG00000023064,ENSMUSG00000024261,ENSMUSG00000024501,ENSMUSG00000025372,ENSMUSG00000025889,ENSMUSG00000026833,ENSMUSG00000028373,ENSMUSG00000029484,ENSMUSG00000030854,ENSMUSG00000032532,ENSMUSG00000037296,ENSMUSG00000037362,ENSMUSG00000037428,ENSMUSG00000037541,ENSMUSG00000046402,ENSMUSG00000047261,ENSMUSG00000053819,ENSMUSG00000062380,ENSMUSG00000017697,…
GO:CC	neuronal cell body	GO:0043025	0.0379119	1.42122	725	336	22	27145	ENSMUSG00000001985,ENSMUSG00000019194,ENSMUSG00000023064,ENSMUSG00000024261,ENSMUSG00000025372,ENSMUSG00000025889,ENSMUSG00000026833,ENSMUSG00000028373,ENSMUSG00000029484,ENSMUSG00000030854,ENSMUSG00000032532,ENSMUSG00000037296,ENSMUSG00000037362,ENSMUSG00000037428,ENSMUSG00000037541,ENSMUSG00000047261,ENSMUSG00000053819,ENSMUSG00000062380,ENSMUSG00000017697,ENSMUSG00000021594,ENSMUSG00000022548,…
GO:CC	cell-cell junction	GO:0005911	0.0385191	1.41432	528	336	18	27145	ENSMUSG00000013076,ENSMUSG00000019194,ENSMUSG00000022197,ENSMUSG00000030688,ENSMUSG00000031934,ENSMUSG00000037362,ENSMUSG00000041488,ENSMUSG00000041734,ENSMUSG00000044562,ENSMUSG00000044641,ENSMUSG00000046798,ENSMUSG00000053819,ENSMUSG00000058806,ENSMUSG00000059714,ENSMUSG00000005320,ENSMUSG00000008090,ENSMUSG00000025026,ENSMUSG00000037625
GO:CC	dendrite	GO:0030425	0.0413188	1.38385	781	336	23	27145	ENSMUSG00000042406,ENSMUSG00000001053,ENSMUSG00000001985,ENSMUSG00000018909,ENSMUSG00000024261,ENSMUSG00000025372,ENSMUSG00000029484,ENSMUSG00000030854,ENSMUSG00000032532,ENSMUSG00000034686,ENSMUSG00000037296,ENSMUSG00000037362,ENSMUSG00000037541,ENSMUSG00000041488,ENSMUSG00000041556,ENSMUSG00000041734,ENSMUSG00000047261,ENSMUSG00000051790,ENSMUSG00000062380,ENSMUSG00000067629,ENSMUSG00000017697,…
GO:CC	dendritic tree	GO:0097447	0.04289	1.36764	783	336	23	27145	ENSMUSG00000042406,ENSMUSG00000001053,ENSMUSG00000001985,ENSMUSG00000018909,ENSMUSG00000024261,ENSMUSG00000025372,ENSMUSG00000029484,ENSMUSG00000030854,ENSMUSG00000032532,ENSMUSG00000034686,ENSMUSG00000037296,ENSMUSG00000037362,ENSMUSG00000037541,ENSMUSG00000041488,ENSMUSG00000041556,ENSMUSG00000041734,ENSMUSG00000047261,ENSMUSG00000051790,ENSMUSG00000062380,ENSMUSG00000067629,ENSMUSG00000017697,…
GO:CC	galectin complex	GO:1990724	0.0499228	1.3017	2	336	2	27145	ENSMUSG00000068220,ENSMUSG00000043501
KEGG	Oxidative phosphorylation	KEGG:00190	3.49302e-06	5.4568	133	148	14	8875	ENSMUSG00000016252,ENSMUSG00000016427,ENSMUSG00000017778,ENSMUSG00000020089,ENSMUSG00000020163,ENSMUSG00000028648,ENSMUSG00000029632,ENSMUSG00000031231,ENSMUSG00000036751,ENSMUSG00000038690,ENSMUSG00000038717,ENSMUSG00000041697,ENSMUSG00000044894,ENSMUSG00000050856
KEGG	Thermogenesis	KEGG:04714	0.000103464	3.98521	228	148	16	8875	ENSMUSG00000016252,ENSMUSG00000016427,ENSMUSG00000017778,ENSMUSG00000020163,ENSMUSG00000023020,ENSMUSG00000024981,ENSMUSG00000028648,ENSMUSG00000029632,ENSMUSG00000031231,ENSMUSG00000036751,ENSMUSG00000038690,ENSMUSG00000038717,ENSMUSG00000041697,ENSMUSG00000044894,ENSMUSG00000050323,ENSMUSG00000050856
KEGG	Non-alcoholic fatty liver disease	KEGG:04932	0.000838526	3.07648	154	148	12	8875	ENSMUSG00000042406,ENSMUSG00000016427,ENSMUSG00000017778,ENSMUSG00000020163,ENSMUSG00000021250,ENSMUSG00000028648,ENSMUSG00000029632,ENSMUSG00000031231,ENSMUSG00000036751,ENSMUSG00000041697,ENSMUSG00000044894,ENSMUSG00000053113
KEGG	Parkinson disease	KEGG:05012	0.00266628	2.57409	262	148	15	8875	ENSMUSG00000042406,ENSMUSG00000016252,ENSMUSG00000016427,ENSMUSG00000017778,ENSMUSG00000020163,ENSMUSG00000022094,ENSMUSG00000025889,ENSMUSG00000028648,ENSMUSG00000029632,ENSMUSG00000031231,ENSMUSG00000036751,ENSMUSG00000041697,ENSMUSG00000044894,ENSMUSG00000053819,ENSMUSG00000062380
KEGG	Chemical carcinogenesis - reactive oxygen species	KEGG:05208	0.00672488	2.17232	220	148	13	8875	ENSMUSG00000016252,ENSMUSG00000016427,ENSMUSG00000017778,ENSMUSG00000019256,ENSMUSG00000020163,ENSMUSG00000021250,ENSMUSG00000028648,ENSMUSG00000029632,ENSMUSG00000031231,ENSMUSG00000036751,ENSMUSG00000041697,ENSMUSG00000044894,ENSMUSG00000009356
KEGG	Cardiac muscle contraction	KEGG:04260	0.00857895	2.06657	87	148	8	8875	ENSMUSG00000003352,ENSMUSG00000017778,ENSMUSG00000020163,ENSMUSG00000031231,ENSMUSG00000036751,ENSMUSG00000040373,ENSMUSG00000041697,ENSMUSG00000044894
KEGG	Prion disease	KEGG:05020	0.0438439	1.35809	266	148	13	8875	ENSMUSG00000042406,ENSMUSG00000016252,ENSMUSG00000016427,ENSMUSG00000017778,ENSMUSG00000020163,ENSMUSG00000028648,ENSMUSG00000029632,ENSMUSG00000031231,ENSMUSG00000036751,ENSMUSG00000038418,ENSMUSG00000041697,ENSMUSG00000044894,ENSMUSG00000062380
REAC	Respiratory electron transport, ATP synthesis by chemiosmotic coupling, and heat production by uncoupling proteins.	REAC:R-MMU-163200	2.0549e-05	4.68721	112	173	14	8384	ENSMUSG00000016252,ENSMUSG00000016427,ENSMUSG00000017778,ENSMUSG00000023020,ENSMUSG00000028648,ENSMUSG00000029632,ENSMUSG00000031231,ENSMUSG00000036751,ENSMUSG00000038690,ENSMUSG00000038717,ENSMUSG00000041697,ENSMUSG00000044894,ENSMUSG00000050323,ENSMUSG00000050856
REAC	The citric acid (TCA) cycle and respiratory electron transport	REAC:R-MMU-1428517	0.00192555	2.71545	162	173	14	8384	ENSMUSG00000016252,ENSMUSG00000016427,ENSMUSG00000017778,ENSMUSG00000023020,ENSMUSG00000028648,ENSMUSG00000029632,ENSMUSG00000031231,ENSMUSG00000036751,ENSMUSG00000038690,ENSMUSG00000038717,ENSMUSG00000041697,ENSMUSG00000044894,ENSMUSG00000050323,ENSMUSG00000050856
REAC	Respiratory electron transport	REAC:R-MMU-611105	0.0040193	2.39585	88	173	10	8384	ENSMUSG00000016427,ENSMUSG00000017778,ENSMUSG00000023020,ENSMUSG00000028648,ENSMUSG00000029632,ENSMUSG00000031231,ENSMUSG00000036751,ENSMUSG00000041697,ENSMUSG00000044894,ENSMUSG00000050323
WP	Electron transport chain	WP:WP295	0.00999495	2.00022	92	102	9	4471	ENSMUSG00000016252,ENSMUSG00000016427,ENSMUSG00000020163,ENSMUSG00000028648,ENSMUSG00000031231,ENSMUSG00000038690,ENSMUSG00000038717,ENSMUSG00000041697,ENSMUSG00000044894
WP	Adipogenesis genes	WP:WP447	0.0356655	1.44775	132	102	10	4471	ENSMUSG00000015312,ENSMUSG00000015843,ENSMUSG00000019256,ENSMUSG00000027490,ENSMUSG00000040856,ENSMUSG00000046711,ENSMUSG00000053113,ENSMUSG00000056501,ENSMUSG00000036390,ENSMUSG00000071637
CORUM	Cytochrome c oxidase, mitochondrial	CORUM:538	0.0129126	1.88899	12	29	4	1078	ENSMUSG00000017778,ENSMUSG00000031231,ENSMUSG00000036751,ENSMUSG00000041697

## Sheet: Table S4b
Supplementary Table S4b. GO analysis of OL translatome genes that are highly upregulated after SCI
Time after SCI: DPI10
GO category	name	number	q value	-log (q)	gene # in GO	gene # in the data set	overlap gene #	total gene #	Gene IDs
GO:MF	protein binding	GO:0005515	2.34545e-06	5.62977	10491	151	98	25299	ENSMUSG00000000531,ENSMUSG00000000627,ENSMUSG00000001403,ENSMUSG00000002504,ENSMUSG00000003352,ENSMUSG00000003411,ENSMUSG00000008318,ENSMUSG00000013076,ENSMUSG00000014301,ENSMUSG00000014776,ENSMUSG00000015053,ENSMUSG00000015467,ENSMUSG00000017978,ENSMUSG00000018507,ENSMUSG00000018822,ENSMUSG00000019256,ENSMUSG00000020027,ENSMUSG00000020186,ENSMUSG00000021250,ENSMUSG00000021585,ENSMUSG00000021904,…
GO:MF	binding	GO:0005488	0.000176785	3.75255	16247	151	125	25299	ENSMUSG00000000531,ENSMUSG00000000627,ENSMUSG00000001240,ENSMUSG00000001403,ENSMUSG00000002504,ENSMUSG00000003352,ENSMUSG00000003411,ENSMUSG00000008318,ENSMUSG00000013076,ENSMUSG00000014301,ENSMUSG00000014776,ENSMUSG00000015053,ENSMUSG00000015467,ENSMUSG00000015843,ENSMUSG00000017929,ENSMUSG00000017978,ENSMUSG00000018507,ENSMUSG00000018822,ENSMUSG00000019256,ENSMUSG00000020027,ENSMUSG00000020186,…
GO:MF	calcium channel activity	GO:0005262	0.000203364	3.69173	114	151	8	25299	ENSMUSG00000003352,ENSMUSG00000018507,ENSMUSG00000024112,ENSMUSG00000031934,ENSMUSG00000032231,ENSMUSG00000040373,ENSMUSG00000042644,ENSMUSG00000047945
GO:MF	calcium ion transmembrane transporter activity	GO:0015085	0.000586916	3.23142	131	151	8	25299	ENSMUSG00000003352,ENSMUSG00000018507,ENSMUSG00000024112,ENSMUSG00000031934,ENSMUSG00000032231,ENSMUSG00000040373,ENSMUSG00000042644,ENSMUSG00000047945
GO:MF	semaphorin receptor binding	GO:0030215	0.00386996	2.41229	22	151	4	25299	ENSMUSG00000000627,ENSMUSG00000021904,ENSMUSG00000025207,ENSMUSG00000038777
GO:MF	calcium-dependent phospholipid binding	GO:0005544	0.00761597	2.11827	53	151	5	25299	ENSMUSG00000024261,ENSMUSG00000027849,ENSMUSG00000032231,ENSMUSG00000052560,ENSMUSG00000037681
GO:MF	chemorepellent activity	GO:0045499	0.00907159	2.04232	27	151	4	25299	ENSMUSG00000000627,ENSMUSG00000021904,ENSMUSG00000025207,ENSMUSG00000038777
GO:MF	extracellular matrix binding	GO:0050840	0.0109012	1.96253	57	151	5	25299	ENSMUSG00000022894,ENSMUSG00000028776,ENSMUSG00000032231,ENSMUSG00000034220,ENSMUSG00000064080
GO:MF	calcium ion binding	GO:0005509	0.0135689	1.86746	721	151	15	25299	ENSMUSG00000014776,ENSMUSG00000015467,ENSMUSG00000024261,ENSMUSG00000024942,ENSMUSG00000027849,ENSMUSG00000029161,ENSMUSG00000032231,ENSMUSG00000033361,ENSMUSG00000042644,ENSMUSG00000047428,ENSMUSG00000064080,ENSMUSG00000071379,ENSMUSG00000037681,ENSMUSG00000038677,ENSMUSG00000044080
GO:MF	identical protein binding	GO:0042802	0.0194914	1.71016	2323	151	30	25299	ENSMUSG00000000531,ENSMUSG00000002504,ENSMUSG00000013076,ENSMUSG00000014776,ENSMUSG00000018507,ENSMUSG00000021250,ENSMUSG00000023991,ENSMUSG00000024261,ENSMUSG00000025372,ENSMUSG00000025402,ENSMUSG00000026222,ENSMUSG00000026928,ENSMUSG00000027849,ENSMUSG00000028671,ENSMUSG00000031934,ENSMUSG00000032231,ENSMUSG00000034845,ENSMUSG00000036907,ENSMUSG00000039994,ENSMUSG00000042644,ENSMUSG00000044469,…
GO:BP	anatomical structure development	GO:0048856	7.40616e-12	11.1304	6166	145	76	27350	ENSMUSG00000000627,ENSMUSG00000001240,ENSMUSG00000008318,ENSMUSG00000013076,ENSMUSG00000013846,ENSMUSG00000014776,ENSMUSG00000015053,ENSMUSG00000015467,ENSMUSG00000015843,ENSMUSG00000017929,ENSMUSG00000018507,ENSMUSG00000018822,ENSMUSG00000020027,ENSMUSG00000020186,ENSMUSG00000021250,ENSMUSG00000021904,ENSMUSG00000022094,ENSMUSG00000022894,ENSMUSG00000023905,ENSMUSG00000023991,ENSMUSG00000024261,…
GO:BP	system development	GO:0048731	1.08981e-11	10.9627	4543	145	64	27350	ENSMUSG00000000627,ENSMUSG00000001240,ENSMUSG00000013076,ENSMUSG00000013846,ENSMUSG00000015053,ENSMUSG00000015843,ENSMUSG00000017929,ENSMUSG00000018507,ENSMUSG00000018822,ENSMUSG00000020027,ENSMUSG00000021250,ENSMUSG00000021904,ENSMUSG00000022094,ENSMUSG00000023905,ENSMUSG00000023991,ENSMUSG00000024261,ENSMUSG00000025192,ENSMUSG00000025207,ENSMUSG00000025372,ENSMUSG00000025402,ENSMUSG00000026222,…
GO:BP	regulation of multicellular organismal process	GO:0051239	3.2311e-11	10.4906	2933	145	50	27350	ENSMUSG00000000627,ENSMUSG00000001240,ENSMUSG00000003352,ENSMUSG00000013076,ENSMUSG00000014776,ENSMUSG00000015053,ENSMUSG00000015843,ENSMUSG00000017929,ENSMUSG00000018507,ENSMUSG00000020027,ENSMUSG00000021250,ENSMUSG00000021904,ENSMUSG00000022894,ENSMUSG00000023905,ENSMUSG00000023991,ENSMUSG00000024261,ENSMUSG00000025207,ENSMUSG00000025372,ENSMUSG00000026222,ENSMUSG00000026928,ENSMUSG00000027490,…
GO:BP	developmental process	GO:0032502	1.28011e-10	9.89275	6790	145	78	27350	ENSMUSG00000000627,ENSMUSG00000001240,ENSMUSG00000008318,ENSMUSG00000013076,ENSMUSG00000013846,ENSMUSG00000014776,ENSMUSG00000015053,ENSMUSG00000015467,ENSMUSG00000015843,ENSMUSG00000017929,ENSMUSG00000018507,ENSMUSG00000018822,ENSMUSG00000020027,ENSMUSG00000020186,ENSMUSG00000021250,ENSMUSG00000021904,ENSMUSG00000022094,ENSMUSG00000022894,ENSMUSG00000023905,ENSMUSG00000023991,ENSMUSG00000024261,…
GO:BP	multicellular organism development	GO:0007275	1.80383e-10	9.7438	5088	145	66	27350	ENSMUSG00000000627,ENSMUSG00000001240,ENSMUSG00000013076,ENSMUSG00000013846,ENSMUSG00000015053,ENSMUSG00000015843,ENSMUSG00000017929,ENSMUSG00000018507,ENSMUSG00000018822,ENSMUSG00000020027,ENSMUSG00000021250,ENSMUSG00000021904,ENSMUSG00000022094,ENSMUSG00000023905,ENSMUSG00000023991,ENSMUSG00000024261,ENSMUSG00000025192,ENSMUSG00000025207,ENSMUSG00000025372,ENSMUSG00000025402,ENSMUSG00000026222,…
GO:BP	cell differentiation	GO:0030154	5.04026e-10	9.29755	4652	145	62	27350	ENSMUSG00000000627,ENSMUSG00000001240,ENSMUSG00000013846,ENSMUSG00000014776,ENSMUSG00000015053,ENSMUSG00000015843,ENSMUSG00000017929,ENSMUSG00000018507,ENSMUSG00000018822,ENSMUSG00000020027,ENSMUSG00000020186,ENSMUSG00000021250,ENSMUSG00000021904,ENSMUSG00000022094,ENSMUSG00000022894,ENSMUSG00000023905,ENSMUSG00000023991,ENSMUSG00000024261,ENSMUSG00000025192,ENSMUSG00000025207,ENSMUSG00000025372,…
GO:BP	regulation of biological quality	GO:0065008	5.14714e-10	9.28843	4003	145	57	27350	ENSMUSG00000000531,ENSMUSG00000000627,ENSMUSG00000001240,ENSMUSG00000001403,ENSMUSG00000003352,ENSMUSG00000003411,ENSMUSG00000014776,ENSMUSG00000015053,ENSMUSG00000017929,ENSMUSG00000017978,ENSMUSG00000018507,ENSMUSG00000020027,ENSMUSG00000021904,ENSMUSG00000022094,ENSMUSG00000022894,ENSMUSG00000023064,ENSMUSG00000023905,ENSMUSG00000024112,ENSMUSG00000024261,ENSMUSG00000024942,ENSMUSG00000025207,…
GO:BP	cellular developmental process	GO:0048869	6.89615e-10	9.16139	4684	145	62	27350	ENSMUSG00000000627,ENSMUSG00000001240,ENSMUSG00000013846,ENSMUSG00000014776,ENSMUSG00000015053,ENSMUSG00000015843,ENSMUSG00000017929,ENSMUSG00000018507,ENSMUSG00000018822,ENSMUSG00000020027,ENSMUSG00000020186,ENSMUSG00000021250,ENSMUSG00000021904,ENSMUSG00000022094,ENSMUSG00000022894,ENSMUSG00000023905,ENSMUSG00000023991,ENSMUSG00000024261,ENSMUSG00000025192,ENSMUSG00000025207,ENSMUSG00000025372,…
GO:BP	regulation of biological process	GO:0050789	1.09788e-09	8.95944	13379	145	113	27350	ENSMUSG00000000531,ENSMUSG00000000627,ENSMUSG00000001240,ENSMUSG00000001403,ENSMUSG00000003352,ENSMUSG00000003411,ENSMUSG00000003541,ENSMUSG00000013076,ENSMUSG00000013846,ENSMUSG00000014301,ENSMUSG00000014776,ENSMUSG00000015053,ENSMUSG00000015843,ENSMUSG00000017929,ENSMUSG00000017978,ENSMUSG00000018507,ENSMUSG00000018822,ENSMUSG00000019256,ENSMUSG00000020027,ENSMUSG00000021091,ENSMUSG00000021250,…
GO:BP	biological regulation	GO:0065007	1.74233e-09	8.75887	14096	145	116	27350	ENSMUSG00000000531,ENSMUSG00000000627,ENSMUSG00000001240,ENSMUSG00000001403,ENSMUSG00000003352,ENSMUSG00000003411,ENSMUSG00000003541,ENSMUSG00000013076,ENSMUSG00000013846,ENSMUSG00000014301,ENSMUSG00000014776,ENSMUSG00000015053,ENSMUSG00000015843,ENSMUSG00000017929,ENSMUSG00000017978,ENSMUSG00000018507,ENSMUSG00000018822,ENSMUSG00000019256,ENSMUSG00000020027,ENSMUSG00000021091,ENSMUSG00000021250,…
GO:BP	positive regulation of biological process	GO:0048518	2.87927e-09	8.54072	6714	145	75	27350	ENSMUSG00000000627,ENSMUSG00000001240,ENSMUSG00000001403,ENSMUSG00000003352,ENSMUSG00000003411,ENSMUSG00000013076,ENSMUSG00000015053,ENSMUSG00000015843,ENSMUSG00000017929,ENSMUSG00000017978,ENSMUSG00000018507,ENSMUSG00000019256,ENSMUSG00000020027,ENSMUSG00000021250,ENSMUSG00000021904,ENSMUSG00000022094,ENSMUSG00000023905,ENSMUSG00000024112,ENSMUSG00000024261,ENSMUSG00000024942,ENSMUSG00000025207,…
GO:BP	regulation of developmental process	GO:0050793	3.24326e-09	8.48902	2724	145	45	27350	ENSMUSG00000000627,ENSMUSG00000001240,ENSMUSG00000015053,ENSMUSG00000015843,ENSMUSG00000017929,ENSMUSG00000018507,ENSMUSG00000018822,ENSMUSG00000020027,ENSMUSG00000021250,ENSMUSG00000021904,ENSMUSG00000023905,ENSMUSG00000023991,ENSMUSG00000024261,ENSMUSG00000025207,ENSMUSG00000025372,ENSMUSG00000025402,ENSMUSG00000026222,ENSMUSG00000027490,ENSMUSG00000027544,ENSMUSG00000030157,ENSMUSG00000032231,…
GO:BP	anatomical structure morphogenesis	GO:0009653	7.77723e-09	8.10918	2794	145	45	27350	ENSMUSG00000000627,ENSMUSG00000001240,ENSMUSG00000008318,ENSMUSG00000013076,ENSMUSG00000015053,ENSMUSG00000017929,ENSMUSG00000018507,ENSMUSG00000018822,ENSMUSG00000020186,ENSMUSG00000021904,ENSMUSG00000022894,ENSMUSG00000023905,ENSMUSG00000023991,ENSMUSG00000024261,ENSMUSG00000024942,ENSMUSG00000025207,ENSMUSG00000025372,ENSMUSG00000025402,ENSMUSG00000026222,ENSMUSG00000027544,ENSMUSG00000032231,…
GO:BP	regulation of response to stimulus	GO:0048583	7.87652e-09	8.10367	4011	145	55	27350	ENSMUSG00000000627,ENSMUSG00000001240,ENSMUSG00000003352,ENSMUSG00000014301,ENSMUSG00000014776,ENSMUSG00000015053,ENSMUSG00000018822,ENSMUSG00000019256,ENSMUSG00000020027,ENSMUSG00000021904,ENSMUSG00000022094,ENSMUSG00000023905,ENSMUSG00000024942,ENSMUSG00000025192,ENSMUSG00000025207,ENSMUSG00000025372,ENSMUSG00000026222,ENSMUSG00000026594,ENSMUSG00000026928,ENSMUSG00000027544,ENSMUSG00000030157,…
GO:BP	animal organ development	GO:0048513	1.57675e-08	7.80224	3824	145	53	27350	ENSMUSG00000000627,ENSMUSG00000001240,ENSMUSG00000008318,ENSMUSG00000013846,ENSMUSG00000015053,ENSMUSG00000015843,ENSMUSG00000020027,ENSMUSG00000021250,ENSMUSG00000021904,ENSMUSG00000022094,ENSMUSG00000022894,ENSMUSG00000023991,ENSMUSG00000024261,ENSMUSG00000024942,ENSMUSG00000025192,ENSMUSG00000025207,ENSMUSG00000025372,ENSMUSG00000025402,ENSMUSG00000027490,ENSMUSG00000029135,ENSMUSG00000029436,…
GO:BP	regulation of multicellular organismal development	GO:2000026	2.93566e-08	7.53229	1525	145	32	27350	ENSMUSG00000000627,ENSMUSG00000001240,ENSMUSG00000015053,ENSMUSG00000015843,ENSMUSG00000017929,ENSMUSG00000018507,ENSMUSG00000021250,ENSMUSG00000021904,ENSMUSG00000023905,ENSMUSG00000023991,ENSMUSG00000024261,ENSMUSG00000025207,ENSMUSG00000025372,ENSMUSG00000026222,ENSMUSG00000027490,ENSMUSG00000030157,ENSMUSG00000032231,ENSMUSG00000037992,ENSMUSG00000038777,ENSMUSG00000039546,ENSMUSG00000039745,…
GO:BP	positive regulation of cellular process	GO:0048522	5.20276e-08	7.28377	6028	145	68	27350	ENSMUSG00000000627,ENSMUSG00000001240,ENSMUSG00000001403,ENSMUSG00000003352,ENSMUSG00000013076,ENSMUSG00000015053,ENSMUSG00000015843,ENSMUSG00000017978,ENSMUSG00000018507,ENSMUSG00000019256,ENSMUSG00000020027,ENSMUSG00000021250,ENSMUSG00000021904,ENSMUSG00000022094,ENSMUSG00000023905,ENSMUSG00000024261,ENSMUSG00000024942,ENSMUSG00000025207,ENSMUSG00000025324,ENSMUSG00000025372,ENSMUSG00000025402,…
GO:BP	nervous system development	GO:0007399	2.40957e-07	6.61806	2508	145	40	27350	ENSMUSG00000000627,ENSMUSG00000015053,ENSMUSG00000015843,ENSMUSG00000017929,ENSMUSG00000018507,ENSMUSG00000020027,ENSMUSG00000021250,ENSMUSG00000021904,ENSMUSG00000023905,ENSMUSG00000024261,ENSMUSG00000025207,ENSMUSG00000025372,ENSMUSG00000025402,ENSMUSG00000027490,ENSMUSG00000032231,ENSMUSG00000034220,ENSMUSG00000037992,ENSMUSG00000038777,ENSMUSG00000039481,ENSMUSG00000040631,ENSMUSG00000041420,…
GO:BP	multicellular organismal process	GO:0032501	4.16582e-07	6.3803	8878	145	84	27350	ENSMUSG00000000627,ENSMUSG00000001240,ENSMUSG00000003352,ENSMUSG00000013076,ENSMUSG00000013846,ENSMUSG00000014301,ENSMUSG00000014776,ENSMUSG00000015053,ENSMUSG00000015843,ENSMUSG00000017929,ENSMUSG00000018507,ENSMUSG00000018822,ENSMUSG00000020027,ENSMUSG00000021250,ENSMUSG00000021904,ENSMUSG00000022094,ENSMUSG00000022894,ENSMUSG00000023064,ENSMUSG00000023905,ENSMUSG00000023991,ENSMUSG00000024261,…
GO:BP	response to stimulus	GO:0050896	4.84412e-07	6.31478	10488	145	93	27350	ENSMUSG00000000531,ENSMUSG00000000627,ENSMUSG00000001240,ENSMUSG00000003352,ENSMUSG00000013076,ENSMUSG00000013846,ENSMUSG00000014301,ENSMUSG00000014776,ENSMUSG00000015053,ENSMUSG00000015843,ENSMUSG00000017978,ENSMUSG00000018507,ENSMUSG00000018822,ENSMUSG00000019256,ENSMUSG00000020027,ENSMUSG00000021250,ENSMUSG00000021904,ENSMUSG00000022094,ENSMUSG00000022747,ENSMUSG00000022894,ENSMUSG00000023905,…
GO:BP	neurogenesis	GO:0022008	8.47987e-07	6.07161	1844	145	33	27350	ENSMUSG00000000627,ENSMUSG00000015053,ENSMUSG00000015843,ENSMUSG00000017929,ENSMUSG00000018507,ENSMUSG00000020027,ENSMUSG00000021904,ENSMUSG00000023905,ENSMUSG00000024261,ENSMUSG00000025207,ENSMUSG00000025372,ENSMUSG00000025402,ENSMUSG00000027490,ENSMUSG00000032231,ENSMUSG00000034220,ENSMUSG00000037992,ENSMUSG00000038777,ENSMUSG00000039481,ENSMUSG00000041488,ENSMUSG00000043557,ENSMUSG00000046167,…
GO:BP	regulation of nervous system development	GO:0051960	1.05654e-06	5.97611	537	145	18	27350	ENSMUSG00000000627,ENSMUSG00000015843,ENSMUSG00000018507,ENSMUSG00000021904,ENSMUSG00000023905,ENSMUSG00000024261,ENSMUSG00000025207,ENSMUSG00000025372,ENSMUSG00000027490,ENSMUSG00000032231,ENSMUSG00000037992,ENSMUSG00000038777,ENSMUSG00000043557,ENSMUSG00000051790,ENSMUSG00000055003,ENSMUSG00000063632,ENSMUSG00000064023,ENSMUSG00000000120
GO:BP	regulation of cell differentiation	GO:0045595	1.2125e-06	5.91632	1766	145	32	27350	ENSMUSG00000000627,ENSMUSG00000001240,ENSMUSG00000015053,ENSMUSG00000018507,ENSMUSG00000020027,ENSMUSG00000021250,ENSMUSG00000021904,ENSMUSG00000023905,ENSMUSG00000023991,ENSMUSG00000024261,ENSMUSG00000025207,ENSMUSG00000025372,ENSMUSG00000027490,ENSMUSG00000027544,ENSMUSG00000030157,ENSMUSG00000032231,ENSMUSG00000034220,ENSMUSG00000036169,ENSMUSG00000037362,ENSMUSG00000037992,ENSMUSG00000038777,…
GO:BP	regulation of signaling	GO:0023051	4.31976e-06	5.36454	3511	145	46	27350	ENSMUSG00000001240,ENSMUSG00000003352,ENSMUSG00000014301,ENSMUSG00000014776,ENSMUSG00000015053,ENSMUSG00000018822,ENSMUSG00000020027,ENSMUSG00000022094,ENSMUSG00000023064,ENSMUSG00000023905,ENSMUSG00000024261,ENSMUSG00000024942,ENSMUSG00000025372,ENSMUSG00000026222,ENSMUSG00000026594,ENSMUSG00000026928,ENSMUSG00000029236,ENSMUSG00000032231,ENSMUSG00000034220,ENSMUSG00000036169,ENSMUSG00000037362,…
GO:BP	negative regulation of multicellular organismal process	GO:0051241	8.48455e-06	5.07137	1112	145	24	27350	ENSMUSG00000000627,ENSMUSG00000003352,ENSMUSG00000014776,ENSMUSG00000015053,ENSMUSG00000020027,ENSMUSG00000021904,ENSMUSG00000022894,ENSMUSG00000023991,ENSMUSG00000024261,ENSMUSG00000025207,ENSMUSG00000026222,ENSMUSG00000029236,ENSMUSG00000030157,ENSMUSG00000032231,ENSMUSG00000036169,ENSMUSG00000037362,ENSMUSG00000037992,ENSMUSG00000038777,ENSMUSG00000043557,ENSMUSG00000047415,ENSMUSG00000063632,…
GO:BP	regulation of cell communication	GO:0010646	1.27429e-05	4.89473	3502	145	45	27350	ENSMUSG00000001240,ENSMUSG00000003352,ENSMUSG00000014301,ENSMUSG00000014776,ENSMUSG00000015053,ENSMUSG00000018822,ENSMUSG00000020027,ENSMUSG00000022094,ENSMUSG00000023064,ENSMUSG00000023905,ENSMUSG00000024261,ENSMUSG00000024942,ENSMUSG00000025372,ENSMUSG00000026222,ENSMUSG00000026594,ENSMUSG00000026928,ENSMUSG00000029236,ENSMUSG00000034220,ENSMUSG00000036169,ENSMUSG00000037362,ENSMUSG00000037992,…
GO:BP	negative regulation of cellular process	GO:0048523	1.39855e-05	4.85432	5016	145	56	27350	ENSMUSG00000000627,ENSMUSG00000001240,ENSMUSG00000003352,ENSMUSG00000003541,ENSMUSG00000013846,ENSMUSG00000014301,ENSMUSG00000014776,ENSMUSG00000015053,ENSMUSG00000018507,ENSMUSG00000018822,ENSMUSG00000020027,ENSMUSG00000021585,ENSMUSG00000021904,ENSMUSG00000023064,ENSMUSG00000023991,ENSMUSG00000024261,ENSMUSG00000024942,ENSMUSG00000025207,ENSMUSG00000025402,ENSMUSG00000026222,ENSMUSG00000027490,…
GO:BP	tissue development	GO:0009888	1.45352e-05	4.83758	2066	145	33	27350	ENSMUSG00000000627,ENSMUSG00000015053,ENSMUSG00000015843,ENSMUSG00000020186,ENSMUSG00000021250,ENSMUSG00000021904,ENSMUSG00000022094,ENSMUSG00000023991,ENSMUSG00000025207,ENSMUSG00000025402,ENSMUSG00000026547,ENSMUSG00000029135,ENSMUSG00000034220,ENSMUSG00000036169,ENSMUSG00000037362,ENSMUSG00000037992,ENSMUSG00000038301,ENSMUSG00000038418,ENSMUSG00000038777,ENSMUSG00000039481,ENSMUSG00000039546,…
GO:BP	signaling	GO:0023052	2.00583e-05	4.69771	7515	145	72	27350	ENSMUSG00000000531,ENSMUSG00000000627,ENSMUSG00000001240,ENSMUSG00000003352,ENSMUSG00000003411,ENSMUSG00000013076,ENSMUSG00000014301,ENSMUSG00000014776,ENSMUSG00000015053,ENSMUSG00000015843,ENSMUSG00000017978,ENSMUSG00000018822,ENSMUSG00000019256,ENSMUSG00000020027,ENSMUSG00000021250,ENSMUSG00000021904,ENSMUSG00000022094,ENSMUSG00000023064,ENSMUSG00000023905,ENSMUSG00000024261,ENSMUSG00000024942,…
GO:BP	regulation of cellular process	GO:0050794	2.65886e-05	4.5753	12348	145	99	27350	ENSMUSG00000000531,ENSMUSG00000000627,ENSMUSG00000001240,ENSMUSG00000001403,ENSMUSG00000003352,ENSMUSG00000003411,ENSMUSG00000003541,ENSMUSG00000013076,ENSMUSG00000013846,ENSMUSG00000014301,ENSMUSG00000014776,ENSMUSG00000015053,ENSMUSG00000015843,ENSMUSG00000017978,ENSMUSG00000018507,ENSMUSG00000018822,ENSMUSG00000019256,ENSMUSG00000020027,ENSMUSG00000021250,ENSMUSG00000021585,ENSMUSG00000021904,…
GO:BP	cell communication	GO:0007154	3.14379e-05	4.50255	7590	145	72	27350	ENSMUSG00000000531,ENSMUSG00000000627,ENSMUSG00000001240,ENSMUSG00000003352,ENSMUSG00000003411,ENSMUSG00000013076,ENSMUSG00000014301,ENSMUSG00000014776,ENSMUSG00000015053,ENSMUSG00000015843,ENSMUSG00000017978,ENSMUSG00000018822,ENSMUSG00000019256,ENSMUSG00000020027,ENSMUSG00000021250,ENSMUSG00000021904,ENSMUSG00000022094,ENSMUSG00000023064,ENSMUSG00000023905,ENSMUSG00000024261,ENSMUSG00000024942,…
GO:BP	negative regulation of biological process	GO:0048519	3.67043e-05	4.43528	6042	145	62	27350	ENSMUSG00000000627,ENSMUSG00000001240,ENSMUSG00000003352,ENSMUSG00000003541,ENSMUSG00000013846,ENSMUSG00000014301,ENSMUSG00000014776,ENSMUSG00000015053,ENSMUSG00000018507,ENSMUSG00000018822,ENSMUSG00000019256,ENSMUSG00000020027,ENSMUSG00000021091,ENSMUSG00000021585,ENSMUSG00000021904,ENSMUSG00000022894,ENSMUSG00000023064,ENSMUSG00000023991,ENSMUSG00000024261,ENSMUSG00000024942,ENSMUSG00000025207,…
GO:BP	negative regulation of response to stimulus	GO:0048585	5.47961e-05	4.26125	1631	145	28	27350	ENSMUSG00000000627,ENSMUSG00000003352,ENSMUSG00000014301,ENSMUSG00000014776,ENSMUSG00000015053,ENSMUSG00000018822,ENSMUSG00000019256,ENSMUSG00000020027,ENSMUSG00000021904,ENSMUSG00000024942,ENSMUSG00000025207,ENSMUSG00000030157,ENSMUSG00000032231,ENSMUSG00000034220,ENSMUSG00000036169,ENSMUSG00000037362,ENSMUSG00000038418,ENSMUSG00000038777,ENSMUSG00000039546,ENSMUSG00000041420,ENSMUSG00000044469,…
GO:BP	regulation of signal transduction	GO:0009966	7.95558e-05	4.09933	2941	145	39	27350	ENSMUSG00000001240,ENSMUSG00000003352,ENSMUSG00000014301,ENSMUSG00000014776,ENSMUSG00000015053,ENSMUSG00000018822,ENSMUSG00000020027,ENSMUSG00000022094,ENSMUSG00000023905,ENSMUSG00000024942,ENSMUSG00000025372,ENSMUSG00000026222,ENSMUSG00000026594,ENSMUSG00000026928,ENSMUSG00000034220,ENSMUSG00000036169,ENSMUSG00000037362,ENSMUSG00000037992,ENSMUSG00000038418,ENSMUSG00000040373,ENSMUSG00000040631,…
GO:BP	positive regulation of developmental process	GO:0051094	0.000117708	3.92919	1480	145	26	27350	ENSMUSG00000001240,ENSMUSG00000015053,ENSMUSG00000017929,ENSMUSG00000018507,ENSMUSG00000020027,ENSMUSG00000021250,ENSMUSG00000023905,ENSMUSG00000024261,ENSMUSG00000025372,ENSMUSG00000027490,ENSMUSG00000027544,ENSMUSG00000034220,ENSMUSG00000037992,ENSMUSG00000047415,ENSMUSG00000051790,ENSMUSG00000053113,ENSMUSG00000055003,ENSMUSG00000056501,ENSMUSG00000059714,ENSMUSG00000063632,ENSMUSG00000076431,…
GO:BP	generation of neurons	GO:0048699	0.000152356	3.81714	1605	145	27	27350	ENSMUSG00000000627,ENSMUSG00000015053,ENSMUSG00000015843,ENSMUSG00000017929,ENSMUSG00000018507,ENSMUSG00000020027,ENSMUSG00000021904,ENSMUSG00000023905,ENSMUSG00000024261,ENSMUSG00000025207,ENSMUSG00000025372,ENSMUSG00000037992,ENSMUSG00000038777,ENSMUSG00000039481,ENSMUSG00000041488,ENSMUSG00000043557,ENSMUSG00000046167,ENSMUSG00000051790,ENSMUSG00000055003,ENSMUSG00000056501,ENSMUSG00000059714,…
GO:BP	cellular response to endogenous stimulus	GO:0071495	0.000155349	3.80869	1501	145	26	27350	ENSMUSG00000001240,ENSMUSG00000015843,ENSMUSG00000018822,ENSMUSG00000019256,ENSMUSG00000020027,ENSMUSG00000021250,ENSMUSG00000022094,ENSMUSG00000024112,ENSMUSG00000025372,ENSMUSG00000027490,ENSMUSG00000034220,ENSMUSG00000036169,ENSMUSG00000037992,ENSMUSG00000038418,ENSMUSG00000039994,ENSMUSG00000042644,ENSMUSG00000053113,ENSMUSG00000056501,ENSMUSG00000063632,ENSMUSG00000087408,ENSMUSG00000000120,…
GO:BP	neuron differentiation	GO:0030182	0.000223078	3.65154	1529	145	26	27350	ENSMUSG00000000627,ENSMUSG00000015053,ENSMUSG00000015843,ENSMUSG00000017929,ENSMUSG00000018507,ENSMUSG00000020027,ENSMUSG00000021904,ENSMUSG00000023905,ENSMUSG00000024261,ENSMUSG00000025207,ENSMUSG00000025372,ENSMUSG00000037992,ENSMUSG00000038777,ENSMUSG00000039481,ENSMUSG00000041488,ENSMUSG00000046167,ENSMUSG00000051790,ENSMUSG00000055003,ENSMUSG00000056501,ENSMUSG00000059714,ENSMUSG00000063632,…
GO:BP	regulation of cellular component size	GO:0032535	0.000350883	3.45484	394	145	13	27350	ENSMUSG00000000627,ENSMUSG00000003411,ENSMUSG00000018507,ENSMUSG00000021904,ENSMUSG00000023905,ENSMUSG00000024942,ENSMUSG00000025207,ENSMUSG00000025372,ENSMUSG00000035407,ENSMUSG00000038777,ENSMUSG00000041734,ENSMUSG00000079523,ENSMUSG00000028328
GO:BP	response to endogenous stimulus	GO:0009719	0.000448971	3.34778	1805	145	28	27350	ENSMUSG00000001240,ENSMUSG00000015843,ENSMUSG00000018822,ENSMUSG00000019256,ENSMUSG00000020027,ENSMUSG00000021250,ENSMUSG00000022094,ENSMUSG00000024112,ENSMUSG00000024942,ENSMUSG00000025372,ENSMUSG00000027490,ENSMUSG00000034220,ENSMUSG00000036169,ENSMUSG00000037992,ENSMUSG00000038418,ENSMUSG00000039994,ENSMUSG00000042644,ENSMUSG00000053113,ENSMUSG00000056501,ENSMUSG00000063632,ENSMUSG00000066361,…
GO:BP	negative regulation of developmental process	GO:0051093	0.000485645	3.31368	1079	145	21	27350	ENSMUSG00000000627,ENSMUSG00000015053,ENSMUSG00000018822,ENSMUSG00000020027,ENSMUSG00000021904,ENSMUSG00000023991,ENSMUSG00000024261,ENSMUSG00000025207,ENSMUSG00000027490,ENSMUSG00000027544,ENSMUSG00000030157,ENSMUSG00000036169,ENSMUSG00000037362,ENSMUSG00000037992,ENSMUSG00000038777,ENSMUSG00000043557,ENSMUSG00000047415,ENSMUSG00000063632,ENSMUSG00000064023,ENSMUSG00000000120,ENSMUSG00000024063
GO:BP	cell development	GO:0048468	0.000804739	3.09434	2449	145	33	27350	ENSMUSG00000000627,ENSMUSG00000001240,ENSMUSG00000015053,ENSMUSG00000017929,ENSMUSG00000018507,ENSMUSG00000020186,ENSMUSG00000021904,ENSMUSG00000023905,ENSMUSG00000024261,ENSMUSG00000025207,ENSMUSG00000025372,ENSMUSG00000027490,ENSMUSG00000027544,ENSMUSG00000029135,ENSMUSG00000032231,ENSMUSG00000037992,ENSMUSG00000038777,ENSMUSG00000039481,ENSMUSG00000041488,ENSMUSG00000046167,ENSMUSG00000047415,…
GO:BP	regulation of cellular component organization	GO:0051128	0.00083507	3.07828	2453	145	33	27350	ENSMUSG00000000627,ENSMUSG00000001403,ENSMUSG00000014301,ENSMUSG00000014776,ENSMUSG00000015053,ENSMUSG00000018507,ENSMUSG00000020027,ENSMUSG00000021904,ENSMUSG00000023905,ENSMUSG00000024261,ENSMUSG00000024942,ENSMUSG00000025207,ENSMUSG00000025324,ENSMUSG00000025372,ENSMUSG00000027544,ENSMUSG00000032231,ENSMUSG00000035407,ENSMUSG00000037362,ENSMUSG00000038777,ENSMUSG00000041734,ENSMUSG00000043557,…
GO:BP	cell surface receptor signaling pathway	GO:0007166	0.000844155	3.07358	2829	145	36	27350	ENSMUSG00000000627,ENSMUSG00000003352,ENSMUSG00000013076,ENSMUSG00000014776,ENSMUSG00000015053,ENSMUSG00000018822,ENSMUSG00000020027,ENSMUSG00000021250,ENSMUSG00000021904,ENSMUSG00000022094,ENSMUSG00000023905,ENSMUSG00000025207,ENSMUSG00000025372,ENSMUSG00000026222,ENSMUSG00000027544,ENSMUSG00000034220,ENSMUSG00000034845,ENSMUSG00000036169,ENSMUSG00000037362,ENSMUSG00000038418,ENSMUSG00000038777,…
GO:BP	negative regulation of chemotaxis	GO:0050922	0.00103801	2.9838	57	145	6	27350	ENSMUSG00000000627,ENSMUSG00000021904,ENSMUSG00000025207,ENSMUSG00000037362,ENSMUSG00000038777,ENSMUSG00000060803
GO:BP	positive regulation of multicellular organismal process	GO:0051240	0.0010697	2.97074	1659	145	26	27350	ENSMUSG00000001240,ENSMUSG00000015053,ENSMUSG00000017929,ENSMUSG00000018507,ENSMUSG00000021250,ENSMUSG00000023905,ENSMUSG00000025372,ENSMUSG00000026928,ENSMUSG00000027490,ENSMUSG00000029236,ENSMUSG00000031934,ENSMUSG00000032231,ENSMUSG00000037992,ENSMUSG00000038418,ENSMUSG00000047415,ENSMUSG00000051113,ENSMUSG00000051790,ENSMUSG00000055003,ENSMUSG00000056501,ENSMUSG00000059714,ENSMUSG00000063632,…
GO:BP	signal transduction	GO:0007165	0.00111092	2.95432	6926	145	64	27350	ENSMUSG00000000531,ENSMUSG00000000627,ENSMUSG00000001240,ENSMUSG00000003352,ENSMUSG00000013076,ENSMUSG00000014301,ENSMUSG00000014776,ENSMUSG00000015053,ENSMUSG00000015843,ENSMUSG00000018822,ENSMUSG00000019256,ENSMUSG00000020027,ENSMUSG00000021250,ENSMUSG00000021904,ENSMUSG00000022094,ENSMUSG00000023905,ENSMUSG00000024942,ENSMUSG00000025207,ENSMUSG00000025372,ENSMUSG00000026222,ENSMUSG00000026482,…
GO:BP	regulation of nervous system process	GO:0031644	0.00143282	2.84381	189	145	9	27350	ENSMUSG00000003352,ENSMUSG00000025372,ENSMUSG00000029236,ENSMUSG00000037362,ENSMUSG00000040373,ENSMUSG00000051790,ENSMUSG00000064023,ENSMUSG00000000120,ENSMUSG00000027533
GO:BP	intracellular signal transduction	GO:0035556	0.00162921	2.78802	2527	145	33	27350	ENSMUSG00000013076,ENSMUSG00000014776,ENSMUSG00000018822,ENSMUSG00000019256,ENSMUSG00000020027,ENSMUSG00000024942,ENSMUSG00000025372,ENSMUSG00000026222,ENSMUSG00000026482,ENSMUSG00000026594,ENSMUSG00000026928,ENSMUSG00000027490,ENSMUSG00000027544,ENSMUSG00000034845,ENSMUSG00000037362,ENSMUSG00000037992,ENSMUSG00000039994,ENSMUSG00000040631,ENSMUSG00000041313,ENSMUSG00000041420,ENSMUSG00000042644,…
GO:BP	cellular response to stimulus	GO:0051716	0.00197083	2.70535	8864	145	75	27350	ENSMUSG00000000531,ENSMUSG00000000627,ENSMUSG00000001240,ENSMUSG00000003352,ENSMUSG00000013076,ENSMUSG00000014301,ENSMUSG00000014776,ENSMUSG00000015053,ENSMUSG00000015843,ENSMUSG00000017978,ENSMUSG00000018822,ENSMUSG00000019256,ENSMUSG00000020027,ENSMUSG00000021250,ENSMUSG00000021904,ENSMUSG00000022094,ENSMUSG00000022747,ENSMUSG00000023905,ENSMUSG00000024112,ENSMUSG00000024261,ENSMUSG00000024942,…
GO:BP	regulation of cell death	GO:0010941	0.00203973	2.69043	1831	145	27	27350	ENSMUSG00000001240,ENSMUSG00000003541,ENSMUSG00000013846,ENSMUSG00000014301,ENSMUSG00000014776,ENSMUSG00000015053,ENSMUSG00000021250,ENSMUSG00000021585,ENSMUSG00000023064,ENSMUSG00000023905,ENSMUSG00000024942,ENSMUSG00000026222,ENSMUSG00000026928,ENSMUSG00000027490,ENSMUSG00000037362,ENSMUSG00000037992,ENSMUSG00000038418,ENSMUSG00000039745,ENSMUSG00000041420,ENSMUSG00000044469,ENSMUSG00000053113,…
GO:BP	negative regulation of response to external stimulus	GO:0032102	0.00219451	2.65866	390	145	12	27350	ENSMUSG00000000627,ENSMUSG00000003352,ENSMUSG00000021904,ENSMUSG00000025207,ENSMUSG00000030157,ENSMUSG00000032231,ENSMUSG00000037362,ENSMUSG00000038777,ENSMUSG00000039546,ENSMUSG00000053113,ENSMUSG00000064023,ENSMUSG00000060803
GO:BP	muscle structure development	GO:0061061	0.00234956	2.62901	713	145	16	27350	ENSMUSG00000001240,ENSMUSG00000014776,ENSMUSG00000015843,ENSMUSG00000020186,ENSMUSG00000021250,ENSMUSG00000022894,ENSMUSG00000027544,ENSMUSG00000034220,ENSMUSG00000036169,ENSMUSG00000037362,ENSMUSG00000037992,ENSMUSG00000038418,ENSMUSG00000059714,ENSMUSG00000063632,ENSMUSG00000076431,ENSMUSG00000028328
GO:BP	anatomical structure formation involved in morphogenesis	GO:0048646	0.00251997	2.5986	1195	145	21	27350	ENSMUSG00000001240,ENSMUSG00000008318,ENSMUSG00000013076,ENSMUSG00000015053,ENSMUSG00000020186,ENSMUSG00000022894,ENSMUSG00000023905,ENSMUSG00000026222,ENSMUSG00000027544,ENSMUSG00000032231,ENSMUSG00000034220,ENSMUSG00000037362,ENSMUSG00000037992,ENSMUSG00000039745,ENSMUSG00000044562,ENSMUSG00000059714,ENSMUSG00000063632,ENSMUSG00000076431,ENSMUSG00000000120,ENSMUSG00000028328,ENSMUSG00000044080
GO:BP	tube morphogenesis	GO:0035239	0.00336748	2.47269	918	145	18	27350	ENSMUSG00000001240,ENSMUSG00000013076,ENSMUSG00000015053,ENSMUSG00000018822,ENSMUSG00000023905,ENSMUSG00000023991,ENSMUSG00000026222,ENSMUSG00000032231,ENSMUSG00000036169,ENSMUSG00000037362,ENSMUSG00000037992,ENSMUSG00000039745,ENSMUSG00000039994,ENSMUSG00000044562,ENSMUSG00000063632,ENSMUSG00000076431,ENSMUSG00000000120,ENSMUSG00000044080
GO:BP	cell death	GO:0008219	0.00336808	2.47262	2238	145	30	27350	ENSMUSG00000001240,ENSMUSG00000003541,ENSMUSG00000008318,ENSMUSG00000013846,ENSMUSG00000014301,ENSMUSG00000014776,ENSMUSG00000015053,ENSMUSG00000021250,ENSMUSG00000021585,ENSMUSG00000023064,ENSMUSG00000023905,ENSMUSG00000024942,ENSMUSG00000026222,ENSMUSG00000026928,ENSMUSG00000027490,ENSMUSG00000037362,ENSMUSG00000037992,ENSMUSG00000038418,ENSMUSG00000039745,ENSMUSG00000041420,ENSMUSG00000044469,…
GO:BP	cell-cell signaling	GO:0007267	0.00599828	2.22197	1705	145	25	27350	ENSMUSG00000003352,ENSMUSG00000003411,ENSMUSG00000013076,ENSMUSG00000017978,ENSMUSG00000018822,ENSMUSG00000023064,ENSMUSG00000024261,ENSMUSG00000025372,ENSMUSG00000027849,ENSMUSG00000029236,ENSMUSG00000031934,ENSMUSG00000036169,ENSMUSG00000037362,ENSMUSG00000037992,ENSMUSG00000038418,ENSMUSG00000040373,ENSMUSG00000041488,ENSMUSG00000042644,ENSMUSG00000047415,ENSMUSG00000051790,ENSMUSG00000059714,…
GO:BP	trans-synaptic signaling	GO:0099537	0.00685158	2.16421	869	145	17	27350	ENSMUSG00000003352,ENSMUSG00000003411,ENSMUSG00000017978,ENSMUSG00000023064,ENSMUSG00000024261,ENSMUSG00000025372,ENSMUSG00000027849,ENSMUSG00000029236,ENSMUSG00000037992,ENSMUSG00000038418,ENSMUSG00000040373,ENSMUSG00000041488,ENSMUSG00000042644,ENSMUSG00000051790,ENSMUSG00000059714,ENSMUSG00000000120,ENSMUSG00000027533
GO:BP	cellular response to organic substance	GO:0071310	0.00706556	2.15085	2832	145	34	27350	ENSMUSG00000001240,ENSMUSG00000014776,ENSMUSG00000015843,ENSMUSG00000018822,ENSMUSG00000019256,ENSMUSG00000020027,ENSMUSG00000021250,ENSMUSG00000022094,ENSMUSG00000022747,ENSMUSG00000024112,ENSMUSG00000025372,ENSMUSG00000027490,ENSMUSG00000034220,ENSMUSG00000034845,ENSMUSG00000036169,ENSMUSG00000037992,ENSMUSG00000038301,ENSMUSG00000038418,ENSMUSG00000039994,ENSMUSG00000042644,ENSMUSG00000047415,…
GO:BP	cellular response to chemical stimulus	GO:0070887	0.00708389	2.14973	3503	145	39	27350	ENSMUSG00000001240,ENSMUSG00000014776,ENSMUSG00000015843,ENSMUSG00000018822,ENSMUSG00000019256,ENSMUSG00000020027,ENSMUSG00000021250,ENSMUSG00000022094,ENSMUSG00000022747,ENSMUSG00000024112,ENSMUSG00000024261,ENSMUSG00000024942,ENSMUSG00000025372,ENSMUSG00000027490,ENSMUSG00000027849,ENSMUSG00000034220,ENSMUSG00000034845,ENSMUSG00000036169,ENSMUSG00000037362,ENSMUSG00000037992,ENSMUSG00000038301,…
GO:BP	myelination	GO:0042552	0.00711027	2.14811	172	145	8	27350	ENSMUSG00000015843,ENSMUSG00000017929,ENSMUSG00000025402,ENSMUSG00000034220,ENSMUSG00000037992,ENSMUSG00000064023,ENSMUSG00000000120,ENSMUSG00000090125
GO:BP	enzyme-linked receptor protein signaling pathway	GO:0007167	0.00735715	2.13329	971	145	18	27350	ENSMUSG00000018822,ENSMUSG00000020027,ENSMUSG00000021250,ENSMUSG00000022094,ENSMUSG00000034220,ENSMUSG00000036169,ENSMUSG00000037362,ENSMUSG00000038418,ENSMUSG00000039481,ENSMUSG00000040631,ENSMUSG00000053113,ENSMUSG00000059013,ENSMUSG00000063632,ENSMUSG00000087408,ENSMUSG00000000120,ENSMUSG00000005320,ENSMUSG00000038677,ENSMUSG00000062175
GO:BP	response to organic substance	GO:0010033	0.00785744	2.10472	3796	145	41	27350	ENSMUSG00000001240,ENSMUSG00000014776,ENSMUSG00000015053,ENSMUSG00000015843,ENSMUSG00000018822,ENSMUSG00000019256,ENSMUSG00000020027,ENSMUSG00000021250,ENSMUSG00000022094,ENSMUSG00000022747,ENSMUSG00000024112,ENSMUSG00000024942,ENSMUSG00000025372,ENSMUSG00000026222,ENSMUSG00000026928,ENSMUSG00000027490,ENSMUSG00000029135,ENSMUSG00000031934,ENSMUSG00000034220,ENSMUSG00000034845,ENSMUSG00000036169,…
GO:BP	positive regulation of cell differentiation	GO:0045597	0.00800909	2.09642	977	145	18	27350	ENSMUSG00000001240,ENSMUSG00000015053,ENSMUSG00000018507,ENSMUSG00000020027,ENSMUSG00000021250,ENSMUSG00000023905,ENSMUSG00000025372,ENSMUSG00000027490,ENSMUSG00000034220,ENSMUSG00000037992,ENSMUSG00000047415,ENSMUSG00000053113,ENSMUSG00000056501,ENSMUSG00000063632,ENSMUSG00000076431,ENSMUSG00000000120,ENSMUSG00000038677,ENSMUSG00000062175
GO:BP	negative chemotaxis	GO:0050919	0.00803022	2.09527	46	145	5	27350	ENSMUSG00000000627,ENSMUSG00000021904,ENSMUSG00000025207,ENSMUSG00000038777,ENSMUSG00000055003
GO:BP	ensheathment of neurons	GO:0007272	0.00808019	2.09258	175	145	8	27350	ENSMUSG00000015843,ENSMUSG00000017929,ENSMUSG00000025402,ENSMUSG00000034220,ENSMUSG00000037992,ENSMUSG00000064023,ENSMUSG00000000120,ENSMUSG00000090125
GO:BP	axon ensheathment	GO:0008366	0.00808019	2.09258	175	145	8	27350	ENSMUSG00000015843,ENSMUSG00000017929,ENSMUSG00000025402,ENSMUSG00000034220,ENSMUSG00000037992,ENSMUSG00000064023,ENSMUSG00000000120,ENSMUSG00000090125
GO:BP	extracellular matrix organization	GO:0030198	0.00867669	2.06165	300	145	10	27350	ENSMUSG00000001240,ENSMUSG00000022894,ENSMUSG00000029436,ENSMUSG00000032231,ENSMUSG00000058806,ENSMUSG00000059714,ENSMUSG00000064080,ENSMUSG00000070469,ENSMUSG00000005320,ENSMUSG00000027570
GO:BP	external encapsulating structure organization	GO:0045229	0.00893467	2.04892	301	145	10	27350	ENSMUSG00000001240,ENSMUSG00000022894,ENSMUSG00000029436,ENSMUSG00000032231,ENSMUSG00000058806,ENSMUSG00000059714,ENSMUSG00000064080,ENSMUSG00000070469,ENSMUSG00000005320,ENSMUSG00000027570
GO:BP	extracellular structure organization	GO:0043062	0.00919928	2.03625	302	145	10	27350	ENSMUSG00000001240,ENSMUSG00000022894,ENSMUSG00000029436,ENSMUSG00000032231,ENSMUSG00000058806,ENSMUSG00000059714,ENSMUSG00000064080,ENSMUSG00000070469,ENSMUSG00000005320,ENSMUSG00000027570
GO:BP	neural crest cell development	GO:0014032	0.00964229	2.01582	83	145	6	27350	ENSMUSG00000000627,ENSMUSG00000021904,ENSMUSG00000025207,ENSMUSG00000038777,ENSMUSG00000039481,ENSMUSG00000063632
GO:BP	cellular response to growth factor stimulus	GO:0071363	0.010988	1.95908	712	145	15	27350	ENSMUSG00000001240,ENSMUSG00000018822,ENSMUSG00000021250,ENSMUSG00000025372,ENSMUSG00000027490,ENSMUSG00000034220,ENSMUSG00000036169,ENSMUSG00000038418,ENSMUSG00000063632,ENSMUSG00000087408,ENSMUSG00000000120,ENSMUSG00000005320,ENSMUSG00000021594,ENSMUSG00000038677,ENSMUSG00000060803
GO:BP	synaptic signaling	GO:0099536	0.0110328	1.95731	901	145	17	27350	ENSMUSG00000003352,ENSMUSG00000003411,ENSMUSG00000017978,ENSMUSG00000023064,ENSMUSG00000024261,ENSMUSG00000025372,ENSMUSG00000027849,ENSMUSG00000029236,ENSMUSG00000037992,ENSMUSG00000038418,ENSMUSG00000040373,ENSMUSG00000041488,ENSMUSG00000042644,ENSMUSG00000051790,ENSMUSG00000059714,ENSMUSG00000000120,ENSMUSG00000027533
GO:BP	regulation of localization	GO:0032879	0.0114391	1.94161	2253	145	29	27350	ENSMUSG00000000531,ENSMUSG00000003352,ENSMUSG00000003411,ENSMUSG00000014776,ENSMUSG00000015053,ENSMUSG00000017978,ENSMUSG00000018507,ENSMUSG00000023064,ENSMUSG00000024261,ENSMUSG00000026222,ENSMUSG00000027849,ENSMUSG00000029236,ENSMUSG00000032231,ENSMUSG00000034220,ENSMUSG00000036578,ENSMUSG00000037362,ENSMUSG00000040373,ENSMUSG00000041488,ENSMUSG00000047415,ENSMUSG00000051790,ENSMUSG00000056501,…
GO:BP	negative regulation of cell differentiation	GO:0045596	0.0115626	1.93694	808	145	16	27350	ENSMUSG00000000627,ENSMUSG00000015053,ENSMUSG00000021904,ENSMUSG00000023991,ENSMUSG00000024261,ENSMUSG00000025207,ENSMUSG00000027490,ENSMUSG00000027544,ENSMUSG00000030157,ENSMUSG00000036169,ENSMUSG00000037362,ENSMUSG00000037992,ENSMUSG00000038777,ENSMUSG00000047415,ENSMUSG00000063632,ENSMUSG00000024063
GO:BP	negative regulation of cellular component organization	GO:0051129	0.0121444	1.91562	718	145	15	27350	ENSMUSG00000000627,ENSMUSG00000014301,ENSMUSG00000014776,ENSMUSG00000021904,ENSMUSG00000024261,ENSMUSG00000024942,ENSMUSG00000025207,ENSMUSG00000032231,ENSMUSG00000035407,ENSMUSG00000038777,ENSMUSG00000043557,ENSMUSG00000064023,ENSMUSG00000079523,ENSMUSG00000000120,ENSMUSG00000028328
GO:BP	regulation of transport	GO:0051049	0.0127624	1.89407	1899	145	26	27350	ENSMUSG00000000531,ENSMUSG00000003352,ENSMUSG00000003411,ENSMUSG00000014776,ENSMUSG00000015053,ENSMUSG00000017978,ENSMUSG00000018507,ENSMUSG00000023064,ENSMUSG00000024261,ENSMUSG00000026222,ENSMUSG00000027849,ENSMUSG00000029236,ENSMUSG00000032231,ENSMUSG00000036578,ENSMUSG00000037362,ENSMUSG00000040373,ENSMUSG00000047415,ENSMUSG00000051790,ENSMUSG00000056501,ENSMUSG00000059714,ENSMUSG00000063632,…
GO:BP	cellular component morphogenesis	GO:0032989	0.0147662	1.83073	824	145	16	27350	ENSMUSG00000000627,ENSMUSG00000017929,ENSMUSG00000018507,ENSMUSG00000020186,ENSMUSG00000021904,ENSMUSG00000023905,ENSMUSG00000024261,ENSMUSG00000025207,ENSMUSG00000025372,ENSMUSG00000034220,ENSMUSG00000038777,ENSMUSG00000055003,ENSMUSG00000059714,ENSMUSG00000064023,ENSMUSG00000000120,ENSMUSG00000028328
GO:BP	regulation of anatomical structure size	GO:0090066	0.0148925	1.82703	553	145	13	27350	ENSMUSG00000000627,ENSMUSG00000003411,ENSMUSG00000018507,ENSMUSG00000021904,ENSMUSG00000023905,ENSMUSG00000024942,ENSMUSG00000025207,ENSMUSG00000025372,ENSMUSG00000035407,ENSMUSG00000038777,ENSMUSG00000041734,ENSMUSG00000079523,ENSMUSG00000028328
GO:BP	negative regulation of axon extension involved in axon guidance	GO:0048843	0.0156993	1.80412	25	145	4	27350	ENSMUSG00000000627,ENSMUSG00000021904,ENSMUSG00000025207,ENSMUSG00000038777
GO:BP	response to growth factor	GO:0070848	0.0176498	1.75326	741	145	15	27350	ENSMUSG00000001240,ENSMUSG00000018822,ENSMUSG00000021250,ENSMUSG00000025372,ENSMUSG00000027490,ENSMUSG00000034220,ENSMUSG00000036169,ENSMUSG00000038418,ENSMUSG00000063632,ENSMUSG00000087408,ENSMUSG00000000120,ENSMUSG00000005320,ENSMUSG00000021594,ENSMUSG00000038677,ENSMUSG00000060803
GO:BP	regulation of trans-synaptic signaling	GO:0099177	0.0180931	1.74249	651	145	14	27350	ENSMUSG00000003352,ENSMUSG00000023064,ENSMUSG00000024261,ENSMUSG00000025372,ENSMUSG00000029236,ENSMUSG00000037992,ENSMUSG00000038418,ENSMUSG00000040373,ENSMUSG00000041488,ENSMUSG00000042644,ENSMUSG00000051790,ENSMUSG00000059714,ENSMUSG00000000120,ENSMUSG00000027533
GO:BP	stem cell development	GO:0048864	0.0186446	1.72945	93	145	6	27350	ENSMUSG00000000627,ENSMUSG00000021904,ENSMUSG00000025207,ENSMUSG00000038777,ENSMUSG00000039481,ENSMUSG00000063632
GO:BP	neural crest cell differentiation	GO:0014033	0.0210746	1.67624	95	145	6	27350	ENSMUSG00000000627,ENSMUSG00000021904,ENSMUSG00000025207,ENSMUSG00000038777,ENSMUSG00000039481,ENSMUSG00000063632
GO:BP	hematopoietic stem cell homeostasis	GO:0061484	0.0216017	1.66551	27	145	4	27350	ENSMUSG00000015053,ENSMUSG00000017978,ENSMUSG00000037362,ENSMUSG00000076431
GO:BP	chemical synaptic transmission	GO:0007268	0.0253987	1.59519	861	145	16	27350	ENSMUSG00000003352,ENSMUSG00000003411,ENSMUSG00000017978,ENSMUSG00000023064,ENSMUSG00000024261,ENSMUSG00000025372,ENSMUSG00000027849,ENSMUSG00000029236,ENSMUSG00000037992,ENSMUSG00000038418,ENSMUSG00000040373,ENSMUSG00000041488,ENSMUSG00000042644,ENSMUSG00000051790,ENSMUSG00000059714,ENSMUSG00000000120
GO:BP	anterograde trans-synaptic signaling	GO:0098916	0.0253987	1.59519	861	145	16	27350	ENSMUSG00000003352,ENSMUSG00000003411,ENSMUSG00000017978,ENSMUSG00000023064,ENSMUSG00000024261,ENSMUSG00000025372,ENSMUSG00000027849,ENSMUSG00000029236,ENSMUSG00000037992,ENSMUSG00000038418,ENSMUSG00000040373,ENSMUSG00000041488,ENSMUSG00000042644,ENSMUSG00000051790,ENSMUSG00000059714,ENSMUSG00000000120
GO:BP	positive regulation of cell population proliferation	GO:0008284	0.0254788	1.59382	1064	145	18	27350	ENSMUSG00000015053,ENSMUSG00000027490,ENSMUSG00000027544,ENSMUSG00000029135,ENSMUSG00000032231,ENSMUSG00000037992,ENSMUSG00000038418,ENSMUSG00000041313,ENSMUSG00000041420,ENSMUSG00000041488,ENSMUSG00000044562,ENSMUSG00000051790,ENSMUSG00000063632,ENSMUSG00000076431,ENSMUSG00000000120,ENSMUSG00000005320,ENSMUSG00000024063,ENSMUSG00000047945
GO:BP	regulation of anatomical structure morphogenesis	GO:0022603	0.0261246	1.58295	963	145	17	27350	ENSMUSG00000000627,ENSMUSG00000001240,ENSMUSG00000015053,ENSMUSG00000018507,ENSMUSG00000021904,ENSMUSG00000023905,ENSMUSG00000024261,ENSMUSG00000025207,ENSMUSG00000025372,ENSMUSG00000026222,ENSMUSG00000038777,ENSMUSG00000039546,ENSMUSG00000039629,ENSMUSG00000039745,ENSMUSG00000000120,ENSMUSG00000044080,ENSMUSG00000062175
GO:BP	neural crest cell migration	GO:0001755	0.0277498	1.55674	59	145	5	27350	ENSMUSG00000000627,ENSMUSG00000021904,ENSMUSG00000025207,ENSMUSG00000038777,ENSMUSG00000039481
GO:BP	organic substance transport	GO:0071702	0.0279994	1.55285	2490	145	30	27350	ENSMUSG00000000531,ENSMUSG00000001240,ENSMUSG00000003352,ENSMUSG00000003411,ENSMUSG00000014301,ENSMUSG00000014776,ENSMUSG00000017978,ENSMUSG00000023064,ENSMUSG00000024261,ENSMUSG00000025324,ENSMUSG00000026222,ENSMUSG00000027849,ENSMUSG00000029236,ENSMUSG00000032231,ENSMUSG00000037362,ENSMUSG00000038301,ENSMUSG00000040373,ENSMUSG00000041313,ENSMUSG00000041488,ENSMUSG00000043614,ENSMUSG00000047415,…
GO:BP	vasculature development	GO:0001944	0.0298627	1.52487	775	145	15	27350	ENSMUSG00000001240,ENSMUSG00000013076,ENSMUSG00000015053,ENSMUSG00000023905,ENSMUSG00000026222,ENSMUSG00000027544,ENSMUSG00000032231,ENSMUSG00000037362,ENSMUSG00000038418,ENSMUSG00000039745,ENSMUSG00000044562,ENSMUSG00000053113,ENSMUSG00000076431,ENSMUSG00000000120,ENSMUSG00000044080
GO:BP	circulatory system development	GO:0072359	0.031237	1.50533	1187	145	19	27350	ENSMUSG00000001240,ENSMUSG00000013076,ENSMUSG00000015053,ENSMUSG00000015843,ENSMUSG00000023905,ENSMUSG00000023991,ENSMUSG00000026222,ENSMUSG00000027544,ENSMUSG00000032231,ENSMUSG00000037362,ENSMUSG00000037992,ENSMUSG00000038418,ENSMUSG00000039745,ENSMUSG00000044562,ENSMUSG00000053113,ENSMUSG00000063632,ENSMUSG00000076431,ENSMUSG00000000120,ENSMUSG00000044080
GO:BP	mesenchymal cell migration	GO:0090497	0.0326961	1.4855	61	145	5	27350	ENSMUSG00000000627,ENSMUSG00000021904,ENSMUSG00000025207,ENSMUSG00000038777,ENSMUSG00000039481
GO:BP	regulation of axon extension	GO:0030516	0.0334881	1.47511	103	145	6	27350	ENSMUSG00000000627,ENSMUSG00000018507,ENSMUSG00000021904,ENSMUSG00000023905,ENSMUSG00000025207,ENSMUSG00000038777
GO:BP	cell population proliferation	GO:0008283	0.0335776	1.47395	2131	145	27	27350	ENSMUSG00000014776,ENSMUSG00000015053,ENSMUSG00000018507,ENSMUSG00000018822,ENSMUSG00000019256,ENSMUSG00000027490,ENSMUSG00000027544,ENSMUSG00000029135,ENSMUSG00000032231,ENSMUSG00000037362,ENSMUSG00000037992,ENSMUSG00000038418,ENSMUSG00000041313,ENSMUSG00000041420,ENSMUSG00000041488,ENSMUSG00000043004,ENSMUSG00000044562,ENSMUSG00000051790,ENSMUSG00000056501,ENSMUSG00000063632,ENSMUSG00000064023,…
GO:BP	regulation of programmed cell death	GO:0043067	0.0382279	1.41762	1659	145	23	27350	ENSMUSG00000001240,ENSMUSG00000003541,ENSMUSG00000013846,ENSMUSG00000014301,ENSMUSG00000014776,ENSMUSG00000015053,ENSMUSG00000021585,ENSMUSG00000023905,ENSMUSG00000024942,ENSMUSG00000026222,ENSMUSG00000026928,ENSMUSG00000027490,ENSMUSG00000037992,ENSMUSG00000038418,ENSMUSG00000039745,ENSMUSG00000041420,ENSMUSG00000044469,ENSMUSG00000053113,ENSMUSG00000056501,ENSMUSG00000076431,ENSMUSG00000000120,…
GO:BP	transport	GO:0006810	0.0388857	1.41021	4640	145	45	27350	ENSMUSG00000000531,ENSMUSG00000001240,ENSMUSG00000003352,ENSMUSG00000003411,ENSMUSG00000014301,ENSMUSG00000014776,ENSMUSG00000015053,ENSMUSG00000017978,ENSMUSG00000018507,ENSMUSG00000020027,ENSMUSG00000022094,ENSMUSG00000023064,ENSMUSG00000024112,ENSMUSG00000024261,ENSMUSG00000025324,ENSMUSG00000026222,ENSMUSG00000027849,ENSMUSG00000027978,ENSMUSG00000029236,ENSMUSG00000031934,ENSMUSG00000032231,…
GO:BP	regulation of cell population proliferation	GO:0042127	0.0407215	1.39018	1785	145	24	27350	ENSMUSG00000015053,ENSMUSG00000018507,ENSMUSG00000018822,ENSMUSG00000019256,ENSMUSG00000027490,ENSMUSG00000027544,ENSMUSG00000029135,ENSMUSG00000032231,ENSMUSG00000037362,ENSMUSG00000037992,ENSMUSG00000038418,ENSMUSG00000041313,ENSMUSG00000041420,ENSMUSG00000041488,ENSMUSG00000044562,ENSMUSG00000051790,ENSMUSG00000056501,ENSMUSG00000063632,ENSMUSG00000076431,ENSMUSG00000000120,ENSMUSG00000005320,…
GO:BP	dense core granule exocytosis	GO:1990504	0.0416862	1.38001	11	145	3	27350	ENSMUSG00000017978,ENSMUSG00000024261,ENSMUSG00000027849
GO:BP	regulation of axon extension involved in axon guidance	GO:0048841	0.0433597	1.36291	32	145	4	27350	ENSMUSG00000000627,ENSMUSG00000021904,ENSMUSG00000025207,ENSMUSG00000038777
GO:BP	regulation of neurogenesis	GO:0050767	0.0450511	1.34629	442	145	11	27350	ENSMUSG00000000627,ENSMUSG00000018507,ENSMUSG00000021904,ENSMUSG00000023905,ENSMUSG00000024261,ENSMUSG00000025207,ENSMUSG00000025372,ENSMUSG00000027490,ENSMUSG00000032231,ENSMUSG00000038777,ENSMUSG00000063632
GO:BP	response to oxygen-containing compound	GO:1901700	0.0464112	1.33338	2045	145	26	27350	ENSMUSG00000014776,ENSMUSG00000015843,ENSMUSG00000019256,ENSMUSG00000020027,ENSMUSG00000021250,ENSMUSG00000022094,ENSMUSG00000024942,ENSMUSG00000025372,ENSMUSG00000026222,ENSMUSG00000026928,ENSMUSG00000027490,ENSMUSG00000029135,ENSMUSG00000031934,ENSMUSG00000037992,ENSMUSG00000038418,ENSMUSG00000039994,ENSMUSG00000042644,ENSMUSG00000047415,ENSMUSG00000053113,ENSMUSG00000056501,ENSMUSG00000066361,…
GO:BP	response to peptide	GO:1901652	0.0467363	1.33035	528	145	12	27350	ENSMUSG00000020027,ENSMUSG00000021250,ENSMUSG00000022094,ENSMUSG00000024942,ENSMUSG00000026928,ENSMUSG00000038418,ENSMUSG00000039994,ENSMUSG00000053113,ENSMUSG00000066361,ENSMUSG00000000120,ENSMUSG00000021594,ENSMUSG00000060803
GO:BP	positive regulation of signaling	GO:0023056	0.0483239	1.31584	1926	145	25	27350	ENSMUSG00000003352,ENSMUSG00000022094,ENSMUSG00000023905,ENSMUSG00000025372,ENSMUSG00000026928,ENSMUSG00000029236,ENSMUSG00000032231,ENSMUSG00000037362,ENSMUSG00000037992,ENSMUSG00000040373,ENSMUSG00000040631,ENSMUSG00000041420,ENSMUSG00000041488,ENSMUSG00000042644,ENSMUSG00000047415,ENSMUSG00000051790,ENSMUSG00000059714,ENSMUSG00000063632,ENSMUSG00000076431,ENSMUSG00000087408,ENSMUSG00000000120,…
GO:CC	cell periphery	GO:0071944	2.69213e-07	6.5699	6980	152	74	27145	ENSMUSG00000000531,ENSMUSG00000000627,ENSMUSG00000001240,ENSMUSG00000001403,ENSMUSG00000002504,ENSMUSG00000003352,ENSMUSG00000003411,ENSMUSG00000008318,ENSMUSG00000013076,ENSMUSG00000017978,ENSMUSG00000018507,ENSMUSG00000021904,ENSMUSG00000022094,ENSMUSG00000022197,ENSMUSG00000022894,ENSMUSG00000023064,ENSMUSG00000023905,ENSMUSG00000024112,ENSMUSG00000024261,ENSMUSG00000024942,ENSMUSG00000025207,…
GO:CC	cell junction	GO:0030054	1.85386e-06	5.73192	2141	152	35	27145	ENSMUSG00000000531,ENSMUSG00000000627,ENSMUSG00000003352,ENSMUSG00000003411,ENSMUSG00000013076,ENSMUSG00000017978,ENSMUSG00000021585,ENSMUSG00000022197,ENSMUSG00000023064,ENSMUSG00000024261,ENSMUSG00000025372,ENSMUSG00000027849,ENSMUSG00000027978,ENSMUSG00000029236,ENSMUSG00000031934,ENSMUSG00000034220,ENSMUSG00000037362,ENSMUSG00000039546,ENSMUSG00000040373,ENSMUSG00000041488,ENSMUSG00000041734,…
GO:CC	synapse	GO:0045202	6.43999e-06	5.19111	1516	152	28	27145	ENSMUSG00000000531,ENSMUSG00000000627,ENSMUSG00000003352,ENSMUSG00000003411,ENSMUSG00000017978,ENSMUSG00000021585,ENSMUSG00000022197,ENSMUSG00000023064,ENSMUSG00000024261,ENSMUSG00000025372,ENSMUSG00000027849,ENSMUSG00000027978,ENSMUSG00000029236,ENSMUSG00000034220,ENSMUSG00000040373,ENSMUSG00000041488,ENSMUSG00000042644,ENSMUSG00000043557,ENSMUSG00000045045,ENSMUSG00000051790,ENSMUSG00000058806,…
GO:CC	membrane	GO:0016020	1.10355e-05	4.95721	10323	152	91	27145	ENSMUSG00000000531,ENSMUSG00000000627,ENSMUSG00000001240,ENSMUSG00000001403,ENSMUSG00000002504,ENSMUSG00000003352,ENSMUSG00000003411,ENSMUSG00000008318,ENSMUSG00000013076,ENSMUSG00000013846,ENSMUSG00000014301,ENSMUSG00000014776,ENSMUSG00000017929,ENSMUSG00000017978,ENSMUSG00000018507,ENSMUSG00000020027,ENSMUSG00000021250,ENSMUSG00000021585,ENSMUSG00000021904,ENSMUSG00000022094,ENSMUSG00000022197,…
GO:CC	plasma membrane	GO:0005886	2.87488e-05	4.54138	6504	152	66	27145	ENSMUSG00000000531,ENSMUSG00000000627,ENSMUSG00000001240,ENSMUSG00000001403,ENSMUSG00000002504,ENSMUSG00000003352,ENSMUSG00000003411,ENSMUSG00000008318,ENSMUSG00000013076,ENSMUSG00000017978,ENSMUSG00000018507,ENSMUSG00000021904,ENSMUSG00000022094,ENSMUSG00000022197,ENSMUSG00000023064,ENSMUSG00000023905,ENSMUSG00000024112,ENSMUSG00000024261,ENSMUSG00000024942,ENSMUSG00000025207,ENSMUSG00000025324,…
GO:CC	plasma membrane region	GO:0098590	4.59847e-05	4.33739	1362	152	25	27145	ENSMUSG00000000531,ENSMUSG00000000627,ENSMUSG00000002504,ENSMUSG00000003352,ENSMUSG00000013076,ENSMUSG00000017978,ENSMUSG00000022094,ENSMUSG00000025372,ENSMUSG00000027849,ENSMUSG00000032231,ENSMUSG00000034845,ENSMUSG00000039546,ENSMUSG00000040373,ENSMUSG00000041313,ENSMUSG00000041488,ENSMUSG00000041734,ENSMUSG00000045045,ENSMUSG00000051790,ENSMUSG00000058806,ENSMUSG00000059013,ENSMUSG00000059714,…
GO:CC	cellular anatomical entity	GO:0110165	0.000121576	3.91515	22747	152	147	27145	ENSMUSG00000000531,ENSMUSG00000000627,ENSMUSG00000001240,ENSMUSG00000001403,ENSMUSG00000002504,ENSMUSG00000003352,ENSMUSG00000003411,ENSMUSG00000008318,ENSMUSG00000013076,ENSMUSG00000013846,ENSMUSG00000014301,ENSMUSG00000014776,ENSMUSG00000015053,ENSMUSG00000015467,ENSMUSG00000015843,ENSMUSG00000017929,ENSMUSG00000017978,ENSMUSG00000018507,ENSMUSG00000018822,ENSMUSG00000019256,ENSMUSG00000020027,…
GO:CC	extracellular region	GO:0005576	0.000962298	3.01669	2774	152	35	27145	ENSMUSG00000000627,ENSMUSG00000013846,ENSMUSG00000015467,ENSMUSG00000018822,ENSMUSG00000021091,ENSMUSG00000021904,ENSMUSG00000022197,ENSMUSG00000022894,ENSMUSG00000024261,ENSMUSG00000025207,ENSMUSG00000027978,ENSMUSG00000028776,ENSMUSG00000029236,ENSMUSG00000029436,ENSMUSG00000032231,ENSMUSG00000033361,ENSMUSG00000034164,ENSMUSG00000034220,ENSMUSG00000036169,ENSMUSG00000036907,ENSMUSG00000037362,…
GO:CC	synaptic membrane	GO:0097060	0.00271724	2.56587	450	152	12	27145	ENSMUSG00000000531,ENSMUSG00000000627,ENSMUSG00000017978,ENSMUSG00000025372,ENSMUSG00000027849,ENSMUSG00000040373,ENSMUSG00000041488,ENSMUSG00000045045,ENSMUSG00000051790,ENSMUSG00000058806,ENSMUSG00000066705,ENSMUSG00000047945
GO:CC	presynapse	GO:0098793	0.00401846	2.39594	633	152	14	27145	ENSMUSG00000003411,ENSMUSG00000017978,ENSMUSG00000023064,ENSMUSG00000024261,ENSMUSG00000025372,ENSMUSG00000027849,ENSMUSG00000027978,ENSMUSG00000029236,ENSMUSG00000041488,ENSMUSG00000042644,ENSMUSG00000051790,ENSMUSG00000059714,ENSMUSG00000066705,ENSMUSG00000047945
GO:CC	cytoplasm	GO:0005737	0.0055498	2.25572	11483	152	90	27145	ENSMUSG00000000531,ENSMUSG00000000627,ENSMUSG00000001240,ENSMUSG00000001403,ENSMUSG00000003352,ENSMUSG00000003411,ENSMUSG00000008318,ENSMUSG00000013076,ENSMUSG00000013846,ENSMUSG00000014301,ENSMUSG00000014776,ENSMUSG00000015053,ENSMUSG00000015843,ENSMUSG00000017929,ENSMUSG00000017978,ENSMUSG00000018507,ENSMUSG00000019256,ENSMUSG00000020027,ENSMUSG00000020186,ENSMUSG00000021250,ENSMUSG00000021585,…
GO:CC	endomembrane system	GO:0012505	0.00645951	2.1898	4239	152	44	27145	ENSMUSG00000000531,ENSMUSG00000000627,ENSMUSG00000002504,ENSMUSG00000003411,ENSMUSG00000013846,ENSMUSG00000014776,ENSMUSG00000017929,ENSMUSG00000018507,ENSMUSG00000021250,ENSMUSG00000021585,ENSMUSG00000022094,ENSMUSG00000022197,ENSMUSG00000022747,ENSMUSG00000024261,ENSMUSG00000025192,ENSMUSG00000025324,ENSMUSG00000025372,ENSMUSG00000027849,ENSMUSG00000030157,ENSMUSG00000031239,ENSMUSG00000031934,…
GO:CC	postsynapse	GO:0098794	0.00730086	2.13663	759	152	15	27145	ENSMUSG00000000531,ENSMUSG00000000627,ENSMUSG00000017978,ENSMUSG00000021585,ENSMUSG00000022197,ENSMUSG00000024261,ENSMUSG00000025372,ENSMUSG00000040373,ENSMUSG00000041488,ENSMUSG00000045045,ENSMUSG00000051790,ENSMUSG00000058806,ENSMUSG00000066705,ENSMUSG00000000120,ENSMUSG00000027533
GO:CC	intrinsic component of plasma membrane	GO:0031226	0.00937483	2.02804	1609	152	23	27145	ENSMUSG00000000627,ENSMUSG00000001240,ENSMUSG00000018507,ENSMUSG00000021904,ENSMUSG00000022094,ENSMUSG00000024112,ENSMUSG00000025207,ENSMUSG00000025324,ENSMUSG00000027849,ENSMUSG00000030157,ENSMUSG00000034220,ENSMUSG00000038777,ENSMUSG00000039546,ENSMUSG00000040373,ENSMUSG00000041734,ENSMUSG00000042644,ENSMUSG00000043557,ENSMUSG00000045045,ENSMUSG00000051790,ENSMUSG00000066705,ENSMUSG00000005320,…
GO:CC	cell-cell junction	GO:0005911	0.0130317	1.885	528	152	12	27145	ENSMUSG00000013076,ENSMUSG00000022197,ENSMUSG00000031934,ENSMUSG00000037362,ENSMUSG00000039546,ENSMUSG00000041488,ENSMUSG00000041734,ENSMUSG00000044562,ENSMUSG00000058806,ENSMUSG00000059714,ENSMUSG00000000120,ENSMUSG00000005320
GO:CC	RNA polymerase II transcription regulator complex	GO:0090575	0.0184227	1.73465	239	152	8	27145	ENSMUSG00000015843,ENSMUSG00000021250,ENSMUSG00000027490,ENSMUSG00000027544,ENSMUSG00000029135,ENSMUSG00000032231,ENSMUSG00000037992,ENSMUSG00000056501
GO:CC	dopaminergic synapse	GO:0098691	0.026562	1.57574	16	152	3	27145	ENSMUSG00000003411,ENSMUSG00000051790,ENSMUSG00000059714
GO:CC	collagen trimer	GO:0005581	0.034266	1.46514	85	152	5	27145	ENSMUSG00000034164,ENSMUSG00000036907,ENSMUSG00000046167,ENSMUSG00000058806,ENSMUSG00000027570
GO:CC	apical part of cell	GO:0045177	0.038209	1.41783	503	152	11	27145	ENSMUSG00000002504,ENSMUSG00000003352,ENSMUSG00000013076,ENSMUSG00000022094,ENSMUSG00000022197,ENSMUSG00000038301,ENSMUSG00000039546,ENSMUSG00000041313,ENSMUSG00000041488,ENSMUSG00000042644,ENSMUSG00000063796
GO:CC	extracellular matrix	GO:0031012	0.038209	1.41783	503	152	11	27145	ENSMUSG00000022894,ENSMUSG00000028776,ENSMUSG00000029436,ENSMUSG00000032231,ENSMUSG00000034164,ENSMUSG00000034220,ENSMUSG00000037362,ENSMUSG00000058806,ENSMUSG00000064080,ENSMUSG00000070469,ENSMUSG00000027570
GO:CC	external encapsulating structure	GO:0030312	0.0395531	1.40282	505	152	11	27145	ENSMUSG00000022894,ENSMUSG00000028776,ENSMUSG00000029436,ENSMUSG00000032231,ENSMUSG00000034164,ENSMUSG00000034220,ENSMUSG00000037362,ENSMUSG00000058806,ENSMUSG00000064080,ENSMUSG00000070469,ENSMUSG00000027570
WP	Adipogenesis genes	WP:WP447	0.00192072	2.71654	132	34	7	4471	ENSMUSG00000015053,ENSMUSG00000015843,ENSMUSG00000019256,ENSMUSG00000027490,ENSMUSG00000037992,ENSMUSG00000053113,ENSMUSG00000056501
WP	Spinal cord injury	WP:WP2432	0.0334974	1.47499	99	34	5	4471	ENSMUSG00000021250,ENSMUSG00000027490,ENSMUSG00000038418,ENSMUSG00000064023,ENSMUSG00000000120

## Sheet: Table S4c
Supplementary Table S4c. GO analysis of OL translatome genes that are highly upregulated after SCI
Time after SCI: DPI42
GO category	name	number	q value	-log (q)	gene # in GO	gene # in the data set	overlap gene #	total gene #	Gene IDs
GO:MF	protein binding	GO:0005515	1.39256e-09	8.85619	10491	283	175	25299	ENSMUSG00000000088,ENSMUSG00000000531,ENSMUSG00000001227,ENSMUSG00000002058,ENSMUSG00000002458,ENSMUSG00000002504,ENSMUSG00000003352,ENSMUSG00000003411,ENSMUSG00000005338,ENSMUSG00000005611,ENSMUSG00000005716,ENSMUSG00000008318,ENSMUSG00000013076,ENSMUSG00000014301,ENSMUSG00000014776,ENSMUSG00000015312,ENSMUSG00000015467,ENSMUSG00000017344,ENSMUSG00000017778,ENSMUSG00000017978,ENSMUSG00000018507,…
GO:MF	binding	GO:0005488	1.16236e-06	5.93466	16247	283	227	25299	ENSMUSG00000000088,ENSMUSG00000000531,ENSMUSG00000001227,ENSMUSG00000001240,ENSMUSG00000002058,ENSMUSG00000002458,ENSMUSG00000002504,ENSMUSG00000003352,ENSMUSG00000003411,ENSMUSG00000005338,ENSMUSG00000005611,ENSMUSG00000005716,ENSMUSG00000006589,ENSMUSG00000008318,ENSMUSG00000013076,ENSMUSG00000014301,ENSMUSG00000014776,ENSMUSG00000015312,ENSMUSG00000015467,ENSMUSG00000015843,ENSMUSG00000016252,…
GO:MF	extracellular matrix binding	GO:0050840	9.9254e-05	4.00325	57	283	8	25299	ENSMUSG00000017344,ENSMUSG00000022894,ENSMUSG00000028776,ENSMUSG00000029304,ENSMUSG00000032231,ENSMUSG00000034220,ENSMUSG00000064080,ENSMUSG00000068220
GO:MF	cation channel activity	GO:0005261	0.000503803	3.29774	331	283	16	25299	ENSMUSG00000003352,ENSMUSG00000016252,ENSMUSG00000018507,ENSMUSG00000019194,ENSMUSG00000020704,ENSMUSG00000030247,ENSMUSG00000031934,ENSMUSG00000032231,ENSMUSG00000037624,ENSMUSG00000038690,ENSMUSG00000040373,ENSMUSG00000042529,ENSMUSG00000042644,ENSMUSG00000050856,ENSMUSG00000054934,ENSMUSG00000047945
GO:MF	integrin binding	GO:0005178	0.00264547	2.5775	146	283	10	25299	ENSMUSG00000017344,ENSMUSG00000025511,ENSMUSG00000029304,ENSMUSG00000031778,ENSMUSG00000032011,ENSMUSG00000037362,ENSMUSG00000037405,ENSMUSG00000061353,ENSMUSG00000067586,ENSMUSG00000040690
GO:MF	cation transmembrane transporter activity	GO:0008324	0.00300601	2.52201	616	283	21	25299	ENSMUSG00000000088,ENSMUSG00000003352,ENSMUSG00000016252,ENSMUSG00000018507,ENSMUSG00000019194,ENSMUSG00000020704,ENSMUSG00000022094,ENSMUSG00000025212,ENSMUSG00000030247,ENSMUSG00000031231,ENSMUSG00000031934,ENSMUSG00000032231,ENSMUSG00000037624,ENSMUSG00000038690,ENSMUSG00000040373,ENSMUSG00000042529,ENSMUSG00000042644,ENSMUSG00000050856,ENSMUSG00000054934,ENSMUSG00000063796,ENSMUSG00000047945
GO:MF	inorganic cation transmembrane transporter activity	GO:0022890	0.0104929	1.9791	567	283	19	25299	ENSMUSG00000000088,ENSMUSG00000003352,ENSMUSG00000016252,ENSMUSG00000018507,ENSMUSG00000019194,ENSMUSG00000020704,ENSMUSG00000022094,ENSMUSG00000030247,ENSMUSG00000031231,ENSMUSG00000031934,ENSMUSG00000032231,ENSMUSG00000037624,ENSMUSG00000038690,ENSMUSG00000040373,ENSMUSG00000042529,ENSMUSG00000042644,ENSMUSG00000050856,ENSMUSG00000054934,ENSMUSG00000047945
GO:MF	cell adhesion molecule binding	GO:0050839	0.0117417	1.93027	291	283	13	25299	ENSMUSG00000017344,ENSMUSG00000025511,ENSMUSG00000027612,ENSMUSG00000029304,ENSMUSG00000031778,ENSMUSG00000032011,ENSMUSG00000037362,ENSMUSG00000037405,ENSMUSG00000046167,ENSMUSG00000051790,ENSMUSG00000061353,ENSMUSG00000067586,ENSMUSG00000040690
GO:MF	ion channel activity	GO:0005216	0.0172529	1.76314	439	283	16	25299	ENSMUSG00000003352,ENSMUSG00000016252,ENSMUSG00000018507,ENSMUSG00000019194,ENSMUSG00000020704,ENSMUSG00000030247,ENSMUSG00000031934,ENSMUSG00000032231,ENSMUSG00000037624,ENSMUSG00000038690,ENSMUSG00000040373,ENSMUSG00000042529,ENSMUSG00000042644,ENSMUSG00000050856,ENSMUSG00000054934,ENSMUSG00000047945
GO:MF	identical protein binding	GO:0042802	0.0214616	1.66834	2323	283	47	25299	ENSMUSG00000000531,ENSMUSG00000002504,ENSMUSG00000005338,ENSMUSG00000005716,ENSMUSG00000013076,ENSMUSG00000014776,ENSMUSG00000017344,ENSMUSG00000018507,ENSMUSG00000018659,ENSMUSG00000021250,ENSMUSG00000024501,ENSMUSG00000024962,ENSMUSG00000025372,ENSMUSG00000025402,ENSMUSG00000026222,ENSMUSG00000026822,ENSMUSG00000027076,ENSMUSG00000027335,ENSMUSG00000027832,ENSMUSG00000028755,ENSMUSG00000029007,…
GO:MF	signaling receptor binding	GO:0005102	0.028275	1.5486	1682	283	37	25299	ENSMUSG00000001227,ENSMUSG00000002504,ENSMUSG00000014776,ENSMUSG00000015467,ENSMUSG00000017344,ENSMUSG00000020027,ENSMUSG00000024962,ENSMUSG00000025511,ENSMUSG00000028949,ENSMUSG00000029126,ENSMUSG00000029236,ENSMUSG00000029304,ENSMUSG00000030157,ENSMUSG00000030247,ENSMUSG00000030772,ENSMUSG00000031451,ENSMUSG00000031750,ENSMUSG00000031778,ENSMUSG00000031934,ENSMUSG00000032011,ENSMUSG00000032532,…
GO:BP	anatomical structure development	GO:0048856	1.66058e-17	16.7797	6166	277	133	27350	ENSMUSG00000001227,ENSMUSG00000001240,ENSMUSG00000002058,ENSMUSG00000006589,ENSMUSG00000008318,ENSMUSG00000013076,ENSMUSG00000014776,ENSMUSG00000015467,ENSMUSG00000015843,ENSMUSG00000017344,ENSMUSG00000017929,ENSMUSG00000018507,ENSMUSG00000018822,ENSMUSG00000018899,ENSMUSG00000019194,ENSMUSG00000020027,ENSMUSG00000020186,ENSMUSG00000020224,ENSMUSG00000020704,ENSMUSG00000021250,ENSMUSG00000021493,…
GO:BP	system development	GO:0048731	6.79221e-17	16.168	4543	277	110	27350	ENSMUSG00000001227,ENSMUSG00000001240,ENSMUSG00000002058,ENSMUSG00000013076,ENSMUSG00000015843,ENSMUSG00000017344,ENSMUSG00000017929,ENSMUSG00000018507,ENSMUSG00000018822,ENSMUSG00000018899,ENSMUSG00000019194,ENSMUSG00000020027,ENSMUSG00000020224,ENSMUSG00000020704,ENSMUSG00000021250,ENSMUSG00000021493,ENSMUSG00000022094,ENSMUSG00000022103,ENSMUSG00000023031,ENSMUSG00000023905,ENSMUSG00000024501,…
GO:BP	multicellular organism development	GO:0007275	4.33874e-16	15.3626	5088	277	116	27350	ENSMUSG00000001227,ENSMUSG00000001240,ENSMUSG00000002058,ENSMUSG00000013076,ENSMUSG00000015843,ENSMUSG00000017344,ENSMUSG00000017929,ENSMUSG00000018507,ENSMUSG00000018822,ENSMUSG00000018899,ENSMUSG00000019194,ENSMUSG00000020027,ENSMUSG00000020224,ENSMUSG00000020704,ENSMUSG00000021250,ENSMUSG00000021493,ENSMUSG00000022094,ENSMUSG00000022103,ENSMUSG00000023031,ENSMUSG00000023087,ENSMUSG00000023905,…
GO:BP	developmental process	GO:0032502	4.36649e-16	15.3599	6790	277	138	27350	ENSMUSG00000001227,ENSMUSG00000001240,ENSMUSG00000002058,ENSMUSG00000006589,ENSMUSG00000008318,ENSMUSG00000013076,ENSMUSG00000014776,ENSMUSG00000015312,ENSMUSG00000015467,ENSMUSG00000015843,ENSMUSG00000017344,ENSMUSG00000017929,ENSMUSG00000018507,ENSMUSG00000018822,ENSMUSG00000018899,ENSMUSG00000019194,ENSMUSG00000020027,ENSMUSG00000020186,ENSMUSG00000020224,ENSMUSG00000020704,ENSMUSG00000021250,…
GO:BP	cell differentiation	GO:0030154	1.24905e-12	11.9034	4652	277	103	27350	ENSMUSG00000001227,ENSMUSG00000001240,ENSMUSG00000014776,ENSMUSG00000015312,ENSMUSG00000015843,ENSMUSG00000017344,ENSMUSG00000017929,ENSMUSG00000018507,ENSMUSG00000018822,ENSMUSG00000018899,ENSMUSG00000019194,ENSMUSG00000020027,ENSMUSG00000020186,ENSMUSG00000020224,ENSMUSG00000021250,ENSMUSG00000021493,ENSMUSG00000022094,ENSMUSG00000022894,ENSMUSG00000023031,ENSMUSG00000023087,ENSMUSG00000023905,…
GO:BP	regulation of multicellular organismal process	GO:0051239	1.25839e-12	11.9002	2933	277	78	27350	ENSMUSG00000001227,ENSMUSG00000001240,ENSMUSG00000003352,ENSMUSG00000005611,ENSMUSG00000013076,ENSMUSG00000014776,ENSMUSG00000015843,ENSMUSG00000017344,ENSMUSG00000017929,ENSMUSG00000018507,ENSMUSG00000018899,ENSMUSG00000019194,ENSMUSG00000020027,ENSMUSG00000020704,ENSMUSG00000021250,ENSMUSG00000022894,ENSMUSG00000023031,ENSMUSG00000023087,ENSMUSG00000023905,ENSMUSG00000024873,ENSMUSG00000024962,…
GO:BP	cellular developmental process	GO:0048869	2.00192e-12	11.6986	4684	277	103	27350	ENSMUSG00000001227,ENSMUSG00000001240,ENSMUSG00000014776,ENSMUSG00000015312,ENSMUSG00000015843,ENSMUSG00000017344,ENSMUSG00000017929,ENSMUSG00000018507,ENSMUSG00000018822,ENSMUSG00000018899,ENSMUSG00000019194,ENSMUSG00000020027,ENSMUSG00000020186,ENSMUSG00000020224,ENSMUSG00000021250,ENSMUSG00000021493,ENSMUSG00000022094,ENSMUSG00000022894,ENSMUSG00000023031,ENSMUSG00000023087,ENSMUSG00000023905,…
GO:BP	regulation of developmental process	GO:0050793	2.9869e-12	11.5248	2724	277	74	27350	ENSMUSG00000001227,ENSMUSG00000001240,ENSMUSG00000015843,ENSMUSG00000017929,ENSMUSG00000018507,ENSMUSG00000018822,ENSMUSG00000018899,ENSMUSG00000020027,ENSMUSG00000020224,ENSMUSG00000020704,ENSMUSG00000021250,ENSMUSG00000021493,ENSMUSG00000023031,ENSMUSG00000023087,ENSMUSG00000023905,ENSMUSG00000024962,ENSMUSG00000025372,ENSMUSG00000025402,ENSMUSG00000025466,ENSMUSG00000026222,ENSMUSG00000026822,…
GO:BP	positive regulation of cellular process	GO:0048522	2.78306e-11	10.5555	6028	277	118	27350	ENSMUSG00000001227,ENSMUSG00000001240,ENSMUSG00000002058,ENSMUSG00000003352,ENSMUSG00000003955,ENSMUSG00000013076,ENSMUSG00000015312,ENSMUSG00000015843,ENSMUSG00000017344,ENSMUSG00000017978,ENSMUSG00000018507,ENSMUSG00000018821,ENSMUSG00000018899,ENSMUSG00000019194,ENSMUSG00000019256,ENSMUSG00000020027,ENSMUSG00000020704,ENSMUSG00000021250,ENSMUSG00000021493,ENSMUSG00000022094,ENSMUSG00000023031,…
GO:BP	positive regulation of biological process	GO:0048518	1.15991e-10	9.93557	6714	277	125	27350	ENSMUSG00000001227,ENSMUSG00000001240,ENSMUSG00000002058,ENSMUSG00000003352,ENSMUSG00000003411,ENSMUSG00000003955,ENSMUSG00000013076,ENSMUSG00000015312,ENSMUSG00000015843,ENSMUSG00000017344,ENSMUSG00000017929,ENSMUSG00000017978,ENSMUSG00000018507,ENSMUSG00000018821,ENSMUSG00000018899,ENSMUSG00000019194,ENSMUSG00000019256,ENSMUSG00000020027,ENSMUSG00000020224,ENSMUSG00000020704,ENSMUSG00000021250,…
GO:BP	regulation of multicellular organismal development	GO:2000026	3.48612e-10	9.45766	1525	277	50	27350	ENSMUSG00000001227,ENSMUSG00000001240,ENSMUSG00000015843,ENSMUSG00000017929,ENSMUSG00000018507,ENSMUSG00000018899,ENSMUSG00000020704,ENSMUSG00000021250,ENSMUSG00000023031,ENSMUSG00000023087,ENSMUSG00000023905,ENSMUSG00000024962,ENSMUSG00000025372,ENSMUSG00000026222,ENSMUSG00000027004,ENSMUSG00000027490,ENSMUSG00000028949,ENSMUSG00000029484,ENSMUSG00000030157,ENSMUSG00000031451,ENSMUSG00000031750,…
GO:BP	nervous system development	GO:0007399	2.24153e-09	8.64946	2508	277	65	27350	ENSMUSG00000001227,ENSMUSG00000002058,ENSMUSG00000015843,ENSMUSG00000017344,ENSMUSG00000017929,ENSMUSG00000018507,ENSMUSG00000019194,ENSMUSG00000020027,ENSMUSG00000020224,ENSMUSG00000020704,ENSMUSG00000021250,ENSMUSG00000022103,ENSMUSG00000023905,ENSMUSG00000024501,ENSMUSG00000025372,ENSMUSG00000025402,ENSMUSG00000025466,ENSMUSG00000027490,ENSMUSG00000027612,ENSMUSG00000028266,ENSMUSG00000028373,…
GO:BP	animal organ development	GO:0048513	3.41511e-09	8.4666	3824	277	84	27350	ENSMUSG00000001227,ENSMUSG00000001240,ENSMUSG00000006589,ENSMUSG00000008318,ENSMUSG00000015843,ENSMUSG00000017344,ENSMUSG00000018899,ENSMUSG00000020027,ENSMUSG00000021250,ENSMUSG00000021493,ENSMUSG00000022094,ENSMUSG00000022894,ENSMUSG00000023031,ENSMUSG00000024942,ENSMUSG00000024962,ENSMUSG00000025226,ENSMUSG00000025372,ENSMUSG00000025402,ENSMUSG00000025934,ENSMUSG00000027004,ENSMUSG00000027490,…
GO:BP	anatomical structure morphogenesis	GO:0009653	3.53085e-09	8.45212	2794	277	69	27350	ENSMUSG00000001227,ENSMUSG00000001240,ENSMUSG00000008318,ENSMUSG00000013076,ENSMUSG00000017344,ENSMUSG00000017929,ENSMUSG00000018507,ENSMUSG00000018822,ENSMUSG00000019194,ENSMUSG00000020186,ENSMUSG00000020224,ENSMUSG00000022894,ENSMUSG00000023031,ENSMUSG00000023905,ENSMUSG00000024942,ENSMUSG00000024962,ENSMUSG00000025372,ENSMUSG00000025402,ENSMUSG00000026222,ENSMUSG00000026822,ENSMUSG00000027004,…
GO:BP	regulation of biological quality	GO:0065008	5.54986e-09	8.25572	4003	277	86	27350	ENSMUSG00000000531,ENSMUSG00000001227,ENSMUSG00000001240,ENSMUSG00000003352,ENSMUSG00000003411,ENSMUSG00000005611,ENSMUSG00000006589,ENSMUSG00000014776,ENSMUSG00000017344,ENSMUSG00000017929,ENSMUSG00000017978,ENSMUSG00000018507,ENSMUSG00000019194,ENSMUSG00000019461,ENSMUSG00000020027,ENSMUSG00000020704,ENSMUSG00000022094,ENSMUSG00000022894,ENSMUSG00000023064,ENSMUSG00000023087,ENSMUSG00000023905,…
GO:BP	neurogenesis	GO:0022008	9.69323e-09	8.01353	1844	277	53	27350	ENSMUSG00000001227,ENSMUSG00000015843,ENSMUSG00000017344,ENSMUSG00000017929,ENSMUSG00000018507,ENSMUSG00000019194,ENSMUSG00000020027,ENSMUSG00000020224,ENSMUSG00000023905,ENSMUSG00000024501,ENSMUSG00000025372,ENSMUSG00000025402,ENSMUSG00000025466,ENSMUSG00000027490,ENSMUSG00000027612,ENSMUSG00000028266,ENSMUSG00000028373,ENSMUSG00000028949,ENSMUSG00000030551,ENSMUSG00000031451,ENSMUSG00000031750,…
GO:BP	positive regulation of developmental process	GO:0051094	2.37044e-08	7.62517	1480	277	46	27350	ENSMUSG00000001240,ENSMUSG00000017929,ENSMUSG00000018507,ENSMUSG00000018899,ENSMUSG00000020027,ENSMUSG00000020224,ENSMUSG00000020704,ENSMUSG00000021250,ENSMUSG00000021493,ENSMUSG00000023031,ENSMUSG00000023087,ENSMUSG00000023905,ENSMUSG00000024962,ENSMUSG00000025372,ENSMUSG00000026822,ENSMUSG00000027004,ENSMUSG00000027490,ENSMUSG00000028949,ENSMUSG00000029484,ENSMUSG00000031451,ENSMUSG00000031750,…
GO:BP	multicellular organismal process	GO:0032501	1.33821e-07	6.87348	8878	277	142	27350	ENSMUSG00000001227,ENSMUSG00000001240,ENSMUSG00000002058,ENSMUSG00000003352,ENSMUSG00000005611,ENSMUSG00000006589,ENSMUSG00000013076,ENSMUSG00000014301,ENSMUSG00000014776,ENSMUSG00000015843,ENSMUSG00000017344,ENSMUSG00000017929,ENSMUSG00000018507,ENSMUSG00000018822,ENSMUSG00000018899,ENSMUSG00000019194,ENSMUSG00000020027,ENSMUSG00000020224,ENSMUSG00000020704,ENSMUSG00000021250,ENSMUSG00000021493,…
GO:BP	regulation of cell differentiation	GO:0045595	2.45357e-07	6.6102	1766	277	49	27350	ENSMUSG00000001227,ENSMUSG00000001240,ENSMUSG00000018507,ENSMUSG00000018899,ENSMUSG00000020027,ENSMUSG00000021250,ENSMUSG00000021493,ENSMUSG00000023031,ENSMUSG00000023087,ENSMUSG00000023905,ENSMUSG00000025372,ENSMUSG00000025466,ENSMUSG00000027004,ENSMUSG00000027490,ENSMUSG00000028949,ENSMUSG00000030157,ENSMUSG00000031451,ENSMUSG00000031750,ENSMUSG00000031778,ENSMUSG00000032011,ENSMUSG00000032172,…
GO:BP	negative regulation of cellular process	GO:0048523	3.4017e-07	6.4683	5016	277	95	27350	ENSMUSG00000001227,ENSMUSG00000001240,ENSMUSG00000002058,ENSMUSG00000002458,ENSMUSG00000003352,ENSMUSG00000003541,ENSMUSG00000006342,ENSMUSG00000014301,ENSMUSG00000014776,ENSMUSG00000015312,ENSMUSG00000018507,ENSMUSG00000018822,ENSMUSG00000018899,ENSMUSG00000020027,ENSMUSG00000020704,ENSMUSG00000021585,ENSMUSG00000022103,ENSMUSG00000023031,ENSMUSG00000023064,ENSMUSG00000023087,ENSMUSG00000024501,…
GO:BP	negative regulation of biological process	GO:0048519	6.78946e-07	6.16816	6042	277	107	27350	ENSMUSG00000001227,ENSMUSG00000001240,ENSMUSG00000002058,ENSMUSG00000002458,ENSMUSG00000003352,ENSMUSG00000003541,ENSMUSG00000005611,ENSMUSG00000006342,ENSMUSG00000014301,ENSMUSG00000014776,ENSMUSG00000015312,ENSMUSG00000017344,ENSMUSG00000018507,ENSMUSG00000018822,ENSMUSG00000018899,ENSMUSG00000019256,ENSMUSG00000020027,ENSMUSG00000020704,ENSMUSG00000021091,ENSMUSG00000021585,ENSMUSG00000022103,…
GO:BP	regulation of response to stimulus	GO:0048583	7.05356e-07	6.15159	4011	277	81	27350	ENSMUSG00000001227,ENSMUSG00000001240,ENSMUSG00000002458,ENSMUSG00000003352,ENSMUSG00000014301,ENSMUSG00000014776,ENSMUSG00000015312,ENSMUSG00000017344,ENSMUSG00000018821,ENSMUSG00000018822,ENSMUSG00000018899,ENSMUSG00000019256,ENSMUSG00000019467,ENSMUSG00000020027,ENSMUSG00000022094,ENSMUSG00000023905,ENSMUSG00000024873,ENSMUSG00000024942,ENSMUSG00000024962,ENSMUSG00000024981,ENSMUSG00000025226,…
GO:BP	regulation of biological process	GO:0050789	1.22396e-06	5.91223	13379	277	186	27350	ENSMUSG00000000531,ENSMUSG00000001227,ENSMUSG00000001240,ENSMUSG00000002058,ENSMUSG00000002458,ENSMUSG00000003352,ENSMUSG00000003411,ENSMUSG00000003541,ENSMUSG00000003955,ENSMUSG00000005611,ENSMUSG00000006342,ENSMUSG00000013076,ENSMUSG00000014301,ENSMUSG00000014776,ENSMUSG00000015312,ENSMUSG00000015843,ENSMUSG00000017344,ENSMUSG00000017929,ENSMUSG00000017978,ENSMUSG00000018507,ENSMUSG00000018821,…
GO:BP	biological regulation	GO:0065007	2.53764e-06	5.59557	14096	277	192	27350	ENSMUSG00000000531,ENSMUSG00000001227,ENSMUSG00000001240,ENSMUSG00000002058,ENSMUSG00000002458,ENSMUSG00000003352,ENSMUSG00000003411,ENSMUSG00000003541,ENSMUSG00000003955,ENSMUSG00000005611,ENSMUSG00000006342,ENSMUSG00000006589,ENSMUSG00000013076,ENSMUSG00000014301,ENSMUSG00000014776,ENSMUSG00000015312,ENSMUSG00000015843,ENSMUSG00000017344,ENSMUSG00000017929,ENSMUSG00000017978,ENSMUSG00000018507,…
GO:BP	generation of neurons	GO:0048699	3.68018e-06	5.43413	1605	277	44	27350	ENSMUSG00000001227,ENSMUSG00000015843,ENSMUSG00000017929,ENSMUSG00000018507,ENSMUSG00000019194,ENSMUSG00000020027,ENSMUSG00000020224,ENSMUSG00000023905,ENSMUSG00000024501,ENSMUSG00000025372,ENSMUSG00000025466,ENSMUSG00000028266,ENSMUSG00000028373,ENSMUSG00000028949,ENSMUSG00000030551,ENSMUSG00000031451,ENSMUSG00000031778,ENSMUSG00000032011,ENSMUSG00000032532,ENSMUSG00000035486,ENSMUSG00000036560,…
GO:BP	regulation of cellular process	GO:0050794	4.6717e-06	5.33053	12348	277	174	27350	ENSMUSG00000000531,ENSMUSG00000001227,ENSMUSG00000001240,ENSMUSG00000002058,ENSMUSG00000002458,ENSMUSG00000003352,ENSMUSG00000003411,ENSMUSG00000003541,ENSMUSG00000003955,ENSMUSG00000005611,ENSMUSG00000006342,ENSMUSG00000013076,ENSMUSG00000014301,ENSMUSG00000014776,ENSMUSG00000015312,ENSMUSG00000015843,ENSMUSG00000017344,ENSMUSG00000017978,ENSMUSG00000018507,ENSMUSG00000018821,ENSMUSG00000018822,…
GO:BP	regulation of cell death	GO:0010941	7.72254e-06	5.11224	1831	277	47	27350	ENSMUSG00000001240,ENSMUSG00000003541,ENSMUSG00000003955,ENSMUSG00000014301,ENSMUSG00000014776,ENSMUSG00000015312,ENSMUSG00000018899,ENSMUSG00000019461,ENSMUSG00000020704,ENSMUSG00000021250,ENSMUSG00000021585,ENSMUSG00000023064,ENSMUSG00000023905,ENSMUSG00000024942,ENSMUSG00000024962,ENSMUSG00000024981,ENSMUSG00000025933,ENSMUSG00000026222,ENSMUSG00000026822,ENSMUSG00000027004,ENSMUSG00000027490,…
GO:BP	positive regulation of cell differentiation	GO:0045597	1.31017e-05	4.88267	977	277	32	27350	ENSMUSG00000001240,ENSMUSG00000018507,ENSMUSG00000018899,ENSMUSG00000020027,ENSMUSG00000021250,ENSMUSG00000021493,ENSMUSG00000023087,ENSMUSG00000023905,ENSMUSG00000025372,ENSMUSG00000027004,ENSMUSG00000027490,ENSMUSG00000028949,ENSMUSG00000031451,ENSMUSG00000031750,ENSMUSG00000031778,ENSMUSG00000032172,ENSMUSG00000033249,ENSMUSG00000034220,ENSMUSG00000037992,ENSMUSG00000039208,ENSMUSG00000047415,…
GO:BP	tissue development	GO:0009888	1.56318e-05	4.80599	2066	277	50	27350	ENSMUSG00000001227,ENSMUSG00000015843,ENSMUSG00000017344,ENSMUSG00000020186,ENSMUSG00000021250,ENSMUSG00000022094,ENSMUSG00000025226,ENSMUSG00000025402,ENSMUSG00000025934,ENSMUSG00000026547,ENSMUSG00000026822,ENSMUSG00000027004,ENSMUSG00000028266,ENSMUSG00000028373,ENSMUSG00000029135,ENSMUSG00000029304,ENSMUSG00000030551,ENSMUSG00000031451,ENSMUSG00000033249,ENSMUSG00000034161,ENSMUSG00000034220,…
GO:BP	regulation of nervous system development	GO:0051960	1.67339e-05	4.7764	537	277	23	27350	ENSMUSG00000001227,ENSMUSG00000015843,ENSMUSG00000018507,ENSMUSG00000020704,ENSMUSG00000023905,ENSMUSG00000025372,ENSMUSG00000027490,ENSMUSG00000028949,ENSMUSG00000031750,ENSMUSG00000031778,ENSMUSG00000032011,ENSMUSG00000032231,ENSMUSG00000036560,ENSMUSG00000037992,ENSMUSG00000038777,ENSMUSG00000042766,ENSMUSG00000043557,ENSMUSG00000051790,ENSMUSG00000055003,ENSMUSG00000061353,ENSMUSG00000063632,…
GO:BP	regulation of transport	GO:0051049	2.41281e-05	4.61748	1899	277	47	27350	ENSMUSG00000000531,ENSMUSG00000002058,ENSMUSG00000003352,ENSMUSG00000003411,ENSMUSG00000014776,ENSMUSG00000017344,ENSMUSG00000017978,ENSMUSG00000018507,ENSMUSG00000019194,ENSMUSG00000020704,ENSMUSG00000023064,ENSMUSG00000024873,ENSMUSG00000024981,ENSMUSG00000025933,ENSMUSG00000026222,ENSMUSG00000026822,ENSMUSG00000027832,ENSMUSG00000028998,ENSMUSG00000029236,ENSMUSG00000029304,ENSMUSG00000030247,…
GO:BP	cell death	GO:0008219	2.87717e-05	4.54103	2238	277	52	27350	ENSMUSG00000001240,ENSMUSG00000003541,ENSMUSG00000003955,ENSMUSG00000008318,ENSMUSG00000014301,ENSMUSG00000014776,ENSMUSG00000015312,ENSMUSG00000018899,ENSMUSG00000019461,ENSMUSG00000020704,ENSMUSG00000021250,ENSMUSG00000021585,ENSMUSG00000023064,ENSMUSG00000023905,ENSMUSG00000024942,ENSMUSG00000024962,ENSMUSG00000024981,ENSMUSG00000025933,ENSMUSG00000026222,ENSMUSG00000026822,ENSMUSG00000027004,…
GO:BP	tube morphogenesis	GO:0035239	4.26207e-05	4.37038	918	277	30	27350	ENSMUSG00000001240,ENSMUSG00000013076,ENSMUSG00000018822,ENSMUSG00000023031,ENSMUSG00000023905,ENSMUSG00000024962,ENSMUSG00000026222,ENSMUSG00000026822,ENSMUSG00000028266,ENSMUSG00000029484,ENSMUSG00000030551,ENSMUSG00000031778,ENSMUSG00000032011,ENSMUSG00000032231,ENSMUSG00000033788,ENSMUSG00000035964,ENSMUSG00000036169,ENSMUSG00000037362,ENSMUSG00000037992,ENSMUSG00000038721,ENSMUSG00000039745,…
GO:BP	negative regulation of response to stimulus	GO:0048585	5.4512e-05	4.26351	1631	277	42	27350	ENSMUSG00000001227,ENSMUSG00000002458,ENSMUSG00000003352,ENSMUSG00000014301,ENSMUSG00000014776,ENSMUSG00000017344,ENSMUSG00000018822,ENSMUSG00000018899,ENSMUSG00000019256,ENSMUSG00000020027,ENSMUSG00000024942,ENSMUSG00000025933,ENSMUSG00000027004,ENSMUSG00000030157,ENSMUSG00000030772,ENSMUSG00000031451,ENSMUSG00000031778,ENSMUSG00000032011,ENSMUSG00000032231,ENSMUSG00000032532,ENSMUSG00000034220,…
GO:BP	response to stimulus	GO:0050896	6.78539e-05	4.16843	10488	277	151	27350	ENSMUSG00000000531,ENSMUSG00000001227,ENSMUSG00000001240,ENSMUSG00000002058,ENSMUSG00000002458,ENSMUSG00000003352,ENSMUSG00000003955,ENSMUSG00000005611,ENSMUSG00000006589,ENSMUSG00000013076,ENSMUSG00000014301,ENSMUSG00000014776,ENSMUSG00000015312,ENSMUSG00000015843,ENSMUSG00000017344,ENSMUSG00000017978,ENSMUSG00000018507,ENSMUSG00000018821,ENSMUSG00000018822,ENSMUSG00000018899,ENSMUSG00000019194,…
GO:BP	negative regulation of multicellular organismal process	GO:0051241	7.9656e-05	4.09878	1112	277	33	27350	ENSMUSG00000001227,ENSMUSG00000003352,ENSMUSG00000005611,ENSMUSG00000014776,ENSMUSG00000017344,ENSMUSG00000018899,ENSMUSG00000020027,ENSMUSG00000022894,ENSMUSG00000026222,ENSMUSG00000027004,ENSMUSG00000029236,ENSMUSG00000030157,ENSMUSG00000030551,ENSMUSG00000031451,ENSMUSG00000031778,ENSMUSG00000032011,ENSMUSG00000032231,ENSMUSG00000032532,ENSMUSG00000036169,ENSMUSG00000037362,ENSMUSG00000037601,…
GO:BP	cell development	GO:0048468	8.36063e-05	4.07776	2449	277	54	27350	ENSMUSG00000001227,ENSMUSG00000001240,ENSMUSG00000017929,ENSMUSG00000018507,ENSMUSG00000019194,ENSMUSG00000020186,ENSMUSG00000020224,ENSMUSG00000023905,ENSMUSG00000024501,ENSMUSG00000025372,ENSMUSG00000027004,ENSMUSG00000027490,ENSMUSG00000027832,ENSMUSG00000028949,ENSMUSG00000029135,ENSMUSG00000031750,ENSMUSG00000031778,ENSMUSG00000032011,ENSMUSG00000032231,ENSMUSG00000032532,ENSMUSG00000033249,…
GO:BP	regulation of cell population proliferation	GO:0042127	8.60452e-05	4.06527	1785	277	44	27350	ENSMUSG00000018507,ENSMUSG00000018822,ENSMUSG00000018899,ENSMUSG00000019256,ENSMUSG00000023031,ENSMUSG00000024962,ENSMUSG00000027004,ENSMUSG00000027490,ENSMUSG00000028949,ENSMUSG00000029135,ENSMUSG00000030551,ENSMUSG00000031451,ENSMUSG00000031750,ENSMUSG00000031778,ENSMUSG00000032231,ENSMUSG00000032532,ENSMUSG00000033249,ENSMUSG00000033788,ENSMUSG00000034161,ENSMUSG00000035486,ENSMUSG00000037362,…
GO:BP	positive regulation of multicellular organismal process	GO:0051240	8.77587e-05	4.05671	1659	277	42	27350	ENSMUSG00000001240,ENSMUSG00000017344,ENSMUSG00000017929,ENSMUSG00000018507,ENSMUSG00000018899,ENSMUSG00000020704,ENSMUSG00000021250,ENSMUSG00000023031,ENSMUSG00000023905,ENSMUSG00000024962,ENSMUSG00000025372,ENSMUSG00000026822,ENSMUSG00000027490,ENSMUSG00000028949,ENSMUSG00000029236,ENSMUSG00000029304,ENSMUSG00000029484,ENSMUSG00000031451,ENSMUSG00000031750,ENSMUSG00000031778,ENSMUSG00000031934,…
GO:BP	regulation of cellular component organization	GO:0051128	8.82669e-05	4.0542	2453	277	54	27350	ENSMUSG00000001227,ENSMUSG00000002058,ENSMUSG00000003955,ENSMUSG00000014301,ENSMUSG00000014776,ENSMUSG00000017344,ENSMUSG00000018507,ENSMUSG00000019194,ENSMUSG00000019461,ENSMUSG00000020027,ENSMUSG00000020704,ENSMUSG00000023905,ENSMUSG00000024501,ENSMUSG00000024942,ENSMUSG00000025324,ENSMUSG00000025372,ENSMUSG00000025933,ENSMUSG00000026822,ENSMUSG00000027004,ENSMUSG00000028266,ENSMUSG00000028755,…
GO:BP	regulation of localization	GO:0032879	9.4544e-05	4.02437	2253	277	51	27350	ENSMUSG00000000531,ENSMUSG00000002058,ENSMUSG00000003352,ENSMUSG00000003411,ENSMUSG00000014776,ENSMUSG00000017344,ENSMUSG00000017978,ENSMUSG00000018507,ENSMUSG00000019194,ENSMUSG00000020704,ENSMUSG00000023064,ENSMUSG00000024873,ENSMUSG00000024981,ENSMUSG00000025933,ENSMUSG00000026222,ENSMUSG00000026822,ENSMUSG00000027832,ENSMUSG00000028373,ENSMUSG00000028998,ENSMUSG00000029236,ENSMUSG00000029304,…
GO:BP	establishment of localization	GO:0051234	0.000118462	3.92642	4794	277	85	27350	ENSMUSG00000000088,ENSMUSG00000000531,ENSMUSG00000001240,ENSMUSG00000002058,ENSMUSG00000003352,ENSMUSG00000003411,ENSMUSG00000006589,ENSMUSG00000014301,ENSMUSG00000014776,ENSMUSG00000016252,ENSMUSG00000017344,ENSMUSG00000017978,ENSMUSG00000018507,ENSMUSG00000019194,ENSMUSG00000019461,ENSMUSG00000020027,ENSMUSG00000020704,ENSMUSG00000022094,ENSMUSG00000022217,ENSMUSG00000023064,ENSMUSG00000024530,…
GO:BP	transport	GO:0006810	0.000123927	3.90683	4640	277	83	27350	ENSMUSG00000000088,ENSMUSG00000000531,ENSMUSG00000001240,ENSMUSG00000002058,ENSMUSG00000003352,ENSMUSG00000003411,ENSMUSG00000006589,ENSMUSG00000014301,ENSMUSG00000014776,ENSMUSG00000016252,ENSMUSG00000017344,ENSMUSG00000017978,ENSMUSG00000018507,ENSMUSG00000019194,ENSMUSG00000019461,ENSMUSG00000020027,ENSMUSG00000020704,ENSMUSG00000022094,ENSMUSG00000023064,ENSMUSG00000024530,ENSMUSG00000024873,…
GO:BP	regulation of signaling	GO:0023051	0.000162108	3.79019	3511	277	68	27350	ENSMUSG00000001240,ENSMUSG00000002458,ENSMUSG00000003352,ENSMUSG00000014301,ENSMUSG00000014776,ENSMUSG00000015312,ENSMUSG00000018821,ENSMUSG00000018822,ENSMUSG00000018899,ENSMUSG00000019467,ENSMUSG00000020027,ENSMUSG00000022094,ENSMUSG00000023064,ENSMUSG00000023905,ENSMUSG00000024873,ENSMUSG00000024942,ENSMUSG00000024962,ENSMUSG00000024981,ENSMUSG00000025226,ENSMUSG00000025372,ENSMUSG00000025933,…
GO:BP	extracellular matrix organization	GO:0030198	0.000181502	3.74112	300	277	16	27350	ENSMUSG00000001240,ENSMUSG00000017344,ENSMUSG00000022894,ENSMUSG00000027612,ENSMUSG00000027832,ENSMUSG00000029436,ENSMUSG00000031451,ENSMUSG00000032231,ENSMUSG00000034161,ENSMUSG00000058145,ENSMUSG00000058806,ENSMUSG00000059714,ENSMUSG00000064080,ENSMUSG00000070469,ENSMUSG00000005320,ENSMUSG00000040690
GO:BP	muscle structure development	GO:0061061	0.000185156	3.73246	713	277	25	27350	ENSMUSG00000001240,ENSMUSG00000014776,ENSMUSG00000015843,ENSMUSG00000020186,ENSMUSG00000021250,ENSMUSG00000021493,ENSMUSG00000022894,ENSMUSG00000028949,ENSMUSG00000030551,ENSMUSG00000032172,ENSMUSG00000033788,ENSMUSG00000034161,ENSMUSG00000034220,ENSMUSG00000036169,ENSMUSG00000037362,ENSMUSG00000037992,ENSMUSG00000038418,ENSMUSG00000039824,ENSMUSG00000051319,ENSMUSG00000059714,ENSMUSG00000061353,…
GO:BP	external encapsulating structure organization	GO:0045229	0.00018997	3.72131	301	277	16	27350	ENSMUSG00000001240,ENSMUSG00000017344,ENSMUSG00000022894,ENSMUSG00000027612,ENSMUSG00000027832,ENSMUSG00000029436,ENSMUSG00000031451,ENSMUSG00000032231,ENSMUSG00000034161,ENSMUSG00000058145,ENSMUSG00000058806,ENSMUSG00000059714,ENSMUSG00000064080,ENSMUSG00000070469,ENSMUSG00000005320,ENSMUSG00000040690
GO:BP	extracellular structure organization	GO:0043062	0.000198796	3.70159	302	277	16	27350	ENSMUSG00000001240,ENSMUSG00000017344,ENSMUSG00000022894,ENSMUSG00000027612,ENSMUSG00000027832,ENSMUSG00000029436,ENSMUSG00000031451,ENSMUSG00000032231,ENSMUSG00000034161,ENSMUSG00000058145,ENSMUSG00000058806,ENSMUSG00000059714,ENSMUSG00000064080,ENSMUSG00000070469,ENSMUSG00000005320,ENSMUSG00000040690
GO:BP	regulation of signal transduction	GO:0009966	0.000199878	3.69923	2941	277	60	27350	ENSMUSG00000001240,ENSMUSG00000002458,ENSMUSG00000003352,ENSMUSG00000014301,ENSMUSG00000014776,ENSMUSG00000015312,ENSMUSG00000018821,ENSMUSG00000018822,ENSMUSG00000018899,ENSMUSG00000019467,ENSMUSG00000020027,ENSMUSG00000022094,ENSMUSG00000023905,ENSMUSG00000024873,ENSMUSG00000024942,ENSMUSG00000024962,ENSMUSG00000024981,ENSMUSG00000025226,ENSMUSG00000025372,ENSMUSG00000025933,ENSMUSG00000026222,…
GO:BP	neuron differentiation	GO:0030182	0.00023518	3.6286	1529	277	39	27350	ENSMUSG00000001227,ENSMUSG00000015843,ENSMUSG00000017929,ENSMUSG00000018507,ENSMUSG00000019194,ENSMUSG00000020027,ENSMUSG00000020224,ENSMUSG00000023905,ENSMUSG00000024501,ENSMUSG00000025372,ENSMUSG00000025466,ENSMUSG00000028266,ENSMUSG00000031778,ENSMUSG00000032011,ENSMUSG00000032532,ENSMUSG00000035486,ENSMUSG00000036560,ENSMUSG00000037601,ENSMUSG00000037992,ENSMUSG00000038777,ENSMUSG00000039481,…
GO:BP	tube development	GO:0035295	0.000240202	3.61942	1166	277	33	27350	ENSMUSG00000001240,ENSMUSG00000013076,ENSMUSG00000018822,ENSMUSG00000023031,ENSMUSG00000023905,ENSMUSG00000024962,ENSMUSG00000025934,ENSMUSG00000026222,ENSMUSG00000026822,ENSMUSG00000028266,ENSMUSG00000029304,ENSMUSG00000029484,ENSMUSG00000030551,ENSMUSG00000031778,ENSMUSG00000032011,ENSMUSG00000032231,ENSMUSG00000033788,ENSMUSG00000035964,ENSMUSG00000036169,ENSMUSG00000037362,ENSMUSG00000037992,…
GO:BP	regulation of programmed cell death	GO:0043067	0.000249353	3.60319	1659	277	41	27350	ENSMUSG00000001240,ENSMUSG00000003541,ENSMUSG00000003955,ENSMUSG00000014301,ENSMUSG00000014776,ENSMUSG00000015312,ENSMUSG00000019461,ENSMUSG00000020704,ENSMUSG00000021585,ENSMUSG00000023905,ENSMUSG00000024942,ENSMUSG00000024962,ENSMUSG00000024981,ENSMUSG00000025933,ENSMUSG00000026222,ENSMUSG00000026822,ENSMUSG00000027004,ENSMUSG00000027490,ENSMUSG00000029304,ENSMUSG00000031451,ENSMUSG00000031778,…
GO:BP	cell population proliferation	GO:0008283	0.000295354	3.52966	2131	277	48	27350	ENSMUSG00000014776,ENSMUSG00000018507,ENSMUSG00000018822,ENSMUSG00000018899,ENSMUSG00000019256,ENSMUSG00000023031,ENSMUSG00000024962,ENSMUSG00000027004,ENSMUSG00000027490,ENSMUSG00000028949,ENSMUSG00000029135,ENSMUSG00000030551,ENSMUSG00000031451,ENSMUSG00000031750,ENSMUSG00000031778,ENSMUSG00000031897,ENSMUSG00000032231,ENSMUSG00000032532,ENSMUSG00000033249,ENSMUSG00000033788,ENSMUSG00000034161,…
GO:BP	regulation of cell communication	GO:0010646	0.000332019	3.47884	3502	277	67	27350	ENSMUSG00000001240,ENSMUSG00000002458,ENSMUSG00000003352,ENSMUSG00000014301,ENSMUSG00000014776,ENSMUSG00000015312,ENSMUSG00000018821,ENSMUSG00000018822,ENSMUSG00000018899,ENSMUSG00000019467,ENSMUSG00000020027,ENSMUSG00000022094,ENSMUSG00000023064,ENSMUSG00000023905,ENSMUSG00000024873,ENSMUSG00000024942,ENSMUSG00000024962,ENSMUSG00000024981,ENSMUSG00000025226,ENSMUSG00000025372,ENSMUSG00000025933,…
GO:BP	ion transport	GO:0006811	0.000337713	3.47145	1614	277	40	27350	ENSMUSG00000000088,ENSMUSG00000001240,ENSMUSG00000003352,ENSMUSG00000003411,ENSMUSG00000014776,ENSMUSG00000016252,ENSMUSG00000018507,ENSMUSG00000019194,ENSMUSG00000020704,ENSMUSG00000022094,ENSMUSG00000023064,ENSMUSG00000024873,ENSMUSG00000025212,ENSMUSG00000026822,ENSMUSG00000030247,ENSMUSG00000031231,ENSMUSG00000031451,ENSMUSG00000031778,ENSMUSG00000031880,ENSMUSG00000031934,ENSMUSG00000032011,…
GO:BP	circulatory system development	GO:0072359	0.000361596	3.44178	1187	277	33	27350	ENSMUSG00000001240,ENSMUSG00000013076,ENSMUSG00000015843,ENSMUSG00000021493,ENSMUSG00000023031,ENSMUSG00000023905,ENSMUSG00000024962,ENSMUSG00000026222,ENSMUSG00000028266,ENSMUSG00000028949,ENSMUSG00000029484,ENSMUSG00000030247,ENSMUSG00000030551,ENSMUSG00000031778,ENSMUSG00000032011,ENSMUSG00000032231,ENSMUSG00000033788,ENSMUSG00000034161,ENSMUSG00000035783,ENSMUSG00000037362,ENSMUSG00000037624,…
GO:BP	anatomical structure formation involved in morphogenesis	GO:0048646	0.000421374	3.37533	1195	277	33	27350	ENSMUSG00000001240,ENSMUSG00000008318,ENSMUSG00000013076,ENSMUSG00000017344,ENSMUSG00000020186,ENSMUSG00000022894,ENSMUSG00000023031,ENSMUSG00000023905,ENSMUSG00000024962,ENSMUSG00000026222,ENSMUSG00000028266,ENSMUSG00000028949,ENSMUSG00000029484,ENSMUSG00000031778,ENSMUSG00000032011,ENSMUSG00000032231,ENSMUSG00000033788,ENSMUSG00000034161,ENSMUSG00000034220,ENSMUSG00000037362,ENSMUSG00000037992,…
GO:BP	response to oxygen-containing compound	GO:1901700	0.000586715	3.23157	2045	277	46	27350	ENSMUSG00000002458,ENSMUSG00000006589,ENSMUSG00000014776,ENSMUSG00000015843,ENSMUSG00000018899,ENSMUSG00000019256,ENSMUSG00000019461,ENSMUSG00000020027,ENSMUSG00000021250,ENSMUSG00000022094,ENSMUSG00000023087,ENSMUSG00000024942,ENSMUSG00000025372,ENSMUSG00000026222,ENSMUSG00000026822,ENSMUSG00000027490,ENSMUSG00000028755,ENSMUSG00000029007,ENSMUSG00000029126,ENSMUSG00000029135,ENSMUSG00000029304,…
GO:BP	cation transport	GO:0006812	0.000613604	3.21211	1215	277	33	27350	ENSMUSG00000000088,ENSMUSG00000001240,ENSMUSG00000003352,ENSMUSG00000003411,ENSMUSG00000014776,ENSMUSG00000016252,ENSMUSG00000018507,ENSMUSG00000019194,ENSMUSG00000020704,ENSMUSG00000022094,ENSMUSG00000023064,ENSMUSG00000024873,ENSMUSG00000025212,ENSMUSG00000026822,ENSMUSG00000030247,ENSMUSG00000031231,ENSMUSG00000031451,ENSMUSG00000031778,ENSMUSG00000031880,ENSMUSG00000031934,ENSMUSG00000032011,…
GO:BP	programmed cell death	GO:0012501	0.000692695	3.15946	2057	277	46	27350	ENSMUSG00000001240,ENSMUSG00000003541,ENSMUSG00000003955,ENSMUSG00000008318,ENSMUSG00000014301,ENSMUSG00000014776,ENSMUSG00000015312,ENSMUSG00000018899,ENSMUSG00000019461,ENSMUSG00000020704,ENSMUSG00000021585,ENSMUSG00000023905,ENSMUSG00000024942,ENSMUSG00000024962,ENSMUSG00000024981,ENSMUSG00000025933,ENSMUSG00000026222,ENSMUSG00000026822,ENSMUSG00000027004,ENSMUSG00000027490,ENSMUSG00000028470,…
GO:BP	apoptotic process	GO:0006915	0.000836715	3.07742	2003	277	45	27350	ENSMUSG00000001240,ENSMUSG00000003541,ENSMUSG00000003955,ENSMUSG00000008318,ENSMUSG00000014301,ENSMUSG00000014776,ENSMUSG00000015312,ENSMUSG00000018899,ENSMUSG00000019461,ENSMUSG00000020704,ENSMUSG00000021585,ENSMUSG00000023905,ENSMUSG00000024942,ENSMUSG00000024962,ENSMUSG00000024981,ENSMUSG00000025933,ENSMUSG00000026222,ENSMUSG00000026822,ENSMUSG00000027004,ENSMUSG00000027490,ENSMUSG00000028470,…
GO:BP	regulation of apoptotic process	GO:0042981	0.00115869	2.93603	1628	277	39	27350	ENSMUSG00000001240,ENSMUSG00000003541,ENSMUSG00000003955,ENSMUSG00000014301,ENSMUSG00000014776,ENSMUSG00000015312,ENSMUSG00000019461,ENSMUSG00000020704,ENSMUSG00000021585,ENSMUSG00000023905,ENSMUSG00000024942,ENSMUSG00000024962,ENSMUSG00000024981,ENSMUSG00000025933,ENSMUSG00000026222,ENSMUSG00000026822,ENSMUSG00000027004,ENSMUSG00000027490,ENSMUSG00000029304,ENSMUSG00000031451,ENSMUSG00000031778,…
GO:BP	regulation of response to external stimulus	GO:0032101	0.00128083	2.89251	959	277	28	27350	ENSMUSG00000001227,ENSMUSG00000003352,ENSMUSG00000017344,ENSMUSG00000018899,ENSMUSG00000024962,ENSMUSG00000030157,ENSMUSG00000031451,ENSMUSG00000031750,ENSMUSG00000031778,ENSMUSG00000032231,ENSMUSG00000032532,ENSMUSG00000033788,ENSMUSG00000037362,ENSMUSG00000038777,ENSMUSG00000039208,ENSMUSG00000039546,ENSMUSG00000041488,ENSMUSG00000050737,ENSMUSG00000053113,ENSMUSG00000056501,ENSMUSG00000061353,…
GO:BP	regeneration	GO:0031099	0.00129029	2.88931	226	277	13	27350	ENSMUSG00000017344,ENSMUSG00000029484,ENSMUSG00000031451,ENSMUSG00000032011,ENSMUSG00000033788,ENSMUSG00000037362,ENSMUSG00000047261,ENSMUSG00000056501,ENSMUSG00000061353,ENSMUSG00000063856,ENSMUSG00000064023,ENSMUSG00000022548,ENSMUSG00000060803
GO:BP	cation transmembrane transport	GO:0098655	0.00136267	2.86561	905	277	27	27350	ENSMUSG00000000088,ENSMUSG00000003352,ENSMUSG00000014776,ENSMUSG00000016252,ENSMUSG00000018507,ENSMUSG00000019194,ENSMUSG00000020704,ENSMUSG00000022094,ENSMUSG00000024873,ENSMUSG00000025212,ENSMUSG00000026822,ENSMUSG00000030247,ENSMUSG00000031231,ENSMUSG00000031451,ENSMUSG00000031778,ENSMUSG00000031880,ENSMUSG00000031934,ENSMUSG00000032011,ENSMUSG00000032231,ENSMUSG00000033788,ENSMUSG00000037624,…
GO:BP	regulation of leukocyte migration	GO:0002685	0.00142561	2.846	228	277	13	27350	ENSMUSG00000024942,ENSMUSG00000024962,ENSMUSG00000031451,ENSMUSG00000031750,ENSMUSG00000031778,ENSMUSG00000032011,ENSMUSG00000033788,ENSMUSG00000034845,ENSMUSG00000037362,ENSMUSG00000037405,ENSMUSG00000061353,ENSMUSG00000017697,ENSMUSG00000022548
GO:BP	blood vessel development	GO:0001568	0.00144702	2.83952	742	277	24	27350	ENSMUSG00000001240,ENSMUSG00000013076,ENSMUSG00000023031,ENSMUSG00000023905,ENSMUSG00000024962,ENSMUSG00000026222,ENSMUSG00000029484,ENSMUSG00000030551,ENSMUSG00000031778,ENSMUSG00000032011,ENSMUSG00000032231,ENSMUSG00000033788,ENSMUSG00000035783,ENSMUSG00000037362,ENSMUSG00000038418,ENSMUSG00000039745,ENSMUSG00000044562,ENSMUSG00000052837,ENSMUSG00000053113,ENSMUSG00000061353,ENSMUSG00000063856,…
GO:BP	regulation of ion transport	GO:0043269	0.00155392	2.80857	745	277	24	27350	ENSMUSG00000003352,ENSMUSG00000003411,ENSMUSG00000014776,ENSMUSG00000018507,ENSMUSG00000019194,ENSMUSG00000020704,ENSMUSG00000023064,ENSMUSG00000024873,ENSMUSG00000026822,ENSMUSG00000030247,ENSMUSG00000031778,ENSMUSG00000031880,ENSMUSG00000032011,ENSMUSG00000032532,ENSMUSG00000033788,ENSMUSG00000036578,ENSMUSG00000037405,ENSMUSG00000040373,ENSMUSG00000042529,ENSMUSG00000050737,ENSMUSG00000051790,…
GO:BP	localization	GO:0051179	0.0019648	2.70668	5438	277	89	27350	ENSMUSG00000000088,ENSMUSG00000000531,ENSMUSG00000001240,ENSMUSG00000002058,ENSMUSG00000003352,ENSMUSG00000003411,ENSMUSG00000005338,ENSMUSG00000006589,ENSMUSG00000014301,ENSMUSG00000014776,ENSMUSG00000016252,ENSMUSG00000017344,ENSMUSG00000017978,ENSMUSG00000018507,ENSMUSG00000019194,ENSMUSG00000019461,ENSMUSG00000020027,ENSMUSG00000020704,ENSMUSG00000022094,ENSMUSG00000022217,ENSMUSG00000023064,…
GO:BP	cell migration	GO:0016477	0.0021546	2.66663	1539	277	37	27350	ENSMUSG00000001227,ENSMUSG00000013076,ENSMUSG00000017344,ENSMUSG00000023905,ENSMUSG00000024501,ENSMUSG00000024942,ENSMUSG00000024962,ENSMUSG00000026222,ENSMUSG00000026822,ENSMUSG00000028266,ENSMUSG00000028373,ENSMUSG00000029304,ENSMUSG00000029484,ENSMUSG00000030551,ENSMUSG00000031451,ENSMUSG00000031750,ENSMUSG00000031778,ENSMUSG00000032011,ENSMUSG00000032532,ENSMUSG00000033788,ENSMUSG00000034220,…
GO:BP	signaling	GO:0023052	0.00228906	2.64034	7515	277	113	27350	ENSMUSG00000000531,ENSMUSG00000001227,ENSMUSG00000001240,ENSMUSG00000002458,ENSMUSG00000003352,ENSMUSG00000003411,ENSMUSG00000003955,ENSMUSG00000005611,ENSMUSG00000005716,ENSMUSG00000013076,ENSMUSG00000014301,ENSMUSG00000014776,ENSMUSG00000015312,ENSMUSG00000015843,ENSMUSG00000017978,ENSMUSG00000018821,ENSMUSG00000018822,ENSMUSG00000018899,ENSMUSG00000019194,ENSMUSG00000019256,ENSMUSG00000019461,…
GO:BP	vasculature development	GO:0001944	0.00310165	2.50841	775	277	24	27350	ENSMUSG00000001240,ENSMUSG00000013076,ENSMUSG00000023031,ENSMUSG00000023905,ENSMUSG00000024962,ENSMUSG00000026222,ENSMUSG00000029484,ENSMUSG00000030551,ENSMUSG00000031778,ENSMUSG00000032011,ENSMUSG00000032231,ENSMUSG00000033788,ENSMUSG00000035783,ENSMUSG00000037362,ENSMUSG00000038418,ENSMUSG00000039745,ENSMUSG00000044562,ENSMUSG00000052837,ENSMUSG00000053113,ENSMUSG00000061353,ENSMUSG00000063856,…
GO:BP	cellular response to chemical stimulus	GO:0070887	0.00345397	2.46168	3503	277	64	27350	ENSMUSG00000001240,ENSMUSG00000003955,ENSMUSG00000006589,ENSMUSG00000014776,ENSMUSG00000015843,ENSMUSG00000018822,ENSMUSG00000018899,ENSMUSG00000019256,ENSMUSG00000019461,ENSMUSG00000020027,ENSMUSG00000020704,ENSMUSG00000021250,ENSMUSG00000022094,ENSMUSG00000024501,ENSMUSG00000024942,ENSMUSG00000024962,ENSMUSG00000025226,ENSMUSG00000025372,ENSMUSG00000025934,ENSMUSG00000026822,ENSMUSG00000027490,…
GO:BP	cell adhesion	GO:0007155	0.00368843	2.43316	1445	277	35	27350	ENSMUSG00000005338,ENSMUSG00000017344,ENSMUSG00000018899,ENSMUSG00000023905,ENSMUSG00000024942,ENSMUSG00000027612,ENSMUSG00000028373,ENSMUSG00000028949,ENSMUSG00000029304,ENSMUSG00000031451,ENSMUSG00000031778,ENSMUSG00000032011,ENSMUSG00000033788,ENSMUSG00000036256,ENSMUSG00000037362,ENSMUSG00000037405,ENSMUSG00000037992,ENSMUSG00000039546,ENSMUSG00000041488,ENSMUSG00000043557,ENSMUSG00000045045,…
GO:BP	locomotion	GO:0040011	0.00386108	2.41329	1384	277	34	27350	ENSMUSG00000001227,ENSMUSG00000013076,ENSMUSG00000017344,ENSMUSG00000019194,ENSMUSG00000024210,ENSMUSG00000024501,ENSMUSG00000024942,ENSMUSG00000024962,ENSMUSG00000026222,ENSMUSG00000026822,ENSMUSG00000028266,ENSMUSG00000029304,ENSMUSG00000029484,ENSMUSG00000030551,ENSMUSG00000031451,ENSMUSG00000031750,ENSMUSG00000031778,ENSMUSG00000032011,ENSMUSG00000033788,ENSMUSG00000034845,ENSMUSG00000035783,…
GO:BP	regulation of cell migration	GO:0030334	0.00401441	2.39638	958	277	27	27350	ENSMUSG00000001227,ENSMUSG00000013076,ENSMUSG00000017344,ENSMUSG00000024501,ENSMUSG00000024942,ENSMUSG00000024962,ENSMUSG00000026222,ENSMUSG00000026822,ENSMUSG00000028266,ENSMUSG00000029484,ENSMUSG00000030551,ENSMUSG00000031451,ENSMUSG00000031750,ENSMUSG00000031778,ENSMUSG00000032011,ENSMUSG00000033788,ENSMUSG00000034845,ENSMUSG00000035783,ENSMUSG00000037362,ENSMUSG00000037405,ENSMUSG00000038418,…
GO:BP	negative regulation of nitrogen compound metabolic process	GO:0051172	0.00401794	2.396	2548	277	51	27350	ENSMUSG00000014301,ENSMUSG00000014776,ENSMUSG00000015312,ENSMUSG00000017344,ENSMUSG00000018899,ENSMUSG00000021091,ENSMUSG00000021585,ENSMUSG00000022103,ENSMUSG00000023031,ENSMUSG00000023087,ENSMUSG00000025402,ENSMUSG00000026222,ENSMUSG00000027490,ENSMUSG00000027832,ENSMUSG00000028470,ENSMUSG00000028755,ENSMUSG00000030551,ENSMUSG00000030772,ENSMUSG00000030905,ENSMUSG00000031239,ENSMUSG00000031451,…
GO:BP	inorganic cation transmembrane transport	GO:0098662	0.00404639	2.39293	787	277	24	27350	ENSMUSG00000000088,ENSMUSG00000003352,ENSMUSG00000014776,ENSMUSG00000016252,ENSMUSG00000018507,ENSMUSG00000019194,ENSMUSG00000020704,ENSMUSG00000022094,ENSMUSG00000026822,ENSMUSG00000030247,ENSMUSG00000031231,ENSMUSG00000031451,ENSMUSG00000031778,ENSMUSG00000031880,ENSMUSG00000031934,ENSMUSG00000032011,ENSMUSG00000032231,ENSMUSG00000033788,ENSMUSG00000037624,ENSMUSG00000040373,ENSMUSG00000042529,…
GO:BP	positive regulation of cell adhesion	GO:0045785	0.00576829	2.23895	485	277	18	27350	ENSMUSG00000017344,ENSMUSG00000018899,ENSMUSG00000024942,ENSMUSG00000028949,ENSMUSG00000029304,ENSMUSG00000031778,ENSMUSG00000032011,ENSMUSG00000033788,ENSMUSG00000037405,ENSMUSG00000037992,ENSMUSG00000041488,ENSMUSG00000059714,ENSMUSG00000061353,ENSMUSG00000064080,ENSMUSG00000068220,ENSMUSG00000076431,ENSMUSG00000017697,ENSMUSG00000040690
GO:BP	sensory perception of pain	GO:0019233	0.00589373	2.22961	147	277	10	27350	ENSMUSG00000003352,ENSMUSG00000027612,ENSMUSG00000029236,ENSMUSG00000032532,ENSMUSG00000037362,ENSMUSG00000050737,ENSMUSG00000051790,ENSMUSG00000056648,ENSMUSG00000061353,ENSMUSG00000027533
GO:BP	negative regulation of response to external stimulus	GO:0032102	0.00589988	2.22916	390	277	16	27350	ENSMUSG00000001227,ENSMUSG00000003352,ENSMUSG00000017344,ENSMUSG00000030157,ENSMUSG00000031778,ENSMUSG00000032231,ENSMUSG00000032532,ENSMUSG00000037362,ENSMUSG00000038777,ENSMUSG00000039208,ENSMUSG00000039546,ENSMUSG00000053113,ENSMUSG00000063856,ENSMUSG00000064023,ENSMUSG00000017697,ENSMUSG00000060803
GO:BP	positive regulation of transport	GO:0051050	0.00616484	2.21008	1040	277	28	27350	ENSMUSG00000003352,ENSMUSG00000003411,ENSMUSG00000017344,ENSMUSG00000017978,ENSMUSG00000018507,ENSMUSG00000019194,ENSMUSG00000020704,ENSMUSG00000024981,ENSMUSG00000026822,ENSMUSG00000027832,ENSMUSG00000028998,ENSMUSG00000029236,ENSMUSG00000029304,ENSMUSG00000031451,ENSMUSG00000031778,ENSMUSG00000032011,ENSMUSG00000032231,ENSMUSG00000032532,ENSMUSG00000042766,ENSMUSG00000047415,ENSMUSG00000050737,…
GO:BP	blood vessel morphogenesis	GO:0048514	0.00700772	2.15442	647	277	21	27350	ENSMUSG00000001240,ENSMUSG00000013076,ENSMUSG00000023031,ENSMUSG00000023905,ENSMUSG00000024962,ENSMUSG00000026222,ENSMUSG00000029484,ENSMUSG00000030551,ENSMUSG00000031778,ENSMUSG00000032011,ENSMUSG00000032231,ENSMUSG00000033788,ENSMUSG00000037362,ENSMUSG00000039745,ENSMUSG00000044562,ENSMUSG00000052837,ENSMUSG00000061353,ENSMUSG00000063856,ENSMUSG00000076431,ENSMUSG00000036390,ENSMUSG00000044080
GO:BP	cell communication	GO:0007154	0.00704622	2.15204	7590	277	112	27350	ENSMUSG00000000531,ENSMUSG00000001227,ENSMUSG00000001240,ENSMUSG00000002458,ENSMUSG00000003352,ENSMUSG00000003411,ENSMUSG00000003955,ENSMUSG00000005611,ENSMUSG00000005716,ENSMUSG00000013076,ENSMUSG00000014301,ENSMUSG00000014776,ENSMUSG00000015312,ENSMUSG00000015843,ENSMUSG00000017978,ENSMUSG00000018821,ENSMUSG00000018822,ENSMUSG00000018899,ENSMUSG00000019194,ENSMUSG00000019256,ENSMUSG00000019461,…
GO:BP	negative regulation of protein metabolic process	GO:0051248	0.00754389	2.1224	1112	277	29	27350	ENSMUSG00000014776,ENSMUSG00000015312,ENSMUSG00000017344,ENSMUSG00000018899,ENSMUSG00000021091,ENSMUSG00000021585,ENSMUSG00000022103,ENSMUSG00000023087,ENSMUSG00000027832,ENSMUSG00000028470,ENSMUSG00000030551,ENSMUSG00000031239,ENSMUSG00000031451,ENSMUSG00000032011,ENSMUSG00000032231,ENSMUSG00000033788,ENSMUSG00000037992,ENSMUSG00000039278,ENSMUSG00000042215,ENSMUSG00000044562,ENSMUSG00000045193,…
GO:BP	response to stress	GO:0006950	0.00831728	2.08002	4067	277	70	27350	ENSMUSG00000003955,ENSMUSG00000014776,ENSMUSG00000015312,ENSMUSG00000017344,ENSMUSG00000017978,ENSMUSG00000018507,ENSMUSG00000018899,ENSMUSG00000021250,ENSMUSG00000022894,ENSMUSG00000023031,ENSMUSG00000023905,ENSMUSG00000024501,ENSMUSG00000024942,ENSMUSG00000024962,ENSMUSG00000026154,ENSMUSG00000026222,ENSMUSG00000026822,ENSMUSG00000027035,ENSMUSG00000027490,ENSMUSG00000027832,ENSMUSG00000028949,…
GO:BP	negative regulation of signal transduction	GO:0009968	0.00902452	2.04458	1247	277	31	27350	ENSMUSG00000002458,ENSMUSG00000014301,ENSMUSG00000014776,ENSMUSG00000018822,ENSMUSG00000018899,ENSMUSG00000020027,ENSMUSG00000024942,ENSMUSG00000025933,ENSMUSG00000027004,ENSMUSG00000030772,ENSMUSG00000031451,ENSMUSG00000031778,ENSMUSG00000032011,ENSMUSG00000034220,ENSMUSG00000036169,ENSMUSG00000037362,ENSMUSG00000037405,ENSMUSG00000038418,ENSMUSG00000041420,ENSMUSG00000044562,ENSMUSG00000047428,…
GO:BP	cell-cell signaling	GO:0007267	0.00913906	2.0391	1705	277	38	27350	ENSMUSG00000003352,ENSMUSG00000003411,ENSMUSG00000005716,ENSMUSG00000013076,ENSMUSG00000017978,ENSMUSG00000018822,ENSMUSG00000019194,ENSMUSG00000023031,ENSMUSG00000023064,ENSMUSG00000024873,ENSMUSG00000025372,ENSMUSG00000027004,ENSMUSG00000029126,ENSMUSG00000029236,ENSMUSG00000029304,ENSMUSG00000030772,ENSMUSG00000031778,ENSMUSG00000031934,ENSMUSG00000032011,ENSMUSG00000036169,ENSMUSG00000037362,…
GO:BP	regulation of locomotion	GO:0040012	0.00965132	2.01541	1065	277	28	27350	ENSMUSG00000001227,ENSMUSG00000013076,ENSMUSG00000017344,ENSMUSG00000024501,ENSMUSG00000024942,ENSMUSG00000024962,ENSMUSG00000026222,ENSMUSG00000026822,ENSMUSG00000028266,ENSMUSG00000029484,ENSMUSG00000030551,ENSMUSG00000031451,ENSMUSG00000031750,ENSMUSG00000031778,ENSMUSG00000032011,ENSMUSG00000033788,ENSMUSG00000034845,ENSMUSG00000035783,ENSMUSG00000037362,ENSMUSG00000037405,ENSMUSG00000038418,…
GO:BP	regulation of cell adhesion	GO:0030155	0.0113617	1.94456	779	277	23	27350	ENSMUSG00000017344,ENSMUSG00000018899,ENSMUSG00000024942,ENSMUSG00000028949,ENSMUSG00000029304,ENSMUSG00000031778,ENSMUSG00000032011,ENSMUSG00000033788,ENSMUSG00000037405,ENSMUSG00000037992,ENSMUSG00000039546,ENSMUSG00000041488,ENSMUSG00000043557,ENSMUSG00000056501,ENSMUSG00000059714,ENSMUSG00000061353,ENSMUSG00000064080,ENSMUSG00000068220,ENSMUSG00000076431,ENSMUSG00000017697,ENSMUSG00000022548,…
GO:BP	regulation of cell motility	GO:2000145	0.0120927	1.91748	1017	277	27	27350	ENSMUSG00000001227,ENSMUSG00000013076,ENSMUSG00000017344,ENSMUSG00000024501,ENSMUSG00000024942,ENSMUSG00000024962,ENSMUSG00000026222,ENSMUSG00000026822,ENSMUSG00000028266,ENSMUSG00000029484,ENSMUSG00000030551,ENSMUSG00000031451,ENSMUSG00000031750,ENSMUSG00000031778,ENSMUSG00000032011,ENSMUSG00000033788,ENSMUSG00000034845,ENSMUSG00000035783,ENSMUSG00000037362,ENSMUSG00000037405,ENSMUSG00000038418,…
GO:BP	response to toxic substance	GO:0009636	0.0125557	1.90116	236	277	12	27350	ENSMUSG00000019194,ENSMUSG00000019256,ENSMUSG00000021250,ENSMUSG00000025934,ENSMUSG00000026822,ENSMUSG00000032802,ENSMUSG00000050737,ENSMUSG00000063796,ENSMUSG00000063856,ENSMUSG00000075706,ENSMUSG00000000154,ENSMUSG00000060803
GO:BP	regulation of molecular function	GO:0065009	0.0130118	1.88566	3029	277	56	27350	ENSMUSG00000001240,ENSMUSG00000002058,ENSMUSG00000003352,ENSMUSG00000003955,ENSMUSG00000014301,ENSMUSG00000014776,ENSMUSG00000015312,ENSMUSG00000017344,ENSMUSG00000018822,ENSMUSG00000019194,ENSMUSG00000019467,ENSMUSG00000020027,ENSMUSG00000020704,ENSMUSG00000021091,ENSMUSG00000021585,ENSMUSG00000022094,ENSMUSG00000024873,ENSMUSG00000024942,ENSMUSG00000025402,ENSMUSG00000026154,ENSMUSG00000026222,…
GO:BP	negative regulation of molecular function	GO:0044092	0.0163798	1.78569	1158	277	29	27350	ENSMUSG00000003352,ENSMUSG00000014301,ENSMUSG00000014776,ENSMUSG00000015312,ENSMUSG00000017344,ENSMUSG00000018822,ENSMUSG00000021091,ENSMUSG00000021585,ENSMUSG00000022094,ENSMUSG00000026222,ENSMUSG00000027490,ENSMUSG00000027832,ENSMUSG00000029484,ENSMUSG00000030551,ENSMUSG00000030772,ENSMUSG00000031451,ENSMUSG00000031880,ENSMUSG00000032011,ENSMUSG00000032231,ENSMUSG00000033788,ENSMUSG00000039278,…
GO:BP	cell surface receptor signaling pathway	GO:0007166	0.0168343	1.77381	2829	277	53	27350	ENSMUSG00000001227,ENSMUSG00000003352,ENSMUSG00000013076,ENSMUSG00000014776,ENSMUSG00000018822,ENSMUSG00000018899,ENSMUSG00000020027,ENSMUSG00000021250,ENSMUSG00000022094,ENSMUSG00000022103,ENSMUSG00000023031,ENSMUSG00000023905,ENSMUSG00000024962,ENSMUSG00000024981,ENSMUSG00000025226,ENSMUSG00000025372,ENSMUSG00000026222,ENSMUSG00000026822,ENSMUSG00000027004,ENSMUSG00000030772,ENSMUSG00000031451,…
GO:BP	response to external stimulus	GO:0009605	0.0174048	1.75933	3135	277	57	27350	ENSMUSG00000001227,ENSMUSG00000003352,ENSMUSG00000017344,ENSMUSG00000017978,ENSMUSG00000018899,ENSMUSG00000019194,ENSMUSG00000019461,ENSMUSG00000020704,ENSMUSG00000021250,ENSMUSG00000022894,ENSMUSG00000023087,ENSMUSG00000024962,ENSMUSG00000025372,ENSMUSG00000026154,ENSMUSG00000026222,ENSMUSG00000026822,ENSMUSG00000027612,ENSMUSG00000027832,ENSMUSG00000028755,ENSMUSG00000029304,ENSMUSG00000029484,…
GO:BP	regulation of system process	GO:0044057	0.0210332	1.67709	640	277	20	27350	ENSMUSG00000003352,ENSMUSG00000005611,ENSMUSG00000014776,ENSMUSG00000019194,ENSMUSG00000020704,ENSMUSG00000024873,ENSMUSG00000025372,ENSMUSG00000029236,ENSMUSG00000029304,ENSMUSG00000031451,ENSMUSG00000031778,ENSMUSG00000032532,ENSMUSG00000037362,ENSMUSG00000037405,ENSMUSG00000040373,ENSMUSG00000051790,ENSMUSG00000064023,ENSMUSG00000017697,ENSMUSG00000027533,ENSMUSG00000044080
GO:BP	inhibition of cysteine-type endopeptidase activity	GO:0097340	0.0220084	1.65741	5	277	3	27350	ENSMUSG00000014776,ENSMUSG00000021585,ENSMUSG00000003190
GO:BP	regulation of response to stress	GO:0080134	0.0226039	1.64582	1371	277	32	27350	ENSMUSG00000014776,ENSMUSG00000015312,ENSMUSG00000017344,ENSMUSG00000018899,ENSMUSG00000023905,ENSMUSG00000024962,ENSMUSG00000028949,ENSMUSG00000030157,ENSMUSG00000031778,ENSMUSG00000032011,ENSMUSG00000032231,ENSMUSG00000032532,ENSMUSG00000035783,ENSMUSG00000037362,ENSMUSG00000037624,ENSMUSG00000039208,ENSMUSG00000039546,ENSMUSG00000039994,ENSMUSG00000050737,ENSMUSG00000053113,ENSMUSG00000056501,…
GO:BP	positive regulation of transcription by RNA polymerase II	GO:0045944	0.0236502	1.62616	1309	277	31	27350	ENSMUSG00000015843,ENSMUSG00000018899,ENSMUSG00000019256,ENSMUSG00000021250,ENSMUSG00000023031,ENSMUSG00000026222,ENSMUSG00000027490,ENSMUSG00000028266,ENSMUSG00000029135,ENSMUSG00000030551,ENSMUSG00000031778,ENSMUSG00000032231,ENSMUSG00000032698,ENSMUSG00000033249,ENSMUSG00000034161,ENSMUSG00000037992,ENSMUSG00000038418,ENSMUSG00000038721,ENSMUSG00000039745,ENSMUSG00000041420,ENSMUSG00000052837,…
GO:BP	glial cell differentiation	GO:0010001	0.026363	1.579	254	277	12	27350	ENSMUSG00000017344,ENSMUSG00000017929,ENSMUSG00000025402,ENSMUSG00000027612,ENSMUSG00000031750,ENSMUSG00000034220,ENSMUSG00000036560,ENSMUSG00000047261,ENSMUSG00000063632,ENSMUSG00000076431,ENSMUSG00000060803,ENSMUSG00000090125
GO:BP	positive regulation of cell population proliferation	GO:0008284	0.0272054	1.56535	1064	277	27	27350	ENSMUSG00000024962,ENSMUSG00000027490,ENSMUSG00000028949,ENSMUSG00000029135,ENSMUSG00000031451,ENSMUSG00000031750,ENSMUSG00000031778,ENSMUSG00000032231,ENSMUSG00000032532,ENSMUSG00000033249,ENSMUSG00000033788,ENSMUSG00000034161,ENSMUSG00000037601,ENSMUSG00000037992,ENSMUSG00000038418,ENSMUSG00000041420,ENSMUSG00000041488,ENSMUSG00000044562,ENSMUSG00000051790,ENSMUSG00000061353,ENSMUSG00000063632,…
GO:BP	signal transduction	GO:0007165	0.0299248	1.52397	6926	277	102	27350	ENSMUSG00000000531,ENSMUSG00000001227,ENSMUSG00000001240,ENSMUSG00000002458,ENSMUSG00000003352,ENSMUSG00000003955,ENSMUSG00000005611,ENSMUSG00000013076,ENSMUSG00000014301,ENSMUSG00000014776,ENSMUSG00000015312,ENSMUSG00000015843,ENSMUSG00000018821,ENSMUSG00000018822,ENSMUSG00000018899,ENSMUSG00000019256,ENSMUSG00000019461,ENSMUSG00000019467,ENSMUSG00000020027,ENSMUSG00000020704,ENSMUSG00000021250,…
GO:BP	angiogenesis	GO:0001525	0.0312899	1.5046	549	277	18	27350	ENSMUSG00000001240,ENSMUSG00000013076,ENSMUSG00000023031,ENSMUSG00000023905,ENSMUSG00000024962,ENSMUSG00000026222,ENSMUSG00000029484,ENSMUSG00000031778,ENSMUSG00000032011,ENSMUSG00000032231,ENSMUSG00000033788,ENSMUSG00000037362,ENSMUSG00000039745,ENSMUSG00000044562,ENSMUSG00000061353,ENSMUSG00000063856,ENSMUSG00000036390,ENSMUSG00000044080
GO:BP	cell motility	GO:0048870	0.0313442	1.50384	1731	277	37	27350	ENSMUSG00000001227,ENSMUSG00000013076,ENSMUSG00000017344,ENSMUSG00000023905,ENSMUSG00000024501,ENSMUSG00000024942,ENSMUSG00000024962,ENSMUSG00000026222,ENSMUSG00000026822,ENSMUSG00000028266,ENSMUSG00000028373,ENSMUSG00000029304,ENSMUSG00000029484,ENSMUSG00000030551,ENSMUSG00000031451,ENSMUSG00000031750,ENSMUSG00000031778,ENSMUSG00000032011,ENSMUSG00000032532,ENSMUSG00000033788,ENSMUSG00000034220,…
GO:BP	circulatory system process	GO:0003013	0.0320579	1.49407	550	277	18	27350	ENSMUSG00000001240,ENSMUSG00000005611,ENSMUSG00000019194,ENSMUSG00000020704,ENSMUSG00000024942,ENSMUSG00000024962,ENSMUSG00000029007,ENSMUSG00000029236,ENSMUSG00000030247,ENSMUSG00000030551,ENSMUSG00000031451,ENSMUSG00000031778,ENSMUSG00000035783,ENSMUSG00000037405,ENSMUSG00000063856,ENSMUSG00000017697,ENSMUSG00000027533,ENSMUSG00000044080
GO:BP	negative regulation of developmental process	GO:0051093	0.0348318	1.45802	1079	277	27	27350	ENSMUSG00000001227,ENSMUSG00000018822,ENSMUSG00000018899,ENSMUSG00000020027,ENSMUSG00000023087,ENSMUSG00000025466,ENSMUSG00000027004,ENSMUSG00000027490,ENSMUSG00000030157,ENSMUSG00000031451,ENSMUSG00000032011,ENSMUSG00000032698,ENSMUSG00000036169,ENSMUSG00000037362,ENSMUSG00000037601,ENSMUSG00000037624,ENSMUSG00000037992,ENSMUSG00000038777,ENSMUSG00000042766,ENSMUSG00000043557,ENSMUSG00000047415,…
GO:BP	apoptotic signaling pathway	GO:0097190	0.0360388	1.44323	609	277	19	27350	ENSMUSG00000003955,ENSMUSG00000014301,ENSMUSG00000014776,ENSMUSG00000019461,ENSMUSG00000023905,ENSMUSG00000024981,ENSMUSG00000025933,ENSMUSG00000026222,ENSMUSG00000026822,ENSMUSG00000027490,ENSMUSG00000031778,ENSMUSG00000032532,ENSMUSG00000037405,ENSMUSG00000041420,ENSMUSG00000056501,ENSMUSG00000061353,ENSMUSG00000063856,ENSMUSG00000003190,ENSMUSG00000060803
GO:BP	cellular process	GO:0009987	0.0366936	1.43541	20933	277	240	27350	ENSMUSG00000000088,ENSMUSG00000000531,ENSMUSG00000001227,ENSMUSG00000001240,ENSMUSG00000002058,ENSMUSG00000002379,ENSMUSG00000002458,ENSMUSG00000003352,ENSMUSG00000003411,ENSMUSG00000003541,ENSMUSG00000003955,ENSMUSG00000005338,ENSMUSG00000005611,ENSMUSG00000005716,ENSMUSG00000006342,ENSMUSG00000006589,ENSMUSG00000008318,ENSMUSG00000013076,ENSMUSG00000014301,ENSMUSG00000014776,ENSMUSG00000015312,…
GO:BP	inorganic ion transmembrane transport	GO:0098660	0.0381415	1.4186	900	277	24	27350	ENSMUSG00000000088,ENSMUSG00000003352,ENSMUSG00000014776,ENSMUSG00000016252,ENSMUSG00000018507,ENSMUSG00000019194,ENSMUSG00000020704,ENSMUSG00000022094,ENSMUSG00000026822,ENSMUSG00000030247,ENSMUSG00000031231,ENSMUSG00000031451,ENSMUSG00000031778,ENSMUSG00000031880,ENSMUSG00000031934,ENSMUSG00000032011,ENSMUSG00000032231,ENSMUSG00000033788,ENSMUSG00000037624,ENSMUSG00000040373,ENSMUSG00000042529,…
GO:BP	oxidative phosphorylation	GO:0006119	0.0390755	1.4081	145	277	9	27350	ENSMUSG00000000088,ENSMUSG00000016252,ENSMUSG00000017778,ENSMUSG00000028648,ENSMUSG00000031231,ENSMUSG00000038690,ENSMUSG00000044894,ENSMUSG00000050856,ENSMUSG00000061518
GO:BP	gliogenesis	GO:0042063	0.0399402	1.39859	356	277	14	27350	ENSMUSG00000017344,ENSMUSG00000017929,ENSMUSG00000025402,ENSMUSG00000027490,ENSMUSG00000027612,ENSMUSG00000031750,ENSMUSG00000031778,ENSMUSG00000034220,ENSMUSG00000036560,ENSMUSG00000047261,ENSMUSG00000063632,ENSMUSG00000076431,ENSMUSG00000060803,ENSMUSG00000090125
GO:BP	cellular response to stimulus	GO:0051716	0.0403267	1.39441	8864	277	123	27350	ENSMUSG00000000531,ENSMUSG00000001227,ENSMUSG00000001240,ENSMUSG00000002458,ENSMUSG00000003352,ENSMUSG00000003955,ENSMUSG00000005611,ENSMUSG00000006589,ENSMUSG00000013076,ENSMUSG00000014301,ENSMUSG00000014776,ENSMUSG00000015312,ENSMUSG00000015843,ENSMUSG00000017978,ENSMUSG00000018821,ENSMUSG00000018822,ENSMUSG00000018899,ENSMUSG00000019256,ENSMUSG00000019461,ENSMUSG00000019467,ENSMUSG00000020027,…
GO:BP	zymogen inhibition	GO:0097341	0.0436864	1.35965	6	277	3	27350	ENSMUSG00000014776,ENSMUSG00000021585,ENSMUSG00000003190
GO:BP	cell-cell adhesion	GO:0098609	0.0455817	1.34121	910	277	24	27350	ENSMUSG00000005338,ENSMUSG00000018899,ENSMUSG00000024942,ENSMUSG00000027612,ENSMUSG00000028373,ENSMUSG00000028949,ENSMUSG00000031778,ENSMUSG00000032011,ENSMUSG00000037362,ENSMUSG00000037405,ENSMUSG00000037992,ENSMUSG00000043557,ENSMUSG00000045045,ENSMUSG00000046167,ENSMUSG00000051790,ENSMUSG00000056501,ENSMUSG00000058806,ENSMUSG00000059714,ENSMUSG00000061353,ENSMUSG00000068220,ENSMUSG00000076431,…
GO:CC	cellular anatomical entity	GO:0110165	5.72832e-10	9.24197	22747	285	276	27145	ENSMUSG00000000088,ENSMUSG00000000531,ENSMUSG00000001227,ENSMUSG00000001240,ENSMUSG00000002058,ENSMUSG00000002379,ENSMUSG00000002458,ENSMUSG00000002504,ENSMUSG00000003352,ENSMUSG00000003411,ENSMUSG00000003955,ENSMUSG00000005338,ENSMUSG00000005611,ENSMUSG00000005716,ENSMUSG00000006342,ENSMUSG00000006589,ENSMUSG00000008318,ENSMUSG00000013076,ENSMUSG00000014301,ENSMUSG00000014776,ENSMUSG00000015312,…
GO:CC	cytoplasm	GO:0005737	9.40898e-09	8.02646	11483	285	176	27145	ENSMUSG00000000088,ENSMUSG00000000531,ENSMUSG00000001240,ENSMUSG00000002058,ENSMUSG00000002379,ENSMUSG00000002458,ENSMUSG00000003352,ENSMUSG00000003411,ENSMUSG00000003955,ENSMUSG00000005611,ENSMUSG00000005716,ENSMUSG00000006589,ENSMUSG00000008318,ENSMUSG00000013076,ENSMUSG00000014301,ENSMUSG00000014776,ENSMUSG00000015312,ENSMUSG00000015843,ENSMUSG00000016252,ENSMUSG00000017344,ENSMUSG00000017453,…
GO:CC	inner mitochondrial membrane protein complex	GO:0098800	2.80122e-06	5.55265	150	285	13	27145	ENSMUSG00000000088,ENSMUSG00000002379,ENSMUSG00000014301,ENSMUSG00000016252,ENSMUSG00000017778,ENSMUSG00000021290,ENSMUSG00000027076,ENSMUSG00000028648,ENSMUSG00000031231,ENSMUSG00000038690,ENSMUSG00000044894,ENSMUSG00000050856,ENSMUSG00000061518
GO:CC	extracellular region	GO:0005576	1.69029e-05	4.77204	2774	285	60	27145	ENSMUSG00000001227,ENSMUSG00000002058,ENSMUSG00000006342,ENSMUSG00000015467,ENSMUSG00000017344,ENSMUSG00000018822,ENSMUSG00000021091,ENSMUSG00000021876,ENSMUSG00000022197,ENSMUSG00000022894,ENSMUSG00000023031,ENSMUSG00000024501,ENSMUSG00000024962,ENSMUSG00000026822,ENSMUSG00000027004,ENSMUSG00000027350,ENSMUSG00000027612,ENSMUSG00000027832,ENSMUSG00000027978,ENSMUSG00000028776,ENSMUSG00000029236,…
GO:CC	mitochondrion	GO:0005739	5.65668e-05	4.24744	1929	285	46	27145	ENSMUSG00000000088,ENSMUSG00000002379,ENSMUSG00000003955,ENSMUSG00000014301,ENSMUSG00000014776,ENSMUSG00000016252,ENSMUSG00000017778,ENSMUSG00000019461,ENSMUSG00000019797,ENSMUSG00000021290,ENSMUSG00000023087,ENSMUSG00000024530,ENSMUSG00000024942,ENSMUSG00000024981,ENSMUSG00000025212,ENSMUSG00000025933,ENSMUSG00000026154,ENSMUSG00000027076,ENSMUSG00000028470,ENSMUSG00000028648,ENSMUSG00000028998,…
GO:CC	mitochondrial inner membrane	GO:0005743	0.000113557	3.94479	537	285	21	27145	ENSMUSG00000000088,ENSMUSG00000002379,ENSMUSG00000014301,ENSMUSG00000016252,ENSMUSG00000017778,ENSMUSG00000019461,ENSMUSG00000021290,ENSMUSG00000024981,ENSMUSG00000025212,ENSMUSG00000027076,ENSMUSG00000028648,ENSMUSG00000031231,ENSMUSG00000038690,ENSMUSG00000044894,ENSMUSG00000045948,ENSMUSG00000050323,ENSMUSG00000050856,ENSMUSG00000051319,ENSMUSG00000061518,ENSMUSG00000075706,ENSMUSG00000087687
GO:CC	extracellular matrix	GO:0031012	0.000169066	3.77194	503	285	20	27145	ENSMUSG00000017344,ENSMUSG00000022894,ENSMUSG00000023031,ENSMUSG00000027612,ENSMUSG00000027832,ENSMUSG00000028776,ENSMUSG00000029436,ENSMUSG00000029484,ENSMUSG00000032231,ENSMUSG00000034164,ENSMUSG00000034220,ENSMUSG00000036256,ENSMUSG00000037362,ENSMUSG00000058145,ENSMUSG00000058806,ENSMUSG00000064080,ENSMUSG00000068220,ENSMUSG00000070469,ENSMUSG00000040690,ENSMUSG00000042312
GO:CC	external encapsulating structure	GO:0030312	0.000179904	3.74496	505	285	20	27145	ENSMUSG00000017344,ENSMUSG00000022894,ENSMUSG00000023031,ENSMUSG00000027612,ENSMUSG00000027832,ENSMUSG00000028776,ENSMUSG00000029436,ENSMUSG00000029484,ENSMUSG00000032231,ENSMUSG00000034164,ENSMUSG00000034220,ENSMUSG00000036256,ENSMUSG00000037362,ENSMUSG00000058145,ENSMUSG00000058806,ENSMUSG00000064080,ENSMUSG00000068220,ENSMUSG00000070469,ENSMUSG00000040690,ENSMUSG00000042312
GO:CC	mitochondrial protein-containing complex	GO:0098798	0.000270015	3.56861	298	285	15	27145	ENSMUSG00000000088,ENSMUSG00000002379,ENSMUSG00000014301,ENSMUSG00000016252,ENSMUSG00000017778,ENSMUSG00000021290,ENSMUSG00000027076,ENSMUSG00000028648,ENSMUSG00000028998,ENSMUSG00000031231,ENSMUSG00000038690,ENSMUSG00000044894,ENSMUSG00000045948,ENSMUSG00000050856,ENSMUSG00000061518
GO:CC	mitochondrial membrane	GO:0031966	0.000289508	3.53834	773	285	25	27145	ENSMUSG00000000088,ENSMUSG00000002379,ENSMUSG00000003955,ENSMUSG00000014301,ENSMUSG00000016252,ENSMUSG00000017778,ENSMUSG00000019461,ENSMUSG00000021290,ENSMUSG00000024981,ENSMUSG00000025212,ENSMUSG00000025933,ENSMUSG00000027076,ENSMUSG00000028648,ENSMUSG00000028998,ENSMUSG00000031231,ENSMUSG00000037601,ENSMUSG00000038690,ENSMUSG00000044894,ENSMUSG00000045948,ENSMUSG00000050323,ENSMUSG00000050856,…
GO:CC	mitochondrial envelope	GO:0005740	0.000335068	3.47487	833	285	26	27145	ENSMUSG00000000088,ENSMUSG00000002379,ENSMUSG00000003955,ENSMUSG00000014301,ENSMUSG00000016252,ENSMUSG00000017778,ENSMUSG00000019461,ENSMUSG00000021290,ENSMUSG00000024530,ENSMUSG00000024981,ENSMUSG00000025212,ENSMUSG00000025933,ENSMUSG00000027076,ENSMUSG00000028648,ENSMUSG00000028998,ENSMUSG00000031231,ENSMUSG00000037601,ENSMUSG00000038690,ENSMUSG00000044894,ENSMUSG00000045948,ENSMUSG00000050323,…
GO:CC	organelle inner membrane	GO:0019866	0.000639097	3.19443	598	285	21	27145	ENSMUSG00000000088,ENSMUSG00000002379,ENSMUSG00000014301,ENSMUSG00000016252,ENSMUSG00000017778,ENSMUSG00000019461,ENSMUSG00000021290,ENSMUSG00000024981,ENSMUSG00000025212,ENSMUSG00000027076,ENSMUSG00000028648,ENSMUSG00000031231,ENSMUSG00000038690,ENSMUSG00000044894,ENSMUSG00000045948,ENSMUSG00000050323,ENSMUSG00000050856,ENSMUSG00000051319,ENSMUSG00000061518,ENSMUSG00000075706,ENSMUSG00000087687
GO:CC	extracellular space	GO:0005615	0.000771757	3.11252	1984	285	44	27145	ENSMUSG00000001227,ENSMUSG00000006342,ENSMUSG00000017344,ENSMUSG00000021091,ENSMUSG00000021876,ENSMUSG00000022894,ENSMUSG00000023031,ENSMUSG00000024501,ENSMUSG00000024962,ENSMUSG00000026822,ENSMUSG00000027004,ENSMUSG00000027350,ENSMUSG00000027832,ENSMUSG00000028776,ENSMUSG00000029304,ENSMUSG00000030772,ENSMUSG00000031451,ENSMUSG00000031750,ENSMUSG00000031778,ENSMUSG00000032172,ENSMUSG00000032231,…
GO:CC	collagen-containing extracellular matrix	GO:0062023	0.000935725	3.02885	373	285	16	27145	ENSMUSG00000017344,ENSMUSG00000022894,ENSMUSG00000023031,ENSMUSG00000028776,ENSMUSG00000029484,ENSMUSG00000032231,ENSMUSG00000034164,ENSMUSG00000034220,ENSMUSG00000036256,ENSMUSG00000037362,ENSMUSG00000058145,ENSMUSG00000058806,ENSMUSG00000064080,ENSMUSG00000068220,ENSMUSG00000040690,ENSMUSG00000042312
GO:CC	membrane protein complex	GO:0098796	0.0013472	2.87057	1192	285	31	27145	ENSMUSG00000000088,ENSMUSG00000001240,ENSMUSG00000002379,ENSMUSG00000003352,ENSMUSG00000014301,ENSMUSG00000016252,ENSMUSG00000017778,ENSMUSG00000019194,ENSMUSG00000020027,ENSMUSG00000021290,ENSMUSG00000022217,ENSMUSG00000024873,ENSMUSG00000027076,ENSMUSG00000028648,ENSMUSG00000028998,ENSMUSG00000030247,ENSMUSG00000031231,ENSMUSG00000032172,ENSMUSG00000032231,ENSMUSG00000037624,ENSMUSG00000038690,…
GO:CC	membrane	GO:0016020	0.00139264	2.85616	10323	285	146	27145	ENSMUSG00000000088,ENSMUSG00000000531,ENSMUSG00000001227,ENSMUSG00000001240,ENSMUSG00000002379,ENSMUSG00000002458,ENSMUSG00000002504,ENSMUSG00000003352,ENSMUSG00000003411,ENSMUSG00000003955,ENSMUSG00000005338,ENSMUSG00000005611,ENSMUSG00000006342,ENSMUSG00000008318,ENSMUSG00000013076,ENSMUSG00000014301,ENSMUSG00000014776,ENSMUSG00000016252,ENSMUSG00000017778,ENSMUSG00000017929,ENSMUSG00000017978,…
GO:CC	synapse	GO:0045202	0.00165321	2.78167	1516	285	36	27145	ENSMUSG00000000531,ENSMUSG00000003352,ENSMUSG00000003411,ENSMUSG00000005338,ENSMUSG00000005716,ENSMUSG00000017978,ENSMUSG00000020704,ENSMUSG00000021585,ENSMUSG00000022197,ENSMUSG00000023064,ENSMUSG00000024501,ENSMUSG00000024873,ENSMUSG00000025372,ENSMUSG00000027978,ENSMUSG00000029126,ENSMUSG00000029236,ENSMUSG00000031778,ENSMUSG00000032172,ENSMUSG00000032532,ENSMUSG00000034220,ENSMUSG00000037624,…
GO:CC	cell junction	GO:0030054	0.00236721	2.62576	2141	285	45	27145	ENSMUSG00000000531,ENSMUSG00000003352,ENSMUSG00000003411,ENSMUSG00000005338,ENSMUSG00000005716,ENSMUSG00000013076,ENSMUSG00000017978,ENSMUSG00000019194,ENSMUSG00000020704,ENSMUSG00000021493,ENSMUSG00000021585,ENSMUSG00000022197,ENSMUSG00000023064,ENSMUSG00000024501,ENSMUSG00000024873,ENSMUSG00000025372,ENSMUSG00000027978,ENSMUSG00000029126,ENSMUSG00000029236,ENSMUSG00000031778,ENSMUSG00000031934,…
GO:CC	organelle envelope	GO:0031967	0.00253415	2.59617	1292	285	32	27145	ENSMUSG00000000088,ENSMUSG00000000531,ENSMUSG00000002379,ENSMUSG00000003955,ENSMUSG00000014301,ENSMUSG00000016252,ENSMUSG00000017778,ENSMUSG00000019461,ENSMUSG00000020737,ENSMUSG00000021290,ENSMUSG00000024530,ENSMUSG00000024981,ENSMUSG00000025212,ENSMUSG00000025933,ENSMUSG00000027076,ENSMUSG00000028648,ENSMUSG00000028998,ENSMUSG00000031231,ENSMUSG00000037601,ENSMUSG00000038690,ENSMUSG00000039745,…
GO:CC	envelope	GO:0031975	0.00253415	2.59617	1292	285	32	27145	ENSMUSG00000000088,ENSMUSG00000000531,ENSMUSG00000002379,ENSMUSG00000003955,ENSMUSG00000014301,ENSMUSG00000016252,ENSMUSG00000017778,ENSMUSG00000019461,ENSMUSG00000020737,ENSMUSG00000021290,ENSMUSG00000024530,ENSMUSG00000024981,ENSMUSG00000025212,ENSMUSG00000025933,ENSMUSG00000027076,ENSMUSG00000028648,ENSMUSG00000028998,ENSMUSG00000031231,ENSMUSG00000037601,ENSMUSG00000038690,ENSMUSG00000039745,…
GO:CC	transcription factor AP-1 complex	GO:0035976	0.00433672	2.36284	5	285	3	27145	ENSMUSG00000021250,ENSMUSG00000052837,ENSMUSG00000071076
GO:CC	mitochondrial respirasome	GO:0005746	0.0178492	1.74838	90	285	7	27145	ENSMUSG00000000088,ENSMUSG00000002379,ENSMUSG00000017778,ENSMUSG00000028648,ENSMUSG00000031231,ENSMUSG00000044894,ENSMUSG00000061518
GO:CC	respiratory chain complex	GO:0098803	0.0178492	1.74838	90	285	7	27145	ENSMUSG00000000088,ENSMUSG00000002379,ENSMUSG00000017778,ENSMUSG00000028648,ENSMUSG00000031231,ENSMUSG00000044894,ENSMUSG00000061518
GO:CC	RNA polymerase II transcription regulator complex	GO:0090575	0.018913	1.72324	239	285	11	27145	ENSMUSG00000015843,ENSMUSG00000021250,ENSMUSG00000027490,ENSMUSG00000028266,ENSMUSG00000029135,ENSMUSG00000032231,ENSMUSG00000037992,ENSMUSG00000052837,ENSMUSG00000056501,ENSMUSG00000071076,ENSMUSG00000071637
GO:CC	cell body	GO:0044297	0.0198963	1.70123	810	285	22	27145	ENSMUSG00000005716,ENSMUSG00000018507,ENSMUSG00000019194,ENSMUSG00000020704,ENSMUSG00000023064,ENSMUSG00000024501,ENSMUSG00000025372,ENSMUSG00000028373,ENSMUSG00000029484,ENSMUSG00000031778,ENSMUSG00000032011,ENSMUSG00000032532,ENSMUSG00000034220,ENSMUSG00000035783,ENSMUSG00000037362,ENSMUSG00000037624,ENSMUSG00000042529,ENSMUSG00000042644,ENSMUSG00000047261,ENSMUSG00000017697,ENSMUSG00000022548,…
GO:CC	cytochrome complex	GO:0070069	0.0230739	1.63688	40	285	5	27145	ENSMUSG00000000088,ENSMUSG00000017778,ENSMUSG00000031231,ENSMUSG00000044894,ENSMUSG00000061518
GO:CC	mitochondrial proton-transporting ATP synthase complex	GO:0005753	0.0237891	1.62362	21	285	4	27145	ENSMUSG00000016252,ENSMUSG00000021290,ENSMUSG00000038690,ENSMUSG00000050856
GO:CC	proton-transporting ATP synthase complex	GO:0045259	0.0288361	1.54006	22	285	4	27145	ENSMUSG00000016252,ENSMUSG00000021290,ENSMUSG00000038690,ENSMUSG00000050856
GO:CC	respirasome	GO:0070469	0.030777	1.51177	98	285	7	27145	ENSMUSG00000000088,ENSMUSG00000002379,ENSMUSG00000017778,ENSMUSG00000028648,ENSMUSG00000031231,ENSMUSG00000044894,ENSMUSG00000061518
GO:CC	somatodendritic compartment	GO:0036477	0.0337894	1.47122	1086	285	26	27145	ENSMUSG00000005716,ENSMUSG00000019194,ENSMUSG00000020704,ENSMUSG00000023064,ENSMUSG00000024873,ENSMUSG00000025372,ENSMUSG00000027978,ENSMUSG00000028373,ENSMUSG00000029126,ENSMUSG00000029484,ENSMUSG00000031778,ENSMUSG00000032011,ENSMUSG00000032532,ENSMUSG00000034220,ENSMUSG00000037362,ENSMUSG00000037624,ENSMUSG00000037992,ENSMUSG00000041488,ENSMUSG00000042215,ENSMUSG00000042529,ENSMUSG00000042644,…
GO:CC	cell periphery	GO:0071944	0.0380141	1.42006	6980	285	102	27145	ENSMUSG00000000531,ENSMUSG00000001227,ENSMUSG00000001240,ENSMUSG00000002504,ENSMUSG00000003352,ENSMUSG00000003411,ENSMUSG00000005338,ENSMUSG00000005716,ENSMUSG00000006342,ENSMUSG00000008318,ENSMUSG00000013076,ENSMUSG00000017344,ENSMUSG00000017978,ENSMUSG00000018507,ENSMUSG00000019194,ENSMUSG00000019461,ENSMUSG00000020704,ENSMUSG00000022094,ENSMUSG00000022103,ENSMUSG00000022197,ENSMUSG00000022894,…
GO:CC	cell leading edge	GO:0031252	0.0403699	1.39394	455	285	15	27145	ENSMUSG00000013076,ENSMUSG00000018507,ENSMUSG00000021493,ENSMUSG00000023905,ENSMUSG00000024501,ENSMUSG00000025372,ENSMUSG00000028266,ENSMUSG00000032011,ENSMUSG00000032231,ENSMUSG00000033788,ENSMUSG00000035783,ENSMUSG00000037601,ENSMUSG00000041488,ENSMUSG00000059714,ENSMUSG00000060594
GO:CC	galectin complex	GO:1990724	0.0422499	1.37417	2	285	2	27145	ENSMUSG00000068220,ENSMUSG00000043501
GO:CC	cell projection	GO:0042995	0.0425274	1.37133	2558	285	47	27145	ENSMUSG00000005716,ENSMUSG00000013076,ENSMUSG00000018507,ENSMUSG00000019194,ENSMUSG00000020704,ENSMUSG00000021250,ENSMUSG00000021493,ENSMUSG00000022197,ENSMUSG00000023064,ENSMUSG00000023905,ENSMUSG00000024501,ENSMUSG00000024873,ENSMUSG00000025372,ENSMUSG00000027978,ENSMUSG00000029126,ENSMUSG00000029236,ENSMUSG00000029304,ENSMUSG00000029484,ENSMUSG00000030708,ENSMUSG00000031778,ENSMUSG00000031934,…
GO:CC	mitochondrial respiratory chain complex IV	GO:0005751	0.0486456	1.31296	25	285	4	27145	ENSMUSG00000000088,ENSMUSG00000017778,ENSMUSG00000031231,ENSMUSG00000061518
KEGG	Oxidative phosphorylation	KEGG:00190	0.000126776	3.89696	133	118	11	8875	ENSMUSG00000000088,ENSMUSG00000002379,ENSMUSG00000016252,ENSMUSG00000017778,ENSMUSG00000020089,ENSMUSG00000028648,ENSMUSG00000031231,ENSMUSG00000038690,ENSMUSG00000044894,ENSMUSG00000050856,ENSMUSG00000061518
KEGG	Thermogenesis	KEGG:04714	0.000883118	3.05398	228	118	13	8875	ENSMUSG00000000088,ENSMUSG00000002379,ENSMUSG00000016252,ENSMUSG00000017778,ENSMUSG00000024981,ENSMUSG00000028648,ENSMUSG00000028949,ENSMUSG00000031231,ENSMUSG00000038690,ENSMUSG00000044894,ENSMUSG00000050323,ENSMUSG00000050856,ENSMUSG00000061518
KEGG	Cardiac muscle contraction	KEGG:04260	0.0136588	1.86459	87	118	7	8875	ENSMUSG00000000088,ENSMUSG00000003352,ENSMUSG00000017778,ENSMUSG00000031231,ENSMUSG00000040373,ENSMUSG00000044894,ENSMUSG00000061518
KEGG	Chemical carcinogenesis - reactive oxygen species	KEGG:05208	0.0144613	1.83979	220	118	11	8875	ENSMUSG00000000088,ENSMUSG00000002379,ENSMUSG00000016252,ENSMUSG00000017778,ENSMUSG00000019256,ENSMUSG00000021250,ENSMUSG00000025934,ENSMUSG00000028648,ENSMUSG00000031231,ENSMUSG00000044894,ENSMUSG00000061518
KEGG	Non-alcoholic fatty liver disease	KEGG:04932	0.0184557	1.73387	154	118	9	8875	ENSMUSG00000000088,ENSMUSG00000002379,ENSMUSG00000017778,ENSMUSG00000021250,ENSMUSG00000028648,ENSMUSG00000031231,ENSMUSG00000044894,ENSMUSG00000053113,ENSMUSG00000061518
REAC	Respiratory electron transport, ATP synthesis by chemiosmotic coupling, and heat production by uncoupling proteins.	REAC:R-MMU-163200	0.0316982	1.49897	112	139	9	8384	ENSMUSG00000000088,ENSMUSG00000016252,ENSMUSG00000017778,ENSMUSG00000028648,ENSMUSG00000031231,ENSMUSG00000038690,ENSMUSG00000044894,ENSMUSG00000050323,ENSMUSG00000050856
WP	Adipogenesis genes	WP:WP447	0.00106571	2.97236	132	83	11	4471	ENSMUSG00000015312,ENSMUSG00000015843,ENSMUSG00000019256,ENSMUSG00000027004,ENSMUSG00000027490,ENSMUSG00000029126,ENSMUSG00000037992,ENSMUSG00000053113,ENSMUSG00000056501,ENSMUSG00000036390,ENSMUSG00000071637
WP	Folic acid network	WP:WP1273	0.0258729	1.58716	22	83	4	4471	ENSMUSG00000018659,ENSMUSG00000050737,ENSMUSG00000063856,ENSMUSG00000075706
WP	Selenium micronutrient network	WP:WP1272	0.0258729	1.58716	22	83	4	4471	ENSMUSG00000018659,ENSMUSG00000050737,ENSMUSG00000063856,ENSMUSG00000075706
CORUM	Cytochrome c oxidase, mitochondrial	CORUM:538	0.0471841	1.3262	12	17	3	1078	ENSMUSG00000000088,ENSMUSG00000017778,ENSMUSG00000031231

## Sheet: Table S4d
Supplementary Table S4d. GO analysis of OL translatome genes that are highly downregulated after SCI
Time after SCI: DPI2
GO category	name	number	q value	-log (q)	gene # in GO	gene # in the data set	overlap gene #	total gene #	Gene IDs
GO:MF	binding	GO:0005488	4.09371e-12	11.3879	16247	270	230	25299	ENSMUSG00000000214,ENSMUSG00000001773,ENSMUSG00000002814,ENSMUSG00000004698,ENSMUSG00000005142,ENSMUSG00000005397,ENSMUSG00000005580,ENSMUSG00000005803,ENSMUSG00000006494,ENSMUSG00000008305,ENSMUSG00000010021,ENSMUSG00000015083,ENSMUSG00000015882,ENSMUSG00000016128,ENSMUSG00000018604,ENSMUSG00000018900,ENSMUSG00000019027,ENSMUSG00000019055,ENSMUSG00000019647,ENSMUSG00000019906,ENSMUSG00000019989,…
GO:MF	protein binding	GO:0005515	1.26601e-10	9.89756	10491	270	171	25299	ENSMUSG00000000214,ENSMUSG00000005397,ENSMUSG00000006494,ENSMUSG00000008305,ENSMUSG00000010021,ENSMUSG00000015083,ENSMUSG00000015882,ENSMUSG00000016128,ENSMUSG00000018604,ENSMUSG00000018900,ENSMUSG00000019027,ENSMUSG00000019055,ENSMUSG00000019647,ENSMUSG00000019906,ENSMUSG00000020105,ENSMUSG00000020178,ENSMUSG00000020263,ENSMUSG00000020272,ENSMUSG00000020467,ENSMUSG00000020689,ENSMUSG00000020908,…
GO:MF	ion binding	GO:0043167	5.62003e-08	7.25026	5904	270	110	25299	ENSMUSG00000000214,ENSMUSG00000001773,ENSMUSG00000002814,ENSMUSG00000004698,ENSMUSG00000005142,ENSMUSG00000005397,ENSMUSG00000005580,ENSMUSG00000005803,ENSMUSG00000006494,ENSMUSG00000010021,ENSMUSG00000018900,ENSMUSG00000019027,ENSMUSG00000019055,ENSMUSG00000019989,ENSMUSG00000020272,ENSMUSG00000020467,ENSMUSG00000020908,ENSMUSG00000022383,ENSMUSG00000024070,ENSMUSG00000024084,ENSMUSG00000024236,…
GO:MF	cytoskeletal protein binding	GO:0008092	3.71329e-07	6.43024	1006	270	35	25299	ENSMUSG00000010021,ENSMUSG00000020178,ENSMUSG00000020908,ENSMUSG00000022602,ENSMUSG00000024236,ENSMUSG00000024376,ENSMUSG00000026466,ENSMUSG00000027115,ENSMUSG00000028465,ENSMUSG00000039298,ENSMUSG00000039637,ENSMUSG00000040852,ENSMUSG00000041642,ENSMUSG00000050382,ENSMUSG00000057110,ENSMUSG00000063810,ENSMUSG00000074272,ENSMUSG00000001864,ENSMUSG00000021061,ENSMUSG00000021097,ENSMUSG00000021798,…
GO:MF	actin binding	GO:0003779	8.18742e-06	5.08685	449	270	21	25299	ENSMUSG00000020908,ENSMUSG00000022602,ENSMUSG00000024236,ENSMUSG00000027115,ENSMUSG00000028465,ENSMUSG00000039637,ENSMUSG00000040852,ENSMUSG00000074272,ENSMUSG00000001864,ENSMUSG00000021061,ENSMUSG00000021097,ENSMUSG00000021798,ENSMUSG00000025429,ENSMUSG00000030739,ENSMUSG00000032064,ENSMUSG00000033577,ENSMUSG00000035441,ENSMUSG00000036777,ENSMUSG00000040260,ENSMUSG00000041362,ENSMUSG00000049493
GO:MF	calcium ion binding	GO:0005509	0.000119953	3.92099	721	270	25	25299	ENSMUSG00000005397,ENSMUSG00000019989,ENSMUSG00000020467,ENSMUSG00000027253,ENSMUSG00000027878,ENSMUSG00000033192,ENSMUSG00000037892,ENSMUSG00000047793,ENSMUSG00000102440,ENSMUSG00000102697,ENSMUSG00000102742,ENSMUSG00000102748,ENSMUSG00000103472,ENSMUSG00000103585,ENSMUSG00000001864,ENSMUSG00000022425,ENSMUSG00000028927,ENSMUSG00000034210,ENSMUSG00000034488,ENSMUSG00000047996,ENSMUSG00000049252,…
GO:MF	cytoskeletal motor activity	GO:0003774	0.00015487	3.81003	112	270	10	25299	ENSMUSG00000010021,ENSMUSG00000019027,ENSMUSG00000020908,ENSMUSG00000027115,ENSMUSG00000041642,ENSMUSG00000050382,ENSMUSG00000030739,ENSMUSG00000033577,ENSMUSG00000035441,ENSMUSG00000060012
GO:MF	cation binding	GO:0043169	0.000215621	3.66631	4178	270	77	25299	ENSMUSG00000000214,ENSMUSG00000001773,ENSMUSG00000002814,ENSMUSG00000004698,ENSMUSG00000005142,ENSMUSG00000005397,ENSMUSG00000005580,ENSMUSG00000019055,ENSMUSG00000019989,ENSMUSG00000020467,ENSMUSG00000022383,ENSMUSG00000024070,ENSMUSG00000024084,ENSMUSG00000024395,ENSMUSG00000025742,ENSMUSG00000027253,ENSMUSG00000027878,ENSMUSG00000029468,ENSMUSG00000032295,ENSMUSG00000033192,ENSMUSG00000033792,…
GO:MF	actin filament binding	GO:0051015	0.000262759	3.58044	215	270	13	25299	ENSMUSG00000020908,ENSMUSG00000024236,ENSMUSG00000028465,ENSMUSG00000039637,ENSMUSG00000001864,ENSMUSG00000021061,ENSMUSG00000021097,ENSMUSG00000025429,ENSMUSG00000030739,ENSMUSG00000033577,ENSMUSG00000035441,ENSMUSG00000041362,ENSMUSG00000049493
GO:MF	metal ion binding	GO:0046872	0.000342282	3.46562	4075	270	75	25299	ENSMUSG00000000214,ENSMUSG00000001773,ENSMUSG00000002814,ENSMUSG00000004698,ENSMUSG00000005142,ENSMUSG00000005397,ENSMUSG00000005580,ENSMUSG00000019055,ENSMUSG00000019989,ENSMUSG00000020467,ENSMUSG00000022383,ENSMUSG00000024070,ENSMUSG00000024084,ENSMUSG00000024395,ENSMUSG00000025742,ENSMUSG00000027253,ENSMUSG00000027878,ENSMUSG00000029468,ENSMUSG00000032295,ENSMUSG00000033192,ENSMUSG00000033792,…
GO:MF	phosphodiesterase I activity	GO:0004528	0.0020925	2.67933	4	270	3	25299	ENSMUSG00000019989,ENSMUSG00000037370,ENSMUSG00000022425
GO:MF	anion binding	GO:0043168	0.00230258	2.63779	2442	270	50	25299	ENSMUSG00000001773,ENSMUSG00000005580,ENSMUSG00000005803,ENSMUSG00000006494,ENSMUSG00000010021,ENSMUSG00000018900,ENSMUSG00000019027,ENSMUSG00000019055,ENSMUSG00000020272,ENSMUSG00000020908,ENSMUSG00000024070,ENSMUSG00000024236,ENSMUSG00000025742,ENSMUSG00000027115,ENSMUSG00000027360,ENSMUSG00000029468,ENSMUSG00000030249,ENSMUSG00000032109,ENSMUSG00000033792,ENSMUSG00000037370,ENSMUSG00000041642,…
GO:MF	purine ribonucleoside triphosphate binding	GO:0035639	0.00248123	2.60533	1837	270	41	25299	ENSMUSG00000005580,ENSMUSG00000006494,ENSMUSG00000010021,ENSMUSG00000018900,ENSMUSG00000019027,ENSMUSG00000020272,ENSMUSG00000020908,ENSMUSG00000024070,ENSMUSG00000025742,ENSMUSG00000027115,ENSMUSG00000029468,ENSMUSG00000030249,ENSMUSG00000032109,ENSMUSG00000033792,ENSMUSG00000037370,ENSMUSG00000041642,ENSMUSG00000045136,ENSMUSG00000050271,ENSMUSG00000050382,ENSMUSG00000052688,ENSMUSG00000056394,…
GO:MF	small molecule binding	GO:0036094	0.00404037	2.39358	2563	270	51	25299	ENSMUSG00000000214,ENSMUSG00000005142,ENSMUSG00000005580,ENSMUSG00000005803,ENSMUSG00000006494,ENSMUSG00000010021,ENSMUSG00000015083,ENSMUSG00000018900,ENSMUSG00000019027,ENSMUSG00000019055,ENSMUSG00000020272,ENSMUSG00000020908,ENSMUSG00000024070,ENSMUSG00000024413,ENSMUSG00000025742,ENSMUSG00000027115,ENSMUSG00000027360,ENSMUSG00000029468,ENSMUSG00000030249,ENSMUSG00000032109,ENSMUSG00000033792,…
GO:MF	ATP binding	GO:0005524	0.00420434	2.3763	1486	270	35	25299	ENSMUSG00000005580,ENSMUSG00000006494,ENSMUSG00000010021,ENSMUSG00000018900,ENSMUSG00000019027,ENSMUSG00000020272,ENSMUSG00000020908,ENSMUSG00000024070,ENSMUSG00000025742,ENSMUSG00000027115,ENSMUSG00000029468,ENSMUSG00000030249,ENSMUSG00000032109,ENSMUSG00000033792,ENSMUSG00000037370,ENSMUSG00000041642,ENSMUSG00000050271,ENSMUSG00000050382,ENSMUSG00000056394,ENSMUSG00000059456,ENSMUSG00000062960,…
GO:MF	purine ribonucleotide binding	GO:0032555	0.00684031	2.16492	1917	270	41	25299	ENSMUSG00000005580,ENSMUSG00000006494,ENSMUSG00000010021,ENSMUSG00000018900,ENSMUSG00000019027,ENSMUSG00000020272,ENSMUSG00000020908,ENSMUSG00000024070,ENSMUSG00000025742,ENSMUSG00000027115,ENSMUSG00000029468,ENSMUSG00000030249,ENSMUSG00000032109,ENSMUSG00000033792,ENSMUSG00000037370,ENSMUSG00000041642,ENSMUSG00000045136,ENSMUSG00000050271,ENSMUSG00000050382,ENSMUSG00000052688,ENSMUSG00000056394,…
GO:MF	purine nucleotide binding	GO:0017076	0.00820297	2.08603	1932	270	41	25299	ENSMUSG00000005580,ENSMUSG00000006494,ENSMUSG00000010021,ENSMUSG00000018900,ENSMUSG00000019027,ENSMUSG00000020272,ENSMUSG00000020908,ENSMUSG00000024070,ENSMUSG00000025742,ENSMUSG00000027115,ENSMUSG00000029468,ENSMUSG00000030249,ENSMUSG00000032109,ENSMUSG00000033792,ENSMUSG00000037370,ENSMUSG00000041642,ENSMUSG00000045136,ENSMUSG00000050271,ENSMUSG00000050382,ENSMUSG00000052688,ENSMUSG00000056394,…
GO:MF	carbohydrate derivative binding	GO:0097367	0.00835815	2.07789	2278	270	46	25299	ENSMUSG00000005397,ENSMUSG00000005580,ENSMUSG00000006494,ENSMUSG00000010021,ENSMUSG00000018900,ENSMUSG00000019027,ENSMUSG00000020272,ENSMUSG00000020908,ENSMUSG00000021613,ENSMUSG00000024070,ENSMUSG00000025742,ENSMUSG00000027115,ENSMUSG00000029468,ENSMUSG00000030249,ENSMUSG00000032109,ENSMUSG00000033792,ENSMUSG00000034730,ENSMUSG00000037370,ENSMUSG00000041642,ENSMUSG00000045136,ENSMUSG00000050271,…
GO:MF	ribonucleotide binding	GO:0032553	0.00860638	2.06518	1936	270	41	25299	ENSMUSG00000005580,ENSMUSG00000006494,ENSMUSG00000010021,ENSMUSG00000018900,ENSMUSG00000019027,ENSMUSG00000020272,ENSMUSG00000020908,ENSMUSG00000024070,ENSMUSG00000025742,ENSMUSG00000027115,ENSMUSG00000029468,ENSMUSG00000030249,ENSMUSG00000032109,ENSMUSG00000033792,ENSMUSG00000037370,ENSMUSG00000041642,ENSMUSG00000045136,ENSMUSG00000050271,ENSMUSG00000050382,ENSMUSG00000052688,ENSMUSG00000056394,…
GO:MF	adenyl ribonucleotide binding	GO:0032559	0.0110572	1.95635	1556	270	35	25299	ENSMUSG00000005580,ENSMUSG00000006494,ENSMUSG00000010021,ENSMUSG00000018900,ENSMUSG00000019027,ENSMUSG00000020272,ENSMUSG00000020908,ENSMUSG00000024070,ENSMUSG00000025742,ENSMUSG00000027115,ENSMUSG00000029468,ENSMUSG00000030249,ENSMUSG00000032109,ENSMUSG00000033792,ENSMUSG00000037370,ENSMUSG00000041642,ENSMUSG00000050271,ENSMUSG00000050382,ENSMUSG00000056394,ENSMUSG00000059456,ENSMUSG00000062960,…
GO:MF	adenyl nucleotide binding	GO:0030554	0.0132959	1.87628	1570	270	35	25299	ENSMUSG00000005580,ENSMUSG00000006494,ENSMUSG00000010021,ENSMUSG00000018900,ENSMUSG00000019027,ENSMUSG00000020272,ENSMUSG00000020908,ENSMUSG00000024070,ENSMUSG00000025742,ENSMUSG00000027115,ENSMUSG00000029468,ENSMUSG00000030249,ENSMUSG00000032109,ENSMUSG00000033792,ENSMUSG00000037370,ENSMUSG00000041642,ENSMUSG00000050271,ENSMUSG00000050382,ENSMUSG00000056394,ENSMUSG00000059456,ENSMUSG00000062960,…
GO:MF	lipid binding	GO:0008289	0.0199693	1.69964	849	270	23	25299	ENSMUSG00000015083,ENSMUSG00000016128,ENSMUSG00000020263,ENSMUSG00000022383,ENSMUSG00000024236,ENSMUSG00000024413,ENSMUSG00000027695,ENSMUSG00000028465,ENSMUSG00000029468,ENSMUSG00000032739,ENSMUSG00000034730,ENSMUSG00000071669,ENSMUSG00000074272,ENSMUSG00000001036,ENSMUSG00000015090,ENSMUSG00000021061,ENSMUSG00000025812,ENSMUSG00000029602,ENSMUSG00000041423,ENSMUSG00000044252,ENSMUSG00000049076,…
GO:MF	nucleoside phosphate binding	GO:1901265	0.0314996	1.50169	2191	270	43	25299	ENSMUSG00000005580,ENSMUSG00000005803,ENSMUSG00000006494,ENSMUSG00000010021,ENSMUSG00000018900,ENSMUSG00000019027,ENSMUSG00000020272,ENSMUSG00000020908,ENSMUSG00000024070,ENSMUSG00000025742,ENSMUSG00000027115,ENSMUSG00000029468,ENSMUSG00000030249,ENSMUSG00000032109,ENSMUSG00000033792,ENSMUSG00000037370,ENSMUSG00000041642,ENSMUSG00000045136,ENSMUSG00000050271,ENSMUSG00000050382,ENSMUSG00000052688,…
GO:MF	nucleotide binding	GO:0000166	0.0314996	1.50169	2191	270	43	25299	ENSMUSG00000005580,ENSMUSG00000005803,ENSMUSG00000006494,ENSMUSG00000010021,ENSMUSG00000018900,ENSMUSG00000019027,ENSMUSG00000020272,ENSMUSG00000020908,ENSMUSG00000024070,ENSMUSG00000025742,ENSMUSG00000027115,ENSMUSG00000029468,ENSMUSG00000030249,ENSMUSG00000032109,ENSMUSG00000033792,ENSMUSG00000037370,ENSMUSG00000041642,ENSMUSG00000045136,ENSMUSG00000050271,ENSMUSG00000050382,ENSMUSG00000052688,…
GO:MF	microtubule motor activity	GO:0003777	0.0325759	1.4871	66	270	6	25299	ENSMUSG00000010021,ENSMUSG00000019027,ENSMUSG00000027115,ENSMUSG00000041642,ENSMUSG00000050382,ENSMUSG00000060012
GO:MF	dinucleotide phosphatase activity	GO:0004551	0.0422331	1.37435	9	270	3	25299	ENSMUSG00000019989,ENSMUSG00000037370,ENSMUSG00000022425
GO:BP	cytoskeleton organization	GO:0007010	3.57499e-11	10.4467	1472	271	50	27350	ENSMUSG00000010021,ENSMUSG00000016128,ENSMUSG00000019027,ENSMUSG00000020689,ENSMUSG00000022602,ENSMUSG00000024236,ENSMUSG00000024376,ENSMUSG00000027115,ENSMUSG00000027878,ENSMUSG00000028465,ENSMUSG00000029468,ENSMUSG00000032902,ENSMUSG00000034730,ENSMUSG00000034758,ENSMUSG00000039298,ENSMUSG00000039632,ENSMUSG00000039637,ENSMUSG00000040852,ENSMUSG00000042581,ENSMUSG00000045136,ENSMUSG00000057110,…
GO:BP	system development	GO:0048731	2.33254e-10	9.63217	4543	271	95	27350	ENSMUSG00000000214,ENSMUSG00000004698,ENSMUSG00000005397,ENSMUSG00000016128,ENSMUSG00000018604,ENSMUSG00000018900,ENSMUSG00000019647,ENSMUSG00000020178,ENSMUSG00000020263,ENSMUSG00000020467,ENSMUSG00000020689,ENSMUSG00000021613,ENSMUSG00000022383,ENSMUSG00000022602,ENSMUSG00000022636,ENSMUSG00000024395,ENSMUSG00000027115,ENSMUSG00000027253,ENSMUSG00000027495,ENSMUSG00000027878,ENSMUSG00000028173,…
GO:BP	multicellular organism development	GO:0007275	1.83769e-09	8.73573	5088	271	100	27350	ENSMUSG00000000214,ENSMUSG00000004698,ENSMUSG00000005397,ENSMUSG00000005580,ENSMUSG00000016128,ENSMUSG00000018171,ENSMUSG00000018604,ENSMUSG00000018900,ENSMUSG00000019647,ENSMUSG00000020105,ENSMUSG00000020178,ENSMUSG00000020263,ENSMUSG00000020467,ENSMUSG00000020689,ENSMUSG00000021613,ENSMUSG00000022383,ENSMUSG00000022602,ENSMUSG00000022636,ENSMUSG00000024395,ENSMUSG00000027115,ENSMUSG00000027253,…
GO:BP	nervous system development	GO:0007399	2.36051e-09	8.62699	2508	271	64	27350	ENSMUSG00000000214,ENSMUSG00000004698,ENSMUSG00000018604,ENSMUSG00000019647,ENSMUSG00000020178,ENSMUSG00000020263,ENSMUSG00000020467,ENSMUSG00000021613,ENSMUSG00000022602,ENSMUSG00000022636,ENSMUSG00000027253,ENSMUSG00000027878,ENSMUSG00000028173,ENSMUSG00000033792,ENSMUSG00000034730,ENSMUSG00000034758,ENSMUSG00000037169,ENSMUSG00000037892,ENSMUSG00000039298,ENSMUSG00000039632,ENSMUSG00000039830,…
GO:BP	anatomical structure development	GO:0048856	2.63591e-09	8.57907	6166	271	113	27350	ENSMUSG00000000214,ENSMUSG00000004698,ENSMUSG00000005397,ENSMUSG00000005580,ENSMUSG00000016128,ENSMUSG00000018171,ENSMUSG00000018604,ENSMUSG00000018900,ENSMUSG00000019027,ENSMUSG00000019055,ENSMUSG00000019647,ENSMUSG00000019906,ENSMUSG00000020105,ENSMUSG00000020178,ENSMUSG00000020263,ENSMUSG00000020467,ENSMUSG00000020689,ENSMUSG00000021613,ENSMUSG00000022383,ENSMUSG00000022602,ENSMUSG00000022636,…
GO:BP	neurogenesis	GO:0022008	4.4383e-08	7.35278	1844	271	51	27350	ENSMUSG00000000214,ENSMUSG00000004698,ENSMUSG00000019647,ENSMUSG00000020178,ENSMUSG00000020263,ENSMUSG00000020467,ENSMUSG00000022602,ENSMUSG00000022636,ENSMUSG00000027253,ENSMUSG00000033792,ENSMUSG00000034758,ENSMUSG00000037169,ENSMUSG00000039298,ENSMUSG00000039830,ENSMUSG00000042082,ENSMUSG00000045136,ENSMUSG00000050271,ENSMUSG00000059456,ENSMUSG00000062960,ENSMUSG00000063810,ENSMUSG00000079487,…
GO:BP	actin filament-based process	GO:0030029	5.96722e-08	7.22423	805	271	32	27350	ENSMUSG00000016128,ENSMUSG00000020689,ENSMUSG00000024236,ENSMUSG00000024376,ENSMUSG00000027878,ENSMUSG00000028465,ENSMUSG00000030249,ENSMUSG00000034730,ENSMUSG00000034758,ENSMUSG00000039637,ENSMUSG00000040852,ENSMUSG00000042581,ENSMUSG00000059456,ENSMUSG00000063810,ENSMUSG00000001864,ENSMUSG00000021061,ENSMUSG00000021798,ENSMUSG00000025429,ENSMUSG00000025812,ENSMUSG00000030685,ENSMUSG00000030739,…
GO:BP	developmental process	GO:0032502	1.2841e-07	6.8914	6790	271	116	27350	ENSMUSG00000000214,ENSMUSG00000004698,ENSMUSG00000005397,ENSMUSG00000005580,ENSMUSG00000016128,ENSMUSG00000018171,ENSMUSG00000018604,ENSMUSG00000018900,ENSMUSG00000019027,ENSMUSG00000019055,ENSMUSG00000019647,ENSMUSG00000019906,ENSMUSG00000020105,ENSMUSG00000020178,ENSMUSG00000020263,ENSMUSG00000020467,ENSMUSG00000020689,ENSMUSG00000021613,ENSMUSG00000022383,ENSMUSG00000022602,ENSMUSG00000022636,…
GO:BP	cell projection organization	GO:0030030	3.21247e-07	6.49316	1640	271	46	27350	ENSMUSG00000010021,ENSMUSG00000019027,ENSMUSG00000019647,ENSMUSG00000020178,ENSMUSG00000020467,ENSMUSG00000020689,ENSMUSG00000022602,ENSMUSG00000022636,ENSMUSG00000027253,ENSMUSG00000027695,ENSMUSG00000029468,ENSMUSG00000033792,ENSMUSG00000039632,ENSMUSG00000042082,ENSMUSG00000045136,ENSMUSG00000049538,ENSMUSG00000050271,ENSMUSG00000059456,ENSMUSG00000062960,ENSMUSG00000063810,ENSMUSG00000001786,…
GO:BP	actin cytoskeleton organization	GO:0030036	3.98297e-07	6.39979	720	271	29	27350	ENSMUSG00000016128,ENSMUSG00000020689,ENSMUSG00000024236,ENSMUSG00000024376,ENSMUSG00000027878,ENSMUSG00000028465,ENSMUSG00000034730,ENSMUSG00000034758,ENSMUSG00000039637,ENSMUSG00000040852,ENSMUSG00000042581,ENSMUSG00000059456,ENSMUSG00000063810,ENSMUSG00000001864,ENSMUSG00000021061,ENSMUSG00000021798,ENSMUSG00000025429,ENSMUSG00000030685,ENSMUSG00000030739,ENSMUSG00000031342,ENSMUSG00000031714,…
GO:BP	plasma membrane bounded cell projection organization	GO:0120036	4.91585e-07	6.3084	1601	271	45	27350	ENSMUSG00000010021,ENSMUSG00000019027,ENSMUSG00000019647,ENSMUSG00000020178,ENSMUSG00000020467,ENSMUSG00000022602,ENSMUSG00000022636,ENSMUSG00000027253,ENSMUSG00000027695,ENSMUSG00000029468,ENSMUSG00000033792,ENSMUSG00000039632,ENSMUSG00000042082,ENSMUSG00000045136,ENSMUSG00000049538,ENSMUSG00000050271,ENSMUSG00000059456,ENSMUSG00000062960,ENSMUSG00000063810,ENSMUSG00000001786,ENSMUSG00000001864,…
GO:BP	cell development	GO:0048468	6.56792e-07	6.18257	2449	271	58	27350	ENSMUSG00000000214,ENSMUSG00000018604,ENSMUSG00000019027,ENSMUSG00000019647,ENSMUSG00000020178,ENSMUSG00000020263,ENSMUSG00000020467,ENSMUSG00000020689,ENSMUSG00000022383,ENSMUSG00000022602,ENSMUSG00000022636,ENSMUSG00000024395,ENSMUSG00000027253,ENSMUSG00000027495,ENSMUSG00000027878,ENSMUSG00000033792,ENSMUSG00000034758,ENSMUSG00000037169,ENSMUSG00000037994,ENSMUSG00000039830,ENSMUSG00000042082,…
GO:BP	regulation of cellular component organization	GO:0051128	6.99056e-07	6.15549	2453	271	58	27350	ENSMUSG00000005397,ENSMUSG00000019647,ENSMUSG00000020263,ENSMUSG00000020467,ENSMUSG00000020689,ENSMUSG00000022383,ENSMUSG00000022602,ENSMUSG00000024236,ENSMUSG00000027115,ENSMUSG00000027253,ENSMUSG00000027695,ENSMUSG00000027878,ENSMUSG00000029468,ENSMUSG00000029592,ENSMUSG00000033792,ENSMUSG00000034730,ENSMUSG00000037370,ENSMUSG00000039298,ENSMUSG00000039304,ENSMUSG00000039632,ENSMUSG00000040852,…
GO:BP	generation of neurons	GO:0048699	1.74512e-06	5.75817	1605	271	44	27350	ENSMUSG00000000214,ENSMUSG00000004698,ENSMUSG00000019647,ENSMUSG00000020178,ENSMUSG00000020467,ENSMUSG00000022602,ENSMUSG00000022636,ENSMUSG00000027253,ENSMUSG00000033792,ENSMUSG00000034758,ENSMUSG00000037169,ENSMUSG00000039298,ENSMUSG00000039830,ENSMUSG00000042082,ENSMUSG00000045136,ENSMUSG00000050271,ENSMUSG00000059456,ENSMUSG00000062960,ENSMUSG00000063810,ENSMUSG00000001786,ENSMUSG00000008734,…
GO:BP	intracellular signal transduction	GO:0035556	2.15321e-06	5.66691	2527	271	58	27350	ENSMUSG00000005580,ENSMUSG00000006494,ENSMUSG00000008305,ENSMUSG00000016128,ENSMUSG00000019647,ENSMUSG00000020689,ENSMUSG00000021070,ENSMUSG00000021697,ENSMUSG00000022383,ENSMUSG00000022799,ENSMUSG00000024070,ENSMUSG00000027508,ENSMUSG00000027695,ENSMUSG00000027878,ENSMUSG00000029468,ENSMUSG00000030203,ENSMUSG00000031024,ENSMUSG00000032109,ENSMUSG00000039298,ENSMUSG00000039304,ENSMUSG00000039637,…
GO:BP	regulation of cell communication	GO:0010646	3.9799e-06	5.40013	3502	271	71	27350	ENSMUSG00000005397,ENSMUSG00000008305,ENSMUSG00000016128,ENSMUSG00000019647,ENSMUSG00000020178,ENSMUSG00000020263,ENSMUSG00000020689,ENSMUSG00000021070,ENSMUSG00000021697,ENSMUSG00000022208,ENSMUSG00000022383,ENSMUSG00000022602,ENSMUSG00000024395,ENSMUSG00000027253,ENSMUSG00000027878,ENSMUSG00000028173,ENSMUSG00000029468,ENSMUSG00000030203,ENSMUSG00000031024,ENSMUSG00000031538,ENSMUSG00000032109,…
GO:BP	regulation of signaling	GO:0023051	4.44365e-06	5.35226	3511	271	71	27350	ENSMUSG00000005397,ENSMUSG00000008305,ENSMUSG00000016128,ENSMUSG00000019647,ENSMUSG00000020178,ENSMUSG00000020263,ENSMUSG00000020689,ENSMUSG00000021070,ENSMUSG00000021697,ENSMUSG00000022208,ENSMUSG00000022383,ENSMUSG00000022602,ENSMUSG00000024395,ENSMUSG00000027253,ENSMUSG00000027878,ENSMUSG00000028173,ENSMUSG00000029468,ENSMUSG00000030203,ENSMUSG00000031024,ENSMUSG00000031538,ENSMUSG00000032109,…
GO:BP	cell adhesion	GO:0007155	8.67991e-06	5.06148	1445	271	40	27350	ENSMUSG00000005397,ENSMUSG00000018171,ENSMUSG00000019647,ENSMUSG00000020178,ENSMUSG00000020272,ENSMUSG00000020689,ENSMUSG00000021613,ENSMUSG00000022383,ENSMUSG00000022636,ENSMUSG00000024395,ENSMUSG00000026786,ENSMUSG00000027508,ENSMUSG00000028465,ENSMUSG00000032135,ENSMUSG00000037892,ENSMUSG00000047497,ENSMUSG00000047793,ENSMUSG00000059456,ENSMUSG00000062960,ENSMUSG00000074272,ENSMUSG00000102440,…
GO:BP	signaling	GO:0023052	1.82607e-05	4.73848	7515	271	118	27350	ENSMUSG00000000214,ENSMUSG00000005397,ENSMUSG00000005580,ENSMUSG00000006494,ENSMUSG00000008305,ENSMUSG00000016128,ENSMUSG00000018604,ENSMUSG00000019647,ENSMUSG00000019906,ENSMUSG00000020178,ENSMUSG00000020263,ENSMUSG00000020467,ENSMUSG00000020689,ENSMUSG00000021070,ENSMUSG00000021697,ENSMUSG00000022208,ENSMUSG00000022383,ENSMUSG00000022602,ENSMUSG00000022799,ENSMUSG00000024070,ENSMUSG00000024395,…
GO:BP	biological regulation	GO:0065007	3.06189e-05	4.51401	14096	271	185	27350	ENSMUSG00000000214,ENSMUSG00000001773,ENSMUSG00000004698,ENSMUSG00000005397,ENSMUSG00000005580,ENSMUSG00000006494,ENSMUSG00000008305,ENSMUSG00000015083,ENSMUSG00000015882,ENSMUSG00000016128,ENSMUSG00000018171,ENSMUSG00000018604,ENSMUSG00000018900,ENSMUSG00000019647,ENSMUSG00000019906,ENSMUSG00000019989,ENSMUSG00000020178,ENSMUSG00000020263,ENSMUSG00000020272,ENSMUSG00000020467,ENSMUSG00000020689,…
GO:BP	regulation of signal transduction	GO:0009966	3.41118e-05	4.4671	2941	271	61	27350	ENSMUSG00000005397,ENSMUSG00000008305,ENSMUSG00000016128,ENSMUSG00000019647,ENSMUSG00000020178,ENSMUSG00000020263,ENSMUSG00000020689,ENSMUSG00000021070,ENSMUSG00000021697,ENSMUSG00000022383,ENSMUSG00000022602,ENSMUSG00000024395,ENSMUSG00000027253,ENSMUSG00000027878,ENSMUSG00000028173,ENSMUSG00000029468,ENSMUSG00000030203,ENSMUSG00000031024,ENSMUSG00000032109,ENSMUSG00000034758,ENSMUSG00000037370,…
GO:BP	regulation of plasma membrane bounded cell projection organization	GO:0120035	3.73339e-05	4.4279	723	271	26	27350	ENSMUSG00000019647,ENSMUSG00000020467,ENSMUSG00000022602,ENSMUSG00000027253,ENSMUSG00000027695,ENSMUSG00000029468,ENSMUSG00000033792,ENSMUSG00000039632,ENSMUSG00000042082,ENSMUSG00000045136,ENSMUSG00000049538,ENSMUSG00000050271,ENSMUSG00000059456,ENSMUSG00000001786,ENSMUSG00000008734,ENSMUSG00000022425,ENSMUSG00000022604,ENSMUSG00000028399,ENSMUSG00000032064,ENSMUSG00000033904,ENSMUSG00000036580,…
GO:BP	neuron differentiation	GO:0030182	4.1486e-05	4.3821	1529	271	40	27350	ENSMUSG00000000214,ENSMUSG00000004698,ENSMUSG00000019647,ENSMUSG00000020178,ENSMUSG00000020467,ENSMUSG00000022602,ENSMUSG00000022636,ENSMUSG00000027253,ENSMUSG00000033792,ENSMUSG00000034758,ENSMUSG00000037169,ENSMUSG00000039298,ENSMUSG00000039830,ENSMUSG00000042082,ENSMUSG00000045136,ENSMUSG00000050271,ENSMUSG00000059456,ENSMUSG00000062960,ENSMUSG00000063810,ENSMUSG00000001786,ENSMUSG00000008734,…
GO:BP	cell migration	GO:0016477	4.95483e-05	4.30497	1539	271	40	27350	ENSMUSG00000016128,ENSMUSG00000019647,ENSMUSG00000020263,ENSMUSG00000020272,ENSMUSG00000020467,ENSMUSG00000020689,ENSMUSG00000021697,ENSMUSG00000022602,ENSMUSG00000031538,ENSMUSG00000032135,ENSMUSG00000033792,ENSMUSG00000034730,ENSMUSG00000039637,ENSMUSG00000042082,ENSMUSG00000045136,ENSMUSG00000047497,ENSMUSG00000050271,ENSMUSG00000059456,ENSMUSG00000062960,ENSMUSG00000069910,ENSMUSG00000074272,…
GO:BP	cell motility	GO:0048870	5.06159e-05	4.29571	1731	271	43	27350	ENSMUSG00000016128,ENSMUSG00000019027,ENSMUSG00000019647,ENSMUSG00000020263,ENSMUSG00000020272,ENSMUSG00000020467,ENSMUSG00000020689,ENSMUSG00000021697,ENSMUSG00000022602,ENSMUSG00000031538,ENSMUSG00000032135,ENSMUSG00000033792,ENSMUSG00000034730,ENSMUSG00000037994,ENSMUSG00000039632,ENSMUSG00000039637,ENSMUSG00000042082,ENSMUSG00000045136,ENSMUSG00000047497,ENSMUSG00000050271,ENSMUSG00000059456,…
GO:BP	regulation of cell projection organization	GO:0031344	5.78733e-05	4.23752	739	271	26	27350	ENSMUSG00000019647,ENSMUSG00000020467,ENSMUSG00000022602,ENSMUSG00000027253,ENSMUSG00000027695,ENSMUSG00000029468,ENSMUSG00000033792,ENSMUSG00000039632,ENSMUSG00000042082,ENSMUSG00000045136,ENSMUSG00000049538,ENSMUSG00000050271,ENSMUSG00000059456,ENSMUSG00000001786,ENSMUSG00000008734,ENSMUSG00000022425,ENSMUSG00000022604,ENSMUSG00000028399,ENSMUSG00000032064,ENSMUSG00000033904,ENSMUSG00000036580,…
GO:BP	organelle organization	GO:0006996	6.41564e-05	4.19276	3438	271	67	27350	ENSMUSG00000002814,ENSMUSG00000010021,ENSMUSG00000016128,ENSMUSG00000018171,ENSMUSG00000018900,ENSMUSG00000019027,ENSMUSG00000020689,ENSMUSG00000022602,ENSMUSG00000024236,ENSMUSG00000024376,ENSMUSG00000026466,ENSMUSG00000027115,ENSMUSG00000027878,ENSMUSG00000028465,ENSMUSG00000029468,ENSMUSG00000029592,ENSMUSG00000032902,ENSMUSG00000033792,ENSMUSG00000034730,ENSMUSG00000034758,ENSMUSG00000039298,…
GO:BP	cell communication	GO:0007154	6.86286e-05	4.16349	7590	271	117	27350	ENSMUSG00000000214,ENSMUSG00000005397,ENSMUSG00000005580,ENSMUSG00000006494,ENSMUSG00000008305,ENSMUSG00000016128,ENSMUSG00000018604,ENSMUSG00000019647,ENSMUSG00000019906,ENSMUSG00000020178,ENSMUSG00000020263,ENSMUSG00000020467,ENSMUSG00000020689,ENSMUSG00000021070,ENSMUSG00000021697,ENSMUSG00000022208,ENSMUSG00000022383,ENSMUSG00000022602,ENSMUSG00000022799,ENSMUSG00000024070,ENSMUSG00000024395,…
GO:BP	neuron projection development	GO:0031175	9.16027e-05	4.03809	1088	271	32	27350	ENSMUSG00000019647,ENSMUSG00000020178,ENSMUSG00000020467,ENSMUSG00000022602,ENSMUSG00000022636,ENSMUSG00000027253,ENSMUSG00000033792,ENSMUSG00000042082,ENSMUSG00000045136,ENSMUSG00000050271,ENSMUSG00000059456,ENSMUSG00000062960,ENSMUSG00000063810,ENSMUSG00000001786,ENSMUSG00000008734,ENSMUSG00000020099,ENSMUSG00000020231,ENSMUSG00000021097,ENSMUSG00000022864,ENSMUSG00000028399,ENSMUSG00000029602,…
GO:BP	anatomical structure morphogenesis	GO:0009653	0.000201339	3.69607	2794	271	57	27350	ENSMUSG00000000214,ENSMUSG00000016128,ENSMUSG00000018604,ENSMUSG00000019647,ENSMUSG00000020105,ENSMUSG00000020178,ENSMUSG00000020467,ENSMUSG00000020689,ENSMUSG00000022383,ENSMUSG00000022602,ENSMUSG00000022636,ENSMUSG00000024395,ENSMUSG00000027253,ENSMUSG00000027878,ENSMUSG00000028173,ENSMUSG00000029468,ENSMUSG00000032135,ENSMUSG00000033792,ENSMUSG00000034730,ENSMUSG00000037169,ENSMUSG00000045136,…
GO:BP	cellular component organization	GO:0016043	0.000230342	3.63763	7478	271	114	27350	ENSMUSG00000002814,ENSMUSG00000004698,ENSMUSG00000005397,ENSMUSG00000010021,ENSMUSG00000016128,ENSMUSG00000018171,ENSMUSG00000018900,ENSMUSG00000019027,ENSMUSG00000019647,ENSMUSG00000020178,ENSMUSG00000020263,ENSMUSG00000020467,ENSMUSG00000020689,ENSMUSG00000022383,ENSMUSG00000022602,ENSMUSG00000022636,ENSMUSG00000024236,ENSMUSG00000024376,ENSMUSG00000024395,ENSMUSG00000024413,ENSMUSG00000026466,…
GO:BP	regulation of developmental process	GO:0050793	0.000500817	3.30032	2724	271	55	27350	ENSMUSG00000005397,ENSMUSG00000016128,ENSMUSG00000018604,ENSMUSG00000019647,ENSMUSG00000020263,ENSMUSG00000020467,ENSMUSG00000020689,ENSMUSG00000022383,ENSMUSG00000022602,ENSMUSG00000024395,ENSMUSG00000027253,ENSMUSG00000027495,ENSMUSG00000027878,ENSMUSG00000029468,ENSMUSG00000034730,ENSMUSG00000034758,ENSMUSG00000037169,ENSMUSG00000037370,ENSMUSG00000037994,ENSMUSG00000039298,ENSMUSG00000039830,…
GO:BP	response to stimulus	GO:0050896	0.000547706	3.26145	10488	271	145	27350	ENSMUSG00000000214,ENSMUSG00000002814,ENSMUSG00000004698,ENSMUSG00000005397,ENSMUSG00000005580,ENSMUSG00000006494,ENSMUSG00000008305,ENSMUSG00000015083,ENSMUSG00000016128,ENSMUSG00000018604,ENSMUSG00000018900,ENSMUSG00000019055,ENSMUSG00000019647,ENSMUSG00000019989,ENSMUSG00000020178,ENSMUSG00000020263,ENSMUSG00000020467,ENSMUSG00000020689,ENSMUSG00000021070,ENSMUSG00000021697,ENSMUSG00000022383,…
GO:BP	cellular developmental process	GO:0048869	0.000608333	3.21586	4684	271	80	27350	ENSMUSG00000000214,ENSMUSG00000004698,ENSMUSG00000005397,ENSMUSG00000018604,ENSMUSG00000019027,ENSMUSG00000019647,ENSMUSG00000020178,ENSMUSG00000020263,ENSMUSG00000020467,ENSMUSG00000020689,ENSMUSG00000022383,ENSMUSG00000022602,ENSMUSG00000022636,ENSMUSG00000024395,ENSMUSG00000027253,ENSMUSG00000027495,ENSMUSG00000027878,ENSMUSG00000033792,ENSMUSG00000034730,ENSMUSG00000034758,ENSMUSG00000037169,…
GO:BP	neuron development	GO:0048666	0.0006125	3.21289	1245	271	33	27350	ENSMUSG00000000214,ENSMUSG00000019647,ENSMUSG00000020178,ENSMUSG00000020467,ENSMUSG00000022602,ENSMUSG00000022636,ENSMUSG00000027253,ENSMUSG00000033792,ENSMUSG00000042082,ENSMUSG00000045136,ENSMUSG00000050271,ENSMUSG00000059456,ENSMUSG00000062960,ENSMUSG00000063810,ENSMUSG00000001786,ENSMUSG00000008734,ENSMUSG00000020099,ENSMUSG00000020231,ENSMUSG00000021097,ENSMUSG00000022864,ENSMUSG00000028399,…
GO:BP	cell surface receptor signaling pathway	GO:0007166	0.000723262	3.1407	2829	271	56	27350	ENSMUSG00000005397,ENSMUSG00000006494,ENSMUSG00000008305,ENSMUSG00000019647,ENSMUSG00000020178,ENSMUSG00000020263,ENSMUSG00000020467,ENSMUSG00000020689,ENSMUSG00000021697,ENSMUSG00000022383,ENSMUSG00000024395,ENSMUSG00000027253,ENSMUSG00000027878,ENSMUSG00000028173,ENSMUSG00000028465,ENSMUSG00000029468,ENSMUSG00000031538,ENSMUSG00000032739,ENSMUSG00000034730,ENSMUSG00000034758,ENSMUSG00000037370,…
GO:BP	animal organ development	GO:0048513	0.000744889	3.12791	3824	271	69	27350	ENSMUSG00000000214,ENSMUSG00000005397,ENSMUSG00000018604,ENSMUSG00000018900,ENSMUSG00000019647,ENSMUSG00000019906,ENSMUSG00000020105,ENSMUSG00000020467,ENSMUSG00000020689,ENSMUSG00000022383,ENSMUSG00000024236,ENSMUSG00000024395,ENSMUSG00000025742,ENSMUSG00000027115,ENSMUSG00000027253,ENSMUSG00000027495,ENSMUSG00000027878,ENSMUSG00000028173,ENSMUSG00000029468,ENSMUSG00000033792,ENSMUSG00000034730,…
GO:BP	cellular component organization or biogenesis	GO:0071840	0.000937142	3.02819	7668	271	114	27350	ENSMUSG00000002814,ENSMUSG00000004698,ENSMUSG00000005397,ENSMUSG00000010021,ENSMUSG00000016128,ENSMUSG00000018171,ENSMUSG00000018900,ENSMUSG00000019027,ENSMUSG00000019647,ENSMUSG00000020178,ENSMUSG00000020263,ENSMUSG00000020467,ENSMUSG00000020689,ENSMUSG00000022383,ENSMUSG00000022602,ENSMUSG00000022636,ENSMUSG00000024236,ENSMUSG00000024376,ENSMUSG00000024395,ENSMUSG00000024413,ENSMUSG00000026466,…
GO:BP	cell differentiation	GO:0030154	0.000948395	3.02301	4652	271	79	27350	ENSMUSG00000000214,ENSMUSG00000004698,ENSMUSG00000005397,ENSMUSG00000018604,ENSMUSG00000019027,ENSMUSG00000019647,ENSMUSG00000020178,ENSMUSG00000020263,ENSMUSG00000020467,ENSMUSG00000020689,ENSMUSG00000022383,ENSMUSG00000022602,ENSMUSG00000022636,ENSMUSG00000024395,ENSMUSG00000027253,ENSMUSG00000027495,ENSMUSG00000027878,ENSMUSG00000033792,ENSMUSG00000034730,ENSMUSG00000034758,ENSMUSG00000037169,…
GO:BP	regulation of multicellular organismal development	GO:2000026	0.000965262	3.01535	1525	271	37	27350	ENSMUSG00000016128,ENSMUSG00000018604,ENSMUSG00000019647,ENSMUSG00000020263,ENSMUSG00000020467,ENSMUSG00000020689,ENSMUSG00000022383,ENSMUSG00000027253,ENSMUSG00000027495,ENSMUSG00000027878,ENSMUSG00000029468,ENSMUSG00000034730,ENSMUSG00000034758,ENSMUSG00000037169,ENSMUSG00000037994,ENSMUSG00000039830,ENSMUSG00000047497,ENSMUSG00000052688,ENSMUSG00000059456,ENSMUSG00000062960,ENSMUSG00000074272,…
GO:BP	cell morphogenesis	GO:0000902	0.000980649	3.00849	1088	271	30	27350	ENSMUSG00000019647,ENSMUSG00000020178,ENSMUSG00000020689,ENSMUSG00000022602,ENSMUSG00000022636,ENSMUSG00000024395,ENSMUSG00000027253,ENSMUSG00000029468,ENSMUSG00000033792,ENSMUSG00000045136,ENSMUSG00000050271,ENSMUSG00000059456,ENSMUSG00000062960,ENSMUSG00000000149,ENSMUSG00000020099,ENSMUSG00000020231,ENSMUSG00000022425,ENSMUSG00000025812,ENSMUSG00000027298,ENSMUSG00000028399,ENSMUSG00000029602,…
GO:BP	regulation of biological process	GO:0050789	0.000992212	3.0034	13379	271	173	27350	ENSMUSG00000000214,ENSMUSG00000001773,ENSMUSG00000004698,ENSMUSG00000005397,ENSMUSG00000005580,ENSMUSG00000006494,ENSMUSG00000008305,ENSMUSG00000015083,ENSMUSG00000015882,ENSMUSG00000016128,ENSMUSG00000018171,ENSMUSG00000018604,ENSMUSG00000018900,ENSMUSG00000019647,ENSMUSG00000019989,ENSMUSG00000020178,ENSMUSG00000020263,ENSMUSG00000020272,ENSMUSG00000020467,ENSMUSG00000020689,ENSMUSG00000021070,…
GO:BP	multicellular organismal process	GO:0032501	0.00105727	2.97581	8878	271	127	27350	ENSMUSG00000000214,ENSMUSG00000004698,ENSMUSG00000005142,ENSMUSG00000005397,ENSMUSG00000005580,ENSMUSG00000016128,ENSMUSG00000018171,ENSMUSG00000018604,ENSMUSG00000018900,ENSMUSG00000019027,ENSMUSG00000019647,ENSMUSG00000020105,ENSMUSG00000020178,ENSMUSG00000020263,ENSMUSG00000020467,ENSMUSG00000020689,ENSMUSG00000020908,ENSMUSG00000021070,ENSMUSG00000021613,ENSMUSG00000022208,ENSMUSG00000022383,…
GO:BP	negative regulation of cellular process	GO:0048523	0.00127435	2.89471	5016	271	83	27350	ENSMUSG00000008305,ENSMUSG00000016128,ENSMUSG00000018604,ENSMUSG00000019647,ENSMUSG00000019989,ENSMUSG00000020178,ENSMUSG00000020263,ENSMUSG00000020467,ENSMUSG00000020689,ENSMUSG00000021070,ENSMUSG00000022383,ENSMUSG00000022602,ENSMUSG00000024236,ENSMUSG00000024395,ENSMUSG00000024413,ENSMUSG00000027253,ENSMUSG00000027508,ENSMUSG00000027878,ENSMUSG00000029468,ENSMUSG00000029592,ENSMUSG00000030203,…
GO:BP	regulation of cellular process	GO:0050794	0.00172202	2.76396	12348	271	162	27350	ENSMUSG00000001773,ENSMUSG00000005397,ENSMUSG00000005580,ENSMUSG00000006494,ENSMUSG00000008305,ENSMUSG00000015882,ENSMUSG00000016128,ENSMUSG00000018171,ENSMUSG00000018604,ENSMUSG00000019647,ENSMUSG00000019989,ENSMUSG00000020178,ENSMUSG00000020263,ENSMUSG00000020272,ENSMUSG00000020467,ENSMUSG00000020689,ENSMUSG00000021070,ENSMUSG00000021697,ENSMUSG00000022208,ENSMUSG00000022383,ENSMUSG00000022602,…
GO:BP	cell-cell adhesion via plasma-membrane adhesion molecules	GO:0098742	0.00173187	2.76149	278	271	14	27350	ENSMUSG00000022636,ENSMUSG00000032135,ENSMUSG00000037892,ENSMUSG00000074272,ENSMUSG00000102440,ENSMUSG00000102697,ENSMUSG00000102742,ENSMUSG00000102748,ENSMUSG00000103472,ENSMUSG00000103585,ENSMUSG00000028399,ENSMUSG00000032087,ENSMUSG00000050840,ENSMUSG00000055421
GO:BP	homophilic cell adhesion via plasma membrane adhesion molecules	GO:0007156	0.00186862	2.72848	166	271	11	27350	ENSMUSG00000037892,ENSMUSG00000074272,ENSMUSG00000102440,ENSMUSG00000102697,ENSMUSG00000102742,ENSMUSG00000102748,ENSMUSG00000103472,ENSMUSG00000103585,ENSMUSG00000032087,ENSMUSG00000050840,ENSMUSG00000055421
GO:BP	regulation of response to stimulus	GO:0048583	0.00207795	2.68236	4011	271	70	27350	ENSMUSG00000005397,ENSMUSG00000008305,ENSMUSG00000015083,ENSMUSG00000016128,ENSMUSG00000019647,ENSMUSG00000019989,ENSMUSG00000020178,ENSMUSG00000020263,ENSMUSG00000020689,ENSMUSG00000021070,ENSMUSG00000021697,ENSMUSG00000022383,ENSMUSG00000022602,ENSMUSG00000024395,ENSMUSG00000027253,ENSMUSG00000027878,ENSMUSG00000028173,ENSMUSG00000029468,ENSMUSG00000030203,ENSMUSG00000031024,ENSMUSG00000031538,…
GO:BP	positive regulation of biological process	GO:0048518	0.0021823	2.66109	6714	271	102	27350	ENSMUSG00000001773,ENSMUSG00000005397,ENSMUSG00000008305,ENSMUSG00000015083,ENSMUSG00000018171,ENSMUSG00000018604,ENSMUSG00000018900,ENSMUSG00000019647,ENSMUSG00000019989,ENSMUSG00000020178,ENSMUSG00000020263,ENSMUSG00000020467,ENSMUSG00000020689,ENSMUSG00000021697,ENSMUSG00000022383,ENSMUSG00000022602,ENSMUSG00000024236,ENSMUSG00000024395,ENSMUSG00000026786,ENSMUSG00000027253,ENSMUSG00000027495,…
GO:BP	signal transduction	GO:0007165	0.00280799	2.5516	6926	271	104	27350	ENSMUSG00000005397,ENSMUSG00000005580,ENSMUSG00000006494,ENSMUSG00000008305,ENSMUSG00000016128,ENSMUSG00000019647,ENSMUSG00000020178,ENSMUSG00000020263,ENSMUSG00000020467,ENSMUSG00000020689,ENSMUSG00000021070,ENSMUSG00000021697,ENSMUSG00000022383,ENSMUSG00000022602,ENSMUSG00000022799,ENSMUSG00000024070,ENSMUSG00000024395,ENSMUSG00000026786,ENSMUSG00000027253,ENSMUSG00000027508,ENSMUSG00000027695,…
GO:BP	cell-cell adhesion	GO:0098609	0.00312922	2.50456	910	271	26	27350	ENSMUSG00000018171,ENSMUSG00000020178,ENSMUSG00000020272,ENSMUSG00000020689,ENSMUSG00000022383,ENSMUSG00000022636,ENSMUSG00000024395,ENSMUSG00000027508,ENSMUSG00000028465,ENSMUSG00000032135,ENSMUSG00000037892,ENSMUSG00000074272,ENSMUSG00000102440,ENSMUSG00000102697,ENSMUSG00000102742,ENSMUSG00000102748,ENSMUSG00000103472,ENSMUSG00000103585,ENSMUSG00000024593,ENSMUSG00000025812,ENSMUSG00000027298,…
GO:BP	cell junction organization	GO:0034330	0.00430607	2.36592	753	271	23	27350	ENSMUSG00000018171,ENSMUSG00000020689,ENSMUSG00000022602,ENSMUSG00000024395,ENSMUSG00000027253,ENSMUSG00000028465,ENSMUSG00000034730,ENSMUSG00000035357,ENSMUSG00000059456,ENSMUSG00000062960,ENSMUSG00000074272,ENSMUSG00000020231,ENSMUSG00000020758,ENSMUSG00000022425,ENSMUSG00000022900,ENSMUSG00000025812,ENSMUSG00000028399,ENSMUSG00000030683,ENSMUSG00000031342,ENSMUSG00000032854,ENSMUSG00000034648,…
GO:BP	regulation of intracellular signal transduction	GO:1902531	0.0047303	2.32511	1631	271	37	27350	ENSMUSG00000008305,ENSMUSG00000016128,ENSMUSG00000019647,ENSMUSG00000020689,ENSMUSG00000021070,ENSMUSG00000022383,ENSMUSG00000027878,ENSMUSG00000029468,ENSMUSG00000030203,ENSMUSG00000031024,ENSMUSG00000032109,ENSMUSG00000039298,ENSMUSG00000039304,ENSMUSG00000039637,ENSMUSG00000050271,ENSMUSG00000059456,ENSMUSG00000062960,ENSMUSG00000074272,ENSMUSG00000075502,ENSMUSG00000000149,ENSMUSG00000004633,…
GO:BP	endocytosis	GO:0006897	0.00501389	2.29983	704	271	22	27350	ENSMUSG00000020263,ENSMUSG00000020689,ENSMUSG00000022602,ENSMUSG00000024413,ENSMUSG00000027253,ENSMUSG00000028465,ENSMUSG00000034730,ENSMUSG00000037370,ENSMUSG00000037994,ENSMUSG00000049511,ENSMUSG00000074272,ENSMUSG00000079355,ENSMUSG00000001036,ENSMUSG00000022425,ENSMUSG00000022900,ENSMUSG00000024593,ENSMUSG00000025812,ENSMUSG00000026944,ENSMUSG00000033577,ENSMUSG00000049252,ENSMUSG00000068747,…
GO:BP	vesicle-mediated transport	GO:0016192	0.00749833	2.12504	1664	271	37	27350	ENSMUSG00000000214,ENSMUSG00000019906,ENSMUSG00000020178,ENSMUSG00000020263,ENSMUSG00000020689,ENSMUSG00000022602,ENSMUSG00000024413,ENSMUSG00000027253,ENSMUSG00000027695,ENSMUSG00000028465,ENSMUSG00000029468,ENSMUSG00000032739,ENSMUSG00000034730,ENSMUSG00000037370,ENSMUSG00000037994,ENSMUSG00000039637,ENSMUSG00000049511,ENSMUSG00000052688,ENSMUSG00000063810,ENSMUSG00000074272,ENSMUSG00000079355,…
GO:BP	localization	GO:0051179	0.00956733	2.01921	5438	271	85	27350	ENSMUSG00000000214,ENSMUSG00000018171,ENSMUSG00000018604,ENSMUSG00000018900,ENSMUSG00000019027,ENSMUSG00000019647,ENSMUSG00000019906,ENSMUSG00000020178,ENSMUSG00000020263,ENSMUSG00000020689,ENSMUSG00000021070,ENSMUSG00000022208,ENSMUSG00000022383,ENSMUSG00000022602,ENSMUSG00000024413,ENSMUSG00000026466,ENSMUSG00000027115,ENSMUSG00000027253,ENSMUSG00000027695,ENSMUSG00000027956,ENSMUSG00000028173,…
GO:BP	cellular response to stimulus	GO:0051716	0.0107568	1.96832	8864	271	123	27350	ENSMUSG00000000214,ENSMUSG00000002814,ENSMUSG00000005397,ENSMUSG00000005580,ENSMUSG00000006494,ENSMUSG00000008305,ENSMUSG00000016128,ENSMUSG00000018604,ENSMUSG00000019647,ENSMUSG00000020178,ENSMUSG00000020263,ENSMUSG00000020467,ENSMUSG00000020689,ENSMUSG00000021070,ENSMUSG00000021697,ENSMUSG00000022383,ENSMUSG00000022602,ENSMUSG00000022799,ENSMUSG00000024070,ENSMUSG00000024395,ENSMUSG00000024413,…
GO:BP	regulation of multicellular organismal process	GO:0051239	0.0110438	1.95688	2933	271	54	27350	ENSMUSG00000000214,ENSMUSG00000004698,ENSMUSG00000016128,ENSMUSG00000018604,ENSMUSG00000018900,ENSMUSG00000019647,ENSMUSG00000020178,ENSMUSG00000020263,ENSMUSG00000020467,ENSMUSG00000020689,ENSMUSG00000022208,ENSMUSG00000022383,ENSMUSG00000027253,ENSMUSG00000027495,ENSMUSG00000027878,ENSMUSG00000029468,ENSMUSG00000030249,ENSMUSG00000031538,ENSMUSG00000032109,ENSMUSG00000034730,ENSMUSG00000034758,…
GO:BP	establishment of localization	GO:0051234	0.0123105	1.90973	4794	271	77	27350	ENSMUSG00000000214,ENSMUSG00000018171,ENSMUSG00000018604,ENSMUSG00000018900,ENSMUSG00000019027,ENSMUSG00000019906,ENSMUSG00000020178,ENSMUSG00000020263,ENSMUSG00000020689,ENSMUSG00000021070,ENSMUSG00000022208,ENSMUSG00000022602,ENSMUSG00000024413,ENSMUSG00000027115,ENSMUSG00000027253,ENSMUSG00000027695,ENSMUSG00000027956,ENSMUSG00000028173,ENSMUSG00000028465,ENSMUSG00000029468,ENSMUSG00000030203,…
GO:BP	regulation of organelle organization	GO:0033043	0.0151326	1.82009	1182	271	29	27350	ENSMUSG00000020689,ENSMUSG00000024236,ENSMUSG00000027115,ENSMUSG00000027878,ENSMUSG00000029468,ENSMUSG00000029592,ENSMUSG00000039298,ENSMUSG00000039304,ENSMUSG00000039632,ENSMUSG00000040852,ENSMUSG00000049538,ENSMUSG00000057110,ENSMUSG00000059456,ENSMUSG00000062960,ENSMUSG00000063810,ENSMUSG00000069910,ENSMUSG00000001786,ENSMUSG00000021061,ENSMUSG00000022604,ENSMUSG00000024030,ENSMUSG00000028399,…
GO:BP	regulation of biological quality	GO:0065008	0.0162705	1.7886	4003	271	67	27350	ENSMUSG00000000214,ENSMUSG00000018171,ENSMUSG00000018604,ENSMUSG00000018900,ENSMUSG00000019647,ENSMUSG00000019906,ENSMUSG00000019989,ENSMUSG00000020178,ENSMUSG00000020263,ENSMUSG00000020689,ENSMUSG00000021070,ENSMUSG00000022208,ENSMUSG00000022383,ENSMUSG00000022602,ENSMUSG00000024236,ENSMUSG00000024413,ENSMUSG00000027253,ENSMUSG00000027495,ENSMUSG00000029468,ENSMUSG00000030249,ENSMUSG00000031129,…
GO:BP	cell junction assembly	GO:0034329	0.0174878	1.75726	436	271	16	27350	ENSMUSG00000018171,ENSMUSG00000020689,ENSMUSG00000027253,ENSMUSG00000028465,ENSMUSG00000034730,ENSMUSG00000059456,ENSMUSG00000062960,ENSMUSG00000020758,ENSMUSG00000022425,ENSMUSG00000022900,ENSMUSG00000025812,ENSMUSG00000028399,ENSMUSG00000031342,ENSMUSG00000032854,ENSMUSG00000034648,ENSMUSG00000050840
GO:BP	skeletal system development	GO:0001501	0.0187537	1.72691	542	271	18	27350	ENSMUSG00000018604,ENSMUSG00000020467,ENSMUSG00000021613,ENSMUSG00000027878,ENSMUSG00000029468,ENSMUSG00000033792,ENSMUSG00000037169,ENSMUSG00000037994,ENSMUSG00000047497,ENSMUSG00000062960,ENSMUSG00000073530,ENSMUSG00000079487,ENSMUSG00000019947,ENSMUSG00000024330,ENSMUSG00000030849,ENSMUSG00000032087,ENSMUSG00000042448,ENSMUSG00000064325
GO:BP	cellular component morphogenesis	GO:0032989	0.0188213	1.72535	824	271	23	27350	ENSMUSG00000019647,ENSMUSG00000020178,ENSMUSG00000020689,ENSMUSG00000022602,ENSMUSG00000022636,ENSMUSG00000027253,ENSMUSG00000033792,ENSMUSG00000045136,ENSMUSG00000062960,ENSMUSG00000020099,ENSMUSG00000020231,ENSMUSG00000020758,ENSMUSG00000021798,ENSMUSG00000022425,ENSMUSG00000028399,ENSMUSG00000029602,ENSMUSG00000030739,ENSMUSG00000032064,ENSMUSG00000032087,ENSMUSG00000032854,ENSMUSG00000036580,…
GO:BP	ameboidal-type cell migration	GO:0001667	0.0225309	1.64722	445	271	16	27350	ENSMUSG00000016128,ENSMUSG00000019647,ENSMUSG00000020263,ENSMUSG00000020689,ENSMUSG00000034730,ENSMUSG00000042082,ENSMUSG00000059456,ENSMUSG00000062960,ENSMUSG00000074272,ENSMUSG00000000149,ENSMUSG00000019947,ENSMUSG00000020758,ENSMUSG00000022425,ENSMUSG00000032531,ENSMUSG00000036777,ENSMUSG00000040260
GO:BP	regulation of anatomical structure morphogenesis	GO:0022603	0.0261923	1.58183	963	271	25	27350	ENSMUSG00000016128,ENSMUSG00000019647,ENSMUSG00000020689,ENSMUSG00000022602,ENSMUSG00000024395,ENSMUSG00000027253,ENSMUSG00000034730,ENSMUSG00000047497,ENSMUSG00000050271,ENSMUSG00000059456,ENSMUSG00000062960,ENSMUSG00000074272,ENSMUSG00000079487,ENSMUSG00000000149,ENSMUSG00000001036,ENSMUSG00000022425,ENSMUSG00000028399,ENSMUSG00000029602,ENSMUSG00000030739,ENSMUSG00000031714,ENSMUSG00000032064,…
GO:BP	supramolecular fiber organization	GO:0097435	0.0284121	1.5465	786	271	22	27350	ENSMUSG00000010021,ENSMUSG00000024236,ENSMUSG00000027115,ENSMUSG00000033792,ENSMUSG00000034758,ENSMUSG00000039298,ENSMUSG00000039637,ENSMUSG00000040852,ENSMUSG00000047497,ENSMUSG00000059456,ENSMUSG00000063810,ENSMUSG00000001864,ENSMUSG00000021061,ENSMUSG00000021798,ENSMUSG00000024330,ENSMUSG00000025429,ENSMUSG00000030685,ENSMUSG00000035441,ENSMUSG00000040260,ENSMUSG00000041362,ENSMUSG00000049493,…
GO:BP	cell part morphogenesis	GO:0032990	0.0293011	1.53312	729	271	21	27350	ENSMUSG00000019647,ENSMUSG00000020178,ENSMUSG00000020689,ENSMUSG00000022602,ENSMUSG00000022636,ENSMUSG00000027253,ENSMUSG00000033792,ENSMUSG00000045136,ENSMUSG00000062960,ENSMUSG00000020099,ENSMUSG00000020231,ENSMUSG00000022425,ENSMUSG00000028399,ENSMUSG00000029602,ENSMUSG00000030739,ENSMUSG00000032064,ENSMUSG00000032087,ENSMUSG00000032854,ENSMUSG00000036580,ENSMUSG00000041362,ENSMUSG00000060012
GO:BP	cell-cell signaling	GO:0007267	0.0318419	1.497	1705	271	36	27350	ENSMUSG00000000214,ENSMUSG00000008305,ENSMUSG00000018604,ENSMUSG00000019906,ENSMUSG00000020178,ENSMUSG00000021697,ENSMUSG00000022208,ENSMUSG00000022602,ENSMUSG00000027253,ENSMUSG00000028173,ENSMUSG00000029468,ENSMUSG00000031538,ENSMUSG00000032902,ENSMUSG00000034730,ENSMUSG00000034758,ENSMUSG00000037994,ENSMUSG00000045136,ENSMUSG00000049511,ENSMUSG00000059456,ENSMUSG00000062960,ENSMUSG00000068615,…
GO:BP	cellular process	GO:0009987	0.0375375	1.42553	20933	271	235	27350	ENSMUSG00000000214,ENSMUSG00000001773,ENSMUSG00000002814,ENSMUSG00000004698,ENSMUSG00000005397,ENSMUSG00000005580,ENSMUSG00000005803,ENSMUSG00000006494,ENSMUSG00000008305,ENSMUSG00000010021,ENSMUSG00000015083,ENSMUSG00000015882,ENSMUSG00000016128,ENSMUSG00000018171,ENSMUSG00000018604,ENSMUSG00000018900,ENSMUSG00000019027,ENSMUSG00000019647,ENSMUSG00000019906,ENSMUSG00000019989,ENSMUSG00000020178,…
GO:BP	transport	GO:0006810	0.0490605	1.30927	4640	271	73	27350	ENSMUSG00000000214,ENSMUSG00000018171,ENSMUSG00000018604,ENSMUSG00000018900,ENSMUSG00000019027,ENSMUSG00000019906,ENSMUSG00000020178,ENSMUSG00000020263,ENSMUSG00000020689,ENSMUSG00000021070,ENSMUSG00000022208,ENSMUSG00000022602,ENSMUSG00000024413,ENSMUSG00000027115,ENSMUSG00000027253,ENSMUSG00000027695,ENSMUSG00000027956,ENSMUSG00000028173,ENSMUSG00000028465,ENSMUSG00000029468,ENSMUSG00000030203,…
GO:CC	cell periphery	GO:0071944	1.79121e-15	14.7469	6980	266	134	27145	ENSMUSG00000000214,ENSMUSG00000001773,ENSMUSG00000005397,ENSMUSG00000005580,ENSMUSG00000006494,ENSMUSG00000015083,ENSMUSG00000018171,ENSMUSG00000018900,ENSMUSG00000019055,ENSMUSG00000019647,ENSMUSG00000019906,ENSMUSG00000019989,ENSMUSG00000020105,ENSMUSG00000020178,ENSMUSG00000020263,ENSMUSG00000020272,ENSMUSG00000020467,ENSMUSG00000020689,ENSMUSG00000021070,ENSMUSG00000021613,ENSMUSG00000022208,…
GO:CC	plasma membrane	GO:0005886	1.05578e-11	10.9764	6504	266	120	27145	ENSMUSG00000000214,ENSMUSG00000001773,ENSMUSG00000005397,ENSMUSG00000005580,ENSMUSG00000006494,ENSMUSG00000015083,ENSMUSG00000018171,ENSMUSG00000018900,ENSMUSG00000019647,ENSMUSG00000019906,ENSMUSG00000019989,ENSMUSG00000020105,ENSMUSG00000020178,ENSMUSG00000020263,ENSMUSG00000020272,ENSMUSG00000020689,ENSMUSG00000021070,ENSMUSG00000022208,ENSMUSG00000022602,ENSMUSG00000022636,ENSMUSG00000024236,…
GO:CC	cellular anatomical entity	GO:0110165	3.25684e-11	10.4872	22747	266	260	27145	ENSMUSG00000000214,ENSMUSG00000001773,ENSMUSG00000002814,ENSMUSG00000004698,ENSMUSG00000005142,ENSMUSG00000005397,ENSMUSG00000005580,ENSMUSG00000005803,ENSMUSG00000006494,ENSMUSG00000008305,ENSMUSG00000010021,ENSMUSG00000015083,ENSMUSG00000015882,ENSMUSG00000016128,ENSMUSG00000018171,ENSMUSG00000018604,ENSMUSG00000018900,ENSMUSG00000019027,ENSMUSG00000019055,ENSMUSG00000019647,ENSMUSG00000019906,…
GO:CC	membrane	GO:0016020	4.24165e-10	9.37247	10323	266	158	27145	ENSMUSG00000000214,ENSMUSG00000001773,ENSMUSG00000005142,ENSMUSG00000005397,ENSMUSG00000005580,ENSMUSG00000005803,ENSMUSG00000006494,ENSMUSG00000015083,ENSMUSG00000016128,ENSMUSG00000018171,ENSMUSG00000018900,ENSMUSG00000019055,ENSMUSG00000019647,ENSMUSG00000019906,ENSMUSG00000019989,ENSMUSG00000020105,ENSMUSG00000020178,ENSMUSG00000020263,ENSMUSG00000020272,ENSMUSG00000020689,ENSMUSG00000021070,…
GO:CC	cytoplasm	GO:0005737	1.00702e-08	7.99696	11483	266	166	27145	ENSMUSG00000000214,ENSMUSG00000002814,ENSMUSG00000005142,ENSMUSG00000005803,ENSMUSG00000006494,ENSMUSG00000008305,ENSMUSG00000010021,ENSMUSG00000016128,ENSMUSG00000018171,ENSMUSG00000018900,ENSMUSG00000019027,ENSMUSG00000019055,ENSMUSG00000019906,ENSMUSG00000019989,ENSMUSG00000020105,ENSMUSG00000020263,ENSMUSG00000020467,ENSMUSG00000020689,ENSMUSG00000020908,ENSMUSG00000021070,ENSMUSG00000022208,…
GO:CC	cell projection	GO:0042995	4.82272e-08	7.31671	2558	266	60	27145	ENSMUSG00000000214,ENSMUSG00000005580,ENSMUSG00000010021,ENSMUSG00000018604,ENSMUSG00000018900,ENSMUSG00000019027,ENSMUSG00000019647,ENSMUSG00000020178,ENSMUSG00000020263,ENSMUSG00000020689,ENSMUSG00000022208,ENSMUSG00000022602,ENSMUSG00000022636,ENSMUSG00000022799,ENSMUSG00000024236,ENSMUSG00000026786,ENSMUSG00000027115,ENSMUSG00000027253,ENSMUSG00000027360,ENSMUSG00000027878,ENSMUSG00000028173,…
GO:CC	plasma membrane bounded cell projection	GO:0120025	8.88896e-08	7.05115	2461	266	58	27145	ENSMUSG00000000214,ENSMUSG00000005580,ENSMUSG00000010021,ENSMUSG00000018604,ENSMUSG00000018900,ENSMUSG00000019027,ENSMUSG00000019647,ENSMUSG00000020178,ENSMUSG00000020263,ENSMUSG00000020689,ENSMUSG00000022208,ENSMUSG00000022602,ENSMUSG00000022636,ENSMUSG00000022799,ENSMUSG00000026786,ENSMUSG00000027115,ENSMUSG00000027253,ENSMUSG00000027360,ENSMUSG00000027878,ENSMUSG00000028173,ENSMUSG00000028465,…
GO:CC	cell junction	GO:0030054	1.12014e-07	6.95073	2141	266	53	27145	ENSMUSG00000000214,ENSMUSG00000019906,ENSMUSG00000020178,ENSMUSG00000020689,ENSMUSG00000021613,ENSMUSG00000022602,ENSMUSG00000022799,ENSMUSG00000024236,ENSMUSG00000024395,ENSMUSG00000026786,ENSMUSG00000027253,ENSMUSG00000027695,ENSMUSG00000028465,ENSMUSG00000029468,ENSMUSG00000031538,ENSMUSG00000032109,ENSMUSG00000032902,ENSMUSG00000033792,ENSMUSG00000034730,ENSMUSG00000035357,ENSMUSG00000035547,…
GO:CC	integral component of membrane	GO:0016021	2.71626e-05	4.56603	6894	266	107	27145	ENSMUSG00000001773,ENSMUSG00000005142,ENSMUSG00000005580,ENSMUSG00000015083,ENSMUSG00000018171,ENSMUSG00000018900,ENSMUSG00000019647,ENSMUSG00000019989,ENSMUSG00000020105,ENSMUSG00000020178,ENSMUSG00000020689,ENSMUSG00000021070,ENSMUSG00000022208,ENSMUSG00000022636,ENSMUSG00000024187,ENSMUSG00000024413,ENSMUSG00000026466,ENSMUSG00000026748,ENSMUSG00000027253,ENSMUSG00000027495,ENSMUSG00000027508,…
GO:CC	plasma membrane region	GO:0098590	7.3525e-05	4.13357	1362	266	35	27145	ENSMUSG00000018900,ENSMUSG00000019906,ENSMUSG00000019989,ENSMUSG00000020178,ENSMUSG00000020263,ENSMUSG00000020689,ENSMUSG00000022602,ENSMUSG00000024236,ENSMUSG00000027115,ENSMUSG00000027253,ENSMUSG00000027695,ENSMUSG00000028173,ENSMUSG00000028465,ENSMUSG00000032902,ENSMUSG00000033792,ENSMUSG00000034730,ENSMUSG00000037994,ENSMUSG00000049511,ENSMUSG00000073530,ENSMUSG00000074272,ENSMUSG00000000149,…
GO:CC	anchoring junction	GO:0070161	9.82666e-05	4.00759	675	266	23	27145	ENSMUSG00000019906,ENSMUSG00000020689,ENSMUSG00000022799,ENSMUSG00000024395,ENSMUSG00000026786,ENSMUSG00000028465,ENSMUSG00000029468,ENSMUSG00000034730,ENSMUSG00000050271,ENSMUSG00000059456,ENSMUSG00000068615,ENSMUSG00000074272,ENSMUSG00000001864,ENSMUSG00000020758,ENSMUSG00000021798,ENSMUSG00000022900,ENSMUSG00000025812,ENSMUSG00000031714,ENSMUSG00000032064,ENSMUSG00000032531,ENSMUSG00000050840,…
GO:CC	intrinsic component of membrane	GO:0031224	0.000101727	3.99256	7065	266	107	27145	ENSMUSG00000001773,ENSMUSG00000005142,ENSMUSG00000005580,ENSMUSG00000015083,ENSMUSG00000018171,ENSMUSG00000018900,ENSMUSG00000019647,ENSMUSG00000019989,ENSMUSG00000020105,ENSMUSG00000020178,ENSMUSG00000020689,ENSMUSG00000021070,ENSMUSG00000022208,ENSMUSG00000022636,ENSMUSG00000024187,ENSMUSG00000024413,ENSMUSG00000026466,ENSMUSG00000026748,ENSMUSG00000027253,ENSMUSG00000027495,ENSMUSG00000027508,…
GO:CC	cell leading edge	GO:0031252	0.000251184	3.60001	455	266	18	27145	ENSMUSG00000020178,ENSMUSG00000020263,ENSMUSG00000020689,ENSMUSG00000022799,ENSMUSG00000026786,ENSMUSG00000027115,ENSMUSG00000028173,ENSMUSG00000028465,ENSMUSG00000033792,ENSMUSG00000040852,ENSMUSG00000059456,ENSMUSG00000001864,ENSMUSG00000020758,ENSMUSG00000033577,ENSMUSG00000035441,ENSMUSG00000041362,ENSMUSG00000049076,ENSMUSG00000069170
GO:CC	cell surface	GO:0009986	0.000272803	3.56415	1124	266	30	27145	ENSMUSG00000001773,ENSMUSG00000019989,ENSMUSG00000020689,ENSMUSG00000022636,ENSMUSG00000024187,ENSMUSG00000027253,ENSMUSG00000027878,ENSMUSG00000028465,ENSMUSG00000029468,ENSMUSG00000031538,ENSMUSG00000032135,ENSMUSG00000035547,ENSMUSG00000037370,ENSMUSG00000042082,ENSMUSG00000062960,ENSMUSG00000074272,ENSMUSG00000079355,ENSMUSG00000008734,ENSMUSG00000020231,ENSMUSG00000020758,ENSMUSG00000024030,…
GO:CC	endosome	GO:0005768	0.000304909	3.51583	949	266	27	27145	ENSMUSG00000020263,ENSMUSG00000021070,ENSMUSG00000022602,ENSMUSG00000024413,ENSMUSG00000027695,ENSMUSG00000028173,ENSMUSG00000031024,ENSMUSG00000031129,ENSMUSG00000033792,ENSMUSG00000037994,ENSMUSG00000052688,ENSMUSG00000062960,ENSMUSG00000079355,ENSMUSG00000113949,ENSMUSG00000001036,ENSMUSG00000024030,ENSMUSG00000026944,ENSMUSG00000028542,ENSMUSG00000032531,ENSMUSG00000035441,ENSMUSG00000036503,…
GO:CC	integral component of plasma membrane	GO:0005887	0.000364768	3.43798	1525	266	36	27145	ENSMUSG00000001773,ENSMUSG00000005580,ENSMUSG00000015083,ENSMUSG00000019647,ENSMUSG00000020178,ENSMUSG00000020689,ENSMUSG00000022636,ENSMUSG00000024413,ENSMUSG00000027878,ENSMUSG00000029468,ENSMUSG00000030249,ENSMUSG00000031210,ENSMUSG00000032902,ENSMUSG00000034730,ENSMUSG00000037892,ENSMUSG00000040451,ENSMUSG00000049511,ENSMUSG00000050106,ENSMUSG00000059456,ENSMUSG00000062960,ENSMUSG00000074272,…
GO:CC	cell cortex	GO:0005938	0.000479931	3.31882	335	266	15	27145	ENSMUSG00000022602,ENSMUSG00000031024,ENSMUSG00000034758,ENSMUSG00000040852,ENSMUSG00000059456,ENSMUSG00000116594,ENSMUSG00000020758,ENSMUSG00000021061,ENSMUSG00000025812,ENSMUSG00000030849,ENSMUSG00000035441,ENSMUSG00000036777,ENSMUSG00000049493,ENSMUSG00000057614,ENSMUSG00000075415
GO:CC	focal adhesion	GO:0005925	0.00113358	2.94555	190	266	11	27145	ENSMUSG00000020689,ENSMUSG00000022799,ENSMUSG00000024395,ENSMUSG00000026786,ENSMUSG00000028465,ENSMUSG00000034730,ENSMUSG00000050271,ENSMUSG00000059456,ENSMUSG00000001864,ENSMUSG00000020758,ENSMUSG00000032064
GO:CC	intrinsic component of plasma membrane	GO:0031226	0.00124369	2.90529	1609	266	36	27145	ENSMUSG00000001773,ENSMUSG00000005580,ENSMUSG00000015083,ENSMUSG00000019647,ENSMUSG00000020178,ENSMUSG00000020689,ENSMUSG00000022636,ENSMUSG00000024413,ENSMUSG00000027878,ENSMUSG00000029468,ENSMUSG00000030249,ENSMUSG00000031210,ENSMUSG00000032902,ENSMUSG00000034730,ENSMUSG00000037892,ENSMUSG00000040451,ENSMUSG00000049511,ENSMUSG00000050106,ENSMUSG00000059456,ENSMUSG00000062960,ENSMUSG00000074272,…
GO:CC	endomembrane system	GO:0012505	0.00177121	2.75173	4239	266	70	27145	ENSMUSG00000000214,ENSMUSG00000018171,ENSMUSG00000019055,ENSMUSG00000019906,ENSMUSG00000020178,ENSMUSG00000020263,ENSMUSG00000021070,ENSMUSG00000022208,ENSMUSG00000022602,ENSMUSG00000024413,ENSMUSG00000026466,ENSMUSG00000027695,ENSMUSG00000028173,ENSMUSG00000029468,ENSMUSG00000030249,ENSMUSG00000031024,ENSMUSG00000031129,ENSMUSG00000031538,ENSMUSG00000033192,ENSMUSG00000033792,ENSMUSG00000037994,…
GO:CC	cell-substrate junction	GO:0030055	0.0019471	2.71061	201	266	11	27145	ENSMUSG00000020689,ENSMUSG00000022799,ENSMUSG00000024395,ENSMUSG00000026786,ENSMUSG00000028465,ENSMUSG00000034730,ENSMUSG00000050271,ENSMUSG00000059456,ENSMUSG00000001864,ENSMUSG00000020758,ENSMUSG00000032064
GO:CC	synapse	GO:0045202	0.00227811	2.64242	1516	266	34	27145	ENSMUSG00000000214,ENSMUSG00000019906,ENSMUSG00000020178,ENSMUSG00000020689,ENSMUSG00000021613,ENSMUSG00000022602,ENSMUSG00000027253,ENSMUSG00000027695,ENSMUSG00000029468,ENSMUSG00000031538,ENSMUSG00000032902,ENSMUSG00000033792,ENSMUSG00000034730,ENSMUSG00000035357,ENSMUSG00000035547,ENSMUSG00000037994,ENSMUSG00000039298,ENSMUSG00000045136,ENSMUSG00000049511,ENSMUSG00000059456,ENSMUSG00000068615,…
GO:CC	membrane raft	GO:0045121	0.00518741	2.28505	408	266	15	27145	ENSMUSG00000022602,ENSMUSG00000024413,ENSMUSG00000027115,ENSMUSG00000027253,ENSMUSG00000027508,ENSMUSG00000029468,ENSMUSG00000033792,ENSMUSG00000059456,ENSMUSG00000062960,ENSMUSG00000008734,ENSMUSG00000020099,ENSMUSG00000031342,ENSMUSG00000035441,ENSMUSG00000039316,ENSMUSG00000057614
GO:CC	membrane microdomain	GO:0098857	0.00533834	2.27259	409	266	15	27145	ENSMUSG00000022602,ENSMUSG00000024413,ENSMUSG00000027115,ENSMUSG00000027253,ENSMUSG00000027508,ENSMUSG00000029468,ENSMUSG00000033792,ENSMUSG00000059456,ENSMUSG00000062960,ENSMUSG00000008734,ENSMUSG00000020099,ENSMUSG00000031342,ENSMUSG00000035441,ENSMUSG00000039316,ENSMUSG00000057614
GO:CC	cell projection membrane	GO:0031253	0.00592635	2.22721	363	266	14	27145	ENSMUSG00000018900,ENSMUSG00000020178,ENSMUSG00000020263,ENSMUSG00000020689,ENSMUSG00000028173,ENSMUSG00000028465,ENSMUSG00000033792,ENSMUSG00000074272,ENSMUSG00000000149,ENSMUSG00000001864,ENSMUSG00000033577,ENSMUSG00000035441,ENSMUSG00000049551,ENSMUSG00000069170
GO:CC	cytoskeleton	GO:0005856	0.00730252	2.13653	2332	266	44	27145	ENSMUSG00000010021,ENSMUSG00000019027,ENSMUSG00000020178,ENSMUSG00000020908,ENSMUSG00000022602,ENSMUSG00000024236,ENSMUSG00000024376,ENSMUSG00000026786,ENSMUSG00000027115,ENSMUSG00000028465,ENSMUSG00000032902,ENSMUSG00000039298,ENSMUSG00000039632,ENSMUSG00000040852,ENSMUSG00000041642,ENSMUSG00000045136,ENSMUSG00000054509,ENSMUSG00000057110,ENSMUSG00000059456,ENSMUSG00000063810,ENSMUSG00000069910,…
GO:CC	somatodendritic compartment	GO:0036477	0.0103543	1.98488	1086	266	26	27145	ENSMUSG00000000214,ENSMUSG00000005580,ENSMUSG00000020178,ENSMUSG00000022208,ENSMUSG00000022602,ENSMUSG00000022636,ENSMUSG00000027253,ENSMUSG00000027360,ENSMUSG00000028173,ENSMUSG00000029468,ENSMUSG00000033792,ENSMUSG00000034730,ENSMUSG00000049511,ENSMUSG00000059456,ENSMUSG00000062960,ENSMUSG00000000149,ENSMUSG00000003849,ENSMUSG00000003974,ENSMUSG00000020231,ENSMUSG00000023912,ENSMUSG00000025812,…
GO:CC	neuron projection	GO:0043005	0.0165005	1.7825	1598	266	33	27145	ENSMUSG00000000214,ENSMUSG00000005580,ENSMUSG00000019647,ENSMUSG00000020178,ENSMUSG00000022208,ENSMUSG00000022602,ENSMUSG00000022636,ENSMUSG00000027253,ENSMUSG00000027360,ENSMUSG00000028173,ENSMUSG00000029468,ENSMUSG00000033792,ENSMUSG00000034730,ENSMUSG00000041642,ENSMUSG00000049511,ENSMUSG00000059456,ENSMUSG00000062960,ENSMUSG00000000149,ENSMUSG00000001786,ENSMUSG00000003849,ENSMUSG00000003974,…
GO:CC	receptor complex	GO:0043235	0.0166856	1.77766	399	266	14	27145	ENSMUSG00000020689,ENSMUSG00000022636,ENSMUSG00000026786,ENSMUSG00000027878,ENSMUSG00000049511,ENSMUSG00000059456,ENSMUSG00000062960,ENSMUSG00000074272,ENSMUSG00000008734,ENSMUSG00000020758,ENSMUSG00000027298,ENSMUSG00000039904,ENSMUSG00000049252,ENSMUSG00000069170
GO:CC	leading edge membrane	GO:0031256	0.0365613	1.43698	186	266	9	27145	ENSMUSG00000020178,ENSMUSG00000020263,ENSMUSG00000020689,ENSMUSG00000028173,ENSMUSG00000028465,ENSMUSG00000001864,ENSMUSG00000033577,ENSMUSG00000035441,ENSMUSG00000069170
GO:CC	nuclear envelope	GO:0005635	0.0370809	1.43085	485	266	15	27145	ENSMUSG00000024413,ENSMUSG00000026466,ENSMUSG00000029468,ENSMUSG00000050106,ENSMUSG00000051329,ENSMUSG00000015090,ENSMUSG00000020758,ENSMUSG00000021097,ENSMUSG00000027298,ENSMUSG00000027792,ENSMUSG00000030020,ENSMUSG00000033577,ENSMUSG00000036503,ENSMUSG00000044340,ENSMUSG00000068747
GO:CC	intracellular anatomical structure	GO:0005622	0.0428013	1.36854	17400	266	199	27145	ENSMUSG00000000214,ENSMUSG00000002814,ENSMUSG00000004698,ENSMUSG00000005142,ENSMUSG00000005803,ENSMUSG00000006494,ENSMUSG00000008305,ENSMUSG00000010021,ENSMUSG00000015882,ENSMUSG00000016128,ENSMUSG00000018171,ENSMUSG00000018604,ENSMUSG00000018900,ENSMUSG00000019027,ENSMUSG00000019055,ENSMUSG00000019906,ENSMUSG00000019989,ENSMUSG00000020105,ENSMUSG00000020178,ENSMUSG00000020263,ENSMUSG00000020467,…
GO:CC	cytoplasmic vesicle	GO:0031410	0.0468406	1.32938	2061	266	38	27145	ENSMUSG00000000214,ENSMUSG00000019906,ENSMUSG00000020105,ENSMUSG00000020263,ENSMUSG00000020689,ENSMUSG00000021070,ENSMUSG00000022602,ENSMUSG00000024413,ENSMUSG00000027695,ENSMUSG00000028173,ENSMUSG00000030249,ENSMUSG00000031024,ENSMUSG00000031129,ENSMUSG00000031538,ENSMUSG00000033792,ENSMUSG00000037994,ENSMUSG00000039637,ENSMUSG00000052688,ENSMUSG00000062960,ENSMUSG00000074272,ENSMUSG00000079355,…
GO:CC	intracellular vesicle	GO:0097708	0.0477782	1.32077	2063	266	38	27145	ENSMUSG00000000214,ENSMUSG00000019906,ENSMUSG00000020105,ENSMUSG00000020263,ENSMUSG00000020689,ENSMUSG00000021070,ENSMUSG00000022602,ENSMUSG00000024413,ENSMUSG00000027695,ENSMUSG00000028173,ENSMUSG00000030249,ENSMUSG00000031024,ENSMUSG00000031129,ENSMUSG00000031538,ENSMUSG00000033792,ENSMUSG00000037994,ENSMUSG00000039637,ENSMUSG00000052688,ENSMUSG00000062960,ENSMUSG00000074272,ENSMUSG00000079355,…
KEGG	Rap1 signaling pathway	KEGG:04015	0.0050452	2.29712	214	109	11	8875	ENSMUSG00000005580,ENSMUSG00000020178,ENSMUSG00000020689,ENSMUSG00000024070,ENSMUSG00000026786,ENSMUSG00000028465,ENSMUSG00000062960,ENSMUSG00000025812,ENSMUSG00000030849,ENSMUSG00000041992,ENSMUSG00000057614
REAC	RHO GTPase cycle	REAC:R-MMU-9012999	0.00116709	2.9329	393	134	20	8384	ENSMUSG00000016128,ENSMUSG00000020272,ENSMUSG00000021697,ENSMUSG00000022799,ENSMUSG00000026466,ENSMUSG00000032135,ENSMUSG00000059456,ENSMUSG00000004633,ENSMUSG00000020841,ENSMUSG00000022604,ENSMUSG00000026608,ENSMUSG00000030685,ENSMUSG00000033904,ENSMUSG00000036777,ENSMUSG00000036863,ENSMUSG00000039913,ENSMUSG00000040624,ENSMUSG00000048038,ENSMUSG00000071176,ENSMUSG00000075415
REAC	Signal Transduction	REAC:R-MMU-162582	0.00378015	2.42249	2091	134	56	8384	ENSMUSG00000005580,ENSMUSG00000006494,ENSMUSG00000008305,ENSMUSG00000016128,ENSMUSG00000020178,ENSMUSG00000020272,ENSMUSG00000020689,ENSMUSG00000021070,ENSMUSG00000021697,ENSMUSG00000022799,ENSMUSG00000026466,ENSMUSG00000026786,ENSMUSG00000027115,ENSMUSG00000027508,ENSMUSG00000028173,ENSMUSG00000028465,ENSMUSG00000030203,ENSMUSG00000031538,ENSMUSG00000032135,ENSMUSG00000039304,ENSMUSG00000045094,…
REAC	Signaling by Rho GTPases	REAC:R-MMU-194315	0.00528147	2.27725	629	134	25	8384	ENSMUSG00000016128,ENSMUSG00000020272,ENSMUSG00000021697,ENSMUSG00000022799,ENSMUSG00000026466,ENSMUSG00000027115,ENSMUSG00000032135,ENSMUSG00000045136,ENSMUSG00000051329,ENSMUSG00000059456,ENSMUSG00000069910,ENSMUSG00000004633,ENSMUSG00000020841,ENSMUSG00000022604,ENSMUSG00000026608,ENSMUSG00000030685,ENSMUSG00000030739,ENSMUSG00000033904,ENSMUSG00000036777,ENSMUSG00000036863,ENSMUSG00000039913,…
REAC	Signaling by Rho GTPases, Miro GTPases and RHOBTB3	REAC:R-MMU-9716542	0.007884	2.10325	644	134	25	8384	ENSMUSG00000016128,ENSMUSG00000020272,ENSMUSG00000021697,ENSMUSG00000022799,ENSMUSG00000026466,ENSMUSG00000027115,ENSMUSG00000032135,ENSMUSG00000045136,ENSMUSG00000051329,ENSMUSG00000059456,ENSMUSG00000069910,ENSMUSG00000004633,ENSMUSG00000020841,ENSMUSG00000022604,ENSMUSG00000026608,ENSMUSG00000030685,ENSMUSG00000030739,ENSMUSG00000033904,ENSMUSG00000036777,ENSMUSG00000036863,ENSMUSG00000039913,…
REAC	RHOC GTPase cycle	REAC:R-MMU-9013106	0.0167281	1.77655	62	134	7	8384	ENSMUSG00000016128,ENSMUSG00000020272,ENSMUSG00000021697,ENSMUSG00000032135,ENSMUSG00000036777,ENSMUSG00000048038,ENSMUSG00000071176

## Sheet: Table S4e
Supplementary Table S4e. GO analysis of OL translatome genes that are highly downregulated after SCI
Time after SCI: DPI10
GO category	name	number	q value	-log (q)	gene # in GO	gene # in the data set	overlap gene #	total gene #	Gene IDs
GO:MF	oxidoreductase activity, acting on paired donors, with incorporation or reduction of molecular oxygen	GO:0016705	0.00522197	2.28217	233	34	5	25299	ENSMUSG00000019916,ENSMUSG00000001467,ENSMUSG00000022351,ENSMUSG00000031604,ENSMUSG00000032018
GO:MF	ion binding	GO:0043167	0.015803	1.80126	5904	34	19	25299	ENSMUSG00000019916,ENSMUSG00000020467,ENSMUSG00000023036,ENSMUSG00000030525,ENSMUSG00000037370,ENSMUSG00000056220,ENSMUSG00000001467,ENSMUSG00000006517,ENSMUSG00000021273,ENSMUSG00000022351,ENSMUSG00000031604,ENSMUSG00000032018,ENSMUSG00000032193,ENSMUSG00000034579,ENSMUSG00000039913,ENSMUSG00000044749,ENSMUSG00000050840,ENSMUSG00000059743,ENSMUSG00000064325
GO:MF	calcium-dependent phospholipase A2 activity	GO:0047498	0.0498081	1.3027	13	34	2	25299	ENSMUSG00000056220,ENSMUSG00000034579
GO:BP	sterol biosynthetic process	GO:0016126	8.87414e-14	13.0519	61	35	9	27350	ENSMUSG00000001467,ENSMUSG00000006517,ENSMUSG00000021273,ENSMUSG00000022351,ENSMUSG00000031604,ENSMUSG00000032018,ENSMUSG00000033105,ENSMUSG00000059743,ENSMUSG00000093930
GO:BP	cholesterol metabolic process	GO:0008203	1.94722e-12	11.7106	136	35	10	27350	ENSMUSG00000001467,ENSMUSG00000006517,ENSMUSG00000021273,ENSMUSG00000022351,ENSMUSG00000031604,ENSMUSG00000032018,ENSMUSG00000032193,ENSMUSG00000033105,ENSMUSG00000059743,ENSMUSG00000093930
GO:BP	sterol metabolic process	GO:0016125	3.49233e-12	11.4569	144	35	10	27350	ENSMUSG00000001467,ENSMUSG00000006517,ENSMUSG00000021273,ENSMUSG00000022351,ENSMUSG00000031604,ENSMUSG00000032018,ENSMUSG00000032193,ENSMUSG00000033105,ENSMUSG00000059743,ENSMUSG00000093930
GO:BP	secondary alcohol biosynthetic process	GO:1902653	6.33004e-12	11.1986	55	35	8	27350	ENSMUSG00000001467,ENSMUSG00000006517,ENSMUSG00000021273,ENSMUSG00000031604,ENSMUSG00000032018,ENSMUSG00000033105,ENSMUSG00000059743,ENSMUSG00000093930
GO:BP	cholesterol biosynthetic process	GO:0006695	6.33004e-12	11.1986	55	35	8	27350	ENSMUSG00000001467,ENSMUSG00000006517,ENSMUSG00000021273,ENSMUSG00000031604,ENSMUSG00000032018,ENSMUSG00000033105,ENSMUSG00000059743,ENSMUSG00000093930
GO:BP	secondary alcohol metabolic process	GO:1902652	7.39402e-12	11.1311	155	35	10	27350	ENSMUSG00000001467,ENSMUSG00000006517,ENSMUSG00000021273,ENSMUSG00000022351,ENSMUSG00000031604,ENSMUSG00000032018,ENSMUSG00000032193,ENSMUSG00000033105,ENSMUSG00000059743,ENSMUSG00000093930
GO:BP	steroid metabolic process	GO:0008202	3.59916e-10	9.4438	328	35	11	27350	ENSMUSG00000024907,ENSMUSG00000001467,ENSMUSG00000006517,ENSMUSG00000021273,ENSMUSG00000022351,ENSMUSG00000031604,ENSMUSG00000032018,ENSMUSG00000032193,ENSMUSG00000033105,ENSMUSG00000059743,ENSMUSG00000093930
GO:BP	steroid biosynthetic process	GO:0006694	1.59693e-09	8.79672	175	35	9	27350	ENSMUSG00000001467,ENSMUSG00000006517,ENSMUSG00000021273,ENSMUSG00000022351,ENSMUSG00000031604,ENSMUSG00000032018,ENSMUSG00000033105,ENSMUSG00000059743,ENSMUSG00000093930
GO:BP	alcohol metabolic process	GO:0006066	1.63571e-09	8.78629	377	35	11	27350	ENSMUSG00000056220,ENSMUSG00000001467,ENSMUSG00000006517,ENSMUSG00000021273,ENSMUSG00000022351,ENSMUSG00000031604,ENSMUSG00000032018,ENSMUSG00000032193,ENSMUSG00000033105,ENSMUSG00000059743,ENSMUSG00000093930
GO:BP	alcohol biosynthetic process	GO:0046165	2.38201e-08	7.62306	149	35	8	27350	ENSMUSG00000001467,ENSMUSG00000006517,ENSMUSG00000021273,ENSMUSG00000031604,ENSMUSG00000032018,ENSMUSG00000033105,ENSMUSG00000059743,ENSMUSG00000093930
GO:BP	organic hydroxy compound biosynthetic process	GO:1901617	2.54642e-08	7.59407	238	35	9	27350	ENSMUSG00000001467,ENSMUSG00000006517,ENSMUSG00000021273,ENSMUSG00000022351,ENSMUSG00000031604,ENSMUSG00000032018,ENSMUSG00000033105,ENSMUSG00000059743,ENSMUSG00000093930
GO:BP	lipid biosynthetic process	GO:0008610	5.2103e-08	7.28314	689	35	12	27350	ENSMUSG00000056220,ENSMUSG00000001467,ENSMUSG00000006517,ENSMUSG00000021273,ENSMUSG00000022351,ENSMUSG00000031604,ENSMUSG00000032018,ENSMUSG00000032193,ENSMUSG00000033105,ENSMUSG00000034579,ENSMUSG00000059743,ENSMUSG00000093930
GO:BP	organic hydroxy compound metabolic process	GO:1901615	1.41285e-07	6.8499	571	35	11	27350	ENSMUSG00000056220,ENSMUSG00000001467,ENSMUSG00000006517,ENSMUSG00000021273,ENSMUSG00000022351,ENSMUSG00000031604,ENSMUSG00000032018,ENSMUSG00000032193,ENSMUSG00000033105,ENSMUSG00000059743,ENSMUSG00000093930
GO:BP	isoprenoid biosynthetic process	GO:0008299	1.92499e-06	5.71557	37	35	5	27350	ENSMUSG00000006517,ENSMUSG00000021273,ENSMUSG00000033105,ENSMUSG00000059743,ENSMUSG00000093930
GO:BP	small molecule biosynthetic process	GO:0044283	3.03309e-06	5.51811	572	35	10	27350	ENSMUSG00000056220,ENSMUSG00000001467,ENSMUSG00000006517,ENSMUSG00000021273,ENSMUSG00000031604,ENSMUSG00000032018,ENSMUSG00000033105,ENSMUSG00000034579,ENSMUSG00000059743,ENSMUSG00000093930
GO:BP	lipid metabolic process	GO:0006629	2.02769e-05	4.693	1441	35	13	27350	ENSMUSG00000024907,ENSMUSG00000056220,ENSMUSG00000001467,ENSMUSG00000006517,ENSMUSG00000021273,ENSMUSG00000022351,ENSMUSG00000031604,ENSMUSG00000032018,ENSMUSG00000032193,ENSMUSG00000033105,ENSMUSG00000034579,ENSMUSG00000059743,ENSMUSG00000093930
GO:BP	farnesyl diphosphate metabolic process	GO:0045338	6.83809e-05	4.16507	6	35	3	27350	ENSMUSG00000021273,ENSMUSG00000059743,ENSMUSG00000093930
GO:BP	small molecule metabolic process	GO:0044281	0.000375914	3.42491	1847	35	13	27350	ENSMUSG00000037370,ENSMUSG00000056220,ENSMUSG00000001467,ENSMUSG00000006517,ENSMUSG00000021273,ENSMUSG00000022351,ENSMUSG00000031604,ENSMUSG00000032018,ENSMUSG00000032193,ENSMUSG00000033105,ENSMUSG00000034579,ENSMUSG00000059743,ENSMUSG00000093930
GO:BP	phospholipid metabolic process	GO:0006644	0.000704177	3.15232	372	35	7	27350	ENSMUSG00000056220,ENSMUSG00000006517,ENSMUSG00000021273,ENSMUSG00000032193,ENSMUSG00000034579,ENSMUSG00000059743,ENSMUSG00000093930
GO:BP	isoprenoid metabolic process	GO:0006720	0.000748254	3.12595	119	35	5	27350	ENSMUSG00000006517,ENSMUSG00000021273,ENSMUSG00000033105,ENSMUSG00000059743,ENSMUSG00000093930
GO:BP	terpenoid biosynthetic process	GO:0016114	0.00448785	2.34796	21	35	3	27350	ENSMUSG00000033105,ENSMUSG00000059743,ENSMUSG00000093930
GO:BP	lipid localization	GO:0010876	0.00459651	2.33757	493	35	7	27350	ENSMUSG00000024907,ENSMUSG00000037370,ENSMUSG00000056220,ENSMUSG00000022351,ENSMUSG00000032193,ENSMUSG00000034579,ENSMUSG00000044749
GO:BP	terpenoid metabolic process	GO:0006721	0.0122587	1.91156	96	35	4	27350	ENSMUSG00000021273,ENSMUSG00000033105,ENSMUSG00000059743,ENSMUSG00000093930
GO:BP	positive regulation of lipid biosynthetic process	GO:0046889	0.0162122	1.79016	103	35	4	27350	ENSMUSG00000056220,ENSMUSG00000032193,ENSMUSG00000034579,ENSMUSG00000059743
GO:BP	farnesyl diphosphate biosynthetic process	GO:0045337	0.0170182	1.76909	4	35	2	27350	ENSMUSG00000059743,ENSMUSG00000093930
GO:BP	amyloid-beta clearance	GO:0097242	0.0218153	1.66124	35	35	3	27350	ENSMUSG00000001467,ENSMUSG00000032193,ENSMUSG00000034579
GO:CC	cytoplasm	GO:0005737	0.0259247	1.58629	11483	35	26	27145	ENSMUSG00000019916,ENSMUSG00000020467,ENSMUSG00000024907,ENSMUSG00000030525,ENSMUSG00000034573,ENSMUSG00000040852,ENSMUSG00000056220,ENSMUSG00000001467,ENSMUSG00000006517,ENSMUSG00000021273,ENSMUSG00000022351,ENSMUSG00000022462,ENSMUSG00000023912,ENSMUSG00000031604,ENSMUSG00000032018,ENSMUSG00000032193,ENSMUSG00000033105,ENSMUSG00000034579,ENSMUSG00000039913,ENSMUSG00000041362,ENSMUSG00000044447,…
KEGG	Steroid biosynthesis	KEGG:00100	6.30504e-10	9.20031	20	25	6	8875	ENSMUSG00000001467,ENSMUSG00000021273,ENSMUSG00000022351,ENSMUSG00000031604,ENSMUSG00000032018,ENSMUSG00000033105
KEGG	Terpenoid backbone biosynthesis	KEGG:00900	0.00215171	2.66722	23	25	3	8875	ENSMUSG00000006517,ENSMUSG00000059743,ENSMUSG00000093930
KEGG	Metabolic pathways	KEGG:01100	0.00827898	2.08202	1610	25	13	8875	ENSMUSG00000019916,ENSMUSG00000037370,ENSMUSG00000056220,ENSMUSG00000001467,ENSMUSG00000006517,ENSMUSG00000021273,ENSMUSG00000022351,ENSMUSG00000031604,ENSMUSG00000032018,ENSMUSG00000033105,ENSMUSG00000034579,ENSMUSG00000059743,ENSMUSG00000093930
REAC	Cholesterol biosynthesis	REAC:R-MMU-191273	1.62327e-15	14.7896	26	24	9	8384	ENSMUSG00000001467,ENSMUSG00000006517,ENSMUSG00000021273,ENSMUSG00000022351,ENSMUSG00000031604,ENSMUSG00000032018,ENSMUSG00000033105,ENSMUSG00000059743,ENSMUSG00000093930
REAC	Metabolism of steroids	REAC:R-MMU-8957322	2.69333e-09	8.56971	113	24	9	8384	ENSMUSG00000001467,ENSMUSG00000006517,ENSMUSG00000021273,ENSMUSG00000022351,ENSMUSG00000031604,ENSMUSG00000032018,ENSMUSG00000033105,ENSMUSG00000059743,ENSMUSG00000093930
REAC	Metabolism of lipids	REAC:R-MMU-556833	3.18972e-05	4.49625	568	24	11	8384	ENSMUSG00000056220,ENSMUSG00000001467,ENSMUSG00000006517,ENSMUSG00000021273,ENSMUSG00000022351,ENSMUSG00000031604,ENSMUSG00000032018,ENSMUSG00000033105,ENSMUSG00000034579,ENSMUSG00000059743,ENSMUSG00000093930
WP	Cholesterol biosynthesis	WP:WP103	2.63452e-17	16.5793	15	21	9	4471	ENSMUSG00000001467,ENSMUSG00000006517,ENSMUSG00000021273,ENSMUSG00000022351,ENSMUSG00000031604,ENSMUSG00000032018,ENSMUSG00000033105,ENSMUSG00000059743,ENSMUSG00000093930
WP	Cholesterol metabolism with Bloch and Kandutsch-Russell pathways	WP:WP4346	1.76981e-11	10.7521	52	21	9	4471	ENSMUSG00000001467,ENSMUSG00000006517,ENSMUSG00000021273,ENSMUSG00000022351,ENSMUSG00000031604,ENSMUSG00000032018,ENSMUSG00000033105,ENSMUSG00000059743,ENSMUSG00000093930

## Sheet: Table S4f
Supplementary Table S4f. GO analysis of OL translatome genes that are highly downregulated after SCI
Time after SCI: DPI42
GO category	name	number	q value	-log (q)	gene # in GO	gene # in the data set	overlap gene #	total gene #	Gene IDs
GO:MF	binding	GO:0005488	4.87833e-06	5.31173	16247	216	177	25299	ENSMUSG00000000416,ENSMUSG00000001988,ENSMUSG00000004698,ENSMUSG00000005397,ENSMUSG00000005580,ENSMUSG00000014039,ENSMUSG00000015522,ENSMUSG00000017421,ENSMUSG00000018900,ENSMUSG00000019647,ENSMUSG00000020422,ENSMUSG00000020467,ENSMUSG00000020689,ENSMUSG00000020700,ENSMUSG00000020888,ENSMUSG00000022766,ENSMUSG00000022799,ENSMUSG00000022829,ENSMUSG00000023945,ENSMUSG00000024290,ENSMUSG00000024483,…
GO:MF	calcium ion binding	GO:0005509	4.52189e-05	4.34468	721	216	23	25299	ENSMUSG00000005397,ENSMUSG00000020467,ENSMUSG00000032193,ENSMUSG00000037578,ENSMUSG00000037892,ENSMUSG00000050505,ENSMUSG00000056071,ENSMUSG00000071042,ENSMUSG00000102428,ENSMUSG00000102742,ENSMUSG00000102748,ENSMUSG00000103585,ENSMUSG00000103793,ENSMUSG00000022425,ENSMUSG00000031673,ENSMUSG00000032570,ENSMUSG00000034210,ENSMUSG00000034488,ENSMUSG00000047996,ENSMUSG00000049252,ENSMUSG00000054162,…
GO:MF	protein binding	GO:0005515	0.000133246	3.87535	10491	216	127	25299	ENSMUSG00000000416,ENSMUSG00000001988,ENSMUSG00000005397,ENSMUSG00000014039,ENSMUSG00000015522,ENSMUSG00000017421,ENSMUSG00000018900,ENSMUSG00000019647,ENSMUSG00000020422,ENSMUSG00000020467,ENSMUSG00000020689,ENSMUSG00000020700,ENSMUSG00000020888,ENSMUSG00000022799,ENSMUSG00000022829,ENSMUSG00000023945,ENSMUSG00000024290,ENSMUSG00000024483,ENSMUSG00000025019,ENSMUSG00000025885,ENSMUSG00000027009,…
GO:MF	ion binding	GO:0043167	0.000146451	3.83431	5904	216	84	25299	ENSMUSG00000004698,ENSMUSG00000005397,ENSMUSG00000005580,ENSMUSG00000014039,ENSMUSG00000017421,ENSMUSG00000018900,ENSMUSG00000020467,ENSMUSG00000020700,ENSMUSG00000023945,ENSMUSG00000024290,ENSMUSG00000025885,ENSMUSG00000031104,ENSMUSG00000031608,ENSMUSG00000032193,ENSMUSG00000032420,ENSMUSG00000033705,ENSMUSG00000033792,ENSMUSG00000036469,ENSMUSG00000037370,ENSMUSG00000037578,ENSMUSG00000037892,…
GO:MF	cation binding	GO:0043169	0.000324124	3.48929	4178	216	65	25299	ENSMUSG00000004698,ENSMUSG00000005397,ENSMUSG00000005580,ENSMUSG00000014039,ENSMUSG00000017421,ENSMUSG00000020467,ENSMUSG00000020700,ENSMUSG00000023945,ENSMUSG00000024290,ENSMUSG00000031608,ENSMUSG00000032193,ENSMUSG00000032420,ENSMUSG00000033792,ENSMUSG00000036469,ENSMUSG00000037370,ENSMUSG00000037578,ENSMUSG00000037892,ENSMUSG00000039497,ENSMUSG00000039841,ENSMUSG00000044519,ENSMUSG00000050505,…
GO:MF	metal ion binding	GO:0046872	0.000658867	3.1812	4075	216	63	25299	ENSMUSG00000004698,ENSMUSG00000005397,ENSMUSG00000005580,ENSMUSG00000014039,ENSMUSG00000017421,ENSMUSG00000020467,ENSMUSG00000020700,ENSMUSG00000024290,ENSMUSG00000031608,ENSMUSG00000032193,ENSMUSG00000032420,ENSMUSG00000033792,ENSMUSG00000036469,ENSMUSG00000037370,ENSMUSG00000037578,ENSMUSG00000037892,ENSMUSG00000039497,ENSMUSG00000039841,ENSMUSG00000044519,ENSMUSG00000050505,ENSMUSG00000050663,…
GO:MF	C-X3-C chemokine binding	GO:0019960	0.00415138	2.38181	5	216	3	25299	ENSMUSG00000020689,ENSMUSG00000027009,ENSMUSG00000027087
GO:MF	neuregulin binding	GO:0038132	0.00825038	2.08353	6	216	3	25299	ENSMUSG00000020689,ENSMUSG00000018166,ENSMUSG00000027087
GO:MF	guanyl-nucleotide exchange factor activity	GO:0005085	0.0149165	1.82633	221	216	10	25299	ENSMUSG00000031133,ENSMUSG00000034801,ENSMUSG00000071042,ENSMUSG00000021662,ENSMUSG00000037172,ENSMUSG00000038608,ENSMUSG00000040624,ENSMUSG00000041992,ENSMUSG00000044447,ENSMUSG00000071176
GO:MF	transporter activity	GO:0005215	0.0155153	1.80924	1165	216	25	25299	ENSMUSG00000018900,ENSMUSG00000022462,ENSMUSG00000023945,ENSMUSG00000025161,ENSMUSG00000028836,ENSMUSG00000030201,ENSMUSG00000033792,ENSMUSG00000034320,ENSMUSG00000037578,ENSMUSG00000056025,ENSMUSG00000070570,ENSMUSG00000075316,ENSMUSG00000018171,ENSMUSG00000024413,ENSMUSG00000026519,ENSMUSG00000026944,ENSMUSG00000027087,ENSMUSG00000027674,ENSMUSG00000028962,ENSMUSG00000032570,ENSMUSG00000034714,…
GO:MF	cell adhesion molecule binding	GO:0050839	0.0304352	1.51662	291	216	11	25299	ENSMUSG00000020689,ENSMUSG00000027009,ENSMUSG00000030516,ENSMUSG00000052593,ENSMUSG00000022892,ENSMUSG00000027087,ENSMUSG00000028399,ENSMUSG00000031385,ENSMUSG00000031673,ENSMUSG00000032087,ENSMUSG00000053024
GO:BP	multicellular organism development	GO:0007275	9.67941e-10	9.01415	5088	218	86	27350	ENSMUSG00000000416,ENSMUSG00000004698,ENSMUSG00000005397,ENSMUSG00000005580,ENSMUSG00000015522,ENSMUSG00000018900,ENSMUSG00000019647,ENSMUSG00000020422,ENSMUSG00000020467,ENSMUSG00000020689,ENSMUSG00000020700,ENSMUSG00000020888,ENSMUSG00000022462,ENSMUSG00000023945,ENSMUSG00000024290,ENSMUSG00000027009,ENSMUSG00000027678,ENSMUSG00000027751,ENSMUSG00000027965,ENSMUSG00000030201,ENSMUSG00000030516,…
GO:BP	nervous system development	GO:0007399	1.46555e-09	8.834	2508	218	56	27350	ENSMUSG00000000416,ENSMUSG00000004698,ENSMUSG00000019647,ENSMUSG00000020467,ENSMUSG00000020888,ENSMUSG00000022462,ENSMUSG00000024290,ENSMUSG00000027009,ENSMUSG00000027965,ENSMUSG00000032193,ENSMUSG00000032228,ENSMUSG00000033396,ENSMUSG00000033792,ENSMUSG00000037892,ENSMUSG00000038255,ENSMUSG00000042448,ENSMUSG00000044519,ENSMUSG00000050271,ENSMUSG00000051650,ENSMUSG00000052593,ENSMUSG00000054693,…
GO:BP	anatomical structure development	GO:0048856	7.20752e-09	8.14221	6166	218	95	27350	ENSMUSG00000000416,ENSMUSG00000004698,ENSMUSG00000005397,ENSMUSG00000005580,ENSMUSG00000015522,ENSMUSG00000018900,ENSMUSG00000019647,ENSMUSG00000020422,ENSMUSG00000020467,ENSMUSG00000020689,ENSMUSG00000020700,ENSMUSG00000020888,ENSMUSG00000022462,ENSMUSG00000023945,ENSMUSG00000024290,ENSMUSG00000026478,ENSMUSG00000027009,ENSMUSG00000027678,ENSMUSG00000027751,ENSMUSG00000027965,ENSMUSG00000030201,…
GO:BP	cell adhesion	GO:0007155	9.23015e-09	8.03479	1445	218	40	27350	ENSMUSG00000005397,ENSMUSG00000019647,ENSMUSG00000020689,ENSMUSG00000024290,ENSMUSG00000026478,ENSMUSG00000027009,ENSMUSG00000030201,ENSMUSG00000030516,ENSMUSG00000032420,ENSMUSG00000037892,ENSMUSG00000050505,ENSMUSG00000052593,ENSMUSG00000052713,ENSMUSG00000054693,ENSMUSG00000056071,ENSMUSG00000102428,ENSMUSG00000102742,ENSMUSG00000102748,ENSMUSG00000103585,ENSMUSG00000103793,ENSMUSG00000018166,…
GO:BP	developmental process	GO:0032502	2.01744e-08	7.6952	6790	218	100	27350	ENSMUSG00000000416,ENSMUSG00000004698,ENSMUSG00000005397,ENSMUSG00000005580,ENSMUSG00000015522,ENSMUSG00000018900,ENSMUSG00000019647,ENSMUSG00000020422,ENSMUSG00000020467,ENSMUSG00000020689,ENSMUSG00000020700,ENSMUSG00000020888,ENSMUSG00000022462,ENSMUSG00000023945,ENSMUSG00000024290,ENSMUSG00000026478,ENSMUSG00000027009,ENSMUSG00000027678,ENSMUSG00000027751,ENSMUSG00000027965,ENSMUSG00000030201,…
GO:BP	neurogenesis	GO:0022008	2.43974e-08	7.61266	1844	218	45	27350	ENSMUSG00000004698,ENSMUSG00000019647,ENSMUSG00000020467,ENSMUSG00000020888,ENSMUSG00000024290,ENSMUSG00000027009,ENSMUSG00000027965,ENSMUSG00000032193,ENSMUSG00000032228,ENSMUSG00000033396,ENSMUSG00000033792,ENSMUSG00000038255,ENSMUSG00000042448,ENSMUSG00000044519,ENSMUSG00000050271,ENSMUSG00000051650,ENSMUSG00000052593,ENSMUSG00000054693,ENSMUSG00000056071,ENSMUSG00000079487,ENSMUSG00000004151,…
GO:BP	system development	GO:0048731	8.05086e-08	7.09416	4543	218	76	27350	ENSMUSG00000000416,ENSMUSG00000004698,ENSMUSG00000005397,ENSMUSG00000018900,ENSMUSG00000019647,ENSMUSG00000020422,ENSMUSG00000020467,ENSMUSG00000020689,ENSMUSG00000020700,ENSMUSG00000020888,ENSMUSG00000022462,ENSMUSG00000024290,ENSMUSG00000027009,ENSMUSG00000027965,ENSMUSG00000030516,ENSMUSG00000032193,ENSMUSG00000032228,ENSMUSG00000033396,ENSMUSG00000033792,ENSMUSG00000034801,ENSMUSG00000035158,…
GO:BP	cell morphogenesis	GO:0000902	1.5785e-06	5.80175	1088	218	31	27350	ENSMUSG00000019647,ENSMUSG00000020689,ENSMUSG00000020888,ENSMUSG00000024290,ENSMUSG00000026478,ENSMUSG00000027009,ENSMUSG00000033396,ENSMUSG00000033792,ENSMUSG00000050271,ENSMUSG00000051650,ENSMUSG00000054150,ENSMUSG00000054693,ENSMUSG00000090053,ENSMUSG00000004151,ENSMUSG00000022425,ENSMUSG00000022602,ENSMUSG00000022892,ENSMUSG00000026872,ENSMUSG00000027087,ENSMUSG00000028399,ENSMUSG00000031385,…
GO:BP	generation of neurons	GO:0048699	2.94627e-06	5.53073	1605	218	38	27350	ENSMUSG00000004698,ENSMUSG00000019647,ENSMUSG00000020467,ENSMUSG00000020888,ENSMUSG00000024290,ENSMUSG00000027009,ENSMUSG00000027965,ENSMUSG00000032228,ENSMUSG00000033396,ENSMUSG00000033792,ENSMUSG00000038255,ENSMUSG00000042448,ENSMUSG00000050271,ENSMUSG00000051650,ENSMUSG00000052593,ENSMUSG00000054693,ENSMUSG00000056071,ENSMUSG00000004151,ENSMUSG00000015714,ENSMUSG00000019889,ENSMUSG00000022602,…
GO:BP	biological regulation	GO:0065007	5.28953e-06	5.27658	14096	218	155	27350	ENSMUSG00000000416,ENSMUSG00000001988,ENSMUSG00000004698,ENSMUSG00000005397,ENSMUSG00000005580,ENSMUSG00000014039,ENSMUSG00000015522,ENSMUSG00000017421,ENSMUSG00000018900,ENSMUSG00000019647,ENSMUSG00000020422,ENSMUSG00000020467,ENSMUSG00000020689,ENSMUSG00000020700,ENSMUSG00000020888,ENSMUSG00000022462,ENSMUSG00000022766,ENSMUSG00000022799,ENSMUSG00000022829,ENSMUSG00000023945,ENSMUSG00000024290,…
GO:BP	neuron projection development	GO:0031175	6.49027e-06	5.18774	1088	218	30	27350	ENSMUSG00000019647,ENSMUSG00000020467,ENSMUSG00000020888,ENSMUSG00000024290,ENSMUSG00000027009,ENSMUSG00000033396,ENSMUSG00000033792,ENSMUSG00000050271,ENSMUSG00000051650,ENSMUSG00000052593,ENSMUSG00000054693,ENSMUSG00000056071,ENSMUSG00000004151,ENSMUSG00000015714,ENSMUSG00000019889,ENSMUSG00000022602,ENSMUSG00000022864,ENSMUSG00000022892,ENSMUSG00000026872,ENSMUSG00000028399,ENSMUSG00000031342,…
GO:BP	cell morphogenesis involved in differentiation	GO:0000904	8.88458e-06	5.05136	785	218	25	27350	ENSMUSG00000019647,ENSMUSG00000020689,ENSMUSG00000024290,ENSMUSG00000026478,ENSMUSG00000027009,ENSMUSG00000033396,ENSMUSG00000033792,ENSMUSG00000051650,ENSMUSG00000054693,ENSMUSG00000004151,ENSMUSG00000022425,ENSMUSG00000022602,ENSMUSG00000022892,ENSMUSG00000026872,ENSMUSG00000027087,ENSMUSG00000028399,ENSMUSG00000031385,ENSMUSG00000031673,ENSMUSG00000032064,ENSMUSG00000032087,ENSMUSG00000032340,…
GO:BP	cell-cell adhesion	GO:0098609	9.23904e-06	5.03437	910	218	27	27350	ENSMUSG00000020689,ENSMUSG00000024290,ENSMUSG00000027009,ENSMUSG00000030201,ENSMUSG00000030516,ENSMUSG00000032420,ENSMUSG00000037892,ENSMUSG00000050505,ENSMUSG00000052713,ENSMUSG00000056071,ENSMUSG00000102428,ENSMUSG00000102742,ENSMUSG00000102748,ENSMUSG00000103585,ENSMUSG00000103793,ENSMUSG00000018171,ENSMUSG00000022514,ENSMUSG00000024593,ENSMUSG00000027087,ENSMUSG00000028399,ENSMUSG00000031385,…
GO:BP	neuron development	GO:0048666	1.00132e-05	4.99943	1245	218	32	27350	ENSMUSG00000019647,ENSMUSG00000020467,ENSMUSG00000020888,ENSMUSG00000024290,ENSMUSG00000027009,ENSMUSG00000027965,ENSMUSG00000033396,ENSMUSG00000033792,ENSMUSG00000038255,ENSMUSG00000050271,ENSMUSG00000051650,ENSMUSG00000052593,ENSMUSG00000054693,ENSMUSG00000056071,ENSMUSG00000004151,ENSMUSG00000015714,ENSMUSG00000019889,ENSMUSG00000022602,ENSMUSG00000022864,ENSMUSG00000022892,ENSMUSG00000026872,…
GO:BP	cell projection morphogenesis	GO:0048858	2.10154e-05	4.67746	699	218	23	27350	ENSMUSG00000019647,ENSMUSG00000020689,ENSMUSG00000020888,ENSMUSG00000024290,ENSMUSG00000027009,ENSMUSG00000033396,ENSMUSG00000033792,ENSMUSG00000051650,ENSMUSG00000054693,ENSMUSG00000004151,ENSMUSG00000022425,ENSMUSG00000022602,ENSMUSG00000022892,ENSMUSG00000026872,ENSMUSG00000028399,ENSMUSG00000031385,ENSMUSG00000031673,ENSMUSG00000032064,ENSMUSG00000032087,ENSMUSG00000032340,ENSMUSG00000032854,…
GO:BP	cell development	GO:0048468	2.2038e-05	4.65683	2449	218	47	27350	ENSMUSG00000019647,ENSMUSG00000020467,ENSMUSG00000020689,ENSMUSG00000020888,ENSMUSG00000024290,ENSMUSG00000026478,ENSMUSG00000027009,ENSMUSG00000027965,ENSMUSG00000030516,ENSMUSG00000032193,ENSMUSG00000033396,ENSMUSG00000033792,ENSMUSG00000038255,ENSMUSG00000044519,ENSMUSG00000050271,ENSMUSG00000051650,ENSMUSG00000052593,ENSMUSG00000054693,ENSMUSG00000056071,ENSMUSG00000057110,ENSMUSG00000079487,…
GO:BP	neuron differentiation	GO:0030182	3.36305e-05	4.47327	1529	218	35	27350	ENSMUSG00000004698,ENSMUSG00000019647,ENSMUSG00000020467,ENSMUSG00000020888,ENSMUSG00000024290,ENSMUSG00000027009,ENSMUSG00000027965,ENSMUSG00000032228,ENSMUSG00000033396,ENSMUSG00000033792,ENSMUSG00000038255,ENSMUSG00000042448,ENSMUSG00000050271,ENSMUSG00000051650,ENSMUSG00000052593,ENSMUSG00000054693,ENSMUSG00000056071,ENSMUSG00000004151,ENSMUSG00000015714,ENSMUSG00000019889,ENSMUSG00000022602,…
GO:BP	cell part morphogenesis	GO:0032990	4.55234e-05	4.34177	729	218	23	27350	ENSMUSG00000019647,ENSMUSG00000020689,ENSMUSG00000020888,ENSMUSG00000024290,ENSMUSG00000027009,ENSMUSG00000033396,ENSMUSG00000033792,ENSMUSG00000051650,ENSMUSG00000054693,ENSMUSG00000004151,ENSMUSG00000022425,ENSMUSG00000022602,ENSMUSG00000022892,ENSMUSG00000026872,ENSMUSG00000028399,ENSMUSG00000031385,ENSMUSG00000031673,ENSMUSG00000032064,ENSMUSG00000032087,ENSMUSG00000032340,ENSMUSG00000032854,…
GO:BP	cell junction organization	GO:0034330	8.20584e-05	4.08588	753	218	23	27350	ENSMUSG00000000416,ENSMUSG00000020689,ENSMUSG00000024290,ENSMUSG00000026478,ENSMUSG00000030516,ENSMUSG00000033396,ENSMUSG00000038255,ENSMUSG00000054693,ENSMUSG00000018171,ENSMUSG00000019889,ENSMUSG00000022425,ENSMUSG00000022514,ENSMUSG00000022602,ENSMUSG00000022892,ENSMUSG00000027087,ENSMUSG00000028399,ENSMUSG00000030683,ENSMUSG00000031342,ENSMUSG00000031480,ENSMUSG00000031673,ENSMUSG00000032854,…
GO:BP	plasma membrane bounded cell projection morphogenesis	GO:0120039	8.39519e-05	4.07597	693	218	22	27350	ENSMUSG00000019647,ENSMUSG00000020888,ENSMUSG00000024290,ENSMUSG00000027009,ENSMUSG00000033396,ENSMUSG00000033792,ENSMUSG00000051650,ENSMUSG00000054693,ENSMUSG00000004151,ENSMUSG00000022425,ENSMUSG00000022602,ENSMUSG00000022892,ENSMUSG00000026872,ENSMUSG00000028399,ENSMUSG00000031385,ENSMUSG00000031673,ENSMUSG00000032064,ENSMUSG00000032087,ENSMUSG00000032340,ENSMUSG00000032854,ENSMUSG00000053024,…
GO:BP	cell-cell adhesion via plasma-membrane adhesion molecules	GO:0098742	0.000112607	3.94843	278	218	14	27350	ENSMUSG00000037892,ENSMUSG00000050505,ENSMUSG00000102428,ENSMUSG00000102742,ENSMUSG00000102748,ENSMUSG00000103585,ENSMUSG00000103793,ENSMUSG00000022514,ENSMUSG00000028399,ENSMUSG00000031385,ENSMUSG00000031673,ENSMUSG00000032087,ENSMUSG00000032570,ENSMUSG00000070047
GO:BP	cell differentiation	GO:0030154	0.000152952	3.81545	4652	218	69	27350	ENSMUSG00000004698,ENSMUSG00000005397,ENSMUSG00000015522,ENSMUSG00000019647,ENSMUSG00000020467,ENSMUSG00000020689,ENSMUSG00000020888,ENSMUSG00000024290,ENSMUSG00000026478,ENSMUSG00000027009,ENSMUSG00000027678,ENSMUSG00000027965,ENSMUSG00000030201,ENSMUSG00000030516,ENSMUSG00000032193,ENSMUSG00000032228,ENSMUSG00000033396,ENSMUSG00000033792,ENSMUSG00000034801,ENSMUSG00000035158,ENSMUSG00000037370,…
GO:BP	regulation of cellular component organization	GO:0051128	0.000182927	3.73772	2453	218	45	27350	ENSMUSG00000000416,ENSMUSG00000005397,ENSMUSG00000017421,ENSMUSG00000019647,ENSMUSG00000020467,ENSMUSG00000020689,ENSMUSG00000020888,ENSMUSG00000024290,ENSMUSG00000027695,ENSMUSG00000027829,ENSMUSG00000030516,ENSMUSG00000032193,ENSMUSG00000033792,ENSMUSG00000037370,ENSMUSG00000038255,ENSMUSG00000040852,ENSMUSG00000050271,ENSMUSG00000050511,ENSMUSG00000052593,ENSMUSG00000054693,ENSMUSG00000056071,…
GO:BP	cell projection organization	GO:0030030	0.000187987	3.72587	1640	218	35	27350	ENSMUSG00000019647,ENSMUSG00000020467,ENSMUSG00000020689,ENSMUSG00000020888,ENSMUSG00000024290,ENSMUSG00000027009,ENSMUSG00000027695,ENSMUSG00000033396,ENSMUSG00000033792,ENSMUSG00000050271,ENSMUSG00000051650,ENSMUSG00000052593,ENSMUSG00000054693,ENSMUSG00000056071,ENSMUSG00000004151,ENSMUSG00000015714,ENSMUSG00000019889,ENSMUSG00000022425,ENSMUSG00000022602,ENSMUSG00000022864,ENSMUSG00000022892,…
GO:BP	regulation of cellular process	GO:0050794	0.000194063	3.71206	12348	218	137	27350	ENSMUSG00000000416,ENSMUSG00000001988,ENSMUSG00000005397,ENSMUSG00000005580,ENSMUSG00000014039,ENSMUSG00000015522,ENSMUSG00000017421,ENSMUSG00000019647,ENSMUSG00000020422,ENSMUSG00000020467,ENSMUSG00000020689,ENSMUSG00000020700,ENSMUSG00000020888,ENSMUSG00000022462,ENSMUSG00000022799,ENSMUSG00000022829,ENSMUSG00000024290,ENSMUSG00000025019,ENSMUSG00000027009,ENSMUSG00000027678,ENSMUSG00000027695,…
GO:BP	homophilic cell adhesion via plasma membrane adhesion molecules	GO:0007156	0.000197152	3.7052	166	218	11	27350	ENSMUSG00000037892,ENSMUSG00000050505,ENSMUSG00000102428,ENSMUSG00000102742,ENSMUSG00000102748,ENSMUSG00000103585,ENSMUSG00000103793,ENSMUSG00000031385,ENSMUSG00000031673,ENSMUSG00000032087,ENSMUSG00000070047
GO:BP	cellular developmental process	GO:0048869	0.000200702	3.69745	4684	218	69	27350	ENSMUSG00000004698,ENSMUSG00000005397,ENSMUSG00000015522,ENSMUSG00000019647,ENSMUSG00000020467,ENSMUSG00000020689,ENSMUSG00000020888,ENSMUSG00000024290,ENSMUSG00000026478,ENSMUSG00000027009,ENSMUSG00000027678,ENSMUSG00000027965,ENSMUSG00000030201,ENSMUSG00000030516,ENSMUSG00000032193,ENSMUSG00000032228,ENSMUSG00000033396,ENSMUSG00000033792,ENSMUSG00000034801,ENSMUSG00000035158,ENSMUSG00000037370,…
GO:BP	neuron projection morphogenesis	GO:0048812	0.00026075	3.58378	678	218	21	27350	ENSMUSG00000019647,ENSMUSG00000020888,ENSMUSG00000024290,ENSMUSG00000027009,ENSMUSG00000033396,ENSMUSG00000033792,ENSMUSG00000051650,ENSMUSG00000054693,ENSMUSG00000004151,ENSMUSG00000022602,ENSMUSG00000022892,ENSMUSG00000026872,ENSMUSG00000028399,ENSMUSG00000031385,ENSMUSG00000031673,ENSMUSG00000032064,ENSMUSG00000032087,ENSMUSG00000032340,ENSMUSG00000032854,ENSMUSG00000053024,ENSMUSG00000060012
GO:BP	plasma membrane bounded cell projection organization	GO:0120036	0.000330127	3.48132	1601	218	34	27350	ENSMUSG00000019647,ENSMUSG00000020467,ENSMUSG00000020888,ENSMUSG00000024290,ENSMUSG00000027009,ENSMUSG00000027695,ENSMUSG00000033396,ENSMUSG00000033792,ENSMUSG00000050271,ENSMUSG00000051650,ENSMUSG00000052593,ENSMUSG00000054693,ENSMUSG00000056071,ENSMUSG00000004151,ENSMUSG00000015714,ENSMUSG00000019889,ENSMUSG00000022425,ENSMUSG00000022602,ENSMUSG00000022864,ENSMUSG00000022892,ENSMUSG00000026872,…
GO:BP	cellular component morphogenesis	GO:0032989	0.000409395	3.38786	824	218	23	27350	ENSMUSG00000019647,ENSMUSG00000020689,ENSMUSG00000020888,ENSMUSG00000024290,ENSMUSG00000027009,ENSMUSG00000033396,ENSMUSG00000033792,ENSMUSG00000051650,ENSMUSG00000054693,ENSMUSG00000004151,ENSMUSG00000022425,ENSMUSG00000022602,ENSMUSG00000022892,ENSMUSG00000026872,ENSMUSG00000028399,ENSMUSG00000031385,ENSMUSG00000031673,ENSMUSG00000032064,ENSMUSG00000032087,ENSMUSG00000032340,ENSMUSG00000032854,…
GO:BP	regulation of biological process	GO:0050789	0.000426486	3.3701	13379	218	144	27350	ENSMUSG00000000416,ENSMUSG00000001988,ENSMUSG00000004698,ENSMUSG00000005397,ENSMUSG00000005580,ENSMUSG00000014039,ENSMUSG00000015522,ENSMUSG00000017421,ENSMUSG00000018900,ENSMUSG00000019647,ENSMUSG00000020422,ENSMUSG00000020467,ENSMUSG00000020689,ENSMUSG00000020700,ENSMUSG00000020888,ENSMUSG00000022462,ENSMUSG00000022766,ENSMUSG00000022799,ENSMUSG00000022829,ENSMUSG00000024290,ENSMUSG00000025019,…
GO:BP	intracellular signal transduction	GO:0035556	0.000428624	3.36792	2527	218	45	27350	ENSMUSG00000005580,ENSMUSG00000014039,ENSMUSG00000017421,ENSMUSG00000019647,ENSMUSG00000020689,ENSMUSG00000020700,ENSMUSG00000020888,ENSMUSG00000022799,ENSMUSG00000024290,ENSMUSG00000027695,ENSMUSG00000031104,ENSMUSG00000031133,ENSMUSG00000034573,ENSMUSG00000034801,ENSMUSG00000038255,ENSMUSG00000050271,ENSMUSG00000052593,ENSMUSG00000056071,ENSMUSG00000066571,ENSMUSG00000071042,ENSMUSG00000004633,…
GO:BP	cell junction assembly	GO:0034329	0.000955226	3.01989	436	218	16	27350	ENSMUSG00000020689,ENSMUSG00000024290,ENSMUSG00000026478,ENSMUSG00000030516,ENSMUSG00000018171,ENSMUSG00000019889,ENSMUSG00000022425,ENSMUSG00000022514,ENSMUSG00000022892,ENSMUSG00000027087,ENSMUSG00000028399,ENSMUSG00000031342,ENSMUSG00000031480,ENSMUSG00000031673,ENSMUSG00000032854,ENSMUSG00000034648
GO:BP	regulation of cell projection organization	GO:0031344	0.00106711	2.97179	739	218	21	27350	ENSMUSG00000019647,ENSMUSG00000020467,ENSMUSG00000020888,ENSMUSG00000027695,ENSMUSG00000033792,ENSMUSG00000050271,ENSMUSG00000052593,ENSMUSG00000054693,ENSMUSG00000056071,ENSMUSG00000015714,ENSMUSG00000022425,ENSMUSG00000022602,ENSMUSG00000022892,ENSMUSG00000026872,ENSMUSG00000028399,ENSMUSG00000031385,ENSMUSG00000032064,ENSMUSG00000033904,ENSMUSG00000036777,ENSMUSG00000053024,ENSMUSG00000060012
GO:BP	cell-substrate junction assembly	GO:0007044	0.00121895	2.91402	90	218	8	27350	ENSMUSG00000020689,ENSMUSG00000024290,ENSMUSG00000026478,ENSMUSG00000019889,ENSMUSG00000022425,ENSMUSG00000027087,ENSMUSG00000031342,ENSMUSG00000031480
GO:BP	cell migration	GO:0016477	0.00126602	2.89756	1539	218	32	27350	ENSMUSG00000019647,ENSMUSG00000020422,ENSMUSG00000020467,ENSMUSG00000020689,ENSMUSG00000020700,ENSMUSG00000024290,ENSMUSG00000026478,ENSMUSG00000027009,ENSMUSG00000030516,ENSMUSG00000033792,ENSMUSG00000035158,ENSMUSG00000050271,ENSMUSG00000052593,ENSMUSG00000054693,ENSMUSG00000056071,ENSMUSG00000061778,ENSMUSG00000015714,ENSMUSG00000019889,ENSMUSG00000022425,ENSMUSG00000022602,ENSMUSG00000022892,…
GO:BP	multicellular organismal process	GO:0032501	0.00186456	2.72942	8878	218	105	27350	ENSMUSG00000000416,ENSMUSG00000001988,ENSMUSG00000004698,ENSMUSG00000005397,ENSMUSG00000005580,ENSMUSG00000015522,ENSMUSG00000018900,ENSMUSG00000019647,ENSMUSG00000020422,ENSMUSG00000020467,ENSMUSG00000020689,ENSMUSG00000020700,ENSMUSG00000020888,ENSMUSG00000022462,ENSMUSG00000022766,ENSMUSG00000023945,ENSMUSG00000024290,ENSMUSG00000027009,ENSMUSG00000027678,ENSMUSG00000027751,ENSMUSG00000027965,…
GO:BP	cell-substrate junction organization	GO:0150115	0.00200161	2.69862	96	218	8	27350	ENSMUSG00000020689,ENSMUSG00000024290,ENSMUSG00000026478,ENSMUSG00000019889,ENSMUSG00000022425,ENSMUSG00000027087,ENSMUSG00000031342,ENSMUSG00000031480
GO:BP	endocytosis	GO:0006897	0.00202016	2.69462	704	218	20	27350	ENSMUSG00000020689,ENSMUSG00000024290,ENSMUSG00000027009,ENSMUSG00000030201,ENSMUSG00000032193,ENSMUSG00000037370,ENSMUSG00000070570,ENSMUSG00000022425,ENSMUSG00000022602,ENSMUSG00000022892,ENSMUSG00000024413,ENSMUSG00000024593,ENSMUSG00000026944,ENSMUSG00000027087,ENSMUSG00000033577,ENSMUSG00000039959,ENSMUSG00000040990,ENSMUSG00000049252,ENSMUSG00000053024,ENSMUSG00000075415
GO:BP	regulation of biological quality	GO:0065008	0.00246144	2.60881	4003	218	59	27350	ENSMUSG00000000416,ENSMUSG00000015522,ENSMUSG00000017421,ENSMUSG00000018900,ENSMUSG00000019647,ENSMUSG00000020689,ENSMUSG00000022766,ENSMUSG00000022829,ENSMUSG00000023945,ENSMUSG00000024290,ENSMUSG00000028836,ENSMUSG00000030201,ENSMUSG00000030516,ENSMUSG00000032193,ENSMUSG00000032420,ENSMUSG00000033396,ENSMUSG00000033792,ENSMUSG00000034801,ENSMUSG00000037370,ENSMUSG00000038255,ENSMUSG00000040852,…
GO:BP	regulation of plasma membrane bounded cell projection organization	GO:0120035	0.00303473	2.51788	723	218	20	27350	ENSMUSG00000019647,ENSMUSG00000020467,ENSMUSG00000027695,ENSMUSG00000033792,ENSMUSG00000050271,ENSMUSG00000052593,ENSMUSG00000054693,ENSMUSG00000056071,ENSMUSG00000015714,ENSMUSG00000022425,ENSMUSG00000022602,ENSMUSG00000022892,ENSMUSG00000026872,ENSMUSG00000028399,ENSMUSG00000031385,ENSMUSG00000032064,ENSMUSG00000033904,ENSMUSG00000036777,ENSMUSG00000053024,ENSMUSG00000060012
GO:BP	locomotion	GO:0040011	0.00385744	2.4137	1384	218	29	27350	ENSMUSG00000019647,ENSMUSG00000020467,ENSMUSG00000020689,ENSMUSG00000020700,ENSMUSG00000024290,ENSMUSG00000027009,ENSMUSG00000030516,ENSMUSG00000033792,ENSMUSG00000035158,ENSMUSG00000050271,ENSMUSG00000051650,ENSMUSG00000052593,ENSMUSG00000054693,ENSMUSG00000056071,ENSMUSG00000061778,ENSMUSG00000004151,ENSMUSG00000015714,ENSMUSG00000019889,ENSMUSG00000022425,ENSMUSG00000022892,ENSMUSG00000027087,…
GO:BP	positive regulation of cellular process	GO:0048522	0.00458719	2.33845	6028	218	78	27350	ENSMUSG00000005397,ENSMUSG00000014039,ENSMUSG00000015522,ENSMUSG00000019647,ENSMUSG00000020422,ENSMUSG00000020467,ENSMUSG00000020689,ENSMUSG00000020700,ENSMUSG00000020888,ENSMUSG00000022462,ENSMUSG00000024290,ENSMUSG00000025019,ENSMUSG00000027009,ENSMUSG00000027678,ENSMUSG00000027695,ENSMUSG00000027751,ENSMUSG00000028836,ENSMUSG00000030201,ENSMUSG00000030516,ENSMUSG00000032193,ENSMUSG00000032228,…
GO:BP	behavior	GO:0007610	0.00477609	2.32093	745	218	20	27350	ENSMUSG00000001988,ENSMUSG00000018900,ENSMUSG00000031189,ENSMUSG00000032193,ENSMUSG00000033396,ENSMUSG00000033792,ENSMUSG00000038255,ENSMUSG00000042761,ENSMUSG00000050511,ENSMUSG00000070570,ENSMUSG00000075316,ENSMUSG00000004151,ENSMUSG00000022602,ENSMUSG00000022892,ENSMUSG00000024413,ENSMUSG00000027792,ENSMUSG00000030683,ENSMUSG00000039904,ENSMUSG00000039913,ENSMUSG00000053024
GO:BP	cell morphogenesis involved in neuron differentiation	GO:0048667	0.00565457	2.2476	623	218	18	27350	ENSMUSG00000019647,ENSMUSG00000027009,ENSMUSG00000033396,ENSMUSG00000033792,ENSMUSG00000051650,ENSMUSG00000054693,ENSMUSG00000004151,ENSMUSG00000022602,ENSMUSG00000022892,ENSMUSG00000026872,ENSMUSG00000028399,ENSMUSG00000031385,ENSMUSG00000031673,ENSMUSG00000032064,ENSMUSG00000032087,ENSMUSG00000032340,ENSMUSG00000053024,ENSMUSG00000060012
GO:BP	regulation of developmental process	GO:0050793	0.00821546	2.08537	2724	218	44	27350	ENSMUSG00000005397,ENSMUSG00000019647,ENSMUSG00000020467,ENSMUSG00000020689,ENSMUSG00000020888,ENSMUSG00000024290,ENSMUSG00000027678,ENSMUSG00000030516,ENSMUSG00000032193,ENSMUSG00000032228,ENSMUSG00000034801,ENSMUSG00000035158,ENSMUSG00000037370,ENSMUSG00000038255,ENSMUSG00000044519,ENSMUSG00000050271,ENSMUSG00000052593,ENSMUSG00000052713,ENSMUSG00000054150,ENSMUSG00000054693,ENSMUSG00000079487,…
GO:BP	axon development	GO:0061564	0.00865434	2.06277	517	218	16	27350	ENSMUSG00000019647,ENSMUSG00000027009,ENSMUSG00000033396,ENSMUSG00000051650,ENSMUSG00000052593,ENSMUSG00000004151,ENSMUSG00000015714,ENSMUSG00000022892,ENSMUSG00000026872,ENSMUSG00000031385,ENSMUSG00000031673,ENSMUSG00000032064,ENSMUSG00000032087,ENSMUSG00000032340,ENSMUSG00000053024,ENSMUSG00000060012
GO:BP	negative regulation of low-density lipoprotein receptor activity	GO:1905598	0.00949307	2.02259	5	218	3	27350	ENSMUSG00000020689,ENSMUSG00000026944,ENSMUSG00000027087
GO:BP	negative regulation of cellular component organization	GO:0051129	0.0105656	1.97611	718	218	19	27350	ENSMUSG00000017421,ENSMUSG00000019647,ENSMUSG00000020467,ENSMUSG00000020689,ENSMUSG00000024290,ENSMUSG00000030516,ENSMUSG00000032193,ENSMUSG00000038255,ENSMUSG00000040852,ENSMUSG00000050271,ENSMUSG00000050511,ENSMUSG00000052593,ENSMUSG00000000708,ENSMUSG00000015714,ENSMUSG00000022892,ENSMUSG00000026944,ENSMUSG00000027087,ENSMUSG00000031385,ENSMUSG00000033904
GO:BP	cell motility	GO:0048870	0.0149776	1.82456	1731	218	32	27350	ENSMUSG00000019647,ENSMUSG00000020422,ENSMUSG00000020467,ENSMUSG00000020689,ENSMUSG00000020700,ENSMUSG00000024290,ENSMUSG00000026478,ENSMUSG00000027009,ENSMUSG00000030516,ENSMUSG00000033792,ENSMUSG00000035158,ENSMUSG00000050271,ENSMUSG00000052593,ENSMUSG00000054693,ENSMUSG00000056071,ENSMUSG00000061778,ENSMUSG00000015714,ENSMUSG00000019889,ENSMUSG00000022425,ENSMUSG00000022602,ENSMUSG00000022892,…
GO:BP	cell-substrate adhesion	GO:0031589	0.015422	1.81186	364	218	13	27350	ENSMUSG00000005397,ENSMUSG00000020689,ENSMUSG00000024290,ENSMUSG00000026478,ENSMUSG00000027009,ENSMUSG00000019889,ENSMUSG00000022425,ENSMUSG00000027087,ENSMUSG00000031342,ENSMUSG00000031480,ENSMUSG00000034488,ENSMUSG00000044447,ENSMUSG00000053024
GO:BP	positive regulation of T cell migration	GO:2000406	0.0182161	1.73954	36	218	5	27350	ENSMUSG00000020689,ENSMUSG00000027009,ENSMUSG00000052593,ENSMUSG00000054693,ENSMUSG00000022892
GO:BP	positive regulation of biological process	GO:0048518	0.0223838	1.65007	6714	218	82	27350	ENSMUSG00000005397,ENSMUSG00000014039,ENSMUSG00000015522,ENSMUSG00000018900,ENSMUSG00000019647,ENSMUSG00000020422,ENSMUSG00000020467,ENSMUSG00000020689,ENSMUSG00000020700,ENSMUSG00000020888,ENSMUSG00000022462,ENSMUSG00000024290,ENSMUSG00000025019,ENSMUSG00000027009,ENSMUSG00000027678,ENSMUSG00000027695,ENSMUSG00000027751,ENSMUSG00000028836,ENSMUSG00000030201,ENSMUSG00000030516,ENSMUSG00000032193,…
GO:BP	cell-matrix adhesion	GO:0007160	0.0273331	1.56331	225	218	10	27350	ENSMUSG00000005397,ENSMUSG00000020689,ENSMUSG00000024290,ENSMUSG00000027009,ENSMUSG00000019889,ENSMUSG00000022425,ENSMUSG00000027087,ENSMUSG00000031342,ENSMUSG00000031480,ENSMUSG00000053024
GO:BP	regulation of cell morphogenesis	GO:0022604	0.0280547	1.55199	329	218	12	27350	ENSMUSG00000020689,ENSMUSG00000020888,ENSMUSG00000050271,ENSMUSG00000054150,ENSMUSG00000090053,ENSMUSG00000022425,ENSMUSG00000022602,ENSMUSG00000028399,ENSMUSG00000031385,ENSMUSG00000040990,ENSMUSG00000044447,ENSMUSG00000053024
GO:BP	anatomical structure morphogenesis	GO:0009653	0.0357538	1.44668	2794	218	43	27350	ENSMUSG00000019647,ENSMUSG00000020467,ENSMUSG00000020689,ENSMUSG00000020700,ENSMUSG00000020888,ENSMUSG00000024290,ENSMUSG00000026478,ENSMUSG00000027009,ENSMUSG00000027751,ENSMUSG00000027965,ENSMUSG00000030201,ENSMUSG00000030516,ENSMUSG00000032193,ENSMUSG00000033396,ENSMUSG00000033792,ENSMUSG00000050271,ENSMUSG00000051650,ENSMUSG00000052593,ENSMUSG00000054150,ENSMUSG00000054693,ENSMUSG00000079487,…
GO:BP	positive regulation of lymphocyte migration	GO:2000403	0.0444507	1.35212	43	218	5	27350	ENSMUSG00000020689,ENSMUSG00000027009,ENSMUSG00000052593,ENSMUSG00000054693,ENSMUSG00000022892
GO:BP	regulation of cell motility	GO:2000145	0.044964	1.34713	1017	218	22	27350	ENSMUSG00000019647,ENSMUSG00000020467,ENSMUSG00000020689,ENSMUSG00000020700,ENSMUSG00000024290,ENSMUSG00000027009,ENSMUSG00000030516,ENSMUSG00000033792,ENSMUSG00000035158,ENSMUSG00000050271,ENSMUSG00000052593,ENSMUSG00000054693,ENSMUSG00000061778,ENSMUSG00000015714,ENSMUSG00000019889,ENSMUSG00000022425,ENSMUSG00000022892,ENSMUSG00000027087,ENSMUSG00000031385,ENSMUSG00000038608,ENSMUSG00000039384,…
GO:BP	axonogenesis	GO:0007409	0.0457804	1.33932	464	218	14	27350	ENSMUSG00000019647,ENSMUSG00000027009,ENSMUSG00000033396,ENSMUSG00000051650,ENSMUSG00000004151,ENSMUSG00000022892,ENSMUSG00000026872,ENSMUSG00000031385,ENSMUSG00000031673,ENSMUSG00000032064,ENSMUSG00000032087,ENSMUSG00000032340,ENSMUSG00000053024,ENSMUSG00000060012
GO:CC	cell periphery	GO:0071944	8.58283e-10	9.06637	6980	219	104	27145	ENSMUSG00000000416,ENSMUSG00000005397,ENSMUSG00000005580,ENSMUSG00000018900,ENSMUSG00000019647,ENSMUSG00000020467,ENSMUSG00000020689,ENSMUSG00000020888,ENSMUSG00000022462,ENSMUSG00000022829,ENSMUSG00000023945,ENSMUSG00000024290,ENSMUSG00000025161,ENSMUSG00000025885,ENSMUSG00000026478,ENSMUSG00000026748,ENSMUSG00000027009,ENSMUSG00000027695,ENSMUSG00000027965,ENSMUSG00000028836,ENSMUSG00000030201,…
GO:CC	plasma membrane	GO:0005886	2.2146e-08	7.6547	6504	219	96	27145	ENSMUSG00000005397,ENSMUSG00000005580,ENSMUSG00000018900,ENSMUSG00000019647,ENSMUSG00000020689,ENSMUSG00000020888,ENSMUSG00000022462,ENSMUSG00000022829,ENSMUSG00000023945,ENSMUSG00000024290,ENSMUSG00000025161,ENSMUSG00000026748,ENSMUSG00000027009,ENSMUSG00000027695,ENSMUSG00000027965,ENSMUSG00000028836,ENSMUSG00000030201,ENSMUSG00000030516,ENSMUSG00000031104,ENSMUSG00000031210,ENSMUSG00000032193,…
GO:CC	cellular anatomical entity	GO:0110165	3.5678e-08	7.4476	22747	219	213	27145	ENSMUSG00000000416,ENSMUSG00000001988,ENSMUSG00000004698,ENSMUSG00000005397,ENSMUSG00000005580,ENSMUSG00000014039,ENSMUSG00000015522,ENSMUSG00000017421,ENSMUSG00000018900,ENSMUSG00000019647,ENSMUSG00000020422,ENSMUSG00000020467,ENSMUSG00000020689,ENSMUSG00000020700,ENSMUSG00000020888,ENSMUSG00000022462,ENSMUSG00000022766,ENSMUSG00000022799,ENSMUSG00000022829,ENSMUSG00000023945,ENSMUSG00000024187,…
GO:CC	membrane	GO:0016020	4.54084e-07	6.34286	10323	219	127	27145	ENSMUSG00000005397,ENSMUSG00000005580,ENSMUSG00000018900,ENSMUSG00000019647,ENSMUSG00000020689,ENSMUSG00000020888,ENSMUSG00000022462,ENSMUSG00000022829,ENSMUSG00000023945,ENSMUSG00000024187,ENSMUSG00000024290,ENSMUSG00000025161,ENSMUSG00000026478,ENSMUSG00000026748,ENSMUSG00000027009,ENSMUSG00000027695,ENSMUSG00000027965,ENSMUSG00000028836,ENSMUSG00000030201,ENSMUSG00000030516,ENSMUSG00000031104,…
GO:CC	intrinsic component of membrane	GO:0031224	1.03868e-06	5.98352	7065	219	97	27145	ENSMUSG00000005580,ENSMUSG00000018900,ENSMUSG00000019647,ENSMUSG00000020689,ENSMUSG00000022462,ENSMUSG00000023945,ENSMUSG00000024187,ENSMUSG00000025161,ENSMUSG00000026748,ENSMUSG00000027009,ENSMUSG00000027965,ENSMUSG00000028836,ENSMUSG00000030201,ENSMUSG00000031210,ENSMUSG00000031608,ENSMUSG00000032193,ENSMUSG00000032420,ENSMUSG00000033792,ENSMUSG00000034320,ENSMUSG00000035840,ENSMUSG00000036469,…
GO:CC	integral component of membrane	GO:0016021	1.43729e-06	5.84246	6894	219	95	27145	ENSMUSG00000005580,ENSMUSG00000018900,ENSMUSG00000019647,ENSMUSG00000020689,ENSMUSG00000022462,ENSMUSG00000023945,ENSMUSG00000024187,ENSMUSG00000025161,ENSMUSG00000026748,ENSMUSG00000027009,ENSMUSG00000027965,ENSMUSG00000028836,ENSMUSG00000030201,ENSMUSG00000031210,ENSMUSG00000031608,ENSMUSG00000032193,ENSMUSG00000032420,ENSMUSG00000033792,ENSMUSG00000034320,ENSMUSG00000035840,ENSMUSG00000036469,…
GO:CC	cell junction	GO:0030054	6.45032e-06	5.19042	2141	219	43	27145	ENSMUSG00000000416,ENSMUSG00000020422,ENSMUSG00000020689,ENSMUSG00000022799,ENSMUSG00000022829,ENSMUSG00000023945,ENSMUSG00000025161,ENSMUSG00000027695,ENSMUSG00000027965,ENSMUSG00000030201,ENSMUSG00000030516,ENSMUSG00000032420,ENSMUSG00000033396,ENSMUSG00000033792,ENSMUSG00000050271,ENSMUSG00000050511,ENSMUSG00000052593,ENSMUSG00000054693,ENSMUSG00000056071,ENSMUSG00000070570,ENSMUSG00000102428,…
GO:CC	integral component of plasma membrane	GO:0005887	6.89888e-05	4.16122	1525	219	33	27145	ENSMUSG00000005580,ENSMUSG00000019647,ENSMUSG00000020689,ENSMUSG00000022462,ENSMUSG00000025161,ENSMUSG00000027009,ENSMUSG00000027965,ENSMUSG00000031210,ENSMUSG00000034320,ENSMUSG00000037578,ENSMUSG00000037892,ENSMUSG00000050505,ENSMUSG00000050511,ENSMUSG00000052593,ENSMUSG00000056025,ENSMUSG00000061778,ENSMUSG00000075316,ENSMUSG00000102428,ENSMUSG00000102742,ENSMUSG00000102748,ENSMUSG00000103585,…
GO:CC	cytoplasm	GO:0005737	7.58848e-05	4.11985	11483	219	130	27145	ENSMUSG00000000416,ENSMUSG00000015522,ENSMUSG00000017421,ENSMUSG00000018900,ENSMUSG00000020422,ENSMUSG00000020467,ENSMUSG00000020689,ENSMUSG00000020700,ENSMUSG00000020888,ENSMUSG00000022462,ENSMUSG00000022829,ENSMUSG00000023945,ENSMUSG00000024290,ENSMUSG00000024483,ENSMUSG00000025885,ENSMUSG00000027678,ENSMUSG00000027695,ENSMUSG00000027829,ENSMUSG00000027965,ENSMUSG00000028836,ENSMUSG00000029638,…
GO:CC	intrinsic component of plasma membrane	GO:0031226	7.67714e-05	4.1148	1609	219	34	27145	ENSMUSG00000005580,ENSMUSG00000019647,ENSMUSG00000020689,ENSMUSG00000022462,ENSMUSG00000025161,ENSMUSG00000027009,ENSMUSG00000027965,ENSMUSG00000031210,ENSMUSG00000034320,ENSMUSG00000037578,ENSMUSG00000037892,ENSMUSG00000050505,ENSMUSG00000050511,ENSMUSG00000052593,ENSMUSG00000056025,ENSMUSG00000061778,ENSMUSG00000075316,ENSMUSG00000102428,ENSMUSG00000102742,ENSMUSG00000102748,ENSMUSG00000103585,…
GO:CC	synapse	GO:0045202	0.000550339	3.25937	1516	219	31	27145	ENSMUSG00000000416,ENSMUSG00000020689,ENSMUSG00000022829,ENSMUSG00000023945,ENSMUSG00000025161,ENSMUSG00000027695,ENSMUSG00000027965,ENSMUSG00000030201,ENSMUSG00000032420,ENSMUSG00000033396,ENSMUSG00000033792,ENSMUSG00000050511,ENSMUSG00000054693,ENSMUSG00000070570,ENSMUSG00000116594,ENSMUSG00000003974,ENSMUSG00000004633,ENSMUSG00000018166,ENSMUSG00000022514,ENSMUSG00000022602,ENSMUSG00000022892,…
GO:CC	apical part of cell	GO:0045177	0.00110937	2.95492	503	219	16	27145	ENSMUSG00000018900,ENSMUSG00000020689,ENSMUSG00000020888,ENSMUSG00000023945,ENSMUSG00000025161,ENSMUSG00000025885,ENSMUSG00000027695,ENSMUSG00000030516,ENSMUSG00000032193,ENSMUSG00000033792,ENSMUSG00000034320,ENSMUSG00000052593,ENSMUSG00000018166,ENSMUSG00000022892,ENSMUSG00000028962,ENSMUSG00000070047
GO:CC	plasma membrane region	GO:0098590	0.0016542	2.78141	1362	219	28	27145	ENSMUSG00000018900,ENSMUSG00000020689,ENSMUSG00000023945,ENSMUSG00000025161,ENSMUSG00000027695,ENSMUSG00000030201,ENSMUSG00000030516,ENSMUSG00000032193,ENSMUSG00000032420,ENSMUSG00000033792,ENSMUSG00000034320,ENSMUSG00000037578,ENSMUSG00000050511,ENSMUSG00000052593,ENSMUSG00000054693,ENSMUSG00000001833,ENSMUSG00000003974,ENSMUSG00000018166,ENSMUSG00000022602,ENSMUSG00000022892,ENSMUSG00000027087,…
GO:CC	endomembrane system	GO:0012505	0.00169924	2.76975	4239	219	60	27145	ENSMUSG00000000416,ENSMUSG00000022829,ENSMUSG00000023945,ENSMUSG00000024290,ENSMUSG00000025161,ENSMUSG00000027695,ENSMUSG00000027965,ENSMUSG00000028836,ENSMUSG00000030201,ENSMUSG00000031104,ENSMUSG00000031608,ENSMUSG00000032193,ENSMUSG00000033792,ENSMUSG00000035840,ENSMUSG00000036469,ENSMUSG00000037578,ENSMUSG00000039497,ENSMUSG00000042761,ENSMUSG00000050511,ENSMUSG00000051650,ENSMUSG00000052533,…
GO:CC	cell leading edge	GO:0031252	0.0065635	2.18286	455	219	14	27145	ENSMUSG00000020689,ENSMUSG00000022799,ENSMUSG00000024290,ENSMUSG00000031133,ENSMUSG00000033792,ENSMUSG00000034573,ENSMUSG00000040852,ENSMUSG00000050511,ENSMUSG00000052593,ENSMUSG00000019889,ENSMUSG00000022892,ENSMUSG00000027087,ENSMUSG00000033577,ENSMUSG00000070047
GO:CC	receptor complex	GO:0043235	0.00717319	2.14429	399	219	13	27145	ENSMUSG00000015522,ENSMUSG00000020689,ENSMUSG00000027009,ENSMUSG00000027965,ENSMUSG00000032193,ENSMUSG00000037578,ENSMUSG00000018166,ENSMUSG00000022892,ENSMUSG00000027087,ENSMUSG00000027674,ENSMUSG00000031385,ENSMUSG00000039904,ENSMUSG00000049252
GO:CC	focal adhesion	GO:0005925	0.00764669	2.11653	190	219	9	27145	ENSMUSG00000020422,ENSMUSG00000020689,ENSMUSG00000022799,ENSMUSG00000050271,ENSMUSG00000052593,ENSMUSG00000027087,ENSMUSG00000031480,ENSMUSG00000032064,ENSMUSG00000040990
GO:CC	plasma membrane bounded cell projection	GO:0120025	0.0101249	1.99461	2461	219	39	27145	ENSMUSG00000000416,ENSMUSG00000005580,ENSMUSG00000018900,ENSMUSG00000019647,ENSMUSG00000020689,ENSMUSG00000022462,ENSMUSG00000022799,ENSMUSG00000023945,ENSMUSG00000024290,ENSMUSG00000027009,ENSMUSG00000031133,ENSMUSG00000033396,ENSMUSG00000033792,ENSMUSG00000034320,ENSMUSG00000034573,ENSMUSG00000037578,ENSMUSG00000040852,ENSMUSG00000050511,ENSMUSG00000052593,ENSMUSG00000054693,ENSMUSG00000057110,…
GO:CC	cell projection	GO:0042995	0.0106505	1.97263	2558	219	40	27145	ENSMUSG00000000416,ENSMUSG00000005580,ENSMUSG00000018900,ENSMUSG00000019647,ENSMUSG00000020689,ENSMUSG00000022462,ENSMUSG00000022799,ENSMUSG00000023945,ENSMUSG00000024290,ENSMUSG00000027009,ENSMUSG00000031133,ENSMUSG00000033396,ENSMUSG00000033792,ENSMUSG00000034320,ENSMUSG00000034573,ENSMUSG00000037578,ENSMUSG00000040852,ENSMUSG00000050511,ENSMUSG00000052593,ENSMUSG00000054693,ENSMUSG00000057110,…
GO:CC	anchoring junction	GO:0070161	0.0112966	1.94705	675	219	17	27145	ENSMUSG00000020422,ENSMUSG00000020689,ENSMUSG00000022799,ENSMUSG00000030516,ENSMUSG00000050271,ENSMUSG00000052593,ENSMUSG00000054693,ENSMUSG00000102428,ENSMUSG00000019889,ENSMUSG00000022892,ENSMUSG00000027087,ENSMUSG00000031480,ENSMUSG00000031673,ENSMUSG00000032064,ENSMUSG00000040990,ENSMUSG00000056966,ENSMUSG00000070047
GO:CC	cell-substrate junction	GO:0030055	0.0118848	1.92501	201	219	9	27145	ENSMUSG00000020422,ENSMUSG00000020689,ENSMUSG00000022799,ENSMUSG00000050271,ENSMUSG00000052593,ENSMUSG00000027087,ENSMUSG00000031480,ENSMUSG00000032064,ENSMUSG00000040990
GO:CC	lamellipodium	GO:0030027	0.0155036	1.80957	208	219	9	27145	ENSMUSG00000020689,ENSMUSG00000022799,ENSMUSG00000024290,ENSMUSG00000031133,ENSMUSG00000034573,ENSMUSG00000040852,ENSMUSG00000022892,ENSMUSG00000027087,ENSMUSG00000070047
GO:CC	cytoplasmic vesicle	GO:0031410	0.0159147	1.7982	2061	219	34	27145	ENSMUSG00000000416,ENSMUSG00000020689,ENSMUSG00000020888,ENSMUSG00000022829,ENSMUSG00000023945,ENSMUSG00000027695,ENSMUSG00000028836,ENSMUSG00000030201,ENSMUSG00000031104,ENSMUSG00000032193,ENSMUSG00000033396,ENSMUSG00000033792,ENSMUSG00000036469,ENSMUSG00000037578,ENSMUSG00000039497,ENSMUSG00000050511,ENSMUSG00000052593,ENSMUSG00000054693,ENSMUSG00000070570,ENSMUSG00000116594,ENSMUSG00000020105,…
GO:CC	intracellular vesicle	GO:0097708	0.016223	1.78987	2063	219	34	27145	ENSMUSG00000000416,ENSMUSG00000020689,ENSMUSG00000020888,ENSMUSG00000022829,ENSMUSG00000023945,ENSMUSG00000027695,ENSMUSG00000028836,ENSMUSG00000030201,ENSMUSG00000031104,ENSMUSG00000032193,ENSMUSG00000033396,ENSMUSG00000033792,ENSMUSG00000036469,ENSMUSG00000037578,ENSMUSG00000039497,ENSMUSG00000050511,ENSMUSG00000052593,ENSMUSG00000054693,ENSMUSG00000070570,ENSMUSG00000116594,ENSMUSG00000020105,…
GO:CC	amyloid-beta complex	GO:0106003	0.0193995	1.71221	2	219	2	27145	ENSMUSG00000024290,ENSMUSG00000022892
GO:CC	axon	GO:0030424	0.0215855	1.66584	783	219	18	27145	ENSMUSG00000005580,ENSMUSG00000019647,ENSMUSG00000022462,ENSMUSG00000023945,ENSMUSG00000027009,ENSMUSG00000033396,ENSMUSG00000033792,ENSMUSG00000050511,ENSMUSG00000054693,ENSMUSG00000070570,ENSMUSG00000075316,ENSMUSG00000003974,ENSMUSG00000019889,ENSMUSG00000022892,ENSMUSG00000032064,ENSMUSG00000032087,ENSMUSG00000053024,ENSMUSG00000060012
GO:CC	vesicle	GO:0031982	0.0276002	1.55909	2210	219	35	27145	ENSMUSG00000000416,ENSMUSG00000020689,ENSMUSG00000020888,ENSMUSG00000022829,ENSMUSG00000023945,ENSMUSG00000027009,ENSMUSG00000027695,ENSMUSG00000028836,ENSMUSG00000030201,ENSMUSG00000031104,ENSMUSG00000032193,ENSMUSG00000033396,ENSMUSG00000033792,ENSMUSG00000036469,ENSMUSG00000037578,ENSMUSG00000039497,ENSMUSG00000050511,ENSMUSG00000052593,ENSMUSG00000054693,ENSMUSG00000070570,ENSMUSG00000116594,…
GO:CC	apical plasma membrane	GO:0016324	0.0380114	1.42009	407	219	12	27145	ENSMUSG00000018900,ENSMUSG00000020689,ENSMUSG00000023945,ENSMUSG00000025161,ENSMUSG00000027695,ENSMUSG00000030516,ENSMUSG00000033792,ENSMUSG00000034320,ENSMUSG00000052593,ENSMUSG00000018166,ENSMUSG00000028962,ENSMUSG00000070047
KEGG	Glutamatergic synapse	KEGG:04724	0.0221379	1.65486	113	99	7	8875	ENSMUSG00000005580,ENSMUSG00000022462,ENSMUSG00000027695,ENSMUSG00000070570,ENSMUSG00000003974,ENSMUSG00000056220,ENSMUSG00000057614
REAC	RHO GTPase cycle	REAC:R-MMU-9012999	0.0433458	1.36305	393	96	14	8384	ENSMUSG00000022799,ENSMUSG00000024290,ENSMUSG00000034801,ENSMUSG00000061778,ENSMUSG00000066571,ENSMUSG00000004633,ENSMUSG00000020841,ENSMUSG00000033904,ENSMUSG00000036777,ENSMUSG00000039913,ENSMUSG00000040624,ENSMUSG00000044447,ENSMUSG00000071176,ENSMUSG00000075415
WP	Cholesterol biosynthesis	WP:WP103	0.00167867	2.77503	15	61	4	4471	ENSMUSG00000032018,ENSMUSG00000033105,ENSMUSG00000058454,ENSMUSG00000093930
CORUM	Ccd1-Dvl2 complex	CORUM:2976	0.0168063	1.77453	2	17	2	1078	ENSMUSG00000020888,ENSMUSG00000032064
CORUM	Itgav-Itgb3-Gsn complex	CORUM:2360	0.0499503	1.30146	3	17	2	1078	ENSMUSG00000020689,ENSMUSG00000027087
CORUM	Ccd1-Dvl2-Rac complex	CORUM:2973	0.0499503	1.30146	3	17	2	1078	ENSMUSG00000020888,ENSMUSG00000032064
