# Supplementary material for: Enhanced oxidative phosphorylation, re-organized intracellular signaling, and epigenetic de-silencing as revealed by oligodendrocyte translatome analysis after contusive spinal cord injury
Source: Sci Rep. 2023 Dec 1;13:21254. doi: 10.1038/s41598-023-48425-6 (PMC10692148; doi:10.1038/s41598-023-48425-6)
Supplement: Supplementary file 6 — Supplementary Table S5. [file 41598_2023_48425_MOESM6_ESM.xlsx]

## Sheet: Table S5 Legend
Supplementary Table S5. OL-upregulated mRNAs whose expression pattern correlates with acute OL loss and tissue damage after SCI: gene lists and GO analysis
Supplementary Table S5a. OL-upregulated mRNAs whose expression pattern correlates with acute OL loss and tissue damage after SCI
Supplementary Table S5b. GO analysis of OL-upregulated mRNAs whose expression pattern correlates with acute OL loss and tissue damage after SCI

## Sheet: Table S5a
Supplementary Table S5a. OL-upregulated mRNAs whose expression pattern correlates with acute OL loss and tissue damage after SCI
mRNAs that are significantly UP on dpi 2 but not dpi 42 OR whose significant upregulation on dpi 2 appears to be at least 2 fold higher than that on dpi 42
			OL Expression						Total Expression						OL enrichment								Delta OL enrichment (log2FC/Total/SCI-Log2FC/Total/naïve)
			DPI 2		DPI 10		DPI 42		DPI 2		DPI 10		DPI 42		Naïve		DPI 2		DPI 10		DPI 42		DPI 2		DPI 10		DPI 42
Ens_Id	Gene	Description	log2FC/Naïve/	q_Value	log2FC/Naïve/	q_Value	log2FC/Naïve/	q_Value	log2FC/Naïve/	q_Value	log2FC/Naïve/	q_Value	log2FC/Naïve/	q_Value	log2FC/Total/	q_Value	log2FC/Total/	q_Value	log2FC/Total/	q_Value	log2FC/Total/	q_Value	delta log2FC/Total/	q_Value	delta log2FC/Total/	q_Value	delta log2FC/Total/	q_Value
ENSMUSG00000022144	Gdnf	glial cell line derived neurotrophic factor [Source:MGI Symbol;Acc:MGI:107430]	11.5524	2.69249e-08	6.59828	0.0081914	-0.725152	0.851816	4.23573	0.0255532	4.42758	0.0239623	1.03472	0.748905	-5.18029	0.00165426	2.13638	0.0427528	-3.00959	0.00977782	-6.94016	1.65917e-05	7.31668	0.000669471	2.1707	NA	-1.75987	0.656421
ENSMUSG00000007888	Crlf1	cytokine receptor-like factor 1 [Source:MGI Symbol;Acc:MGI:1340030]	9.31362	1.72372e-13	6.98712	2.49669e-07	6.61385	4.72461e-07	4.90657	5.94006e-06	4.20592	0.000180875	3.87444	0.00109082	-2.97072	0.00314045	1.43632	0.0263303	-0.189524	0.809045	-0.231321	0.771078	4.40705	0.000822053	2.7812	0.0689328	2.7394	0.0764467
ENSMUSG00000066361	Serpina3c	serine (or cysteine) peptidase inhibitor, clade A, member 3C [Source:MGI Symbol;Acc:MGI:102848]	9.29741	2.07999e-08	6.27141	0.000831578	3.10825	0.111394	1.51258	0.365527	-0.8049	0.697553	-2.12782	0.241504	-5.37932	7.04106e-05	2.40551	0.00346099	1.69699	0.0487032	-0.143244	0.893766	7.78483	4.65742e-06	7.07631	7.22175e-05	5.23607	0.00661486
ENSMUSG00000064023	Klk8	kallikrein related-peptidase 8 [Source:MGI Symbol;Acc:MGI:1343327]	9.1713	1.85144e-83	7.99395	1.10031e-62	5.95967	2.73851e-34	4.11341	5.88538e-22	2.74745	6.9236e-10	1.01454	0.0685879	-2.25862	2.0764e-08	2.79927	3.83134e-27	2.98789	2.50407e-30	2.68652	7.34747e-24	5.05789	6.53044e-25	5.2465	1.0857e-26	4.94513	2.98824e-23
ENSMUSG00000043943	Naalad2	N-acetylated alpha-linked acidic dipeptidase 2 [Source:MGI Symbol;Acc:MGI:1919810]	7.32313	0.00181478	6.17806	0.0227165	5.38391	0.028471	0.625357	0.829901	2.63018	0.264972	2.05472	0.4472	-7.46818	9.47434e-06	-0.770408	0.561876	-3.9203	0.00117919	-4.13899	0.000564044	6.69777	0.00494544	3.54788	NA	3.32919	0.267931
ENSMUSG00000046167	Gldn	gliomedin [Source:MGI Symbol;Acc:MGI:2388361]	7.09256	4.83884e-11	6.16642	6.11612e-08	5.46578	9.088e-07	2.99165	0.00602262	2.78572	0.0137464	2.54288	0.0362487	-2.76238	0.000242881	1.33853	0.0457731	0.618312	0.392843	0.160518	0.851015	4.10091	0.000175259	3.38069	0.0039948	2.9229	0.0172935
ENSMUSG00000053113	Socs3	suppressor of cytokine signaling 3 [Source:MGI Symbol;Acc:MGI:1201791]	6.90032	5.27667e-15	4.3457	7.48287e-06	4.86243	1.08782e-07	3.88491	1.6437e-05	2.00722	0.0503826	1.51619	0.194846	-2.4057	0.000265775	0.609707	0.336966	-0.0672228	0.927745	0.940542	0.13228	3.01541	0.00263287	2.33848	0.0347034	3.34625	0.00108056
ENSMUSG00000046402	Rbp1	retinol binding protein 1, cellular [Source:MGI Symbol;Acc:MGI:97876]	6.79897	4.96441e-15	3.32999	0.000928497	4.57841	4.03748e-07	4.28071	2.08518e-06	3.26421	0.000568489	3.29375	0.000846533	-1.61356	0.00972493	0.904692	0.15557	-1.54779	0.0124076	-0.328908	0.646772	2.51825	0.012557	0.0657714	0.976742	1.28465	0.309366
ENSMUSG00000027460	Angpt4	angiopoietin 4 [Source:MGI Symbol;Acc:MGI:1336887]	6.73612	0.00157219	6.30013	0.00805992	5.48517	0.0124593	1.22979	0.583677	0.990559	0.692344	2.76257	0.184518	-5.17496	0.00125584	0.33137	0.778432	0.134617	0.913925	-2.45236	0.0215125	5.50633	0.0125647	5.30957	NA	2.7226	0.334767
ENSMUSG00000021091	Serpina3n	serine (or cysteine) peptidase inhibitor, clade A, member 3N [Source:MGI Symbol;Acc:MGI:105045]	6.68338	6.39904e-266	5.43198	7.14366e-175	4.45601	6.45669e-117	4.7205	7.13855e-132	3.24597	4.17467e-62	2.66756	1.53542e-41	-0.0420329	0.811608	1.92084	1.00588e-45	2.14397	1.01451e-56	1.74642	6.10628e-38	1.96288	3.12314e-22	2.18601	1.54764e-27	1.78845	3.55071e-18
ENSMUSG00000026389	Steap3	STEAP family member 3 [Source:MGI Symbol;Acc:MGI:1915678]	6.52217	4.44004e-25	4.11681	1.00576e-09	3.67161	3.07445e-08	2.90337	1.31226e-05	2.70308	7.56001e-05	1.89376	0.012455	-1.83717	4.92663e-05	1.78163	4.65345e-05	-0.423447	0.386293	-0.0593189	0.91723	3.61881	5.0961e-08	1.41373	0.0883577	1.77785	0.0237261
ENSMUSG00000036907	C1ql2	complement component 1, q subcomponent-like 2 [Source:MGI Symbol;Acc:MGI:3032521]	6.17811	2.2886e-12	2.46452	0.0284813	2.36366	0.0182355	0.103324	0.94572	-0.124489	0.934655	0.366753	0.806484	-4.12696	7.61835e-11	1.94782	0.000252686	-1.53796	0.00577521	-2.13005	0.0001548	6.07479	1.82279e-12	2.589	0.01163	1.99691	0.0751294
ENSMUSG00000017204	Gsdma	gasdermin A [Source:MGI Symbol;Acc:MGI:1889509]	6.15214	0.00129102	4.38169	0.0593379	3.72775	0.0687494	-0.659579	0.796909	-0.364042	0.901558	-0.720102	0.807233	-4.20203	0.00412962	2.60969	0.0162199	0.543706	0.665382	0.245819	0.858926	6.81172	0.000668426	4.74574	NA	4.44785	0.0524761
ENSMUSG00000017446	C1qtnf1	C1q and tumor necrosis factor related protein 1 [Source:MGI Symbol;Acc:MGI:1919254]	5.91951	8.59769e-08	4.68555	0.000113003	3.56475	0.00259819	1.73268	0.134419	2.30584	0.0408285	1.47086	0.275212	-5.00605	5.5567e-11	-0.819215	0.228394	-2.62634	4.10766e-05	-2.91216	6.00927e-06	4.18683	0.000157648	2.37971	0.069341	2.09389	0.12567
ENSMUSG00000044562	Rasip1	Ras interacting protein 1 [Source:MGI Symbol;Acc:MGI:1917153]	5.89783	1.8194e-24	3.50913	2.79113e-08	3.65595	1.89014e-09	1.39359	0.0204478	0.423091	0.614973	0.69433	0.379439	-3.48433	1.1674e-15	1.0199	0.00417912	-0.398298	0.316036	-0.522718	0.179122	4.50423	8.31588e-15	3.08604	6.83685e-07	2.96162	2.64699e-06
ENSMUSG00000022952	Runx1	runt related transcription factor 1 [Source:MGI Symbol;Acc:MGI:99852]	5.80114	1.67652e-14	4.41076	5.03519e-08	4.10081	2.00533e-07	3.49837	8.08087e-08	3.66946	2.23234e-08	3.49448	2.28541e-07	-2.9802	2.17899e-06	-0.677428	0.106786	-2.2389	1.70551e-08	-2.37387	3.27726e-09	2.30277	0.00854115	0.741299	0.565631	0.606328	0.638118
ENSMUSG00000040373	Cacng5	calcium channel, voltage-dependent, gamma subunit 5 [Source:MGI Symbol;Acc:MGI:2157946]	5.62885	2.52498e-34	3.69999	2.75084e-14	2.05048	5.3418e-05	0.912712	0.0916271	-0.291261	0.694804	-0.725622	0.258341	-3.63404	1.13799e-28	1.08209	0.000548657	0.357214	0.300791	-0.857937	0.00856944	4.71613	1.24941e-24	3.99125	2.3724e-17	2.7761	2.81924e-08
ENSMUSG00000025511	Tspan4	tetraspanin 4 [Source:MGI Symbol;Acc:MGI:1928097]	5.54333	8.30378e-18	3.58185	2.97834e-07	4.09667	7.93945e-10	2.44357	0.000356926	2.07875	0.00369453	1.78869	0.0207174	-2.6637	3.86232e-09	0.436056	0.366893	-1.1606	0.0107673	-0.355726	0.482893	3.09976	6.37426e-06	1.5031	0.0698703	2.30798	0.0021049
ENSMUSG00000047884	Klk9	kallikrein related-peptidase 9 [Source:MGI Symbol;Acc:MGI:1921082]	5.47886	9.69041e-06	3.42899	0.0206875	3.47744	0.00839306	7.01627	3.44235e-06	5.68041	0.000326675	4.01434	0.024226	3.68835	0.00166226	2.15094	0.00438664	1.43693	0.068702	3.15145	4.58972e-05	-1.53741	0.451023	-2.25142	0.261361	-0.536898	0.843589
ENSMUSG00000029304	Spp1	secreted phosphoprotein 1 [Source:MGI Symbol;Acc:MGI:98389]	5.29593	2.90828e-138	3.45687	1.59333e-57	3.72929	1.83664e-67	4.2588	6.37258e-103	2.60529	3.59706e-38	2.28956	3.11471e-29	-4.91547	3.98775e-223	-3.87834	2.92532e-184	-4.06389	7.96167e-199	-3.47574	4.49491e-146	1.03713	7.21087e-06	0.851576	0.000564567	1.43973	2.63525e-10
ENSMUSG00000005892	Trh	thyrotropin releasing hormone [Source:MGI Symbol;Acc:MGI:98823]	5.28646	0.00114609	4.33341	0.021831	3.0429	0.0900684	-0.0876444	0.969034	0.332726	0.880512	0.217421	0.931827	-6.55881	6.27303e-09	-1.18471	0.161274	-2.55813	0.00191261	-3.73333	1.54947e-05	5.3741	0.000575617	4.00068	NA	2.82548	0.151162
ENSMUSG00000003541	Ier3	immediate early response 3 [Source:MGI Symbol;Acc:MGI:104814]	5.21917	8.96985e-12	3.55497	2.63203e-05	3.2599	5.90133e-05	2.33532	0.00197752	1.13726	0.207849	0.951844	0.349117	-4.46659	5.83368e-18	-1.58274	0.000770773	-2.04889	1.38777e-05	-2.15853	5.25085e-06	2.88385	0.000227918	2.41771	0.00417533	2.30806	0.00747465
ENSMUSG00000061878	Sphk1	sphingosine kinase 1 [Source:MGI Symbol;Acc:MGI:1316649]	5.21433	5.65466e-08	2.22804	0.0853226	2.85495	0.00657115	1.30383	0.207066	0.0865367	0.95562	1.1439	0.345272	-4.74627	2.83913e-12	-0.835768	0.149089	-2.60477	8.01826e-06	-3.03522	1.63213e-07	3.9105	5.18882e-05	2.1415	0.0697269	1.71105	0.174737
ENSMUSG00000031861	Lpar2	lysophosphatidic acid receptor 2 [Source:MGI Symbol;Acc:MGI:1858422]	5.11756	0.00140134	2.82252	0.188852	3.80224	0.0222334	0.606962	0.780683	1.52439	0.432299	0.905397	0.700151	-2.93909	0.0194898	1.57152	0.097148	-1.64096	0.0864104	-0.0422455	0.972659	4.5106	0.0117922	1.29813	NA	2.89684	0.167103
ENSMUSG00000071637	Cebpd	CCAAT/enhancer binding protein (C/EBP), delta [Source:MGI Symbol;Acc:MGI:103573]	4.67269	8.42433e-53	2.29675	2.68944e-12	3.33133	2.80936e-26	4.51368	1.54946e-47	3.08697	7.86728e-22	2.86364	1.48407e-18	1.07328	4.38545e-06	1.2323	2.91211e-09	0.283059	0.220808	1.54098	1.16181e-13	0.159015	0.77226	-0.790224	0.0519693	0.467698	0.319243
ENSMUSG00000052837	Junb	jun B proto-oncogene [Source:MGI Symbol;Acc:MGI:96647]	4.65579	1.50864e-45	2.67306	2.8382e-14	3.40056	1.08103e-23	2.4782	9.49378e-15	1.82258	4.60824e-08	1.98997	3.36621e-09	-2.45499	1.23534e-24	-0.277399	0.224756	-1.60451	2.95048e-14	-1.04439	1.0412e-06	2.17759	1.39115e-10	0.850475	0.0409894	1.41059	0.000152999
ENSMUSG00000021250	Fos	FBJ osteosarcoma oncogene [Source:MGI Symbol;Acc:MGI:95574]	4.62253	2.52398e-50	2.84904	2.09382e-18	2.53271	8.35096e-15	1.39738	2.12091e-05	0.0926565	0.872519	0.307398	0.540561	-2.04521	2.28578e-19	1.17993	1.89737e-08	0.711173	0.00110243	0.180099	0.462989	3.22514	2.65799e-24	2.75639	1.82994e-17	2.22531	2.99334e-11
ENSMUSG00000024578	Il17b	interleukin 17B [Source:MGI Symbol;Acc:MGI:1928397]	4.6102	0.00603118	2.90304	0.185427	2.80942	0.116063	2.67433	0.170426	1.38164	0.574815	1.15278	0.671109	2.44123	0.0381006	4.3771	5.53992e-05	3.96263	0.000325038	4.09787	0.000122614	1.93587	0.394354	1.5214	0.577329	1.65664	0.508013
ENSMUSG00000042622	Maff	v-maf musculoaponeurotic fibrosarcoma oncogene family, protein F (avian) [Source:MGI Symbol;Acc:MGI:96910]	4.60985	1.25366e-10	2.08357	0.0198353	3.59644	1.1663e-06	2.68735	0.00018637	1.59084	0.0503688	2.0313	0.0118265	-1.99423	0.000154001	-0.0717293	0.896007	-1.50151	0.00144683	-0.429096	0.401765	1.92251	0.0199696	0.492725	0.709782	1.56514	0.0885752
ENSMUSG00000027848	Olfml3	olfactomedin-like 3 [Source:MGI Symbol;Acc:MGI:1914877]	4.52516	1.57239e-18	3.02193	5.20423e-08	3.0974	7.51654e-09	2.87076	3.41181e-08	2.56208	1.53564e-06	2.14216	0.000146839	-3.92418	2.27062e-27	-2.26978	2.74292e-11	-3.46434	9.72464e-25	-2.96894	1.95657e-18	1.65441	0.00504023	0.459847	0.610785	0.95524	0.179219
ENSMUSG00000026594	Ralgps2	Ral GEF with PH domain and SH3 binding motif 2 [Source:MGI Symbol;Acc:MGI:1925505]	4.52213	1.7703e-19	2.05609	0.000371275	1.08797	0.0630265	0.819528	0.192176	-0.111598	0.906023	0.115449	0.911478	-2.46044	1.55389e-12	1.24216	0.00043154	-0.292752	0.460194	-1.48792	2.55571e-05	3.7026	5.64955e-13	2.16769	0.000126179	0.97252	0.158568
ENSMUSG00000002459	Rgs20	regulator of G-protein signaling 20 [Source:MGI Symbol;Acc:MGI:1929866]	4.43452	7.57957e-09	1.56746	0.135191	2.68818	0.000930566	1.58694	0.0715406	0.535795	0.655422	0.96442	0.383605	-2.18212	3.6219e-05	0.66546	0.231577	-1.15045	0.034252	-0.458354	0.437511	2.84758	0.000576557	1.03167	0.362184	1.72376	0.0766453
ENSMUSG00000005320	Fgfr4	fibroblast growth factor receptor 4 [Source:MGI Symbol;Acc:MGI:95525]	4.41962	3.79442e-06	3.11197	0.00457543	2.46416	0.0168714	5.29121	2.89242e-06	4.68251	6.18499e-05	3.60981	0.0048982	4.04802	9.63697e-07	3.17644	7.34454e-08	2.47749	3.86035e-05	2.90237	1.5221e-06	-0.871588	0.590493	-1.57054	0.302291	-1.14566	0.486731
ENSMUSG00000027313	Chac1	ChaC, cation transport regulator 1 [Source:MGI Symbol;Acc:MGI:1916315]	4.38441	9.06432e-06	0.987552	0.579458	1.23826	0.300084	0.7227	0.585897	-0.275431	0.869954	-0.817258	0.583524	-4.56031	6.36728e-12	-0.898604	0.176093	-3.29733	2.68766e-07	-2.50479	9.73302e-05	3.66171	0.000348188	1.26298	0.383071	2.05552	0.0970203
ENSMUSG00000064080	Fbln2	fibulin 2 [Source:MGI Symbol;Acc:MGI:95488]	4.37333	5.05271e-19	3.71791	3.15565e-13	2.42211	3.63117e-06	2.57122	2.43944e-07	2.26663	9.74417e-06	0.823791	0.218203	-1.52878	3.36203e-05	0.273333	0.445393	-0.0774962	0.848686	0.0695453	0.873044	1.80211	0.00111861	1.45128	0.015919	1.59832	0.00754392
ENSMUSG00000051000	Fam160a1	family with sequence similarity 160, member A1 [Source:MGI Symbol;Acc:MGI:2444746]	4.35162	0.00243008	3.12876	0.075348	1.20378	0.495926	-0.160412	0.946529	-0.773333	0.708163	-0.422918	0.867158	-3.01157	0.00236634	1.50047	0.0976523	0.890526	0.347938	-1.38487	0.139244	4.51203	0.00240852	3.90209	NA	1.6267	0.425519
ENSMUSG00000049625	Tifab	TRAF-interacting protein with forkhead-associated domain, family member B [Source:MGI Symbol;Acc:MGI:2385852]	4.2306	7.86951e-07	4.05926	8.07456e-06	3.01914	0.000868545	1.4331	0.0244454	2.21061	0.000272819	1.79324	0.00702077	-5.37837	1.28707e-14	-2.58087	3.72869e-13	-3.52972	2.31173e-23	-4.15247	6.72703e-29	2.7975	0.00224736	1.84865	0.0794459	1.2259	0.306553
ENSMUSG00000039994	Timeless	timeless circadian clock 1 [Source:MGI Symbol;Acc:MGI:1321393]	4.19464	8.10233e-16	2.79725	8.79898e-07	2.63717	1.60393e-06	2.85177	6.75737e-08	1.28713	0.034438	1.07011	0.114066	-0.959732	0.0128407	0.383136	0.3046	0.550385	0.141066	0.607322	0.104501	1.34287	0.0295017	1.51012	0.0165671	1.56705	0.0132275
ENSMUSG00000025140	Pycr1	pyrroline-5-carboxylate reductase 1 [Source:MGI Symbol;Acc:MGI:2384795]	4.10624	0.000448771	1.99987	0.21306	1.2062	0.390128	0.652268	0.691934	1.0991	0.490533	0.942715	0.594571	-1.96014	0.0149291	1.49383	0.0529475	-1.05937	0.187148	-1.69666	0.0314349	3.45397	0.00580439	0.900769	0.643419	0.263487	0.907386
ENSMUSG00000001053	N4bp3	NEDD4 binding protein 3 [Source:MGI Symbol;Acc:MGI:2442218]	4.05731	1.31363e-10	1.55082	0.0649587	1.05171	0.169255	-0.0944039	0.931365	-0.486862	0.598857	-0.331568	0.757461	-3.94509	4.51717e-19	0.206631	0.652207	-1.9074	3.57072e-06	-2.56181	3.12196e-10	4.15172	3.53805e-11	2.03769	0.00552209	1.38328	0.0895315
ENSMUSG00000021359	Tfap2a	transcription factor AP-2, alpha [Source:MGI Symbol;Acc:MGI:104671]	4.04619	0.023735	0.800471	0.826954	-1.10008	0.631275	-1.12251	0.627579	-2.65784	0.18885	-1.60155	0.521401	-3.89838	0.000848331	1.27032	0.27381	-0.440069	0.740602	-3.39692	0.00352338	5.1687	0.0045255	3.45831	NA	0.501466	0.879083
ENSMUSG00000013076	Amotl1	angiomotin-like 1 [Source:MGI Symbol;Acc:MGI:1922973]	3.9141	1.06517e-11	1.60022	0.0256168	2.47464	4.20604e-05	1.0819	0.116134	0.185245	0.859828	0.623065	0.481436	-2.58788	4.03508e-11	0.244316	0.589239	-1.17291	0.00403212	-0.736305	0.0803389	2.8322	3.00845e-06	1.41497	0.0499046	1.85158	0.00649323
ENSMUSG00000032501	Trib1	tribbles pseudokinase 1 [Source:MGI Symbol;Acc:MGI:2443397]	3.89054	6.33076e-36	1.60065	5.26879e-06	1.39177	4.28375e-05	2.56692	1.28778e-15	1.2117	0.00060859	0.870135	0.0274627	0.290222	0.238673	1.61385	4.3961e-14	0.679176	0.00271562	0.811856	0.000288018	1.32363	0.000152577	0.388954	0.451	0.521634	0.257639
ENSMUSG00000059991	Nptx2	neuronal pentraxin 2 [Source:MGI Symbol;Acc:MGI:1858209]	3.84072	1.70533e-08	1.01462	0.36484	1.4379	0.0697474	1.34423	0.0559927	0.0659327	0.954221	-0.00130104	0.999198	-4.56919	3.03166e-22	-2.07271	3.0881e-07	-3.6205	4.75737e-17	-3.12999	8.14955e-14	2.49648	0.00041253	0.948691	0.338989	1.4392	0.09442
ENSMUSG00000076431	Sox4	SRY (sex determining region Y)-box 4 [Source:MGI Symbol;Acc:MGI:98366]	3.83531	1.43352e-19	2.69289	2.4489e-09	2.14859	1.70609e-06	1.05479	0.0276528	1.32206	0.00509886	0.896572	0.0993103	-2.30314	1.21369e-14	0.477382	0.116055	-0.932307	0.00150436	-1.05112	0.000339514	2.78052	2.03247e-10	1.37083	0.00656447	1.25202	0.0163536
ENSMUSG00000005968	Tuft1	tuftelin 1 [Source:MGI Symbol;Acc:MGI:109572]	3.77701	0.0287425	2.85001	0.201514	-0.190467	0.949857	-0.01771	0.993806	-0.484124	0.832742	-0.193187	0.946851	-5.86972	1.49527e-07	-2.075	0.018225	-2.53559	0.00452236	-5.867	6.47396e-08	3.79472	0.0263375	3.33413	NA	0.00272048	0.999541
ENSMUSG00000022438	Parvb	parvin, beta [Source:MGI Symbol;Acc:MGI:2153063]	3.56786	2.12047e-57	2.64308	6.72349e-31	1.94203	1.22592e-16	1.31546	2.16599e-08	1.90805	6.23618e-17	1.1551	3.10381e-06	-1.31184	2.8659e-16	0.940567	9.6499e-10	-0.576812	0.000269146	-0.524911	0.00103695	2.25241	5.65844e-23	0.735028	0.00710845	0.786929	0.00381237
ENSMUSG00000024261	Syt4	synaptotagmin IV [Source:MGI Symbol;Acc:MGI:101759]	3.46912	3.03505e-32	1.70157	1.58834e-07	0.33971	0.384635	0.191019	0.665587	-0.717114	0.0386759	-0.770481	0.0335169	-5.12847	1.65777e-137	-1.85037	4.95267e-21	-2.70978	5.29603e-43	-4.01828	2.77555e-88	3.2781	8.5089e-29	2.41869	2.27073e-15	1.11019	0.00166746
ENSMUSG00000044641	Pard6b	par-6 family cell polarity regulator beta [Source:MGI Symbol;Acc:MGI:2135605]	3.44333	0.00841415	2.28343	0.179589	0.423531	0.823646	-1.67152	0.237535	-0.156919	0.940801	-1.00892	0.580583	-4.37218	1.7186e-07	0.742666	0.376201	-1.93183	0.0156815	-2.93973	0.000213782	5.11485	3.96234e-05	2.44035	NA	1.43246	0.426289
ENSMUSG00000002504	Slc9a3r2	solute carrier family 9 (sodium/hydrogen exchanger), member 3 regulator 2 [Source:MGI Symbol;Acc:MGI:1890662]	3.32472	4.67653e-77	2.76933	1.01058e-52	1.94422	1.35092e-25	0.165866	0.522515	0.0752972	0.817397	0.25288	0.342045	-2.25555	2.78092e-70	0.903305	1.88747e-13	0.438491	0.000597899	-0.564208	8.68726e-06	3.15885	2.90814e-70	2.69404	7.35603e-51	1.69134	1.74873e-19
ENSMUSG00000037428	Vgf	VGF nerve growth factor inducible [Source:MGI Symbol;Acc:MGI:1343180]	3.32425	7.47382e-49	0.351208	0.365134	0.174391	0.597977	1.52226	2.20853e-11	0.103437	0.793826	0.143592	0.719673	-4.68814	1.49328e-191	-2.88615	1.19015e-84	-4.44037	5.24708e-180	-4.65734	8.82928e-195	1.80199	8.45106e-15	0.247771	0.527252	0.0307997	0.949719
ENSMUSG00000022483	Col2a1	collagen, type II, alpha 1 [Source:MGI Symbol;Acc:MGI:88452]	3.32421	6.54953e-40	-0.0300308	0.965984	-0.928222	0.00186206	3.76062	1.08922e-41	1.27809	7.73191e-05	-0.022338	0.974165	3.3553	4.7233e-58	2.91888	2.42622e-70	2.04718	3.91516e-29	2.44941	2.70854e-35	-0.436418	0.249653	-1.30812	5.19619e-05	-0.905884	0.0135388
ENSMUSG00000041313	Slc7a1	solute carrier family 7 (cationic amino acid transporter, y+ system), member 1 [Source:MGI Symbol;Acc:MGI:88117]	3.12253	5.41432e-17	1.32595	0.00302152	0.657464	0.144099	0.270359	0.621772	0.0710634	0.917274	-0.162208	0.816192	-3.5134	1.28879e-43	-0.66123	0.0115232	-2.25851	3.70606e-19	-2.69373	1.53893e-26	2.85217	3.20273e-14	1.25489	0.00430475	0.819671	0.0961607
ENSMUSG00000050164	Mchr1	melanin-concentrating hormone receptor 1 [Source:MGI Symbol;Acc:MGI:2180756]	3.10906	1.41014e-05	1.42186	0.141125	1.46982	0.065518	-0.616649	0.51164	-0.774894	0.414446	-0.16183	0.906084	-3.54181	9.35478e-14	0.183905	0.731382	-1.34506	0.00510979	-1.91016	5.69545e-05	3.72571	1.37826e-07	2.19675	0.00671898	1.63165	0.064497
ENSMUSG00000024981	Acsl5	acyl-CoA synthetase long-chain family member 5 [Source:MGI Symbol;Acc:MGI:1919129]	2.95133	5.99112e-10	1.38023	0.0191125	1.77022	0.000478095	0.586745	0.327647	0.413877	0.554381	0.440552	0.546847	-3.91138	1.17732e-34	-1.5468	7.80717e-07	-2.94503	2.3204e-21	-2.58171	9.77518e-17	2.36458	1.30602e-06	0.966354	0.117502	1.32967	0.0196631
ENSMUSG00000037239	Spred3	sprouty-related, EVH1 domain containing 3 [Source:MGI Symbol;Acc:MGI:2142186]	2.89977	1.15953e-18	0.61592	0.223859	0.0143235	0.980872	0.716661	0.0517236	-0.271888	0.587486	-0.119267	0.851455	-3.01127	1.77143e-40	-0.82816	0.000146855	-2.12346	3.91946e-21	-2.87767	3.03686e-36	2.18311	4.46612e-11	0.887808	0.0321309	0.133591	0.837241
ENSMUSG00000038418	Egr1	early growth response 1 [Source:MGI Symbol;Acc:MGI:95295]	2.86272	1.65032e-13	1.82664	2.37343e-05	1.60735	0.000109924	0.841328	0.0475354	0.393268	0.462496	0.305516	0.613381	-4.21343	4.79757e-57	-2.19203	2.89182e-19	-2.78006	7.96782e-30	-2.91159	2.51252e-32	2.0214	3.47685e-07	1.43337	0.000941127	1.30183	0.0035719
ENSMUSG00000023019	Gpd1	glycerol-3-phosphate dehydrogenase 1 (soluble) [Source:MGI Symbol;Acc:MGI:95679]	2.83668	2.36945e-52	0.680256	0.00279489	0.305247	0.186176	1.91895	9.88087e-24	-0.317778	0.207801	0.0272636	0.947941	1.57823	1.07622e-33	2.49595	7.2323e-83	2.57626	1.21581e-87	1.85621	5.31757e-46	0.917726	9.03766e-06	0.998034	1.73113e-06	0.277983	0.328731
ENSMUSG00000040298	Btbd16	BTB (POZ) domain containing 16 [Source:MGI Symbol;Acc:MGI:3045247]	2.82647	1.43214e-08	1.28443	0.0441251	0.0477245	0.958507	2.14262	7.22537e-05	2.0047	0.000341681	0.80387	0.28551	1.084	0.00503598	1.76785	2.01219e-08	0.363736	0.323287	0.327859	0.400611	0.683849	0.328777	-0.720269	0.34655	-0.756146	0.320914
ENSMUSG00000046607	Hrk	harakiri, BCL2 interacting protein (contains only BH3 domain) [Source:MGI Symbol;Acc:MGI:1201608]	2.81931	0.0174427	1.99434	0.192486	-0.615522	0.703033	0.216999	0.901491	1.49997	0.257643	-0.0748618	0.97297	-3.81965	1.65841e-07	-1.21734	0.0953359	-3.32528	1.54958e-06	-4.36031	2.00603e-09	2.60231	0.0349431	0.494367	0.811146	-0.54066	0.779962
ENSMUSG00000051159	Cited1	Cbp/p300-interacting transactivator with Glu/Asp-rich carboxy-terminal domain 1 [Source:MGI Symbol;Acc:MGI:108023]	2.74982	0.0196015	1.76273	0.271557	1.57675	0.220892	-0.657933	0.646059	-1.07591	0.436367	0.136728	0.947696	-5.04469	5.23241e-12	-1.63693	0.0157179	-2.20604	0.00108515	-3.60466	1.38038e-07	3.40775	0.00279559	2.83864	0.0220173	1.44003	0.344079
ENSMUSG00000039629	Strip2	striatin interacting protein 2 [Source:MGI Symbol;Acc:MGI:2444363]	2.71398	5.84584e-07	1.65422	0.0104214	0.169317	0.84204	-1.86567	0.000573247	-1.55668	0.00638342	-1.2357	0.0522691	-4.7651	1.2253e-39	-0.18545	0.644953	-1.5542	1.20706e-05	-3.36008	1.61176e-20	4.57965	1.31623e-18	3.2109	4.73575e-09	1.40502	0.0358387
ENSMUSG00000035184	Fam124a	family with sequence similarity 124, member A [Source:MGI Symbol;Acc:MGI:3645930]	2.6841	1.11123e-21	1.255	0.000132456	1.65454	2.61872e-08	0.788286	0.00830682	-0.363928	0.332338	0.320237	0.435033	-2.22172	1.65293e-29	-0.325905	0.0896289	-0.602799	0.00171811	-0.887425	1.95533e-06	1.89582	2.3132e-11	1.61893	5.37654e-08	1.3343	1.48686e-05
ENSMUSG00000046711	Hmga1	high mobility group AT-hook 1 [Source:MGI Symbol;Acc:MGI:96160]	2.63786	1.72295e-16	0.649622	0.154578	0.366838	0.371156	1.10789	0.00139304	-0.133553	0.815233	-0.0117414	0.986061	-2.15983	6.65148e-23	-0.629861	0.00541748	-1.37666	5.35451e-10	-1.78125	5.4301e-16	1.52997	7.82617e-06	0.783175	0.0564356	0.37858	0.451148
ENSMUSG00000028671	Gale	galactose-4-epimerase, UDP [Source:MGI Symbol;Acc:MGI:1921496]	2.5933	6.58126e-16	1.0383	0.00922338	0.327727	0.446741	0.310449	0.484058	-0.210673	0.686168	-0.519384	0.25336	-1.20251	1.54868e-07	1.08034	4.08074e-07	0.0464587	0.870879	-0.355398	0.152255	2.28285	2.70453e-12	1.24897	0.000824838	0.847111	0.0421851
ENSMUSG00000036832	Lpar3	lysophosphatidic acid receptor 3 [Source:MGI Symbol;Acc:MGI:1929469]	2.55833	0.00247396	1.38473	0.231786	1.08008	0.256735	2.30509	0.00953123	0.309791	0.831445	2.24214	0.0195822	1.39515	0.0168821	1.64839	0.0028488	2.4701	6.99272e-06	0.233092	0.721542	0.25324	0.863431	1.07494	0.378143	-1.16206	0.313738
ENSMUSG00000026305	Lrrfip1	leucine rich repeat (in FLII) interacting protein 1 [Source:MGI Symbol;Acc:MGI:1342770]	2.53091	5.30173e-11	1.42365	0.00155902	1.46587	0.000384738	1.13906	0.00472072	0.431401	0.407758	0.855691	0.065282	-3.38078	3.11625e-39	-1.98894	6.83192e-16	-2.38854	8.69004e-22	-2.7706	1.90515e-28	1.39185	0.000752153	0.992244	0.0333679	0.610182	0.256516
ENSMUSG00000059714	Flot1	flotillin 1 [Source:MGI Symbol;Acc:MGI:1100500]	2.51429	2.31373e-113	1.36395	3.53281e-32	1.47322	9.06733e-38	0.985915	1.5419e-17	0.133621	0.425448	0.418666	0.00184479	-0.526233	9.0886e-11	1.00214	3.11357e-39	0.704093	4.64823e-19	0.528322	2.54504e-11	1.52837	2.19044e-41	1.23033	3.0627e-26	1.05456	4.29676e-19
ENSMUSG00000029436	Mmp17	matrix metallopeptidase 17 [Source:MGI Symbol;Acc:MGI:1346076]	2.49456	6.57735e-07	1.79137	0.00164382	1.10024	0.0496207	-1.28457	0.0152358	-0.958135	0.0977352	-0.544161	0.447869	-4.46369	2.69843e-41	-0.684561	0.0423988	-1.71418	1.36882e-07	-2.81928	2.11316e-18	3.77913	5.79703e-15	2.74951	7.08234e-08	1.64441	0.00389724
ENSMUSG00000040690	Col16a1	collagen, type XVI, alpha 1 [Source:MGI Symbol;Acc:MGI:1095396]	2.48662	1.82914e-24	1.87434	1.88107e-13	1.43525	2.16083e-08	2.44786	8.75951e-23	2.3622	4.11018e-21	1.52466	1.28977e-08	1.47573	2.16344e-17	1.51449	6.12699e-20	0.987882	4.97783e-09	1.38632	1.43806e-16	0.0387587	0.939061	-0.487852	0.149698	-0.089412	0.85672
ENSMUSG00000034918	Cdhr2	cadherin-related family member 2 [Source:MGI Symbol;Acc:MGI:2687323]	2.41556	0.000575029	1.2945	0.167422	1.12581	0.152715	2.0678	0.00779653	1.11681	0.23209	0.469951	0.711569	2.30012	4.64321e-06	2.64788	1.31299e-09	2.47781	4.09378e-08	2.95598	7.21772e-11	0.347757	0.76593	0.177689	0.910665	0.655857	0.561318
ENSMUSG00000070369	Itgad	integrin, alpha D [Source:MGI Symbol;Acc:MGI:3578624]	2.33311	0.0257146	1.73971	0.190783	0.952845	0.43042	1.77192	0.139313	2.07445	0.0827773	0.426826	0.82713	2.10803	0.00230985	2.66921	3.02452e-05	1.77329	0.00685502	2.63405	0.000160383	0.561185	0.720253	-0.334737	NA	0.526019	0.769198
ENSMUSG00000022548	Apod	apolipoprotein D [Source:MGI Symbol;Acc:MGI:88056]	2.33126	1.89771e-65	0.912533	8.07962e-10	1.21716	1.20503e-17	2.34662	3.14994e-66	1.06822	1.06234e-13	1.16051	8.04654e-16	3.1306	3.98833e-239	3.11523	3.36892e-237	2.97491	2.81822e-216	3.18725	4.37504e-248	-0.0153673	0.958792	-0.155689	0.50534	0.0566492	0.836399
ENSMUSG00000016763	Scube1	signal peptide, CUB domain, EGF-like 1 [Source:MGI Symbol;Acc:MGI:1890616]	2.25581	4.26491e-08	1.19545	0.0165775	0.136639	0.828902	-0.17119	0.791684	0.578377	0.279876	-0.407285	0.52442	-1.12655	7.24004e-05	1.30045	2.26214e-06	-0.509481	0.0835793	-0.582625	0.0507677	2.427	5.23655e-09	0.617068	0.292502	0.543924	0.372394
ENSMUSG00000024427	Spry4	sprouty RTK signaling antagonist 4 [Source:MGI Symbol;Acc:MGI:1345144]	2.24692	1.55947e-06	-0.00500838	0.997545	0.116073	0.876168	0.229474	0.741355	-0.577512	0.349352	0.258916	0.746032	-2.6704	3.60387e-18	-0.652948	0.0407703	-2.09789	1.91424e-11	-2.81324	1.48871e-19	2.01745	2.65162e-05	0.572504	0.421219	-0.142844	0.875262
ENSMUSG00000079523	Tmsb10	thymosin, beta 10 [Source:MGI Symbol;Acc:MGI:109146]	2.24244	8.96008e-24	1.50537	2.31361e-10	1.20825	3.02355e-07	0.946714	7.34691e-05	0.469211	0.0891522	0.389106	0.207683	-2.58727	6.03491e-64	-1.29155	2.64828e-17	-1.55111	2.10353e-24	-1.76813	2.51592e-31	1.29572	4.06981e-08	1.03616	3.41109e-05	0.819141	0.0018564
ENSMUSG00000037211	Spry1	sprouty RTK signaling antagonist 1 [Source:MGI Symbol;Acc:MGI:1345139]	2.15878	2.49029e-15	0.376812	0.405601	0.706687	0.0218147	1.53449	9.67223e-08	0.646687	0.0553947	0.987048	0.00231754	1.41355	1.73544e-13	2.03784	9.39661e-29	1.14367	1.72623e-09	1.13319	1.99646e-09	0.624291	0.0673219	-0.269875	0.568751	-0.280361	0.528282
ENSMUSG00000040856	Dlk1	delta like non-canonical Notch ligand 1 [Source:MGI Symbol;Acc:MGI:94900]	2.07693	2.04042e-11	-0.272678	0.665434	0.201255	0.645582	-0.774745	0.020313	-1.07232	0.00110706	-0.408276	0.345136	-4.49302	7.84854e-105	-1.64134	2.26926e-16	-3.69338	9.56023e-71	-3.88349	1.11131e-80	2.85168	2.07308e-21	0.799638	0.0387651	0.609531	0.140518
ENSMUSG00000021904	Sema3g	sema domain, immunoglobulin domain (Ig), short basic domain, secreted, (semaphorin) 3G [Source:MGI Symbol;Acc:MGI:3041242]	2.07313	0.00184176	2.39442	0.00068131	1.36688	0.0533457	0.281442	0.770194	0.398603	0.682663	0.833459	0.342879	-1.45572	0.000948266	0.335974	0.462256	0.540096	0.23246	-0.922297	0.0369664	1.79169	0.0109277	1.99581	0.00564542	0.533421	0.600861
ENSMUSG00000025007	Aldh18a1	aldehyde dehydrogenase 18 family, member A1 [Source:MGI Symbol;Acc:MGI:1888908]	2.05872	1.04203e-05	0.455719	0.587409	0.439775	0.452897	0.580466	0.311596	-0.0686139	0.934686	0.223682	0.783182	-2.51607	1.60796e-16	-1.03782	0.000773859	-1.99173	6.77709e-11	-2.29997	5.16768e-14	1.47825	0.00319987	0.524333	0.466154	0.216093	0.794451
ENSMUSG00000027849	Syt6	synaptotagmin VI [Source:MGI Symbol;Acc:MGI:1859544]	2.0201	0.000117407	1.38712	0.0271561	0.956348	0.103524	-0.529574	0.403864	-0.370237	0.615839	-0.304031	0.711815	-4.61674	4.3596e-43	-2.06707	1.07005e-10	-2.85937	6.14059e-19	-3.35636	4.62683e-25	2.54967	5.21829e-07	1.75736	0.00173947	1.26038	0.040379
ENSMUSG00000034226	Rhov	ras homolog family member V [Source:MGI Symbol;Acc:MGI:2444227]	1.98383	0.00236788	0.585337	0.615881	-0.070441	0.9494	-0.179083	0.847732	-0.967808	0.182495	-0.481602	0.607943	-4.69307	3.09509e-28	-2.53016	2.97124e-11	-3.13993	2.41654e-15	-4.28191	5.68256e-24	2.16291	0.0010796	1.55314	0.0407997	0.411161	0.706547
ENSMUSG00000031224	Magee2	melanoma antigen, family E, 2 [Source:MGI Symbol;Acc:MGI:2148316]	1.97523	0.0364173	0.236181	0.908559	-0.0727564	0.961054	-0.72134	0.537795	-0.672301	0.599769	-0.253393	0.878261	-2.43841	2.2987e-05	0.258154	0.699474	-1.52993	0.00981973	-2.25778	0.000111033	2.69657	0.00397941	0.908482	0.502262	0.180636	0.915556
ENSMUSG00000029752	Asns	asparagine synthetase [Source:MGI Symbol;Acc:MGI:1350929]	1.92763	6.94301e-08	0.260723	0.719691	0.66295	0.106859	-0.60647	0.146759	-0.759532	0.0671372	-0.293806	0.602377	-3.90597	4.55925e-62	-1.37187	5.76679e-09	-2.88571	1.01898e-34	-2.94921	1.59618e-36	2.5341	5.77966e-13	1.02025	0.0156662	0.956756	0.0266559
ENSMUSG00000039452	Snx22	sorting nexin 22 [Source:MGI Symbol;Acc:MGI:2685966]	1.92687	7.04028e-13	0.186476	0.742459	0.259881	0.456608	0.798406	0.00752723	0.497972	0.14468	0.504521	0.163509	0.19249	0.355659	1.32095	2.31006e-13	-0.119007	0.583929	-0.0521497	0.829197	1.12846	0.000105659	-0.311496	0.476483	-0.244639	0.582238
ENSMUSG00000025648	Pfkfb4	6-phosphofructo-2-kinase/fructose-2,6-biphosphatase 4 [Source:MGI Symbol;Acc:MGI:2687284]	1.90453	6.75256e-08	0.958953	0.026906	0.602604	0.140118	0.696055	0.0901497	0.958164	0.0157091	0.722361	0.108475	-0.248885	0.350013	0.959589	5.9118e-05	-0.248095	0.350121	-0.368642	0.154626	1.20847	0.00176755	0.000789627	0.999762	-0.119757	0.860144
ENSMUSG00000037541	Shank2	SH3 and multiple ankyrin repeat domains 2 [Source:MGI Symbol;Acc:MGI:2671987]	1.89883	0.00112971	0.839048	0.324929	0.214286	0.796677	-0.495685	0.507055	-0.527929	0.504339	-0.404256	0.650884	-3.89116	2.16121e-26	-1.49665	5.57753e-05	-2.52418	6.12844e-12	-3.27261	4.57963e-19	2.39451	3.33006e-05	1.36698	0.0428512	0.618543	0.464595
ENSMUSG00000009356	Lpo	lactoperoxidase [Source:MGI Symbol;Acc:MGI:1923363]	1.84146	6.9923e-08	-0.0258851	0.977914	-0.0230304	0.968592	1.58405	7.31286e-06	-0.888945	0.0279336	-0.172876	0.783809	1.44453	5.58479e-10	1.70195	6.26751e-14	2.30759	4.1521e-23	1.59438	6.78556e-12	0.257414	0.629417	0.86306	0.0443917	0.149846	0.814465
ENSMUSG00000060981	Hist1h4h	histone cluster 1, H4h [Source:MGI Symbol;Acc:MGI:2448427]	1.83498	0.047033	0.329928	0.860809	1.1259	0.24746	0.691669	0.560168	1.29846	0.224437	1.76619	0.0918754	1.586	0.00666125	2.72931	1.27112e-06	0.617469	0.31627	0.945713	0.109065	1.14331	0.311897	-0.968529	0.454713	-0.640286	0.63875
ENSMUSG00000036411	9530077C05Rik	RIKEN cDNA 9530077C05 gene [Source:MGI Symbol;Acc:MGI:1915533]	1.8296	0.000313015	0.483602	0.587678	0.173789	0.814783	-0.910342	0.108901	-0.74977	0.226977	-0.782569	0.235856	-1.54761	2.95689e-06	1.19233	0.00030545	-0.31424	0.400247	-0.591254	0.0962827	2.73994	2.71476e-08	1.23337	0.0387651	0.956358	0.136765
ENSMUSG00000018909	Arrb1	arrestin, beta 1 [Source:MGI Symbol;Acc:MGI:99473]	1.79151	6.34634e-05	0.577554	0.408491	0.867051	0.0776662	-0.20571	0.762139	-0.516302	0.388144	-0.158912	0.849556	-2.63885	5.6772e-20	-0.641627	0.037476	-1.545	1.66571e-07	-1.61289	4.27734e-08	1.99722	1.15026e-05	1.09386	0.0400479	1.02596	0.0594738
ENSMUSG00000031841	Cdh13	cadherin 13 [Source:MGI Symbol;Acc:MGI:99551]	1.74549	0.0217995	0.516001	0.711085	1.0914	0.175315	-0.53507	0.583654	-0.463393	0.666024	0.251359	0.848169	-4.44872	2.00354e-22	-2.16817	2.94364e-06	-3.46933	4.61532e-14	-3.60868	3.27762e-15	2.28056	0.0025711	0.979394	0.325281	0.840045	0.414308
ENSMUSG00000047632	Fgfbp3	fibroblast growth factor binding protein 3 [Source:MGI Symbol;Acc:MGI:1919764]	1.73391	6.63283e-05	-0.165302	0.865302	0.344272	0.530149	0.20967	0.751043	-1.31529	0.0064541	-0.402235	0.550909	0.879214	0.00292093	2.40346	1.11682e-17	2.0292	3.04504e-12	1.62572	1.79261e-08	1.52424	0.00095743	1.14999	0.0265781	0.746507	0.197558
ENSMUSG00000037681	Esyt3	extended synaptotagmin-like protein 3 [Source:MGI Symbol;Acc:MGI:1098699]	1.72828	0.000736511	1.44055	0.0138638	0.407262	0.518482	0.839382	0.157655	0.340588	0.66199	-0.128118	0.898759	1.51029	7.75507e-06	2.39919	1.89411e-13	2.61025	1.44652e-15	2.04567	8.0272e-10	0.888897	0.154017	1.09996	0.0785324	0.53538	0.48328
ENSMUSG00000025192	Entpd7	ectonucleoside triphosphate diphosphohydrolase 7 [Source:MGI Symbol;Acc:MGI:2135885]	1.70658	1.41014e-05	1.13583	0.0146022	0.267482	0.608805	-0.537297	0.249064	-0.340436	0.539378	-0.517505	0.330415	-2.73422	1.10367e-26	-0.490342	0.0660348	-1.25795	8.31251e-07	-1.94923	2.75839e-14	2.24388	5.93636e-09	1.47627	0.000483842	0.784987	0.116984
ENSMUSG00000030854	Ptpn5	protein tyrosine phosphatase, non-receptor type 5 [Source:MGI Symbol;Acc:MGI:97807]	1.70399	7.25762e-06	-0.743087	0.167967	-0.564189	0.214769	-0.594006	0.176291	-1.13666	0.00492144	-0.702991	0.138902	-4.55563	4.43112e-77	-2.25764	5.37941e-21	-4.16206	3.12832e-62	-4.41683	1.49242e-70	2.29799	5.77528e-10	0.393569	0.520732	0.138801	0.845538
ENSMUSG00000041482	Piezo2	piezo-type mechanosensitive ion channel component 2 [Source:MGI Symbol;Acc:MGI:1918781]	1.70069	0.000177448	1.2581	0.0171608	0.518482	0.331459	1.84316	5.51736e-05	1.70012	0.000297317	1.10798	0.0383291	1.47949	1.09775e-06	1.33702	6.85224e-06	1.03746	0.000573041	0.889987	0.00353063	-0.142472	0.858822	-0.442026	0.542293	-0.589503	0.361114
ENSMUSG00000034685	Fam171a2	family with sequence similarity 171, member A2 [Source:MGI Symbol;Acc:MGI:2448496]	1.70027	0.00139558	0.728533	0.358297	1.06726	0.0600288	-0.395584	0.566366	-0.455141	0.529333	-0.0688611	0.946887	-4.1353	5.99798e-36	-2.03945	4.17477e-10	-2.95162	2.67883e-19	-2.99918	3.78301e-20	2.09585	5.96141e-05	1.18367	0.0557661	1.13612	0.0697657
ENSMUSG00000023272	Creld2	cysteine-rich with EGF-like domains 2 [Source:MGI Symbol;Acc:MGI:1923987]	1.6954	3.43671e-18	-0.296502	0.349043	0.208661	0.409454	1.65473	9.89722e-17	0.236469	0.41257	0.631696	0.0080284	1.19839	2.42467e-18	1.23907	7.31986e-21	0.665425	1.99936e-06	0.775359	1.30855e-08	0.0406719	0.916495	-0.53297	0.0333203	-0.423035	0.109742
ENSMUSG00000024112	Cacna1h	calcium channel, voltage-dependent, T type, alpha 1H subunit [Source:MGI Symbol;Acc:MGI:1928842]	1.6951	0.0018275	1.79785	0.00220625	1.08425	0.0597376	-0.297385	0.699456	0.0334702	0.971507	0.412712	0.618154	-1.11128	0.00171752	0.881208	0.0141115	0.653105	0.0761416	-0.439745	0.252388	1.99249	0.000283164	1.76438	0.00238792	0.671533	0.371322
ENSMUSG00000042406	Atf4	activating transcription factor 4 [Source:MGI Symbol;Acc:MGI:88096]	1.69385	7.78853e-35	0.0455554	0.894544	0.40825	0.00919495	0.641002	1.59238e-05	-0.0117191	0.964165	0.112331	0.634292	-0.382418	0.000124595	0.670426	3.18036e-12	-0.325144	0.00129902	-0.0864984	0.441842	1.05284	2.37976e-13	0.0572744	0.848811	0.29592	0.116868
ENSMUSG00000033350	Chst2	carbohydrate sulfotransferase 2 [Source:MGI Symbol;Acc:MGI:1891160]	1.65301	6.46691e-24	0.214122	0.444433	-0.0788666	0.747962	1.3234	3.23794e-15	0.180014	0.463332	0.0199902	0.956677	1.15763	2.19501e-24	1.48723	5.11436e-40	1.19174	8.01143e-26	1.05877	1.42777e-20	0.329604	0.122787	0.0341077	0.933308	-0.0988568	0.740325
ENSMUSG00000001985	Grik3	glutamate receptor, ionotropic, kainate 3 [Source:MGI Symbol;Acc:MGI:95816]	1.63917	1.09339e-05	0.879328	0.0614069	-0.24412	0.623467	-0.376574	0.437033	-0.206997	0.723133	-0.82648	0.0657323	-2.35465	2.25859e-22	-0.338904	0.19944	-1.26833	2.7995e-07	-1.77229	4.98345e-13	2.01575	5.45154e-08	1.08632	0.0110426	0.58236	0.253238
ENSMUSG00000038522	Mfsd4b1	major facilitator superfamily domain containing 4B1 [Source:MGI Symbol;Acc:MGI:2143575]	1.58359	0.0312464	0.377421	0.794583	0.643978	0.438862	0.360214	0.72944	-0.0880971	0.944872	0.0225169	0.987216	2.44712	1.1286e-07	3.67049	4.84828e-16	2.91264	1.68565e-10	3.06858	1.79002e-11	1.22337	0.156542	0.465518	0.70728	0.621461	0.568348
ENSMUSG00000025026	Add3	adducin 3 (gamma) [Source:MGI Symbol;Acc:MGI:1351615]	1.56209	1.9361e-37	-0.270144	0.118764	-0.520265	0.00010212	1.05425	7.3283e-17	0.264484	0.0897334	0.243565	0.150544	1.24062	3.57178e-48	1.74845	2.93065e-96	0.70599	3.12738e-16	0.476788	5.56329e-08	0.507836	0.000232339	-0.534627	0.000163058	-0.76383	1.38964e-08
ENSMUSG00000043439	Epop	elongin BC and polycomb repressive complex 2 associated protein [Source:MGI Symbol;Acc:MGI:2143991]	1.49832	0.0147845	0.262922	0.838364	0.785577	0.241364	-0.770699	0.268856	-1.15442	0.0825816	-0.0932374	0.934157	-2.04492	8.71572e-08	0.224103	0.605245	-0.627579	0.127423	-1.1661	0.00276014	2.26902	0.000148133	1.41734	0.0406607	0.878814	0.26522
ENSMUSG00000032554	Trf	transferrin [Source:MGI Symbol;Acc:MGI:98821]	1.49565	5.63939e-22	-0.0224356	0.957279	-0.183191	0.354019	1.75376	1.22424e-29	0.157111	0.508224	0.155432	0.540442	3.31425	4.44165e-216	3.05614	3.14872e-185	3.13471	1.18157e-193	2.97563	1.28786e-174	-0.258117	0.221598	-0.179546	0.485564	-0.338623	0.105087
ENSMUSG00000030826	Bcat2	branched chain aminotransferase 2, mitochondrial [Source:MGI Symbol;Acc:MGI:1276534]	1.49529	1.20225e-08	0.413458	0.300864	0.238282	0.479222	1.48028	4.49762e-08	1.02234	0.000392079	0.962806	0.00151279	1.45398	1.0887e-15	1.46899	1.97676e-17	0.845103	2.59399e-06	0.729455	4.90496e-05	0.0150135	0.9782	-0.608877	0.0713661	-0.724525	0.0249115
ENSMUSG00000042213	Zfand4	zinc finger, AN1-type domain 4 [Source:MGI Symbol;Acc:MGI:1914742]	1.48423	0.0442688	1.21074	0.188852	0.210019	0.833809	-0.341585	0.733308	0.466326	0.647161	0.252911	0.838252	-0.601942	0.211792	1.22387	0.00699719	0.142468	0.795711	-0.644834	0.18453	1.82581	0.0146631	0.74441	0.472423	-0.0428922	0.976305
ENSMUSG00000025893	Kbtbd3	kelch repeat and BTB (POZ) domain containing 3 [Source:MGI Symbol;Acc:MGI:1916399]	1.48074	0.00593752	0.0803135	0.949714	0.0465273	0.957786	-0.795116	0.19471	-0.959112	0.117259	-0.798853	0.244087	-0.68818	0.0527506	1.58768	3.55514e-06	0.351245	0.363121	0.1572	0.708756	2.27586	1.50015e-05	1.03943	0.110581	0.845381	0.220487
ENSMUSG00000031104	Rab33a	RAB33A, member RAS oncogene family [Source:MGI Symbol;Acc:MGI:109493]	1.47437	0.00014176	0.130381	0.880461	-1.37072	0.000624806	-0.134016	0.825604	0.0664065	0.924414	-0.247135	0.703788	0.601927	0.0229063	2.21031	1.16873e-18	0.665901	0.0127888	-0.521654	0.060235	1.60838	5.42104e-05	0.0639743	0.944059	-1.12358	0.0129736
ENSMUSG00000046844	Vat1l	vesicle amine transport protein 1 like [Source:MGI Symbol;Acc:MGI:2142534]	1.46139	1.03564e-15	0.500619	0.0312435	0.154469	0.526026	-0.206481	0.397851	-0.672053	0.00071256	-0.448792	0.0464268	-2.74522	2.29782e-111	-1.07735	1.8189e-18	-1.57255	1.77328e-37	-2.14196	1.91851e-68	1.66787	3.88534e-20	1.17267	7.4378e-10	0.603261	0.00541592
ENSMUSG00000041124	Msantd4	Myb/SANT-like DNA-binding domain containing 4 with coiled-coils [Source:MGI Symbol;Acc:MGI:1925350]	1.41084	9.27673e-12	0.118265	0.798743	0.0880322	0.775521	0.0372659	0.920862	-0.365911	0.164215	-0.32995	0.254563	-0.278423	0.0638938	1.09515	5.20151e-15	0.205753	0.187259	0.139559	0.391639	1.37357	7.94551e-11	0.484176	0.0683832	0.417982	0.131106
ENSMUSG00000026204	Ptprn	protein tyrosine phosphatase, receptor type, N [Source:MGI Symbol;Acc:MGI:102765]	1.40569	7.55584e-07	0.668699	0.0654634	0.105176	0.803338	-0.23651	0.544195	-0.430781	0.225627	-0.329324	0.422454	-4.26014	8.30881e-119	-2.61795	1.01846e-46	-3.16066	6.32401e-67	-3.82564	2.96315e-96	1.6422	6.76547e-09	1.09948	0.000393615	0.4345	0.270763
ENSMUSG00000009621	Vav2	vav 2 oncogene [Source:MGI Symbol;Acc:MGI:102718]	1.40161	0.000861232	0.436675	0.527041	0.677833	0.142794	0.0580216	0.936818	0.113277	0.874242	0.369263	0.553268	-1.85047	4.4192e-12	-0.50688	0.0733641	-1.52707	1.30245e-08	-1.5419	9.02972e-09	1.34359	0.00215649	0.323398	0.640875	0.30857	0.639633
ENSMUSG00000028069	Gpatch4	G patch domain containing 4 [Source:MGI Symbol;Acc:MGI:1913864]	1.37948	1.65084e-08	0.431088	0.223838	0.493729	0.0757184	0.31365	0.317085	-0.39573	0.205956	-0.0706663	0.885212	-0.34817	0.0464091	0.717658	1.45284e-05	0.478647	0.00551896	0.216225	0.237618	1.06583	3.5029e-05	0.826818	0.00331192	0.564396	0.068558
ENSMUSG00000034579	Pla2g3	phospholipase A2, group III [Source:MGI Symbol;Acc:MGI:2444945]	1.37942	0.000300378	-1.19851	0.0063922	-0.87224	0.0337789	0.960892	0.0204425	-0.766355	0.0986203	-0.154846	0.827251	2.003	4.50027e-16	2.42153	1.36952e-23	1.57085	1.8628e-09	1.28561	7.26764e-07	0.418531	0.421336	-0.432156	0.470439	-0.717394	0.150257
ENSMUSG00000024772	Ehd1	EH-domain containing 1 [Source:MGI Symbol;Acc:MGI:1341878]	1.36579	2.14052e-13	0.578398	0.0104566	0.294882	0.184431	1.38064	2.38586e-13	0.59226	0.00508737	0.335462	0.188404	2.03285	8.56234e-59	2.018	7.04713e-59	2.01899	1.83102e-58	1.99227	7.05103e-57	-0.0148525	0.970222	-0.0138623	0.977406	-0.0405795	0.915954
ENSMUSG00000028538	St3gal3	ST3 beta-galactoside alpha-2,3-sialyltransferase 3 [Source:MGI Symbol;Acc:MGI:1316659]	1.33974	8.09342e-08	0.339347	0.39323	0.247474	0.428891	0.0371392	0.935687	-0.345436	0.295509	-0.106852	0.81695	-0.231202	0.204687	1.0714	1.55336e-10	0.453582	0.00999634	0.123124	0.533389	1.3026	3.78579e-07	0.684783	0.0222122	0.354326	0.322161
ENSMUSG00000046798	Cldn12	claudin 12 [Source:MGI Symbol;Acc:MGI:1929288]	1.33316	3.74159e-07	0.0716233	0.910739	-0.0206212	0.964544	-0.25619	0.465006	-0.898383	0.00140337	-0.621229	0.0502484	-1.26299	4.87001e-13	0.326354	0.0766096	-0.292987	0.126128	-0.662385	0.00024773	1.58935	1.37699e-09	0.970006	0.000939445	0.600608	0.0692478
ENSMUSG00000038181	Chpf2	chondroitin polymerizing factor 2 [Source:MGI Symbol;Acc:MGI:1917522]	1.33103	4.94685e-07	0.508017	0.165174	0.42541	0.166227	0.118735	0.769696	0.109663	0.8069	-0.0515933	0.922151	-1.62104	1.31775e-20	-0.408747	0.0249875	-1.22269	3.50505e-12	-1.14404	8.29261e-11	1.2123	8.4293e-06	0.398355	0.284655	0.477003	0.175674
ENSMUSG00000062380	Tubb3	tubulin, beta 3 class III [Source:MGI Symbol;Acc:MGI:107813]	1.30963	5.45401e-06	0.277227	0.587843	0.376126	0.267523	-0.0974803	0.830951	-0.481765	0.175015	-0.0290364	0.961518	-0.793024	4.04644e-05	0.614086	0.00183388	-0.0340313	0.887888	-0.387861	0.0569652	1.40711	1.66793e-06	0.758992	0.0263108	0.405163	0.317687
ENSMUSG00000028977	Casz1	castor zinc finger 1 [Source:MGI Symbol;Acc:MGI:1196251]	1.30946	0.0123681	0.275148	0.79588	0.870287	0.11435	-0.21093	0.776778	-0.620253	0.332423	0.309591	0.700299	-1.37466	2.32934e-05	0.14573	0.700091	-0.479258	0.174348	-0.813962	0.0152892	1.52039	0.00405117	0.8954	0.158633	0.560696	0.435677
ENSMUSG00000037625	Cldn11	claudin 11 [Source:MGI Symbol;Acc:MGI:106925]	1.29442	9.18138e-18	0.512049	0.00467847	-0.0623393	0.785474	1.20779	2.77854e-15	0.684197	2.85683e-05	0.0158934	0.961581	2.8491	1.87e-172	2.93573	2.94476e-183	2.67695	1.88775e-152	2.77086	4.89557e-163	0.086631	0.733973	-0.172149	0.488078	-0.0782327	0.779473
ENSMUSG00000036975	Tmem177	transmembrane protein 177 [Source:MGI Symbol;Acc:MGI:1913593]	1.27631	0.00546461	0.336743	0.691542	0.62836	0.21422	0.0081712	0.990719	-0.380033	0.55032	0.438788	0.496106	-1.05554	0.000335802	0.212601	0.513841	-0.338767	0.292934	-0.865971	0.00347761	1.26814	0.00843361	0.716776	0.224275	0.189571	0.8076
ENSMUSG00000031434	Morc4	microrchidia 4 [Source:MGI Symbol;Acc:MGI:1922996]	1.26184	0.00116693	-0.164903	0.847909	-0.907187	0.0301721	-0.00211036	0.997711	-0.280762	0.631443	-0.86765	0.0675713	0.44442	0.101781	1.70837	4.95736e-12	0.56028	0.0381364	0.404883	0.149453	1.26395	0.00213075	0.11586	0.890613	-0.0395375	0.958776
ENSMUSG00000057497	Fam136a	family with sequence similarity 136, member A [Source:MGI Symbol;Acc:MGI:1913738]	1.22062	0.00406281	-0.227862	0.79588	0.332153	0.518423	-0.169461	0.785363	-0.284155	0.644087	-0.410461	0.494629	-1.43394	1.01847e-07	-0.043863	0.893434	-1.37765	3.8003e-07	-0.691328	0.0134148	1.39008	0.00132404	0.0562922	0.955227	0.742614	0.161027
ENSMUSG00000020256	Aldh1l2	aldehyde dehydrogenase 1 family, member L2 [Source:MGI Symbol;Acc:MGI:2444680]	1.1977	1.16256e-05	0.988652	0.00109831	0.421652	0.176911	1.67072	6.60685e-10	0.99921	0.000595105	0.76597	0.0167222	2.29506	5.1433e-37	1.82205	7.72298e-25	2.28451	2.68428e-38	1.95075	3.28914e-28	-0.473019	0.171506	-0.0105581	0.988036	-0.344318	0.389583
ENSMUSG00000020042	Btbd11	BTB (POZ) domain containing 11 [Source:MGI Symbol;Acc:MGI:1921257]	1.18764	0.0253972	0.262623	0.807439	-0.433535	0.488889	-0.836658	0.131535	-0.844543	0.143796	-0.646588	0.331991	-4.54288	3.83923e-47	-2.51858	7.99582e-16	-3.43571	1.64291e-27	-4.32982	1.58805e-41	2.0243	5.38668e-05	1.10717	0.0648106	0.213053	0.809328
ENSMUSG00000025425	St8sia5	ST8 alpha-N-acetyl-neuraminide alpha-2,8-sialyltransferase 5 [Source:MGI Symbol;Acc:MGI:109243]	1.18062	4.7099e-08	0.50841	0.068719	0.307453	0.230716	0.136784	0.672161	-0.745892	0.00169911	-0.336175	0.263244	1.04586	5.88891e-13	2.0897	9.32021e-49	2.30017	1.1666e-57	1.68949	5.96953e-32	1.04384	3.79026e-06	1.2543	2.54632e-08	0.643628	0.0124933
ENSMUSG00000053819	Camk2d	calcium/calmodulin-dependent protein kinase II, delta [Source:MGI Symbol;Acc:MGI:1341265]	1.16886	0.00172648	0.598677	0.243209	0.726023	0.067046	0.0247375	0.969483	-0.279669	0.601456	-0.148783	0.81804	-2.944	4.68518e-37	-1.79988	1.39551e-14	-2.06565	7.74516e-19	-2.06919	7.00041e-19	1.14412	0.00325745	0.878346	0.0409894	0.874806	0.0432398
ENSMUSG00000067629	Syngap1	synaptic Ras GTPase activating protein 1 homolog (rat) [Source:MGI Symbol;Acc:MGI:3039785]	1.15934	0.00294204	0.905369	0.0515474	0.431148	0.337999	-0.440564	0.335925	-0.340509	0.512714	-0.2878	0.615775	-3.15429	1.45621e-39	-1.55439	8.40612e-11	-1.90841	1.00836e-15	-2.43534	9.35346e-25	1.5999	2.38586e-05	1.24588	0.00231019	0.718948	0.127608
ENSMUSG00000021594	Srd5a1	steroid 5 alpha-reductase 1 [Source:MGI Symbol;Acc:MGI:98400]	1.12105	1.34387e-06	1.03032	3.21216e-05	0.444978	0.0877742	0.685195	0.00667605	0.937169	0.000136822	0.315225	0.344561	1.35438	1.75401e-18	1.79023	3.40105e-32	1.44754	1.30302e-21	1.48413	4.06847e-22	0.43585	0.132631	0.0931554	0.844409	0.129752	0.748398
ENSMUSG00000028251	Tstd3	thiosulfate sulfurtransferase (rhodanese)-like domain containing 3 [Source:MGI Symbol;Acc:MGI:1924282]	1.11606	0.00146542	0.380189	0.502338	0.107975	0.831954	-0.330648	0.448828	-0.643685	0.100608	-0.448615	0.330399	-2.15718	9.65585e-23	-0.710477	0.00156691	-1.13331	4.05233e-07	-1.60059	5.74176e-13	1.44671	2.77106e-05	1.02387	0.00774711	0.55659	0.221494
ENSMUSG00000032308	Ulk3	unc-51-like kinase 3 [Source:MGI Symbol;Acc:MGI:1918992]	1.1088	0.0132719	0.507143	0.455112	0.163702	0.788292	-0.240806	0.689715	0.405721	0.486037	0.00538075	0.995223	-1.27883	3.99903e-06	0.0707755	0.832506	-1.17741	2.39533e-05	-1.12051	5.23821e-05	1.34961	0.00255708	0.101422	0.911718	0.158321	0.836402
ENSMUSG00000028559	Osbpl9	oxysterol binding protein-like 9 [Source:MGI Symbol;Acc:MGI:1923784]	1.10635	1.36934e-08	0.417923	0.110605	0.238203	0.318813	-0.0282765	0.936818	-0.323794	0.183645	-0.100221	0.772897	-1.53044	1.54788e-32	-0.395822	0.00320436	-0.788727	1.89269e-09	-1.19202	4.45142e-20	1.13462	8.60984e-09	0.741717	0.000641253	0.338424	0.202818
ENSMUSG00000093769	Hist2h3c1	histone cluster 2, H3c1 [Source:MGI Symbol;Acc:MGI:2448355]	1.09391	0.0212717	-0.35378	0.673001	0.0249929	0.972041	0.315198	0.621989	-0.30321	0.662608	-0.415141	0.550376	1.77331	1.86377e-09	2.55202	1.07402e-18	1.72274	5.23117e-09	2.21344	4.59758e-14	0.77871	0.160591	-0.0505706	0.963684	0.440134	0.52145
ENSMUSG00000024579	Pcyox1l	prenylcysteine oxidase 1 like [Source:MGI Symbol;Acc:MGI:3606062]	1.08433	0.00012511	0.189211	0.73458	0.0146978	0.973926	0.504229	0.122349	-0.272442	0.500072	-0.0328888	0.955699	1.41673	1.29198e-14	1.99683	2.41349e-28	1.87838	7.84588e-25	1.46432	1.61346e-15	0.580098	0.0841175	0.461653	0.223866	0.0475867	0.932955
ENSMUSG00000079610	Ankrd39	ankyrin repeat domain 39 [Source:MGI Symbol;Acc:MGI:1914816]	1.08105	0.0109991	1.0429	0.0306203	0.660551	0.14528	-0.0675723	0.922733	-0.155735	0.819922	-0.323098	0.609965	-0.308506	0.288793	0.840115	0.00169834	0.890126	0.00102	0.675144	0.0147558	1.14862	0.00897869	1.19863	0.00860163	0.98365	0.0416845
ENSMUSG00000037280	Galnt6	polypeptide N-acetylgalactosaminyltransferase 6 [Source:MGI Symbol;Acc:MGI:1891640]	1.07322	3.98326e-11	0.00996006	0.98108	-0.247164	0.202293	1.24794	2.1138e-14	0.159877	0.514776	0.00490012	0.988427	2.91808	1.26211e-158	2.74336	3.54269e-143	2.76817	7.4525e-144	2.66602	1.97298e-133	-0.174728	0.464997	-0.149917	0.593436	-0.252064	0.282184
ENSMUSG00000030268	Bcat1	branched chain aminotransferase 1, cytosolic [Source:MGI Symbol;Acc:MGI:104861]	1.06176	0.000713356	-0.022534	0.977914	-0.215166	0.585676	-0.327774	0.410414	-0.766424	0.0247967	-0.501639	0.212542	0.449873	0.032783	1.8394	2.28421e-20	1.19376	3.54975e-09	0.736346	0.000368977	1.38953	8.8497e-06	0.74389	0.0426692	0.286473	0.543861
ENSMUSG00000021079	Timm9	translocase of inner mitochondrial membrane 9 [Source:MGI Symbol;Acc:MGI:1353436]	1.06057	0.0133113	0.38972	0.58389	0.609143	0.185462	-0.141422	0.820766	-0.675426	0.164515	-0.374449	0.538184	-1.47339	2.81221e-08	-0.27139	0.349864	-0.40824	0.155421	-0.489793	0.0831465	1.202	0.00608564	1.06515	0.0239085	0.983593	0.0416332
ENSMUSG00000037296	Lsm1	LSM1 homolog, mRNA degradation associated [Source:MGI Symbol;Acc:MGI:1914457]	1.04775	0.00418	0.534911	0.301307	0.653569	0.0926134	0.0164928	0.979928	0.00924355	0.988474	-0.0808177	0.905798	-0.88201	0.000173537	0.149252	0.568677	-0.356342	0.152601	-0.147623	0.585704	1.03126	0.00709936	0.525668	0.275272	0.734387	0.0925848
ENSMUSG00000040268	Plekha1	pleckstrin homology domain containing, family A (phosphoinositide binding specific) member 1 [Source:MGI Symbol;Acc:MGI:2442213]	1.04437	7.92797e-11	0.095492	0.785397	-0.41711	0.0192007	0.541955	0.0019118	0.7733	5.31483e-06	0.14824	0.569539	1.16782	3.35067e-27	1.67023	6.39043e-55	0.490007	1.10699e-05	0.602465	5.44308e-08	0.50241	0.00605811	-0.677808	0.00014898	-0.56535	0.00249498
ENSMUSG00000040563	Plppr2	phospholipid phosphatase related 2 [Source:MGI Symbol;Acc:MGI:2384575]	1.0233	0.000169086	0.632443	0.0610685	0.447041	0.14251	-0.403905	0.194549	-0.364162	0.274807	-0.0824696	0.868922	-2.85314	4.09964e-62	-1.42593	5.53231e-17	-1.85653	1.18122e-27	-2.32363	3.65333e-42	1.4272	6.59082e-08	0.996605	0.000550564	0.52951	0.117896
ENSMUSG00000038717	Atp5l	ATP synthase, H+ transporting, mitochondrial F0 complex, subunit G [Source:MGI Symbol;Acc:MGI:1351597]	1.00903	0.00301554	0.338269	0.544922	0.29848	0.462625	-0.19359	0.682017	-0.317075	0.491071	-0.606891	0.142656	-0.873859	6.53754e-05	0.328759	0.151125	-0.218515	0.369896	0.0315121	0.910741	1.20262	0.000442848	0.655344	0.113862	0.905371	0.0179962
ENSMUSG00000026113	Inpp4a	inositol polyphosphate-4-phosphatase, type I [Source:MGI Symbol;Acc:MGI:1931123]	1.00267	0.00591061	0.34057	0.574443	0.59027	0.1303	-1.18033	0.000778627	-0.706786	0.0740052	-0.441812	0.35378	-3.5373	1.8014e-57	-1.3543	1.69891e-09	-2.48994	6.16635e-29	-2.50521	1.25196e-29	2.183	8.90501e-11	1.04736	0.00754438	1.03208	0.00887886
ENSMUSG00000025889	Snca	synuclein, alpha [Source:MGI Symbol;Acc:MGI:1277151]	1.0015	0.0120126	-0.083233	0.92643	-0.165892	0.75325	-0.767824	0.0686187	-0.735389	0.0950434	-0.636435	0.190753	-0.999118	6.61168e-05	0.770208	0.00250109	-0.346962	0.201865	-0.528575	0.0437895	1.76933	3.42623e-06	0.652156	0.188181	0.470542	0.383611

## Sheet: Table S5b
Supplementary Table S5b. GO analysis of OL-upregulated mRNAs whose expression pattern correlates with acute OL loss and tissue damage after SCI
mRNAs that are significantly UP on dpi 2 but not dpi 42 OR whose significant upregulation on dpi 2 appears to be at least 2 fold higher than that on dpi 42
GO category	name	number	q value	-log (q)	gene # in GO	gene # in the data set	overlap gene #	total gene #	Gene IDs
GO:MF	protein binding	GO:0005515	0.00261183	2.58306	10491	143	86	25299	ENSMUSG00000001053,ENSMUSG00000001985,ENSMUSG00000005892,ENSMUSG00000005968,ENSMUSG00000009621,ENSMUSG00000016763,ENSMUSG00000018909,ENSMUSG00000020042,ENSMUSG00000021079,ENSMUSG00000021904,ENSMUSG00000022144,ENSMUSG00000024112,ENSMUSG00000024261,ENSMUSG00000024427,ENSMUSG00000025007,ENSMUSG00000025140,ENSMUSG00000025889,ENSMUSG00000025893,ENSMUSG00000026204,ENSMUSG00000027313,ENSMUSG00000027849,…
GO:MF	identical protein binding	GO:0042802	0.00728128	2.13779	2323	143	30	25299	ENSMUSG00000016763,ENSMUSG00000021079,ENSMUSG00000022144,ENSMUSG00000024261,ENSMUSG00000025007,ENSMUSG00000025140,ENSMUSG00000025889,ENSMUSG00000027849,ENSMUSG00000028671,ENSMUSG00000029752,ENSMUSG00000030268,ENSMUSG00000030854,ENSMUSG00000031841,ENSMUSG00000046798,ENSMUSG00000051159,ENSMUSG00000053819,ENSMUSG00000023019,ENSMUSG00000024772,ENSMUSG00000037625,ENSMUSG00000042406,ENSMUSG00000002504,…
GO:MF	branched-chain-amino-acid transaminase activity	GO:0004084	0.0166986	1.77732	2	143	2	25299	ENSMUSG00000030268,ENSMUSG00000030826
GO:MF	L-leucine:2-oxoglutarate aminotransferase activity	GO:0050048	0.0166986	1.77732	2	143	2	25299	ENSMUSG00000030268,ENSMUSG00000030826
GO:MF	L-leucine transaminase activity	GO:0052654	0.0166986	1.77732	2	143	2	25299	ENSMUSG00000030268,ENSMUSG00000030826
GO:MF	L-valine transaminase activity	GO:0052655	0.0166986	1.77732	2	143	2	25299	ENSMUSG00000030268,ENSMUSG00000030826
GO:MF	L-isoleucine transaminase activity	GO:0052656	0.0166986	1.77732	2	143	2	25299	ENSMUSG00000030268,ENSMUSG00000030826
GO:MF	signaling receptor binding	GO:0005102	0.036937	1.43254	1682	143	23	25299	ENSMUSG00000005892,ENSMUSG00000009621,ENSMUSG00000018909,ENSMUSG00000021904,ENSMUSG00000022144,ENSMUSG00000027313,ENSMUSG00000030854,ENSMUSG00000037428,ENSMUSG00000037541,ENSMUSG00000046711,ENSMUSG00000050164,ENSMUSG00000062380,ENSMUSG00000024578,ENSMUSG00000032554,ENSMUSG00000070369,ENSMUSG00000002504,ENSMUSG00000007888,ENSMUSG00000025511,ENSMUSG00000027460,ENSMUSG00000029304,ENSMUSG00000059714,…
GO:MF	binding	GO:0005488	0.0455869	1.34116	16247	143	113	25299	ENSMUSG00000001053,ENSMUSG00000001985,ENSMUSG00000005892,ENSMUSG00000005968,ENSMUSG00000009621,ENSMUSG00000016763,ENSMUSG00000017204,ENSMUSG00000018909,ENSMUSG00000020042,ENSMUSG00000021079,ENSMUSG00000021359,ENSMUSG00000021904,ENSMUSG00000022144,ENSMUSG00000024112,ENSMUSG00000024261,ENSMUSG00000024427,ENSMUSG00000025007,ENSMUSG00000025140,ENSMUSG00000025192,ENSMUSG00000025648,ENSMUSG00000025889,…
GO:MF	bioactive lipid receptor activity	GO:0045125	0.0493822	1.30643	16	143	3	25299	ENSMUSG00000036832,ENSMUSG00000031861,ENSMUSG00000061878
GO:BP	system development	GO:0048731	7.63054e-07	6.11744	4543	144	55	27350	ENSMUSG00000001053,ENSMUSG00000009621,ENSMUSG00000018909,ENSMUSG00000021904,ENSMUSG00000022144,ENSMUSG00000024261,ENSMUSG00000025192,ENSMUSG00000025889,ENSMUSG00000027313,ENSMUSG00000028069,ENSMUSG00000028977,ENSMUSG00000029752,ENSMUSG00000030854,ENSMUSG00000031841,ENSMUSG00000037296,ENSMUSG00000037428,ENSMUSG00000037541,ENSMUSG00000043439,ENSMUSG00000051159,ENSMUSG00000053819,ENSMUSG00000062380,…
GO:BP	multicellular organism development	GO:0007275	2.0478e-06	5.68871	5088	144	58	27350	ENSMUSG00000001053,ENSMUSG00000009621,ENSMUSG00000018909,ENSMUSG00000021904,ENSMUSG00000022144,ENSMUSG00000024261,ENSMUSG00000024427,ENSMUSG00000025192,ENSMUSG00000025889,ENSMUSG00000027313,ENSMUSG00000028069,ENSMUSG00000028977,ENSMUSG00000029752,ENSMUSG00000030854,ENSMUSG00000031841,ENSMUSG00000037239,ENSMUSG00000037296,ENSMUSG00000037428,ENSMUSG00000037541,ENSMUSG00000043439,ENSMUSG00000051159,…
GO:BP	response to stimulus	GO:0050896	4.53463e-05	4.34346	10488	144	88	27350	ENSMUSG00000001985,ENSMUSG00000005892,ENSMUSG00000005968,ENSMUSG00000009621,ENSMUSG00000016763,ENSMUSG00000017204,ENSMUSG00000018909,ENSMUSG00000020042,ENSMUSG00000021904,ENSMUSG00000022144,ENSMUSG00000024112,ENSMUSG00000024261,ENSMUSG00000024427,ENSMUSG00000025007,ENSMUSG00000025140,ENSMUSG00000025192,ENSMUSG00000025889,ENSMUSG00000026204,ENSMUSG00000026594,ENSMUSG00000027313,ENSMUSG00000027849,…
GO:BP	developmental process	GO:0032502	5.90323e-05	4.22891	6790	144	66	27350	ENSMUSG00000001053,ENSMUSG00000005968,ENSMUSG00000009621,ENSMUSG00000018909,ENSMUSG00000021904,ENSMUSG00000022144,ENSMUSG00000024261,ENSMUSG00000024427,ENSMUSG00000025192,ENSMUSG00000025889,ENSMUSG00000026204,ENSMUSG00000027313,ENSMUSG00000028069,ENSMUSG00000028977,ENSMUSG00000029752,ENSMUSG00000030854,ENSMUSG00000031841,ENSMUSG00000037239,ENSMUSG00000037296,ENSMUSG00000037428,ENSMUSG00000037541,…
GO:BP	anatomical structure development	GO:0048856	5.95986e-05	4.22476	6166	144	62	27350	ENSMUSG00000001053,ENSMUSG00000005968,ENSMUSG00000009621,ENSMUSG00000018909,ENSMUSG00000021904,ENSMUSG00000022144,ENSMUSG00000024261,ENSMUSG00000024427,ENSMUSG00000025192,ENSMUSG00000025889,ENSMUSG00000027313,ENSMUSG00000028069,ENSMUSG00000028977,ENSMUSG00000029752,ENSMUSG00000030854,ENSMUSG00000031841,ENSMUSG00000037239,ENSMUSG00000037296,ENSMUSG00000037428,ENSMUSG00000037541,ENSMUSG00000039629,…
GO:BP	regulation of biological quality	GO:0065008	7.04474e-05	4.15214	4003	144	47	27350	ENSMUSG00000001985,ENSMUSG00000005892,ENSMUSG00000009621,ENSMUSG00000018909,ENSMUSG00000021904,ENSMUSG00000022144,ENSMUSG00000024112,ENSMUSG00000024261,ENSMUSG00000025140,ENSMUSG00000025889,ENSMUSG00000026204,ENSMUSG00000027849,ENSMUSG00000030854,ENSMUSG00000037296,ENSMUSG00000037428,ENSMUSG00000037541,ENSMUSG00000047632,ENSMUSG00000050164,ENSMUSG00000053819,ENSMUSG00000059991,ENSMUSG00000067629,…
GO:BP	biological regulation	GO:0065007	8.28376e-05	4.08177	14096	144	106	27350	ENSMUSG00000001985,ENSMUSG00000005892,ENSMUSG00000005968,ENSMUSG00000009621,ENSMUSG00000016763,ENSMUSG00000018909,ENSMUSG00000020042,ENSMUSG00000021359,ENSMUSG00000021904,ENSMUSG00000022144,ENSMUSG00000024112,ENSMUSG00000024261,ENSMUSG00000024427,ENSMUSG00000025140,ENSMUSG00000025192,ENSMUSG00000025889,ENSMUSG00000026204,ENSMUSG00000026594,ENSMUSG00000027313,ENSMUSG00000027849,ENSMUSG00000028069,…
GO:BP	regulation of cell communication	GO:0010646	9.54414e-05	4.02026	3502	144	43	27350	ENSMUSG00000001985,ENSMUSG00000005892,ENSMUSG00000016763,ENSMUSG00000018909,ENSMUSG00000022144,ENSMUSG00000024261,ENSMUSG00000024427,ENSMUSG00000025889,ENSMUSG00000026594,ENSMUSG00000027313,ENSMUSG00000030854,ENSMUSG00000031841,ENSMUSG00000032308,ENSMUSG00000037239,ENSMUSG00000037428,ENSMUSG00000037541,ENSMUSG00000040856,ENSMUSG00000041313,ENSMUSG00000047632,ENSMUSG00000053819,ENSMUSG00000059991,…
GO:BP	cellular response to stimulus	GO:0051716	9.83477e-05	4.00724	8864	144	78	27350	ENSMUSG00000001985,ENSMUSG00000005892,ENSMUSG00000005968,ENSMUSG00000009621,ENSMUSG00000016763,ENSMUSG00000018909,ENSMUSG00000020042,ENSMUSG00000021904,ENSMUSG00000022144,ENSMUSG00000024112,ENSMUSG00000024261,ENSMUSG00000024427,ENSMUSG00000025140,ENSMUSG00000025889,ENSMUSG00000026594,ENSMUSG00000027313,ENSMUSG00000027849,ENSMUSG00000029752,ENSMUSG00000030854,ENSMUSG00000031841,ENSMUSG00000032308,…
GO:BP	regulation of signaling	GO:0023051	0.000102799	3.98801	3511	144	43	27350	ENSMUSG00000001985,ENSMUSG00000005892,ENSMUSG00000016763,ENSMUSG00000018909,ENSMUSG00000022144,ENSMUSG00000024261,ENSMUSG00000024427,ENSMUSG00000025889,ENSMUSG00000026594,ENSMUSG00000027313,ENSMUSG00000030854,ENSMUSG00000031841,ENSMUSG00000032308,ENSMUSG00000037239,ENSMUSG00000037428,ENSMUSG00000037541,ENSMUSG00000040856,ENSMUSG00000041313,ENSMUSG00000047632,ENSMUSG00000053819,ENSMUSG00000059991,…
GO:BP	regulation of multicellular organismal process	GO:0051239	0.000188987	3.72357	2933	144	38	27350	ENSMUSG00000005892,ENSMUSG00000018909,ENSMUSG00000021904,ENSMUSG00000022144,ENSMUSG00000024261,ENSMUSG00000028977,ENSMUSG00000047632,ENSMUSG00000050164,ENSMUSG00000051159,ENSMUSG00000053819,ENSMUSG00000059991,ENSMUSG00000067629,ENSMUSG00000079610,ENSMUSG00000024578,ENSMUSG00000032554,ENSMUSG00000036832,ENSMUSG00000060981,ENSMUSG00000042406,ENSMUSG00000013076,ENSMUSG00000017446,ENSMUSG00000021250,…
GO:BP	regulation of biological process	GO:0050789	0.000331886	3.47901	13379	144	101	27350	ENSMUSG00000001985,ENSMUSG00000005892,ENSMUSG00000005968,ENSMUSG00000009621,ENSMUSG00000016763,ENSMUSG00000018909,ENSMUSG00000020042,ENSMUSG00000021359,ENSMUSG00000021904,ENSMUSG00000022144,ENSMUSG00000024112,ENSMUSG00000024261,ENSMUSG00000024427,ENSMUSG00000025140,ENSMUSG00000025192,ENSMUSG00000025889,ENSMUSG00000026204,ENSMUSG00000026594,ENSMUSG00000027313,ENSMUSG00000027849,ENSMUSG00000028069,…
GO:BP	cell communication	GO:0007154	0.000361838	3.44149	7590	144	69	27350	ENSMUSG00000001985,ENSMUSG00000005892,ENSMUSG00000005968,ENSMUSG00000009621,ENSMUSG00000016763,ENSMUSG00000018909,ENSMUSG00000020042,ENSMUSG00000021904,ENSMUSG00000022144,ENSMUSG00000024261,ENSMUSG00000024427,ENSMUSG00000025889,ENSMUSG00000026204,ENSMUSG00000026594,ENSMUSG00000027313,ENSMUSG00000027849,ENSMUSG00000029752,ENSMUSG00000030854,ENSMUSG00000031841,ENSMUSG00000032308,ENSMUSG00000034226,…
GO:BP	small molecule biosynthetic process	GO:0044283	0.000681708	3.1664	572	144	15	27350	ENSMUSG00000024112,ENSMUSG00000025007,ENSMUSG00000025140,ENSMUSG00000025889,ENSMUSG00000029752,ENSMUSG00000030268,ENSMUSG00000023019,ENSMUSG00000030826,ENSMUSG00000042406,ENSMUSG00000029304,ENSMUSG00000038418,ENSMUSG00000046402,ENSMUSG00000061878,ENSMUSG00000005320,ENSMUSG00000034579
GO:BP	signaling	GO:0023052	0.00140304	2.85293	7515	144	67	27350	ENSMUSG00000001985,ENSMUSG00000005892,ENSMUSG00000005968,ENSMUSG00000009621,ENSMUSG00000016763,ENSMUSG00000018909,ENSMUSG00000020042,ENSMUSG00000021904,ENSMUSG00000022144,ENSMUSG00000024261,ENSMUSG00000024427,ENSMUSG00000025889,ENSMUSG00000026204,ENSMUSG00000026594,ENSMUSG00000027313,ENSMUSG00000027849,ENSMUSG00000030854,ENSMUSG00000031841,ENSMUSG00000032308,ENSMUSG00000034226,ENSMUSG00000037239,…
GO:BP	negative regulation of cellular process	GO:0048523	0.00150759	2.82172	5016	144	51	27350	ENSMUSG00000001985,ENSMUSG00000005892,ENSMUSG00000018909,ENSMUSG00000021904,ENSMUSG00000022144,ENSMUSG00000024261,ENSMUSG00000024427,ENSMUSG00000025140,ENSMUSG00000025889,ENSMUSG00000027313,ENSMUSG00000028977,ENSMUSG00000029752,ENSMUSG00000030854,ENSMUSG00000031224,ENSMUSG00000031841,ENSMUSG00000032308,ENSMUSG00000037239,ENSMUSG00000037296,ENSMUSG00000037541,ENSMUSG00000040856,ENSMUSG00000046711,…
GO:BP	regulation of cellular process	GO:0050794	0.00153016	2.81526	12348	144	94	27350	ENSMUSG00000001985,ENSMUSG00000005892,ENSMUSG00000005968,ENSMUSG00000009621,ENSMUSG00000016763,ENSMUSG00000018909,ENSMUSG00000020042,ENSMUSG00000021359,ENSMUSG00000021904,ENSMUSG00000022144,ENSMUSG00000024261,ENSMUSG00000024427,ENSMUSG00000025140,ENSMUSG00000025889,ENSMUSG00000026204,ENSMUSG00000026594,ENSMUSG00000027313,ENSMUSG00000027849,ENSMUSG00000028069,ENSMUSG00000028977,ENSMUSG00000029752,…
GO:BP	regulation of neuron death	GO:1901214	0.00159734	2.7966	381	144	12	27350	ENSMUSG00000018909,ENSMUSG00000022144,ENSMUSG00000025889,ENSMUSG00000030854,ENSMUSG00000046607,ENSMUSG00000051159,ENSMUSG00000067629,ENSMUSG00000042406,ENSMUSG00000007888,ENSMUSG00000021250,ENSMUSG00000038418,ENSMUSG00000034579
GO:BP	regulation of signal transduction	GO:0009966	0.00178869	2.74747	2941	144	36	27350	ENSMUSG00000016763,ENSMUSG00000018909,ENSMUSG00000022144,ENSMUSG00000024427,ENSMUSG00000025889,ENSMUSG00000026594,ENSMUSG00000027313,ENSMUSG00000030854,ENSMUSG00000031841,ENSMUSG00000032308,ENSMUSG00000037239,ENSMUSG00000037541,ENSMUSG00000040856,ENSMUSG00000041313,ENSMUSG00000047632,ENSMUSG00000053819,ENSMUSG00000059991,ENSMUSG00000067629,ENSMUSG00000036832,ENSMUSG00000002459,ENSMUSG00000017446,…
GO:BP	signal transduction	GO:0007165	0.00196467	2.70671	6926	144	63	27350	ENSMUSG00000001985,ENSMUSG00000005892,ENSMUSG00000005968,ENSMUSG00000009621,ENSMUSG00000016763,ENSMUSG00000018909,ENSMUSG00000020042,ENSMUSG00000021904,ENSMUSG00000022144,ENSMUSG00000024427,ENSMUSG00000025889,ENSMUSG00000026594,ENSMUSG00000027313,ENSMUSG00000030854,ENSMUSG00000031841,ENSMUSG00000032308,ENSMUSG00000034226,ENSMUSG00000037239,ENSMUSG00000037428,ENSMUSG00000037541,ENSMUSG00000040563,…
GO:BP	Ras protein signal transduction	GO:0007265	0.00328443	2.48354	337	144	11	27350	ENSMUSG00000018909,ENSMUSG00000024427,ENSMUSG00000026594,ENSMUSG00000031841,ENSMUSG00000034226,ENSMUSG00000053819,ENSMUSG00000067629,ENSMUSG00000031104,ENSMUSG00000044562,ENSMUSG00000059714,ENSMUSG00000037211
GO:BP	behavior	GO:0007610	0.0037743	2.42316	745	144	16	27350	ENSMUSG00000005892,ENSMUSG00000024261,ENSMUSG00000025889,ENSMUSG00000030854,ENSMUSG00000037428,ENSMUSG00000037541,ENSMUSG00000047632,ENSMUSG00000050164,ENSMUSG00000059991,ENSMUSG00000067629,ENSMUSG00000021594,ENSMUSG00000021250,ENSMUSG00000029436,ENSMUSG00000038418,ENSMUSG00000049625,ENSMUSG00000064023
GO:BP	regulation of neuron apoptotic process	GO:0043523	0.00401844	2.39594	277	144	10	27350	ENSMUSG00000018909,ENSMUSG00000022144,ENSMUSG00000025889,ENSMUSG00000046607,ENSMUSG00000051159,ENSMUSG00000067629,ENSMUSG00000042406,ENSMUSG00000007888,ENSMUSG00000038418,ENSMUSG00000034579
GO:BP	intracellular signal transduction	GO:0035556	0.00410194	2.38701	2527	144	32	27350	ENSMUSG00000005968,ENSMUSG00000009621,ENSMUSG00000018909,ENSMUSG00000024427,ENSMUSG00000026594,ENSMUSG00000027313,ENSMUSG00000030854,ENSMUSG00000031841,ENSMUSG00000034226,ENSMUSG00000037239,ENSMUSG00000037541,ENSMUSG00000041313,ENSMUSG00000047632,ENSMUSG00000053819,ENSMUSG00000067629,ENSMUSG00000032554,ENSMUSG00000036832,ENSMUSG00000042406,ENSMUSG00000013076,ENSMUSG00000017446,ENSMUSG00000031104,…
GO:BP	regulation of response to stimulus	GO:0048583	0.00414263	2.38272	4011	144	43	27350	ENSMUSG00000016763,ENSMUSG00000018909,ENSMUSG00000021904,ENSMUSG00000022144,ENSMUSG00000024427,ENSMUSG00000025140,ENSMUSG00000025192,ENSMUSG00000025889,ENSMUSG00000026594,ENSMUSG00000027313,ENSMUSG00000030854,ENSMUSG00000031841,ENSMUSG00000032308,ENSMUSG00000037239,ENSMUSG00000037541,ENSMUSG00000040856,ENSMUSG00000041313,ENSMUSG00000047632,ENSMUSG00000053819,ENSMUSG00000059991,ENSMUSG00000067629,…
GO:BP	neuron death	GO:0070997	0.00559074	2.25253	430	144	12	27350	ENSMUSG00000018909,ENSMUSG00000022144,ENSMUSG00000025889,ENSMUSG00000030854,ENSMUSG00000046607,ENSMUSG00000051159,ENSMUSG00000067629,ENSMUSG00000042406,ENSMUSG00000007888,ENSMUSG00000021250,ENSMUSG00000038418,ENSMUSG00000034579
GO:BP	small GTPase mediated signal transduction	GO:0007264	0.00559074	2.25253	430	144	12	27350	ENSMUSG00000009621,ENSMUSG00000018909,ENSMUSG00000024427,ENSMUSG00000026594,ENSMUSG00000031841,ENSMUSG00000034226,ENSMUSG00000053819,ENSMUSG00000067629,ENSMUSG00000031104,ENSMUSG00000044562,ENSMUSG00000059714,ENSMUSG00000037211
GO:BP	negative regulation of cell communication	GO:0010648	0.00657804	2.1819	1388	144	22	27350	ENSMUSG00000001985,ENSMUSG00000018909,ENSMUSG00000022144,ENSMUSG00000024261,ENSMUSG00000024427,ENSMUSG00000025889,ENSMUSG00000027313,ENSMUSG00000030854,ENSMUSG00000032308,ENSMUSG00000037239,ENSMUSG00000037541,ENSMUSG00000040856,ENSMUSG00000067629,ENSMUSG00000002459,ENSMUSG00000032501,ENSMUSG00000038418,ENSMUSG00000044562,ENSMUSG00000053113,ENSMUSG00000022483,ENSMUSG00000022548,ENSMUSG00000037211,…
GO:BP	negative regulation of signaling	GO:0023057	0.00688835	2.16188	1392	144	22	27350	ENSMUSG00000001985,ENSMUSG00000018909,ENSMUSG00000022144,ENSMUSG00000024261,ENSMUSG00000024427,ENSMUSG00000025889,ENSMUSG00000027313,ENSMUSG00000030854,ENSMUSG00000032308,ENSMUSG00000037239,ENSMUSG00000037541,ENSMUSG00000040856,ENSMUSG00000067629,ENSMUSG00000002459,ENSMUSG00000032501,ENSMUSG00000038418,ENSMUSG00000044562,ENSMUSG00000053113,ENSMUSG00000022483,ENSMUSG00000022548,ENSMUSG00000037211,…
GO:BP	regulation of hormone levels	GO:0010817	0.00714203	2.14618	604	144	14	27350	ENSMUSG00000005892,ENSMUSG00000018909,ENSMUSG00000024112,ENSMUSG00000026204,ENSMUSG00000037428,ENSMUSG00000021594,ENSMUSG00000030826,ENSMUSG00000017446,ENSMUSG00000029304,ENSMUSG00000038418,ENSMUSG00000046402,ENSMUSG00000076431,ENSMUSG00000034579,ENSMUSG00000040268
GO:BP	animal organ development	GO:0048513	0.00782301	2.10663	3824	144	41	27350	ENSMUSG00000005968,ENSMUSG00000018909,ENSMUSG00000021904,ENSMUSG00000022144,ENSMUSG00000024261,ENSMUSG00000024427,ENSMUSG00000025192,ENSMUSG00000028069,ENSMUSG00000028977,ENSMUSG00000029752,ENSMUSG00000037428,ENSMUSG00000037541,ENSMUSG00000051159,ENSMUSG00000053819,ENSMUSG00000062380,ENSMUSG00000021594,ENSMUSG00000032554,ENSMUSG00000060981,ENSMUSG00000042406,ENSMUSG00000007888,ENSMUSG00000021250,…
GO:BP	negative regulation of response to stimulus	GO:0048585	0.00807145	2.09305	1631	144	24	27350	ENSMUSG00000018909,ENSMUSG00000021904,ENSMUSG00000022144,ENSMUSG00000024427,ENSMUSG00000025140,ENSMUSG00000025889,ENSMUSG00000027313,ENSMUSG00000030854,ENSMUSG00000032308,ENSMUSG00000037239,ENSMUSG00000037541,ENSMUSG00000040856,ENSMUSG00000067629,ENSMUSG00000002459,ENSMUSG00000017446,ENSMUSG00000032501,ENSMUSG00000038418,ENSMUSG00000044562,ENSMUSG00000053113,ENSMUSG00000064023,ENSMUSG00000022483,…
GO:BP	lipid metabolic process	GO:0006629	0.011938	1.92307	1441	144	22	27350	ENSMUSG00000009621,ENSMUSG00000024112,ENSMUSG00000025425,ENSMUSG00000025889,ENSMUSG00000026113,ENSMUSG00000028538,ENSMUSG00000030268,ENSMUSG00000040563,ENSMUSG00000020256,ENSMUSG00000021594,ENSMUSG00000023019,ENSMUSG00000030826,ENSMUSG00000024981,ENSMUSG00000029304,ENSMUSG00000038418,ENSMUSG00000046402,ENSMUSG00000053113,ENSMUSG00000061878,ENSMUSG00000005320,ENSMUSG00000022548,ENSMUSG00000034579,…
GO:BP	neuron apoptotic process	GO:0051402	0.0121748	1.91454	314	144	10	27350	ENSMUSG00000018909,ENSMUSG00000022144,ENSMUSG00000025889,ENSMUSG00000046607,ENSMUSG00000051159,ENSMUSG00000067629,ENSMUSG00000042406,ENSMUSG00000007888,ENSMUSG00000038418,ENSMUSG00000034579
GO:BP	cell surface receptor signaling pathway	GO:0007166	0.016002	1.79583	2829	144	33	27350	ENSMUSG00000001985,ENSMUSG00000016763,ENSMUSG00000018909,ENSMUSG00000020042,ENSMUSG00000021904,ENSMUSG00000022144,ENSMUSG00000024427,ENSMUSG00000025889,ENSMUSG00000027313,ENSMUSG00000031841,ENSMUSG00000032308,ENSMUSG00000040856,ENSMUSG00000047632,ENSMUSG00000050164,ENSMUSG00000051159,ENSMUSG00000062380,ENSMUSG00000032554,ENSMUSG00000070369,ENSMUSG00000007888,ENSMUSG00000013076,ENSMUSG00000021250,…
GO:BP	negative regulation of signal transduction	GO:0009968	0.0160757	1.79383	1247	144	20	27350	ENSMUSG00000018909,ENSMUSG00000022144,ENSMUSG00000024427,ENSMUSG00000025889,ENSMUSG00000027313,ENSMUSG00000030854,ENSMUSG00000032308,ENSMUSG00000037239,ENSMUSG00000037541,ENSMUSG00000040856,ENSMUSG00000067629,ENSMUSG00000002459,ENSMUSG00000032501,ENSMUSG00000038418,ENSMUSG00000044562,ENSMUSG00000053113,ENSMUSG00000022483,ENSMUSG00000022548,ENSMUSG00000037211,ENSMUSG00000040268
GO:BP	cell-cell signaling	GO:0007267	0.0170195	1.76905	1705	144	24	27350	ENSMUSG00000001985,ENSMUSG00000005892,ENSMUSG00000018909,ENSMUSG00000022144,ENSMUSG00000024261,ENSMUSG00000025889,ENSMUSG00000026204,ENSMUSG00000027849,ENSMUSG00000030854,ENSMUSG00000037428,ENSMUSG00000037541,ENSMUSG00000047632,ENSMUSG00000059991,ENSMUSG00000067629,ENSMUSG00000042406,ENSMUSG00000013076,ENSMUSG00000017446,ENSMUSG00000029304,ENSMUSG00000038418,ENSMUSG00000040373,ENSMUSG00000059714,…
GO:BP	positive regulation of biological process	GO:0048518	0.0179378	1.74623	6714	144	59	27350	ENSMUSG00000005892,ENSMUSG00000009621,ENSMUSG00000016763,ENSMUSG00000018909,ENSMUSG00000021359,ENSMUSG00000021904,ENSMUSG00000022144,ENSMUSG00000024112,ENSMUSG00000024261,ENSMUSG00000025889,ENSMUSG00000026204,ENSMUSG00000028977,ENSMUSG00000029752,ENSMUSG00000030854,ENSMUSG00000031841,ENSMUSG00000032308,ENSMUSG00000037296,ENSMUSG00000037541,ENSMUSG00000041313,ENSMUSG00000046607,ENSMUSG00000046711,…
GO:BP	regulation of Ras protein signal transduction	GO:0046578	0.0189841	1.72161	198	144	8	27350	ENSMUSG00000018909,ENSMUSG00000024427,ENSMUSG00000026594,ENSMUSG00000053819,ENSMUSG00000067629,ENSMUSG00000044562,ENSMUSG00000059714,ENSMUSG00000037211
GO:BP	small molecule metabolic process	GO:0044281	0.0211475	1.67474	1847	144	25	27350	ENSMUSG00000024112,ENSMUSG00000025007,ENSMUSG00000025140,ENSMUSG00000025192,ENSMUSG00000025648,ENSMUSG00000025889,ENSMUSG00000028671,ENSMUSG00000029752,ENSMUSG00000030268,ENSMUSG00000038717,ENSMUSG00000009356,ENSMUSG00000020256,ENSMUSG00000021594,ENSMUSG00000023019,ENSMUSG00000030826,ENSMUSG00000042406,ENSMUSG00000017446,ENSMUSG00000024981,ENSMUSG00000029304,ENSMUSG00000038418,ENSMUSG00000046402,…
GO:BP	cellular response to metal ion	GO:0071248	0.0211755	1.67417	201	144	8	27350	ENSMUSG00000024112,ENSMUSG00000024261,ENSMUSG00000025889,ENSMUSG00000027849,ENSMUSG00000032554,ENSMUSG00000042406,ENSMUSG00000021250,ENSMUSG00000052837
GO:BP	nervous system development	GO:0007399	0.0279191	1.5541	2508	144	30	27350	ENSMUSG00000001053,ENSMUSG00000021904,ENSMUSG00000022144,ENSMUSG00000024261,ENSMUSG00000025889,ENSMUSG00000027313,ENSMUSG00000028977,ENSMUSG00000030854,ENSMUSG00000037296,ENSMUSG00000037541,ENSMUSG00000043439,ENSMUSG00000051159,ENSMUSG00000062380,ENSMUSG00000067629,ENSMUSG00000021594,ENSMUSG00000024772,ENSMUSG00000032554,ENSMUSG00000036832,ENSMUSG00000037625,ENSMUSG00000042406,ENSMUSG00000021250,…
GO:BP	positive regulation of cellular process	GO:0048522	0.0317191	1.49868	6028	144	54	27350	ENSMUSG00000005892,ENSMUSG00000009621,ENSMUSG00000016763,ENSMUSG00000018909,ENSMUSG00000021359,ENSMUSG00000021904,ENSMUSG00000022144,ENSMUSG00000024261,ENSMUSG00000025889,ENSMUSG00000026204,ENSMUSG00000028977,ENSMUSG00000029752,ENSMUSG00000030854,ENSMUSG00000031841,ENSMUSG00000032308,ENSMUSG00000037296,ENSMUSG00000037541,ENSMUSG00000041313,ENSMUSG00000046607,ENSMUSG00000046711,ENSMUSG00000047632,…
GO:BP	negative regulation of biological process	GO:0048519	0.0339836	1.46873	6042	144	54	27350	ENSMUSG00000001985,ENSMUSG00000005892,ENSMUSG00000018909,ENSMUSG00000021904,ENSMUSG00000022144,ENSMUSG00000024261,ENSMUSG00000024427,ENSMUSG00000025140,ENSMUSG00000025889,ENSMUSG00000027313,ENSMUSG00000028977,ENSMUSG00000029752,ENSMUSG00000030854,ENSMUSG00000031224,ENSMUSG00000031841,ENSMUSG00000032308,ENSMUSG00000037239,ENSMUSG00000037296,ENSMUSG00000037541,ENSMUSG00000040856,ENSMUSG00000046711,…
GO:BP	multicellular organismal process	GO:0032501	0.0346142	1.46075	8878	144	71	27350	ENSMUSG00000001053,ENSMUSG00000005892,ENSMUSG00000009621,ENSMUSG00000018909,ENSMUSG00000021904,ENSMUSG00000022144,ENSMUSG00000024261,ENSMUSG00000024427,ENSMUSG00000025192,ENSMUSG00000025889,ENSMUSG00000027313,ENSMUSG00000028069,ENSMUSG00000028977,ENSMUSG00000029752,ENSMUSG00000030854,ENSMUSG00000031841,ENSMUSG00000037239,ENSMUSG00000037296,ENSMUSG00000037428,ENSMUSG00000037541,ENSMUSG00000043439,…
GO:BP	cellular response to chemical stimulus	GO:0070887	0.0377867	1.42266	3503	144	37	27350	ENSMUSG00000005892,ENSMUSG00000018909,ENSMUSG00000022144,ENSMUSG00000024112,ENSMUSG00000024261,ENSMUSG00000024427,ENSMUSG00000025140,ENSMUSG00000025889,ENSMUSG00000027849,ENSMUSG00000029752,ENSMUSG00000047632,ENSMUSG00000051159,ENSMUSG00000009356,ENSMUSG00000021594,ENSMUSG00000023019,ENSMUSG00000024578,ENSMUSG00000024772,ENSMUSG00000030826,ENSMUSG00000032554,ENSMUSG00000042406,ENSMUSG00000007888,…
GO:BP	cellular response to inorganic substance	GO:0071241	0.0447711	1.349	291	144	9	27350	ENSMUSG00000024112,ENSMUSG00000024261,ENSMUSG00000025889,ENSMUSG00000027849,ENSMUSG00000032554,ENSMUSG00000042406,ENSMUSG00000021250,ENSMUSG00000039994,ENSMUSG00000052837
GO:BP	alpha-amino acid biosynthetic process	GO:1901607	0.0465116	1.33244	66	144	5	27350	ENSMUSG00000025007,ENSMUSG00000025140,ENSMUSG00000029752,ENSMUSG00000030268,ENSMUSG00000030826
GO:BP	L-asparagine metabolic process	GO:0070982	0.04916	1.30839	2	144	2	27350	ENSMUSG00000029752,ENSMUSG00000042406
GO:BP	leucine biosynthetic process	GO:0009098	0.04916	1.30839	2	144	2	27350	ENSMUSG00000030268,ENSMUSG00000030826
GO:CC	plasma membrane region	GO:0098590	0.000279534	3.55357	1362	145	23	27145	ENSMUSG00000001985,ENSMUSG00000018909,ENSMUSG00000024427,ENSMUSG00000027849,ENSMUSG00000030854,ENSMUSG00000031841,ENSMUSG00000037541,ENSMUSG00000041313,ENSMUSG00000044641,ENSMUSG00000050164,ENSMUSG00000059991,ENSMUSG00000009356,ENSMUSG00000024772,ENSMUSG00000032554,ENSMUSG00000034918,ENSMUSG00000038522,ENSMUSG00000042406,ENSMUSG00000002504,ENSMUSG00000013076,ENSMUSG00000040373,ENSMUSG00000059714,…
GO:CC	extracellular region	GO:0005576	0.000875173	3.05791	2774	145	34	27145	ENSMUSG00000005892,ENSMUSG00000005968,ENSMUSG00000016763,ENSMUSG00000021904,ENSMUSG00000022144,ENSMUSG00000024261,ENSMUSG00000025889,ENSMUSG00000031841,ENSMUSG00000037428,ENSMUSG00000040856,ENSMUSG00000047632,ENSMUSG00000059991,ENSMUSG00000062380,ENSMUSG00000066361,ENSMUSG00000009356,ENSMUSG00000023272,ENSMUSG00000024578,ENSMUSG00000024579,ENSMUSG00000032554,ENSMUSG00000007888,ENSMUSG00000017446,…
GO:CC	membrane	GO:0016020	0.00131573	2.88083	10323	145	82	27145	ENSMUSG00000001985,ENSMUSG00000005892,ENSMUSG00000009621,ENSMUSG00000016763,ENSMUSG00000017204,ENSMUSG00000018909,ENSMUSG00000020042,ENSMUSG00000021079,ENSMUSG00000021904,ENSMUSG00000024112,ENSMUSG00000024261,ENSMUSG00000024427,ENSMUSG00000025007,ENSMUSG00000025192,ENSMUSG00000025425,ENSMUSG00000025889,ENSMUSG00000026113,ENSMUSG00000026204,ENSMUSG00000026594,ENSMUSG00000027849,ENSMUSG00000028538,…
GO:CC	cell periphery	GO:0071944	0.00169648	2.77045	6980	145	62	27145	ENSMUSG00000001985,ENSMUSG00000005892,ENSMUSG00000009621,ENSMUSG00000016763,ENSMUSG00000017204,ENSMUSG00000018909,ENSMUSG00000021904,ENSMUSG00000024112,ENSMUSG00000024261,ENSMUSG00000024427,ENSMUSG00000025889,ENSMUSG00000026594,ENSMUSG00000027849,ENSMUSG00000030854,ENSMUSG00000031841,ENSMUSG00000034226,ENSMUSG00000037541,ENSMUSG00000040563,ENSMUSG00000041313,ENSMUSG00000044641,ENSMUSG00000046798,…
GO:CC	cytoplasm	GO:0005737	0.00378377	2.42208	11483	145	87	27145	ENSMUSG00000001053,ENSMUSG00000001985,ENSMUSG00000005892,ENSMUSG00000005968,ENSMUSG00000009621,ENSMUSG00000017204,ENSMUSG00000018909,ENSMUSG00000021079,ENSMUSG00000022144,ENSMUSG00000024261,ENSMUSG00000024427,ENSMUSG00000025007,ENSMUSG00000025140,ENSMUSG00000025192,ENSMUSG00000025425,ENSMUSG00000025648,ENSMUSG00000025889,ENSMUSG00000026113,ENSMUSG00000026204,ENSMUSG00000026594,ENSMUSG00000027313,…
GO:CC	plasma membrane	GO:0005886	0.00821613	2.08533	6504	145	57	27145	ENSMUSG00000001985,ENSMUSG00000005892,ENSMUSG00000009621,ENSMUSG00000016763,ENSMUSG00000017204,ENSMUSG00000018909,ENSMUSG00000021904,ENSMUSG00000024112,ENSMUSG00000024261,ENSMUSG00000024427,ENSMUSG00000025889,ENSMUSG00000026594,ENSMUSG00000027849,ENSMUSG00000030854,ENSMUSG00000031841,ENSMUSG00000034226,ENSMUSG00000037541,ENSMUSG00000040563,ENSMUSG00000041313,ENSMUSG00000044641,ENSMUSG00000046798,…
GO:CC	cell projection	GO:0042995	0.00893601	2.04886	2558	145	30	27145	ENSMUSG00000001053,ENSMUSG00000001985,ENSMUSG00000018909,ENSMUSG00000024261,ENSMUSG00000024427,ENSMUSG00000025889,ENSMUSG00000030854,ENSMUSG00000031841,ENSMUSG00000037296,ENSMUSG00000037428,ENSMUSG00000037541,ENSMUSG00000050164,ENSMUSG00000053819,ENSMUSG00000062380,ENSMUSG00000067629,ENSMUSG00000021594,ENSMUSG00000024772,ENSMUSG00000034918,ENSMUSG00000036832,ENSMUSG00000037625,ENSMUSG00000042406,…
GO:CC	plasma membrane bounded cell projection	GO:0120025	0.011437	1.94169	2461	145	29	27145	ENSMUSG00000001053,ENSMUSG00000001985,ENSMUSG00000018909,ENSMUSG00000024261,ENSMUSG00000024427,ENSMUSG00000025889,ENSMUSG00000030854,ENSMUSG00000031841,ENSMUSG00000037296,ENSMUSG00000037428,ENSMUSG00000037541,ENSMUSG00000050164,ENSMUSG00000053819,ENSMUSG00000062380,ENSMUSG00000067629,ENSMUSG00000021594,ENSMUSG00000024772,ENSMUSG00000034918,ENSMUSG00000036832,ENSMUSG00000037625,ENSMUSG00000042406,…
GO:CC	neuron projection	GO:0043005	0.0121509	1.91539	1598	145	22	27145	ENSMUSG00000001053,ENSMUSG00000001985,ENSMUSG00000018909,ENSMUSG00000024261,ENSMUSG00000025889,ENSMUSG00000030854,ENSMUSG00000031841,ENSMUSG00000037296,ENSMUSG00000037428,ENSMUSG00000037541,ENSMUSG00000050164,ENSMUSG00000053819,ENSMUSG00000062380,ENSMUSG00000067629,ENSMUSG00000021594,ENSMUSG00000036832,ENSMUSG00000037625,ENSMUSG00000042406,ENSMUSG00000021250,ENSMUSG00000046167,ENSMUSG00000061878,…
GO:CC	endomembrane system	GO:0012505	0.022072	1.65616	4239	145	41	27145	ENSMUSG00000005892,ENSMUSG00000018909,ENSMUSG00000022144,ENSMUSG00000024261,ENSMUSG00000025192,ENSMUSG00000025425,ENSMUSG00000025889,ENSMUSG00000026113,ENSMUSG00000026204,ENSMUSG00000027313,ENSMUSG00000027849,ENSMUSG00000028538,ENSMUSG00000028559,ENSMUSG00000030854,ENSMUSG00000034226,ENSMUSG00000037428,ENSMUSG00000038181,ENSMUSG00000053819,ENSMUSG00000021594,ENSMUSG00000023272,ENSMUSG00000024772,…
GO:CC	cellular anatomical entity	GO:0110165	0.023024	1.63782	22747	145	137	27145	ENSMUSG00000001053,ENSMUSG00000001985,ENSMUSG00000005892,ENSMUSG00000005968,ENSMUSG00000009621,ENSMUSG00000016763,ENSMUSG00000017204,ENSMUSG00000018909,ENSMUSG00000020042,ENSMUSG00000021079,ENSMUSG00000021359,ENSMUSG00000021904,ENSMUSG00000022144,ENSMUSG00000024112,ENSMUSG00000024261,ENSMUSG00000024427,ENSMUSG00000025007,ENSMUSG00000025140,ENSMUSG00000025192,ENSMUSG00000025425,ENSMUSG00000025648,…
GO:CC	collagen trimer	GO:0005581	0.0279352	1.55385	85	145	5	27145	ENSMUSG00000017446,ENSMUSG00000036907,ENSMUSG00000046167,ENSMUSG00000022483,ENSMUSG00000040690
GO:CC	cell junction	GO:0030054	0.0493673	1.30656	2141	145	25	27145	ENSMUSG00000001985,ENSMUSG00000018909,ENSMUSG00000024261,ENSMUSG00000025889,ENSMUSG00000026204,ENSMUSG00000027849,ENSMUSG00000030854,ENSMUSG00000031841,ENSMUSG00000037428,ENSMUSG00000037541,ENSMUSG00000044641,ENSMUSG00000046798,ENSMUSG00000053819,ENSMUSG00000059991,ENSMUSG00000067629,ENSMUSG00000034918,ENSMUSG00000037625,ENSMUSG00000013076,ENSMUSG00000022438,ENSMUSG00000040373,ENSMUSG00000044562,…
KEGG	Biosynthesis of amino acids	KEGG:01230	0.0286957	1.54218	78	70	5	8875	ENSMUSG00000025007,ENSMUSG00000025140,ENSMUSG00000029752,ENSMUSG00000030268,ENSMUSG00000030826
KEGG	Valine, leucine and isoleucine biosynthesis	KEGG:00290	0.0292781	1.53346	4	70	2	8875	ENSMUSG00000030268,ENSMUSG00000030826
TF	Factor: Pax-4; motif: NNNNNYCACCCB; match class: 1	TF:M00378_1	1.19538e-07	6.92249	14471	148	132	21828	ENSMUSG00000001053,ENSMUSG00000005892,ENSMUSG00000005968,ENSMUSG00000009621,ENSMUSG00000016763,ENSMUSG00000017204,ENSMUSG00000018909,ENSMUSG00000020042,ENSMUSG00000021079,ENSMUSG00000021359,ENSMUSG00000021904,ENSMUSG00000022144,ENSMUSG00000024112,ENSMUSG00000024427,ENSMUSG00000025007,ENSMUSG00000025140,ENSMUSG00000025192,ENSMUSG00000025425,ENSMUSG00000025648,ENSMUSG00000025889,ENSMUSG00000025893,…
TF	Factor: Sp1; motif: CCCCGCCCCN	TF:M00933	3.8323e-06	5.41654	8779	148	95	21828	ENSMUSG00000001053,ENSMUSG00000001985,ENSMUSG00000005968,ENSMUSG00000009621,ENSMUSG00000016763,ENSMUSG00000020042,ENSMUSG00000021359,ENSMUSG00000022144,ENSMUSG00000024112,ENSMUSG00000024427,ENSMUSG00000025007,ENSMUSG00000025140,ENSMUSG00000025192,ENSMUSG00000025425,ENSMUSG00000025648,ENSMUSG00000025889,ENSMUSG00000026113,ENSMUSG00000026204,ENSMUSG00000026594,ENSMUSG00000027313,ENSMUSG00000027849,…
TF	Factor: Sp1; motif: NNGGGGCGGGGNN	TF:M00932	1.33359e-05	4.87498	8963	148	95	21828	ENSMUSG00000001053,ENSMUSG00000001985,ENSMUSG00000005968,ENSMUSG00000009621,ENSMUSG00000016763,ENSMUSG00000018909,ENSMUSG00000020042,ENSMUSG00000021359,ENSMUSG00000022144,ENSMUSG00000024112,ENSMUSG00000024427,ENSMUSG00000025007,ENSMUSG00000025140,ENSMUSG00000025192,ENSMUSG00000025425,ENSMUSG00000025648,ENSMUSG00000025889,ENSMUSG00000026113,ENSMUSG00000026204,ENSMUSG00000026594,ENSMUSG00000027313,…
TF	Factor: E2F-3; motif: GGCGGGN	TF:M02089	4.83365e-05	4.31572	11302	148	109	21828	ENSMUSG00000001053,ENSMUSG00000001985,ENSMUSG00000005968,ENSMUSG00000009621,ENSMUSG00000016763,ENSMUSG00000017204,ENSMUSG00000018909,ENSMUSG00000020042,ENSMUSG00000021079,ENSMUSG00000021359,ENSMUSG00000022144,ENSMUSG00000024112,ENSMUSG00000024427,ENSMUSG00000025007,ENSMUSG00000025140,ENSMUSG00000025192,ENSMUSG00000025425,ENSMUSG00000025648,ENSMUSG00000025889,ENSMUSG00000025893,ENSMUSG00000026113,…
TF	Factor: E2F-1; motif: GNGGGCGGGRMN	TF:M10209	6.87043e-05	4.16302	14278	148	126	21828	ENSMUSG00000001053,ENSMUSG00000001985,ENSMUSG00000005892,ENSMUSG00000005968,ENSMUSG00000009621,ENSMUSG00000016763,ENSMUSG00000017204,ENSMUSG00000018909,ENSMUSG00000020042,ENSMUSG00000021079,ENSMUSG00000021359,ENSMUSG00000021904,ENSMUSG00000022144,ENSMUSG00000024112,ENSMUSG00000024427,ENSMUSG00000025007,ENSMUSG00000025140,ENSMUSG00000025192,ENSMUSG00000025425,ENSMUSG00000025648,ENSMUSG00000025889,…
TF	Factor: E2F-4; motif: NTTTCSCGCC	TF:M07380	7.64868e-05	4.11641	10590	148	104	21828	ENSMUSG00000001053,ENSMUSG00000001985,ENSMUSG00000005892,ENSMUSG00000005968,ENSMUSG00000009621,ENSMUSG00000016763,ENSMUSG00000020042,ENSMUSG00000021359,ENSMUSG00000021904,ENSMUSG00000022144,ENSMUSG00000024112,ENSMUSG00000024427,ENSMUSG00000025425,ENSMUSG00000025648,ENSMUSG00000025889,ENSMUSG00000025893,ENSMUSG00000026204,ENSMUSG00000026594,ENSMUSG00000027313,ENSMUSG00000027849,ENSMUSG00000028069,…
TF	Factor: ZBP89; motif: CCCCKCCCCCNN	TF:M07397	8.44025e-05	4.07364	8105	148	87	21828	ENSMUSG00000001053,ENSMUSG00000001985,ENSMUSG00000005968,ENSMUSG00000016763,ENSMUSG00000018909,ENSMUSG00000020042,ENSMUSG00000021079,ENSMUSG00000021359,ENSMUSG00000022144,ENSMUSG00000024112,ENSMUSG00000025007,ENSMUSG00000025192,ENSMUSG00000025425,ENSMUSG00000025893,ENSMUSG00000026204,ENSMUSG00000026594,ENSMUSG00000027849,ENSMUSG00000028069,ENSMUSG00000028251,ENSMUSG00000028538,ENSMUSG00000028559,…
TF	Factor: Sp1; motif: GGGGCGGGGC	TF:M00931	9.00592e-05	4.04547	8681	148	91	21828	ENSMUSG00000001053,ENSMUSG00000001985,ENSMUSG00000005968,ENSMUSG00000009621,ENSMUSG00000016763,ENSMUSG00000018909,ENSMUSG00000020042,ENSMUSG00000021359,ENSMUSG00000022144,ENSMUSG00000024112,ENSMUSG00000024427,ENSMUSG00000025007,ENSMUSG00000025140,ENSMUSG00000025192,ENSMUSG00000025425,ENSMUSG00000025648,ENSMUSG00000025889,ENSMUSG00000026113,ENSMUSG00000026204,ENSMUSG00000026594,ENSMUSG00000027313,…
TF	Factor: Sp1; motif: NGGGGCGGGGN	TF:M07395	0.00011101	3.95464	9148	148	94	21828	ENSMUSG00000001053,ENSMUSG00000001985,ENSMUSG00000005968,ENSMUSG00000009621,ENSMUSG00000016763,ENSMUSG00000018909,ENSMUSG00000020042,ENSMUSG00000021359,ENSMUSG00000022144,ENSMUSG00000024112,ENSMUSG00000024427,ENSMUSG00000025007,ENSMUSG00000025140,ENSMUSG00000025192,ENSMUSG00000025425,ENSMUSG00000025648,ENSMUSG00000025889,ENSMUSG00000026113,ENSMUSG00000026204,ENSMUSG00000026594,ENSMUSG00000027313,…
TF	Factor: E2F-1; motif: GNGGGCGGGRMN; match class: 1	TF:M10209_1	0.000274957	3.56073	10651	148	103	21828	ENSMUSG00000001053,ENSMUSG00000001985,ENSMUSG00000005968,ENSMUSG00000009621,ENSMUSG00000016763,ENSMUSG00000017204,ENSMUSG00000018909,ENSMUSG00000021079,ENSMUSG00000021359,ENSMUSG00000021904,ENSMUSG00000022144,ENSMUSG00000024112,ENSMUSG00000024427,ENSMUSG00000025007,ENSMUSG00000025192,ENSMUSG00000025425,ENSMUSG00000025648,ENSMUSG00000025893,ENSMUSG00000026204,ENSMUSG00000026594,ENSMUSG00000027313,…
TF	Factor: ZF5; motif: GSGCGCGR; match class: 1	TF:M00716_1	0.000286314	3.54316	12090	148	112	21828	ENSMUSG00000001053,ENSMUSG00000001985,ENSMUSG00000005892,ENSMUSG00000005968,ENSMUSG00000009621,ENSMUSG00000016763,ENSMUSG00000018909,ENSMUSG00000020042,ENSMUSG00000021079,ENSMUSG00000021359,ENSMUSG00000022144,ENSMUSG00000024112,ENSMUSG00000024261,ENSMUSG00000024427,ENSMUSG00000025007,ENSMUSG00000025192,ENSMUSG00000025425,ENSMUSG00000026113,ENSMUSG00000026204,ENSMUSG00000026594,ENSMUSG00000027313,…
TF	Factor: Kaiso; motif: SARNYCTCGCGAGAN	TF:M10276	0.000484609	3.31461	13535	148	120	21828	ENSMUSG00000001053,ENSMUSG00000001985,ENSMUSG00000005892,ENSMUSG00000005968,ENSMUSG00000009621,ENSMUSG00000016763,ENSMUSG00000018909,ENSMUSG00000020042,ENSMUSG00000021359,ENSMUSG00000021904,ENSMUSG00000022144,ENSMUSG00000024112,ENSMUSG00000024261,ENSMUSG00000024427,ENSMUSG00000025007,ENSMUSG00000025425,ENSMUSG00000025648,ENSMUSG00000025893,ENSMUSG00000026113,ENSMUSG00000026204,ENSMUSG00000026594,…
TF	Factor: Sp1; motif: NGGGGGCGGGGYN	TF:M00196	0.000489293	3.31043	8814	148	90	21828	ENSMUSG00000001053,ENSMUSG00000001985,ENSMUSG00000005968,ENSMUSG00000009621,ENSMUSG00000016763,ENSMUSG00000020042,ENSMUSG00000021359,ENSMUSG00000022144,ENSMUSG00000024112,ENSMUSG00000024427,ENSMUSG00000025007,ENSMUSG00000025140,ENSMUSG00000025192,ENSMUSG00000025425,ENSMUSG00000025648,ENSMUSG00000025889,ENSMUSG00000026113,ENSMUSG00000026204,ENSMUSG00000026594,ENSMUSG00000027313,ENSMUSG00000027849,…
TF	Factor: ZF5; motif: NRNGNGCGCGCWN	TF:M00333	0.000753482	3.12293	14505	148	125	21828	ENSMUSG00000001053,ENSMUSG00000001985,ENSMUSG00000005892,ENSMUSG00000005968,ENSMUSG00000009621,ENSMUSG00000016763,ENSMUSG00000018909,ENSMUSG00000020042,ENSMUSG00000021079,ENSMUSG00000021359,ENSMUSG00000022144,ENSMUSG00000024112,ENSMUSG00000024261,ENSMUSG00000024427,ENSMUSG00000025007,ENSMUSG00000025140,ENSMUSG00000025192,ENSMUSG00000025425,ENSMUSG00000025648,ENSMUSG00000025889,ENSMUSG00000025893,…
TF	Factor: Tcfap2b; motif: NYGCCYNARGGCAN	TF:M02820	0.000787523	3.10374	7906	148	83	21828	ENSMUSG00000001985,ENSMUSG00000005892,ENSMUSG00000005968,ENSMUSG00000009621,ENSMUSG00000016763,ENSMUSG00000017204,ENSMUSG00000021359,ENSMUSG00000021904,ENSMUSG00000022144,ENSMUSG00000024112,ENSMUSG00000024427,ENSMUSG00000025192,ENSMUSG00000025425,ENSMUSG00000025889,ENSMUSG00000026113,ENSMUSG00000026204,ENSMUSG00000027313,ENSMUSG00000027849,ENSMUSG00000028069,ENSMUSG00000028538,ENSMUSG00000028671,…
TF	Factor: Sp3; motif: ASMCTTGGGSRGGG; match class: 1	TF:M00665_1	0.000897121	3.04715	1763	148	31	21828	ENSMUSG00000001053,ENSMUSG00000001985,ENSMUSG00000020042,ENSMUSG00000022144,ENSMUSG00000024427,ENSMUSG00000025007,ENSMUSG00000025140,ENSMUSG00000025889,ENSMUSG00000027313,ENSMUSG00000028538,ENSMUSG00000029752,ENSMUSG00000030854,ENSMUSG00000034226,ENSMUSG00000037239,ENSMUSG00000041313,ENSMUSG00000046607,ENSMUSG00000046798,ENSMUSG00000057497,ENSMUSG00000062380,ENSMUSG00000007888,ENSMUSG00000022438,…
TF	Factor: SP2; motif: GNNGGGGGCGGGGSN	TF:M03807	0.000912071	3.03997	7111	148	77	21828	ENSMUSG00000001053,ENSMUSG00000001985,ENSMUSG00000005968,ENSMUSG00000009621,ENSMUSG00000016763,ENSMUSG00000020042,ENSMUSG00000021359,ENSMUSG00000022144,ENSMUSG00000024112,ENSMUSG00000024427,ENSMUSG00000025007,ENSMUSG00000025192,ENSMUSG00000025425,ENSMUSG00000025648,ENSMUSG00000025889,ENSMUSG00000026204,ENSMUSG00000026594,ENSMUSG00000027313,ENSMUSG00000027849,ENSMUSG00000028538,ENSMUSG00000028559,…
TF	Factor: KLF; motif: GGGNGGGG	TF:M07461	0.00105168	2.97812	8516	148	87	21828	ENSMUSG00000001053,ENSMUSG00000001985,ENSMUSG00000005968,ENSMUSG00000009621,ENSMUSG00000017204,ENSMUSG00000018909,ENSMUSG00000020042,ENSMUSG00000021079,ENSMUSG00000022144,ENSMUSG00000024112,ENSMUSG00000024427,ENSMUSG00000025007,ENSMUSG00000025140,ENSMUSG00000025425,ENSMUSG00000025889,ENSMUSG00000025893,ENSMUSG00000026204,ENSMUSG00000026594,ENSMUSG00000027849,ENSMUSG00000028069,ENSMUSG00000028251,…
TF	Factor: Zic1; motif: NNCCCCCGGGGGGG	TF:M02835	0.00115634	2.93692	9545	148	94	21828	ENSMUSG00000001053,ENSMUSG00000001985,ENSMUSG00000009621,ENSMUSG00000016763,ENSMUSG00000021079,ENSMUSG00000021359,ENSMUSG00000021904,ENSMUSG00000022144,ENSMUSG00000024427,ENSMUSG00000025192,ENSMUSG00000025425,ENSMUSG00000025889,ENSMUSG00000026204,ENSMUSG00000027849,ENSMUSG00000028069,ENSMUSG00000028538,ENSMUSG00000028671,ENSMUSG00000028977,ENSMUSG00000030854,ENSMUSG00000031841,ENSMUSG00000034226,…
TF	Factor: ZF5; motif: NRNGNGCGCGCWN; match class: 1	TF:M00333_1	0.00119878	2.92126	11224	148	105	21828	ENSMUSG00000001053,ENSMUSG00000001985,ENSMUSG00000005892,ENSMUSG00000005968,ENSMUSG00000009621,ENSMUSG00000016763,ENSMUSG00000018909,ENSMUSG00000020042,ENSMUSG00000021079,ENSMUSG00000021359,ENSMUSG00000022144,ENSMUSG00000024112,ENSMUSG00000024261,ENSMUSG00000024427,ENSMUSG00000025007,ENSMUSG00000025192,ENSMUSG00000025425,ENSMUSG00000025648,ENSMUSG00000025893,ENSMUSG00000026113,ENSMUSG00000026594,…
TF	Factor: KLF3; motif: NNNNNNGGGCGGGGCNNGN	TF:M10278	0.00169688	2.77035	7348	148	78	21828	ENSMUSG00000001053,ENSMUSG00000001985,ENSMUSG00000005968,ENSMUSG00000009621,ENSMUSG00000018909,ENSMUSG00000021359,ENSMUSG00000022144,ENSMUSG00000024112,ENSMUSG00000025007,ENSMUSG00000025140,ENSMUSG00000025192,ENSMUSG00000025425,ENSMUSG00000025648,ENSMUSG00000025889,ENSMUSG00000026594,ENSMUSG00000027849,ENSMUSG00000028538,ENSMUSG00000028559,ENSMUSG00000028671,ENSMUSG00000029752,ENSMUSG00000030854,…
TF	Factor: ZF5; motif: GSGCGCGR	TF:M00716	0.00215529	2.66649	14878	148	126	21828	ENSMUSG00000001053,ENSMUSG00000001985,ENSMUSG00000005892,ENSMUSG00000005968,ENSMUSG00000009621,ENSMUSG00000016763,ENSMUSG00000018909,ENSMUSG00000020042,ENSMUSG00000021079,ENSMUSG00000021359,ENSMUSG00000022144,ENSMUSG00000024112,ENSMUSG00000024261,ENSMUSG00000024427,ENSMUSG00000025007,ENSMUSG00000025140,ENSMUSG00000025192,ENSMUSG00000025425,ENSMUSG00000025648,ENSMUSG00000025893,ENSMUSG00000026113,…
TF	Factor: FOXN4; motif: NNWANNCGWMCGCGTCNNNNMT; match class: 1	TF:M04662_1	0.00242658	2.61501	12809	148	114	21828	ENSMUSG00000001053,ENSMUSG00000001985,ENSMUSG00000005968,ENSMUSG00000009621,ENSMUSG00000016763,ENSMUSG00000018909,ENSMUSG00000020042,ENSMUSG00000021359,ENSMUSG00000022144,ENSMUSG00000024112,ENSMUSG00000024261,ENSMUSG00000024427,ENSMUSG00000025007,ENSMUSG00000025192,ENSMUSG00000025425,ENSMUSG00000025889,ENSMUSG00000025893,ENSMUSG00000026113,ENSMUSG00000026204,ENSMUSG00000026594,ENSMUSG00000027313,…
TF	Factor: WT1; motif: SMCNCCNSC	TF:M01118	0.00278271	2.55553	8122	148	83	21828	ENSMUSG00000001053,ENSMUSG00000001985,ENSMUSG00000005968,ENSMUSG00000016763,ENSMUSG00000020042,ENSMUSG00000021079,ENSMUSG00000021359,ENSMUSG00000022144,ENSMUSG00000024112,ENSMUSG00000024261,ENSMUSG00000024427,ENSMUSG00000025007,ENSMUSG00000025192,ENSMUSG00000025425,ENSMUSG00000025889,ENSMUSG00000026204,ENSMUSG00000026594,ENSMUSG00000027849,ENSMUSG00000028538,ENSMUSG00000028671,ENSMUSG00000030268,…
TF	Factor: Pax-4; motif: NNNNNYCACCCB	TF:M00378	0.00293215	2.53281	18730	148	144	21828	ENSMUSG00000001053,ENSMUSG00000001985,ENSMUSG00000005892,ENSMUSG00000005968,ENSMUSG00000009621,ENSMUSG00000016763,ENSMUSG00000017204,ENSMUSG00000018909,ENSMUSG00000020042,ENSMUSG00000021079,ENSMUSG00000021359,ENSMUSG00000021904,ENSMUSG00000022144,ENSMUSG00000024112,ENSMUSG00000024261,ENSMUSG00000024427,ENSMUSG00000025007,ENSMUSG00000025140,ENSMUSG00000025192,ENSMUSG00000025425,ENSMUSG00000025648,…
TF	Factor: Sp1; motif: GGNGGGGGNGGGGGMGGGGCNGGG	TF:M10375	0.00312178	2.5056	10781	148	101	21828	ENSMUSG00000001053,ENSMUSG00000001985,ENSMUSG00000005968,ENSMUSG00000009621,ENSMUSG00000016763,ENSMUSG00000018909,ENSMUSG00000020042,ENSMUSG00000021359,ENSMUSG00000022144,ENSMUSG00000024112,ENSMUSG00000024427,ENSMUSG00000025007,ENSMUSG00000025192,ENSMUSG00000025425,ENSMUSG00000025648,ENSMUSG00000025889,ENSMUSG00000026113,ENSMUSG00000026204,ENSMUSG00000026594,ENSMUSG00000027849,ENSMUSG00000028069,…
TF	Factor: Sp2; motif: NYSGCCCCGCCCCCY	TF:M03567	0.00422379	2.3743	6432	148	70	21828	ENSMUSG00000001053,ENSMUSG00000001985,ENSMUSG00000005968,ENSMUSG00000009621,ENSMUSG00000016763,ENSMUSG00000021359,ENSMUSG00000024112,ENSMUSG00000025007,ENSMUSG00000025140,ENSMUSG00000025192,ENSMUSG00000025425,ENSMUSG00000025648,ENSMUSG00000025889,ENSMUSG00000026204,ENSMUSG00000026594,ENSMUSG00000027313,ENSMUSG00000027849,ENSMUSG00000028559,ENSMUSG00000028671,ENSMUSG00000029752,ENSMUSG00000030854,…
TF	Factor: SP1:SP3; motif: CCSCCCCCYCC	TF:M01219	0.00451195	2.34564	6707	148	72	21828	ENSMUSG00000001053,ENSMUSG00000001985,ENSMUSG00000005968,ENSMUSG00000009621,ENSMUSG00000016763,ENSMUSG00000018909,ENSMUSG00000021079,ENSMUSG00000021359,ENSMUSG00000022144,ENSMUSG00000024112,ENSMUSG00000025007,ENSMUSG00000025192,ENSMUSG00000025425,ENSMUSG00000025889,ENSMUSG00000026113,ENSMUSG00000026204,ENSMUSG00000026594,ENSMUSG00000027849,ENSMUSG00000028538,ENSMUSG00000028559,ENSMUSG00000030268,…
TF	Factor: Zic1; motif: NNCCCCCGGGGGGG; match class: 1	TF:M02835_1	0.00563173	2.24936	6612	148	71	21828	ENSMUSG00000001053,ENSMUSG00000001985,ENSMUSG00000016763,ENSMUSG00000021079,ENSMUSG00000021359,ENSMUSG00000021904,ENSMUSG00000022144,ENSMUSG00000024427,ENSMUSG00000025425,ENSMUSG00000026204,ENSMUSG00000027849,ENSMUSG00000028069,ENSMUSG00000028671,ENSMUSG00000028977,ENSMUSG00000030854,ENSMUSG00000031841,ENSMUSG00000034226,ENSMUSG00000034685,ENSMUSG00000037239,ENSMUSG00000037296,ENSMUSG00000037428,…
TF	Factor: FOXN4; motif: NNWANNCGWMCGCGTCNNNNMT	TF:M04662	0.00659628	2.1807	16025	148	131	21828	ENSMUSG00000001053,ENSMUSG00000001985,ENSMUSG00000005892,ENSMUSG00000005968,ENSMUSG00000009621,ENSMUSG00000016763,ENSMUSG00000018909,ENSMUSG00000020042,ENSMUSG00000021079,ENSMUSG00000021359,ENSMUSG00000021904,ENSMUSG00000022144,ENSMUSG00000024112,ENSMUSG00000024261,ENSMUSG00000024427,ENSMUSG00000025007,ENSMUSG00000025140,ENSMUSG00000025192,ENSMUSG00000025425,ENSMUSG00000025648,ENSMUSG00000025889,…
TF	Factor: Sp1; motif: NNGGGGCGGGGNN; match class: 1	TF:M00932_1	0.00717223	2.14435	4378	148	53	21828	ENSMUSG00000001053,ENSMUSG00000005968,ENSMUSG00000009621,ENSMUSG00000016763,ENSMUSG00000018909,ENSMUSG00000021359,ENSMUSG00000024112,ENSMUSG00000025007,ENSMUSG00000025425,ENSMUSG00000025648,ENSMUSG00000026594,ENSMUSG00000027849,ENSMUSG00000028538,ENSMUSG00000028559,ENSMUSG00000030854,ENSMUSG00000032308,ENSMUSG00000036975,ENSMUSG00000037239,ENSMUSG00000037296,ENSMUSG00000037428,ENSMUSG00000039629,…
TF	Factor: GKLF; motif: NNNRGGNGNGGSN; match class: 1	TF:M07289_1	0.00979705	2.0089	11003	148	101	21828	ENSMUSG00000001053,ENSMUSG00000001985,ENSMUSG00000005968,ENSMUSG00000016763,ENSMUSG00000017204,ENSMUSG00000018909,ENSMUSG00000020042,ENSMUSG00000021079,ENSMUSG00000021359,ENSMUSG00000022144,ENSMUSG00000024112,ENSMUSG00000024427,ENSMUSG00000025007,ENSMUSG00000025140,ENSMUSG00000025192,ENSMUSG00000025425,ENSMUSG00000025889,ENSMUSG00000025893,ENSMUSG00000026113,ENSMUSG00000026204,ENSMUSG00000026594,…
TF	Factor: CTCF; motif: NAGGGGGCGCNNKNNNN; match class: 1	TF:M08995_1	0.0107091	1.97025	9372	148	90	21828	ENSMUSG00000001053,ENSMUSG00000001985,ENSMUSG00000005892,ENSMUSG00000005968,ENSMUSG00000009621,ENSMUSG00000016763,ENSMUSG00000018909,ENSMUSG00000020042,ENSMUSG00000021359,ENSMUSG00000022144,ENSMUSG00000024112,ENSMUSG00000024427,ENSMUSG00000025007,ENSMUSG00000025192,ENSMUSG00000025425,ENSMUSG00000025889,ENSMUSG00000025893,ENSMUSG00000026204,ENSMUSG00000026594,ENSMUSG00000027849,ENSMUSG00000028559,…
TF	Factor: IRF6; motif: NNNACTCYCGGKNNN; match class: 1	TF:M02874_1	0.0120796	1.91795	7147	148	74	21828	ENSMUSG00000001985,ENSMUSG00000009621,ENSMUSG00000016763,ENSMUSG00000020042,ENSMUSG00000021079,ENSMUSG00000021359,ENSMUSG00000022144,ENSMUSG00000024112,ENSMUSG00000025007,ENSMUSG00000025192,ENSMUSG00000025425,ENSMUSG00000025893,ENSMUSG00000026113,ENSMUSG00000026204,ENSMUSG00000026594,ENSMUSG00000027313,ENSMUSG00000027849,ENSMUSG00000028538,ENSMUSG00000028559,ENSMUSG00000028671,ENSMUSG00000029752,…
TF	Factor: Sp3; motif: ASMCTTGGGSRGGG	TF:M00665	0.0138842	1.85748	7308	148	75	21828	ENSMUSG00000001053,ENSMUSG00000001985,ENSMUSG00000005892,ENSMUSG00000009621,ENSMUSG00000017204,ENSMUSG00000020042,ENSMUSG00000021079,ENSMUSG00000021904,ENSMUSG00000022144,ENSMUSG00000024427,ENSMUSG00000025007,ENSMUSG00000025140,ENSMUSG00000025192,ENSMUSG00000025425,ENSMUSG00000025648,ENSMUSG00000025889,ENSMUSG00000026204,ENSMUSG00000027313,ENSMUSG00000028538,ENSMUSG00000028977,ENSMUSG00000029752,…
TF	Factor: CTCF; motif: NAGGGGGCGCNNKNNNN	TF:M08995	0.0147386	1.83154	14353	148	121	21828	ENSMUSG00000001053,ENSMUSG00000001985,ENSMUSG00000005892,ENSMUSG00000005968,ENSMUSG00000009621,ENSMUSG00000016763,ENSMUSG00000018909,ENSMUSG00000020042,ENSMUSG00000021359,ENSMUSG00000021904,ENSMUSG00000022144,ENSMUSG00000024112,ENSMUSG00000024261,ENSMUSG00000024427,ENSMUSG00000025007,ENSMUSG00000025192,ENSMUSG00000025425,ENSMUSG00000025889,ENSMUSG00000025893,ENSMUSG00000026113,ENSMUSG00000026204,…
TF	Factor: Zfp740; motif: NCCCCCCCAC	TF:M03944	0.0148211	1.82912	7320	148	75	21828	ENSMUSG00000001053,ENSMUSG00000001985,ENSMUSG00000005968,ENSMUSG00000016763,ENSMUSG00000021079,ENSMUSG00000021359,ENSMUSG00000024112,ENSMUSG00000024427,ENSMUSG00000025007,ENSMUSG00000025192,ENSMUSG00000025425,ENSMUSG00000025648,ENSMUSG00000025889,ENSMUSG00000025893,ENSMUSG00000026204,ENSMUSG00000028069,ENSMUSG00000031841,ENSMUSG00000032308,ENSMUSG00000034685,ENSMUSG00000037239,ENSMUSG00000037428,…
TF	Factor: E2F-1; motif: NNNSSCGCSAANN	TF:M07250	0.0196285	1.70711	9056	148	87	21828	ENSMUSG00000001053,ENSMUSG00000001985,ENSMUSG00000005892,ENSMUSG00000005968,ENSMUSG00000009621,ENSMUSG00000016763,ENSMUSG00000018909,ENSMUSG00000020042,ENSMUSG00000021079,ENSMUSG00000021359,ENSMUSG00000024112,ENSMUSG00000025007,ENSMUSG00000025192,ENSMUSG00000025425,ENSMUSG00000026113,ENSMUSG00000026594,ENSMUSG00000027849,ENSMUSG00000028251,ENSMUSG00000028538,ENSMUSG00000028559,ENSMUSG00000028671,…
TF	Factor: Kaiso; motif: GCMGGGRGCRGS	TF:M03876	0.0206176	1.68576	11154	148	101	21828	ENSMUSG00000001053,ENSMUSG00000001985,ENSMUSG00000005892,ENSMUSG00000009621,ENSMUSG00000016763,ENSMUSG00000018909,ENSMUSG00000021359,ENSMUSG00000022144,ENSMUSG00000024112,ENSMUSG00000024261,ENSMUSG00000024427,ENSMUSG00000025007,ENSMUSG00000025192,ENSMUSG00000025425,ENSMUSG00000025889,ENSMUSG00000026113,ENSMUSG00000026204,ENSMUSG00000026594,ENSMUSG00000027313,ENSMUSG00000028069,ENSMUSG00000028538,…
TF	Factor: CPBP; motif: NGGGCGG	TF:M05301	0.0227994	1.64208	7264	148	74	21828	ENSMUSG00000001053,ENSMUSG00000005968,ENSMUSG00000018909,ENSMUSG00000021079,ENSMUSG00000021359,ENSMUSG00000022144,ENSMUSG00000024427,ENSMUSG00000025007,ENSMUSG00000025140,ENSMUSG00000025192,ENSMUSG00000025425,ENSMUSG00000025893,ENSMUSG00000026113,ENSMUSG00000026594,ENSMUSG00000027313,ENSMUSG00000028069,ENSMUSG00000028251,ENSMUSG00000028559,ENSMUSG00000028671,ENSMUSG00000029752,ENSMUSG00000030854,…
TF	Factor: SP6; motif: WGGGCGG	TF:M05455	0.0227994	1.64208	7264	148	74	21828	ENSMUSG00000001053,ENSMUSG00000005968,ENSMUSG00000018909,ENSMUSG00000021079,ENSMUSG00000021359,ENSMUSG00000022144,ENSMUSG00000024427,ENSMUSG00000025007,ENSMUSG00000025140,ENSMUSG00000025192,ENSMUSG00000025425,ENSMUSG00000025893,ENSMUSG00000026113,ENSMUSG00000026594,ENSMUSG00000027313,ENSMUSG00000028069,ENSMUSG00000028251,ENSMUSG00000028559,ENSMUSG00000028671,ENSMUSG00000029752,ENSMUSG00000030854,…
TF	Factor: Sp3; motif: AGGGCGG	TF:M05665	0.0227994	1.64208	7264	148	74	21828	ENSMUSG00000001053,ENSMUSG00000005968,ENSMUSG00000018909,ENSMUSG00000021079,ENSMUSG00000021359,ENSMUSG00000022144,ENSMUSG00000024427,ENSMUSG00000025007,ENSMUSG00000025140,ENSMUSG00000025192,ENSMUSG00000025425,ENSMUSG00000025893,ENSMUSG00000026113,ENSMUSG00000026594,ENSMUSG00000027313,ENSMUSG00000028069,ENSMUSG00000028251,ENSMUSG00000028559,ENSMUSG00000028671,ENSMUSG00000029752,ENSMUSG00000030854,…
TF	Factor: LKLF; motif: NGGGCGG	TF:M05391	0.0227994	1.64208	7264	148	74	21828	ENSMUSG00000001053,ENSMUSG00000005968,ENSMUSG00000018909,ENSMUSG00000021079,ENSMUSG00000021359,ENSMUSG00000022144,ENSMUSG00000024427,ENSMUSG00000025007,ENSMUSG00000025140,ENSMUSG00000025192,ENSMUSG00000025425,ENSMUSG00000025893,ENSMUSG00000026113,ENSMUSG00000026594,ENSMUSG00000027313,ENSMUSG00000028069,ENSMUSG00000028251,ENSMUSG00000028559,ENSMUSG00000028671,ENSMUSG00000029752,ENSMUSG00000030854,…
TF	Factor: Zfp536; motif: NCGGAKG	TF:M05541	0.0246958	1.60738	6342	148	67	21828	ENSMUSG00000001053,ENSMUSG00000001985,ENSMUSG00000005892,ENSMUSG00000016763,ENSMUSG00000021079,ENSMUSG00000022144,ENSMUSG00000024427,ENSMUSG00000025007,ENSMUSG00000025140,ENSMUSG00000025192,ENSMUSG00000025425,ENSMUSG00000025648,ENSMUSG00000025889,ENSMUSG00000025893,ENSMUSG00000026204,ENSMUSG00000027313,ENSMUSG00000027849,ENSMUSG00000028069,ENSMUSG00000029752,ENSMUSG00000031224,ENSMUSG00000032308,…
TF	Factor: CPBP; motif: SNCCCNN; match class: 1	TF:M01822_1	0.0270428	1.56795	19937	148	147	21828	ENSMUSG00000001053,ENSMUSG00000001985,ENSMUSG00000005892,ENSMUSG00000005968,ENSMUSG00000009621,ENSMUSG00000016763,ENSMUSG00000017204,ENSMUSG00000018909,ENSMUSG00000020042,ENSMUSG00000021079,ENSMUSG00000021359,ENSMUSG00000021904,ENSMUSG00000022144,ENSMUSG00000024112,ENSMUSG00000024261,ENSMUSG00000024427,ENSMUSG00000025007,ENSMUSG00000025140,ENSMUSG00000025192,ENSMUSG00000025425,ENSMUSG00000025648,…
TF	Factor: E2F; motif: GGCGSG	TF:M00803	0.027434	1.56171	10451	148	96	21828	ENSMUSG00000001053,ENSMUSG00000001985,ENSMUSG00000005892,ENSMUSG00000005968,ENSMUSG00000009621,ENSMUSG00000016763,ENSMUSG00000018909,ENSMUSG00000020042,ENSMUSG00000021079,ENSMUSG00000022144,ENSMUSG00000024112,ENSMUSG00000024427,ENSMUSG00000025007,ENSMUSG00000025140,ENSMUSG00000025192,ENSMUSG00000025425,ENSMUSG00000026113,ENSMUSG00000026594,ENSMUSG00000027313,ENSMUSG00000027849,ENSMUSG00000028538,…
TF	Factor: SP2; motif: GGGCGGGAC	TF:M01783	0.0277843	1.5562	8130	148	80	21828	ENSMUSG00000001053,ENSMUSG00000005968,ENSMUSG00000009621,ENSMUSG00000022144,ENSMUSG00000024112,ENSMUSG00000025007,ENSMUSG00000025140,ENSMUSG00000025425,ENSMUSG00000025648,ENSMUSG00000025893,ENSMUSG00000026204,ENSMUSG00000026594,ENSMUSG00000027313,ENSMUSG00000027849,ENSMUSG00000028538,ENSMUSG00000028559,ENSMUSG00000028977,ENSMUSG00000029752,ENSMUSG00000030854,ENSMUSG00000032308,ENSMUSG00000034226,…
TF	Factor: AP-2alpha; motif: NSCCNCRGGSN	TF:M07348	0.0282905	1.54836	6235	148	66	21828	ENSMUSG00000001985,ENSMUSG00000005968,ENSMUSG00000009621,ENSMUSG00000016763,ENSMUSG00000022144,ENSMUSG00000024112,ENSMUSG00000024427,ENSMUSG00000025140,ENSMUSG00000025425,ENSMUSG00000026113,ENSMUSG00000026204,ENSMUSG00000026594,ENSMUSG00000027849,ENSMUSG00000028538,ENSMUSG00000028977,ENSMUSG00000029752,ENSMUSG00000030268,ENSMUSG00000038717,ENSMUSG00000039452,ENSMUSG00000040563,ENSMUSG00000041124,…
TF	Factor: SP1; motif: GGGGYGGGGNS	TF:M01303	0.0292271	1.53421	7175	148	73	21828	ENSMUSG00000001053,ENSMUSG00000016763,ENSMUSG00000018909,ENSMUSG00000020042,ENSMUSG00000021359,ENSMUSG00000024112,ENSMUSG00000025007,ENSMUSG00000025192,ENSMUSG00000025648,ENSMUSG00000025889,ENSMUSG00000025893,ENSMUSG00000026204,ENSMUSG00000026594,ENSMUSG00000027849,ENSMUSG00000028251,ENSMUSG00000028559,ENSMUSG00000028671,ENSMUSG00000030854,ENSMUSG00000031841,ENSMUSG00000032308,ENSMUSG00000037239,…
TF	Factor: Hes1; motif: NNCACGYGNN; match class: 1	TF:M07991_1	0.0308563	1.51066	11393	148	102	21828	ENSMUSG00000001053,ENSMUSG00000001985,ENSMUSG00000005968,ENSMUSG00000009621,ENSMUSG00000016763,ENSMUSG00000018909,ENSMUSG00000020042,ENSMUSG00000021079,ENSMUSG00000021359,ENSMUSG00000024112,ENSMUSG00000024261,ENSMUSG00000024427,ENSMUSG00000025007,ENSMUSG00000025140,ENSMUSG00000025192,ENSMUSG00000025425,ENSMUSG00000025889,ENSMUSG00000025893,ENSMUSG00000026594,ENSMUSG00000027313,ENSMUSG00000027849,…
TF	Factor: Tcfap2b; motif: NYGCCYNARGGCAN; match class: 1	TF:M02820_1	0.0316229	1.5	5225	148	58	21828	ENSMUSG00000001985,ENSMUSG00000005892,ENSMUSG00000009621,ENSMUSG00000016763,ENSMUSG00000021359,ENSMUSG00000021904,ENSMUSG00000024112,ENSMUSG00000025192,ENSMUSG00000025425,ENSMUSG00000025889,ENSMUSG00000026113,ENSMUSG00000026204,ENSMUSG00000027313,ENSMUSG00000027849,ENSMUSG00000028671,ENSMUSG00000028977,ENSMUSG00000031224,ENSMUSG00000034226,ENSMUSG00000034685,ENSMUSG00000036975,ENSMUSG00000037239,…
TF	Factor: BTEB2; motif: RGGGNGKGGN	TF:M07277	0.0331214	1.47989	7609	148	76	21828	ENSMUSG00000001053,ENSMUSG00000001985,ENSMUSG00000005968,ENSMUSG00000009621,ENSMUSG00000018909,ENSMUSG00000020042,ENSMUSG00000021359,ENSMUSG00000024112,ENSMUSG00000024427,ENSMUSG00000025007,ENSMUSG00000025140,ENSMUSG00000025192,ENSMUSG00000025425,ENSMUSG00000025889,ENSMUSG00000026204,ENSMUSG00000026594,ENSMUSG00000027313,ENSMUSG00000027849,ENSMUSG00000028538,ENSMUSG00000028559,ENSMUSG00000029752,…
TF	Factor: Foxn1; motif: RGAMGC; match class: 1	TF:M12470_1	0.0332988	1.47757	4367	148	51	21828	ENSMUSG00000009621,ENSMUSG00000016763,ENSMUSG00000018909,ENSMUSG00000021359,ENSMUSG00000025425,ENSMUSG00000026594,ENSMUSG00000028538,ENSMUSG00000028559,ENSMUSG00000028671,ENSMUSG00000030268,ENSMUSG00000030854,ENSMUSG00000031841,ENSMUSG00000037296,ENSMUSG00000037428,ENSMUSG00000039452,ENSMUSG00000040856,ENSMUSG00000042213,ENSMUSG00000043439,ENSMUSG00000044641,ENSMUSG00000046711,ENSMUSG00000046798,…
TF	Factor: AHR; motif: CACGCN; match class: 1	TF:M01855_1	0.0352265	1.45313	2752	148	37	21828	ENSMUSG00000001053,ENSMUSG00000001985,ENSMUSG00000017204,ENSMUSG00000018909,ENSMUSG00000022144,ENSMUSG00000024261,ENSMUSG00000025889,ENSMUSG00000025893,ENSMUSG00000027849,ENSMUSG00000028538,ENSMUSG00000028977,ENSMUSG00000030854,ENSMUSG00000034226,ENSMUSG00000040856,ENSMUSG00000041313,ENSMUSG00000046711,ENSMUSG00000046798,ENSMUSG00000046844,ENSMUSG00000051000,ENSMUSG00000051159,ENSMUSG00000066361,…
TF	Factor: E2F-1; motif: NNNSSCGCSAANN; match class: 1	TF:M07250_1	0.0370342	1.4314	4142	148	49	21828	ENSMUSG00000001053,ENSMUSG00000001985,ENSMUSG00000009621,ENSMUSG00000016763,ENSMUSG00000020042,ENSMUSG00000021079,ENSMUSG00000024112,ENSMUSG00000026113,ENSMUSG00000026594,ENSMUSG00000027849,ENSMUSG00000028251,ENSMUSG00000028538,ENSMUSG00000030854,ENSMUSG00000031224,ENSMUSG00000037296,ENSMUSG00000038717,ENSMUSG00000039629,ENSMUSG00000042213,ENSMUSG00000044641,ENSMUSG00000046711,ENSMUSG00000051159,…
TF	Factor: AP-2; motif: MKCCCSCNGGCG	TF:M00189	0.0407405	1.38997	8066	148	79	21828	ENSMUSG00000001985,ENSMUSG00000009621,ENSMUSG00000016763,ENSMUSG00000021359,ENSMUSG00000024112,ENSMUSG00000024261,ENSMUSG00000024427,ENSMUSG00000025140,ENSMUSG00000025192,ENSMUSG00000025425,ENSMUSG00000026113,ENSMUSG00000026204,ENSMUSG00000027849,ENSMUSG00000028977,ENSMUSG00000030854,ENSMUSG00000032308,ENSMUSG00000034685,ENSMUSG00000036411,ENSMUSG00000037296,ENSMUSG00000037428,ENSMUSG00000039452,…
TF	Factor: BCL6B; motif: NNNNCCGCCCCWNNNN	TF:M02844	0.042225	1.37443	13716	148	116	21828	ENSMUSG00000001053,ENSMUSG00000001985,ENSMUSG00000005892,ENSMUSG00000005968,ENSMUSG00000009621,ENSMUSG00000016763,ENSMUSG00000018909,ENSMUSG00000020042,ENSMUSG00000021359,ENSMUSG00000022144,ENSMUSG00000024112,ENSMUSG00000024427,ENSMUSG00000025007,ENSMUSG00000025140,ENSMUSG00000025192,ENSMUSG00000025425,ENSMUSG00000025648,ENSMUSG00000025889,ENSMUSG00000025893,ENSMUSG00000026113,ENSMUSG00000026204,…
HP	Primitive reflex	HP:0002476	0.00982241	2.00778	22	29	4	4909	ENSMUSG00000025007,ENSMUSG00000028538,ENSMUSG00000062380,ENSMUSG00000041482
