# Supplementary material for: Enhanced oxidative phosphorylation, re-organized intracellular signaling, and epigenetic de-silencing as revealed by oligodendrocyte translatome analysis after contusive spinal cord injury
Source: Sci Rep. 2023 Dec 1;13:21254. doi: 10.1038/s41598-023-48425-6 (PMC10692148; doi:10.1038/s41598-023-48425-6)
Supplement: Supplementary file 7 — Supplementary Table S6. [file 41598_2023_48425_MOESM7_ESM.xlsx]

## Sheet: Table S6 Legend
Supplementary Table S6. Operon enrichment among OL-upregulated genes on dpi 2, 10, or 42
Supplementary Table S6a. Top enriched operons among OL-upregulated genes on dpi 2, 10 or 42
Supplementary Table S6b. GO analysis of the dpi 2-upregulated SUZ12 target genes
Supplementary Table S6c. Low level operon enrichment for 278 OL genes that are downregulated on dpi 2

## Sheet: Table S6a
Supplementary Table S6a. Top enriched operons among OL-upregulated genes on dpi 2, 10 or 42.
Top 10 overlapping operons for 344 highly upregulated OL genes on dpi 2
Name of the CHIPSeq dataset	Transcription Factor	p value	Target genes that are SCI-upregulated in OL translatome
SUZ12_20075857_CHIP-SEQ_MESC_MOUSE	SUZ12	3.30685e-49	DPYSL3	FAM19A5	COL13A1	BTBD11	FXYD7	MMP17	CHST2	STX3	SNX22	ARL4C	LRTM2	ATP10A	FBXO2	B4GALNT1	NTNG2	GRIK3	MAMLD1	SHANK2	CCK	PTX3	FAM171A2	ST3GAL3	TRF	TRH	LBH	C1QL2	CEBPB	CEBPD	NOL3	FGFR4	CDH13	HPCAL1	RBP1	FGFBP3	NPTX2	CXCL12	BAIAP2	MDGA1	SFRP5	TNFRSF12A	PLVAP	LRRFIP1	VGF	RBM43	GLDN	TMEM158	COL16A1
MTF2_20144788_CHIP-SEQ_MESC_MOUSE	MTF2	9.28487e-34	COL13A1	BTBD11	FXYD7	PANX1	SPHK1	MMP17	CHST2	SLC7A1	SNX22	CRLF1	NAB2	ARL4C	ATP10A	CPNE8	TRIB1	LPAR3	B4GALNT1	NTNG2	EGR1	GRIK3	FJX1	MAMLD1	GDA	MORC4	POU3F1	CACNA1H	SYT6	SHANK2	ADD3	CCK	PTX3	SNTB1	ASTN2	STARD10	FOSL2	COL2A1	RAB3B	ADAMTS5	LBH	C1QL2	CEBPB	CEBPD	CASZ1	PPL	CITED1	NOL3	FBLN5
SRY_25088423_CHIP-CHIP_EMBRYONIC GONADS_MOUSE	SRY	9.45143e-30	DPYSL3	FAM19A5	FXYD7	PLSCR3	IP6K3	BCAT1	LRTM2	COX7C	SPRYD4	PSMB10	GALE	POU6F1	PLIN4	TRF	C1QL2	1110008P14RIK	PARVB	NOL3	FGFR4	H2-T22	RBP1	FGFBP3	PFKFB4	BAIAP2	SFRP5	TAGLN2	CTXN1	N4BP3	CELA1	TNFRSF12A	CRELD2	CAPN1	ARHGEF25	HMGA1	LRRFIP1	VGF	IRF1	MVP	RPL34	GSDMA	NLGN2	TOMM7	GDNF	CRLF1	SLC9A3R2	CPNE8	PTGFRN
SUZ12_18974828_CHIP-SEQ_MESC_MOUSE	SUZ12	5.94129e-24	COL13A1	BTBD11	SPHK1	MMP17	CHST2	STX3	SNX22	CRLF1	SMYD2	ATP10A	CPNE8	B4GALNT1	EGR1	GRIK3	FJX1	GDA	MORC4	POU3F1	CACNA1H	SYT6	CCK	PTX3	SNTB1	ASTN2	FOSL2	COL2A1	ADAMTS5	LBH	C1QL2	CEBPD	CASZ1	CITED1	FBLN5	SCUBE1	CDH13	SNCA	KCNMB4	HRK	GPR27	FGFBP3	OLFM2	NPTX2	CXCL12	LYSMD2	PTPN5	MDGA1	SFRP5
RUNX2_24764292_CHIP-SEQ_MC3T3_MOUSE	RUNX2	1.14835e-19	PLA2G3	SPHK1	FOS	CHST2	SPP1	RASL11B	NAB2	BCAT2	ATP10A	LGALS1	PTGFRN	LPAR2	IL34	CACNA1H	SYT4	PTX3	FAM171A2	FOSL2	EHD1	COL2A1	OLFML3	LRFN4	CHPF2	CEBPD	ANGPT4	CLDN11	CLDN12	AVPI1	FBLN2	FAM136A	SOCS3	CXCL12	BAIAP2	SCN1B	TAGLN2	TSPAN4	TNFRSF12A	DOK4	PRR7	LRRFIP1	IRF1	JUNB	IER3	ANXA2	IFNGR2	TMEM160	ANKRD39
TP53_23651856_CHIP-SEQ_MEF_MOUSE	TP53	1.67948e-19	BTBD11	FBXO2	B4GALNT1	APOD	NTNG2	MSRA	GRIK3	TOX2	SPRYD4	MAMLD1	9530077C05RIK	ST3GAL3	CEBPB	AVPI1	GAP43	CDH13	SNCG	HPCAL1	FGFBP3	PFKFB4	SOCS3	KIRREL	SRD5A1	SLC25A22	BAIAP2	CTXN1	TNFRSF12A	LRRFIP1	MVP	RBM43	JUNB	GDNF	FLOT1	FOS	SLC7A1	IFFO2	COX6A1	LLPH	AMOTL1	ADD3	SNTB1	ASTN2	EHD1	COL2A1	SERPINA3N	CASZ1	ATP5J2
ZFP281_18757296_CHIP-CHIP_E14_MOUSE	ZFP281	2.88802e-18	BTBD11	FXYD7	MMP17	CHST2	CRLF1	NAB2	ARL4C	BCAT2	EGR1	MSRA	FJX1	NRTN	CACNA1H	STARD10	COL2A1	OLFML3	PYCR1	RALGPS2	AVPI1	SPRED3	GAP43	SNCA	RBP1	KCNMB4	FABP5	SOCS2	SOCS3	PARD6B	SLC25A22	TAGLN2	CTXN1	TSPAN4	TNFRSF12A	IL17B	CAPN1	HMGA1	VGF	IRF1	JUNB	SOX11	UNC119	RPRM	TUBB3	ZFP579	CACNB3	NLGN2	SOX4
SUZ12_18692474_CHIP-SEQ_MESC_MOUSE	SUZ12	8.57449e-18	COL13A1	BTBD11	FXYD7	SPHK1	MMP17	CHST2	SNX22	CRLF1	ATP10A	GRIK3	FJX1	GDA	POU3F1	SYT6	CCK	PTX3	SNTB1	ASTN2	POU6F1	COL2A1	RAB3B	ADAMTS5	LBH	C1QL2	PPL	CITED1	NOL3	CDH13	KCNMB4	HRK	OLFM2	NPTX2	CXCL12	PTPN5	MDGA1	SFRP5	ST8SIA5	RXRG	VGF	RBM43	GLDN	SOX11	RPRM	TMEM158	CACNB3	SOX4	RUNX1
RCOR3_21632747_CHIP-SEQ_MESC_MOUSE	RCOR3	9.52778e-18	COMTD1	FAM19A5	ATF4	COL13A1	BTBD11	SNX10	SPHK1	SLC7A1	NAB2	IP6K3	LRTM2	CPNE8	FBXO2	B4GALNT1	GRIK3	NRTN	POU3F1	CACNA1H	SYT6	SHANK2	FAM171A2	STARD10	POU6F1	TRH	C1QL2	ANGPT4	CASZ1	RPS21	SCUBE1	FGFR4	SPRED3	SNCG	SNCA	FAM136A	HRK	SOCS2	SOCS3	NPTX2	SRD5A1	ARRB1	PARD6B	SLC25A22	BAIAP2	MDGA1	PTPRN	HMGA1	LRRFIP1
OLIG2_26023283_CHIP-SEQ_AINV15_MOUSE	OLIG2	1.23618e-17	CHST2	ARL4C	BCAT1	LRTM2	E2F1	LGALS1	TRIB1	FJX1	MAMLD1	NRTN	SYT4	GALE	FGFRL1	FOSL2	COL2A1	OLFML3	PCYOX1L	CHPF2	PPL	RPS21	CITED1	KBTBD3	TIMELESS	LPO	SCUBE1	GAP43	SNCA	RBP1	FABP5	OLFM2	SOCS3	ARRB1	MDGA1	ENTPD7	SFRP5	ST8SIA5	DOK4	1500011K16RIK	MVP	JUNB	TMEM177	RPRM	TUBB3	CACNG5	INPP4A	GADD45A	CADPS2
Top 10 overlapping operons for 155 highly upregulated OL genes on dpi 10
Name of the CHIPSeq dataset	Transcription Factor	p value	Target genes that are SCI-upregulated in OL translatome
SUZ12-20075857-CHIP-SEQ-MESCS_MOUSE	SUZ12	3.3e-31	COL13A1	FXYD7	MMP17	STX3	LRTM2	ATP10A	TMOD1	ST3GAL6	ST3GAL1	LBH	C1QL2	CEBPB	NOL3	FGFR4	HPCAL1	NGFR	FOXP4	BAIAP2	MDGA1	SFRP5	COL9A3	TNFRSF12A	ESYT3	PLVAP	GLDN	TMEM158	GRASP	NLGN2	SOX4	NMU	NOV	IER5L	DLK2	GATA2	PANX1	FOS	SLC7A1	NAB2	CPNE8	EGR1	POU3F1	EMID1	CACNA1H	SYT6	SNTB1	NFATC2	FOSL2
MTF2-20144788-CHIP-SEQ-MESCS_MOUSE	MTF2	1.32e-22	COL13A1	GATA2	FXYD7	PANX1	MMP17	SLC7A1	NAB2	ATP10A	CPNE8	EGR1	TMOD1	POU3F1	EMID1	CACNA1H	SYT6	TGIF2	SNTB1	ST3GAL6	ST3GAL1	NFATC2	FOSL2	RAB3B	ADAMTS5	LBH	C1QL2	CEBPB	PPL	NOL3	SCUBE3	FGFR4	HPCAL1	NGFR	KANK4	BAIAP2	MDGA1	SFRP5	COL9A3	RGL1	AJAP1	RAMP2	GPC1	RXRG	GLDN	SOX11	PRSS12	TMEM158	SOX4
SUZ12-27294783-CHIP-SEQ-ESCS_MOUSE	SUZ12	1.53e-18	GATA2	FOS	SLC39A14	NRTN	POU3F1	EMID1	CACNA1H	SYT6	SNTB1	FOSL2	C1QL2	C2CD4C	SOSTDC1	SCUBE3	FGFR4	HPCAL1	4931428F04RIK	FABP5	GPR68	SOCS2	TRP53I11	MDGA1	SFRP5	RGL1	DIRAS1	AJAP1	GPC1	RXRG	PLVAP	SOX11	TINAGL1	TMEM158	AHR	SEMA6C	CACNB3	NLGN2	SOX4
SMC3-22415368-CHIP-SEQ-MEFS_MOUSE	SMC3	1.14e-17	SLC39A14	MMP17	STX3	CPNE8	LGALS2	EGR1	RELT	SYT6	ST3GAL1	CEBPB	TIMELESS	TRPV2	COL6A2	NGFR	4931428F04RIK	FABP5	SOCS2	SOCS3	KIRREL	BAIAP2	MDGA1	RAMP2	GPC1	DOK4	SOX11	TMEM158	ANKRD39	AHR	GRASP	SEMA3G	CLEC2D	SOX4	TNFAIP8L1	EGFL8	DLK2	SSBP4
SMC1-22415368-CHIP-SEQ-MEFS_MOUSE	SMC1	5.64e-16	SLC39A14	MMP17	STX3	CPNE8	LGALS2	EGR1	ST3GAL1	FOSL2	LBH	CEBPB	TIMELESS	TRPV2	NGFR	4931428F04RIK	FAM13C	SOCS2	SOCS3	KIRREL	BAIAP2	TAGLN2	RAMP2	GPC1	CAPN1	DOK4	SOX11	ANKRD39	AHR	SEMA3G	SOX4	TNFAIP8L1	RASIP1	EGFL8	IER5L	DLK2
RCOR3-21632747-CHIP-SEQ-MESCS_MOUSE	RCOR3	3.07e-15	COL13A1	SNX10	GSTP1	SLC7A1	NAB2	LRTM2	CPNE8	NRTN	POU3F1	CACNA1H	SYT6	GNG2	ST3GAL6	NFATC2	C1QL2	SCUBE3	FGFR4	SNCG	NGFR	GPR68	FAM13C	FOXP4	SOCS2	TRP53I11	SOCS3	SRD5A1	BAIAP2	MDGA1	DIRAS1	AJAP1	RAMP2	FAM178B	CACNB3	ITPR3	GRASP	CACNG5	SOX4	MEIS3	SSBP4
RING1B-27294783-CHIP-SEQ-NPCS_MOUSE	RING1B	3.76e-15	GATA2	FOS	STX3	SLC9A3R2	HTATIP2	POU3F1	CACNA1H	ST3GAL1	NFATC2	FOSL2	RARA	C1QL2	SCUBE3	NGFR	FABP5	FOXP4	SOCS2	TRP53I11	SOCS3	MDGA1	RGL1	AJAP1	GPC1	RXRG	SOX11	CSRP2	AHR	SEMA6C	CACNB3	SOX4	B4GALT5	IER5L	DLK2
ZFP281-18757296-CHIP-CHIP-E14_MOUSE	ZFP281	3.98e-15	GATA2	FXYD7	FXYD6	MMP17	GSTP1	NAB2	MARCKSL1	EGR1	NRTN	CACNA1H	UBE2C	TGIF2	RALGPS2	SCUBE3	COL6A2	FABP5	FOXP4	SOCS2	SOCS3	TAGLN2	TNFRSF12A	GPC1	CAPN1	SOX11	CACNB3	GRASP	NLGN2	SOX4	NMU	FLOT1	B4GALT5	IER5L	SSBP4
SUZ12-18692474-CHIP-SEQ-MESCS_MOUSE	SUZ12	6.9e-15	COL13A1	GATA2	FXYD7	MMP17	ATP10A	TMOD1	POU3F1	SYT6	SNTB1	ST3GAL6	ST3GAL1	NFATC2	RAB3B	ADAMTS5	LBH	C1QL2	PPL	NOL3	NGFR	MDGA1	SFRP5	RGL1	AJAP1	RAMP2	RXRG	GLDN	SOX11	PRSS12	TMEM158	CACNB3	SOX4	CADPS2
WT1-20215353-CHIP-CHIP-NEPHRON-PROGENITOR_MOUSE	WT1	8.48e-15	COL13A1	FXYD6	NAB2	SLC9A3R2	MARCKSL1	EGR1	CACNA1H	UBE2C	TGIF2	ST3GAL6	FOSL2	RARA	LRFN4	RALGPS2	TIMELESS	SCUBE3	FOXP4	SOCS2	TRP53I11	SOCS3	VPS37D	BAIAP2	TNFRSF12A	CAPN1	SOX11	PRSS12	CACNB3	ITPR3	SEMA4G	SOX4
Top 10 overlapping operons for 294 highly upregulated OL genes on dpi 42
Name of the CHIPSeq dataset	Transcription Factor	p value	Target genes that are SCI-upregulated in OL translatome
SUZ12_20075857_CHIP-SEQ_MESC_MOUSE	SUZ12	4.88e-44	SCX	DPYSL3	COL13A1	ADAMTS17	FXYD7	MMP24	MMP17	STX3	DYSF	LRTM2	ATP10A	KCNJ8	KCNK2	RRAD	MAMLD1	CCK	PTX3	PLK5	GAS6	LBH	CEBPB	CEBPD	NOL3	FGFR4	HPCAL1	THY1	PVALB	CXCL12	BAIAP2	MDGA1	SFRP5	TNFRSF12A	PLVAP	CCDC136	GULP1	RBM43	GLDN	GCSH	CHGB	GM13889	TMEM158	COL16A1	METRNL	VTN	ADRA1D	GRASP	NLGN2
MTF2_20144788_CHIP-SEQ_MESC_MOUSE	MTF2	1.14e-31	COL13A1	ADAMTS17	NR2F2	FXYD7	PANX1	MMP24	MMP17	SAMD5	FRZB	NAB2	HHAT	DYSF	ATP10A	KCNJ8	KCNK2	CPNE8	RRAD	EGR1	FJX1	MAMLD1	GDA	POU3F1	EMID1	TGIF2	CCK	PTX3	SNTB1	ASTN2	FOSL2	GAS6	RAB3B	NSG1	ADAMTS5	LBH	CEBPB	CEBPD	FBXL15	PPL	GFRA2	NOL3	LMO2	FGFR4	HPCAL1	KCNMB4	CADM3	GPR27	OLFM2
SRY_25088423_CHIP-CHIP_EMBRYONIC GONADS_MOUSE	SRY	5.78e-27	SCX	DPYSL3	ADAMTS17	FXYD7	PLSCR3	IP6K3	DYSF	LRTM2	ICAM1	COX7C	COX5B	SPRYD4	PSMB10	GAS6	1110008P14RIK	SLC22A8	NOL3	SUSD2	FGFR4	H2-T22	SAMD10	RNASE4	BAIAP2	SFRP5	TAGLN2	CTXN1	CELA1	TNFRSF12A	CAPN1	ARHGEF25	IRF1	JUND	VTN	NLGN2	ITM2A	MYL6B	TOMM7	TMEM14A	NR2F2	FRZB	HHAT	SLC9A3R2	LCN2	CPNE8	IL34	NRTN	ASTN2
SUZ12_18974828_CHIP-SEQ_MESC_MOUSE	SUZ12	1.32e-23	COL13A1	ADAMTS17	NR2F2	MMP17	FRZB	STX3	HHAT	DYSF	ATP10A	KCNJ8	KCNK2	CPNE8	RRAD	EGR1	FJX1	GDA	POU3F1	CRYM	CCK	PTX3	SNTB1	ASTN2	FOSL2	GAS6	NSG1	ADAMTS5	LBH	CEBPD	GFRA2	LMO2	THY1	KCNMB4	GPR27	OLFM2	CXCL12	LYSMD2	MDGA1	SFRP5	RGL1	HSF4	RXRG	GULP1	RBM43	GLDN	SOX11	HOXB8	HOXB7
SUZ12_18692474_CHIP-SEQ_MESC_MOUSE	SUZ12	1.44e-21	COL13A1	NR2F2	FXYD7	MMP17	FRZB	HHAT	DYSF	ATP10A	KCNJ8	KCNK2	RRAD	FJX1	GDA	POU3F1	CRYM	CCK	PTX3	SNTB1	ASTN2	GAS6	RAB3B	NSG1	ADAMTS5	LBH	PPL	GFRA2	NOL3	LMO2	KCNMB4	OLFM2	CXCL12	MDGA1	SFRP5	RGL1	AJAP1	RAMP2	HSF4	RXRG	RBM43	GLDN	CHGB	SOX11	HOXB8	HOXB7	PRSS12	RPRM	TMEM158
TRIM28_19339689_CHIP-CHIP_MESC_MOUSE	TRIM28	7.08e-19	SCX	ATP10A	RRAD	APRT	COX5A	GAS6	CEBPB	NOL3	FGFR4	SAMD10	RNASE4	SOCS2	SOCS3	BAIAP2	SFRP5	CTXN1	GULP1	JUNB	CHGB	TMEM158	VTN	ADRA1D	GRASP	SOX4	RGS19	IER5L	PANX1	HHAT	SLC9A3R2	PPA1	EGR1	FJX1	POU3F1	NAT6	TGIF2	1700021F05RIK	LRFN4	POLR2H	FBXL15	PPL	GFRA2	KCNMB4	OLFM2	TRP53I11	LYSMD2	TMEM41A	TSPAN4
SOX9_25088423_CHIP-CHIP_EMBRYONIC GONADS_MOUSE	SOX9	5.69e-18	SCX	COL13A1	NR2F2	FXYD6	PLSCR3	SLC9A3R2	LCN2	LRTM2	KCNK2	ICAM1	CIRBP	RRAD	FJX1	VEGFB	NRTN	CAST	POU3F1	EMID1	ASTN2	TLE6	SERPINA3N	CNIH2	FBXL15	SLC22A8	NOL3	SUSD2	FBLN2	SOCS3	BAIAP2	TMEM41A	TAGLN2	CTXN1	ATP5E	DIRAS1	TNFRSF12A	RAMP2	HSF4	CAPN1	IER3	CSRP2	RPRM	SEMA6B	CACNB3	GPX4	KLK9	KLK8	ITM2A
TP53_23651856_CHIP-SEQ_MEF_MOUSE	TP53	7.57e-17	SCX	MRVI1	DYSF	ICAM1	APOD	MSRA	TOX2	SPRYD4	MAMLD1	RARA	GAS6	CEBPB	AVPI1	NDUFA11	GAP43	DDAH2	SNCG	HPCAL1	RNASE4	PVALB	BCL2L12	SOCS3	BAIAP2	CTXN1	TNFRSF12A	CCDC107	RBM43	JUNB	ADRA1D	SMARCD3	NMU	TBCA	FLOT1	FOS	SAMD5	MARCKSL1	CIRBP	IFFO2	LLPH	NAT6	AMOTL1	SNTB1	ASTN2	SERPINA3N	FAM162A	ATP5J2	FBLN2
OLIG2_26023283_CHIP-SEQ_AINV15_MOUSE	OLIG2	1.87e-16	SCX	SFXN3	LRTM2	E2F1	LGALS2	LGALS1	CIRBP	RRAD	AGTRAP	FJX1	COX5B	MAMLD1	NRTN	EMID1	TGIF2	CDA	FOSL2	PPL	GFRA2	SUSD2	TIMELESS	GAP43	ALDH1B1	FABP5	PIPOX	OLFM2	TRP53I11	SOCS3	MDGA1	SFRP5	DOK4	1500011K16RIK	JUNB	CHGB	JUND	TINAGL1	RPRM	SEMA6B	ITPR3	GRASP	GPX4	CACNG5	GADD45A	CADPS2	FLOT1	B4GALT5	MEIS3
RUNX2_24764292_CHIP-SEQ_MC3T3_MOUSE	RUNX2	8.74e-16	SCX	FOS	SPP1	NAB2	HHAT	DYSF	ATP10A	LGALS2	LGALS1	CIRBP	IL34	PTX3	FOSL2	RARA	GAS6	TLE6	LRFN4	CNIH2	CEBPD	SLC22A8	AVPI1	FBLN2	SOCS3	CXCL12	BAIAP2	SCN1B	TAGLN2	CTXN3	TSPAN4	TNFRSF12A	DOK4	CCDC136	GULP1	IRF1	JUNB	IER3	DKK3	JUND	ANXA2	METRNL	CACNB3	ADRA1D	KCNJ12	TOMM7	B4GALT5	IER5L	SSBP4
[truncated: 80 more columns]

## Sheet: Table S6b
Supplementary Table S6b. GO analysis of the dpi 2-upregulated SUZ12 target genes
Time after SCI: DPI2
GO category	name	number	q value	-log (q)	gene # in GO	gene # in the data set	overlap gene #	total gene #	Gene IDs
GO:MF	protein binding	GO:0005515	1.82582e-06	5.73854	10491	122	83	25299	DPYSL3,BTBD11,FXYD7,STX3,ARL4C,LRTM2,FBXO2,NTNG2,GRIK3,SHANK2,CCK,PTX3,TRF,TRH,C1QL2,CEBPB,CEBPD,NOL3,FGFR4,CDH13,HPCAL1,FGFBP3,CXCL12,BAIAP2,MDGA1,SFRP5,TNFRSF12A,PLVAP,LRRFIP1,VGF,GLDN,COL16A1,NLGN2,SOX4,ANKRD9,GDNF,RGS19,DLK2,PANX1,SPHK1,FOS,SLC7A1,CRLF1,NAB2,SMYD2,TRIB1,LPAR3,EGR1,GDA,MORC4,CACNA1H,SYT6,ADD3,SNTB1,FGFRL1,ASTN2,COL2A1,RAB3B,PPL,CITED1,SOSTDC1,VAV2,CLDN11,FBLN5,SCUBE1,KCNMB4,OL…
GO:MF	binding	GO:0005488	2.79714e-06	5.55329	16247	122	107	25299	DPYSL3,COL13A1,BTBD11,FXYD7,MMP17,STX3,SNX22,ARL4C,LRTM2,ATP10A,FBXO2,NTNG2,GRIK3,SHANK2,CCK,PTX3,TRF,TRH,C1QL2,CEBPB,CEBPD,NOL3,FGFR4,CDH13,HPCAL1,RBP1,FGFBP3,NPTX2,CXCL12,BAIAP2,MDGA1,SFRP5,TNFRSF12A,PLVAP,LRRFIP1,VGF,RBM43,GLDN,TMEM158,COL16A1,CHPF,RNF182,NLGN2,SOX4,ANKRD9,GDNF,RGS19,DLK1,DLK2,PANX1,SPHK1,FOS,SLC7A1,CRLF1,NAB2,SMYD2,CPNE8,TRIB1,LPAR3,EGR1,GDA,MORC4,POU3F1,CACNA1H,SYT6,ADD3,SNT…
GO:MF	signaling receptor binding	GO:0005102	0.00343738	2.46377	1682	122	23	25299	LRTM2,SHANK2,CCK,TRF,TRH,NOL3,CXCL12,VGF,COL16A1,NLGN2,GDNF,DLK2,PANX1,CRLF1,COL2A1,VAV2,FBLN5,ARRB1,PTPN5,IL17B,MCHR1,TUBB3,S1PR3
GO:MF	identical protein binding	GO:0042802	0.00919216	2.03658	2323	122	27	25299	DPYSL3,PTX3,C1QL2,CEBPB,CEBPD,NOL3,CDH13,BAIAP2,PLVAP,LRRFIP1,NLGN2,GDNF,DLK2,PANX1,FOS,NAB2,SYT6,FGFRL1,COL2A1,CITED1,CLDN11,FBLN5,SCUBE1,PTPN5,RASIP1,CAMK2D,SNCA
GO:MF	sulfur compound binding	GO:1901681	0.0374201	1.4269	272	122	8	25299	DPYSL3,COL13A1,LRTM2,FGFR4,FGFBP3,FGFRL1,ADAMTS5,CHST15
GO:MF	bioactive lipid receptor activity	GO:0045125	0.0406409	1.39104	16	122	3	25299	SPHK1,LPAR3,S1PR3
GO:BP	signaling	GO:0023052	1.69e-10	9.77166	7515	122	73	27350	BTBD11,STX3,NTNG2,GRIK3,SHANK2,CCK,TRF,TRH,LBH,CEBPB,NOL3,FGFR4,CDH13,FGFBP3,NPTX2,CXCL12,BAIAP2,SFRP5,TNFRSF12A,PLVAP,VGF,GLDN,NLGN2,SOX4,GDNF,RGS19,RGS20,DLK1,DLK2,PANX1,SPHK1,FOS,SLC7A1,CRLF1,SMYD2,TRIB1,LPAR3,EGR1,FJX1,SYT6,FGFRL1,STARD10,COL2A1,RAB3B,CITED1,SOSTDC1,VAV2,SCUBE1,SPRED3,KCNMB4,HRK,GPR27,OLFM1,OLFM2,ARRB1,PTPN5,SCN1B,RXRG,IL17B,MCHR1,SOX11,IFNGR2,AHR,TUBB3,CACNB3,RUNX1,SERP2,RAS…
GO:BP	multicellular organism development	GO:0007275	1.89e-10	9.72347	5088	122	59	27350	DPYSL3,COL13A1,MMP17,STX3,LRTM2,NTNG2,MAMLD1,SHANK2,CCK,PTX3,TRF,CEBPB,CEBPD,CDH13,RBP1,CXCL12,BAIAP2,MDGA1,SFRP5,TNFRSF12A,VGF,GLDN,NLGN2,SOX4,GDNF,SPHK1,FOS,CRLF1,NAB2,SMYD2,TRIB1,LPAR3,EGR1,FJX1,POU3F1,FGFRL1,ASTN2,COL2A1,CASZ1,CITED1,SOSTDC1,VAV2,CLDN11,FBLN5,SPRED3,OLFM1,ARRB1,PTPN5,SCN1B,RXRG,SOX11,TUBB3,RUNX1,RASIP1,TMEM59L,CAMK2D,S1PR3,SPRY4,SNCA
GO:BP	cell communication	GO:0007154	2.92e-10	9.53408	7590	122	73	27350	BTBD11,STX3,NTNG2,GRIK3,SHANK2,CCK,TRF,TRH,LBH,CEBPB,NOL3,FGFR4,CDH13,FGFBP3,NPTX2,CXCL12,BAIAP2,SFRP5,TNFRSF12A,PLVAP,VGF,GLDN,NLGN2,SOX4,GDNF,RGS19,RGS20,DLK1,DLK2,PANX1,SPHK1,FOS,SLC7A1,CRLF1,SMYD2,TRIB1,LPAR3,EGR1,FJX1,SYT6,FGFRL1,STARD10,COL2A1,RAB3B,CITED1,SOSTDC1,VAV2,SCUBE1,SPRED3,KCNMB4,HRK,GPR27,OLFM1,OLFM2,ARRB1,PTPN5,SCN1B,RXRG,IL17B,MCHR1,SOX11,IFNGR2,AHR,TUBB3,CACNB3,RUNX1,SERP2,RAS…
GO:BP	system development	GO:0048731	4.08e-10	9.38915	4543	122	55	27350	DPYSL3,COL13A1,MMP17,STX3,LRTM2,NTNG2,MAMLD1,SHANK2,CCK,PTX3,TRF,CEBPB,CEBPD,CDH13,RBP1,CXCL12,BAIAP2,MDGA1,SFRP5,TNFRSF12A,VGF,GLDN,NLGN2,SOX4,GDNF,SPHK1,FOS,CRLF1,NAB2,SMYD2,TRIB1,LPAR3,EGR1,FJX1,POU3F1,FGFRL1,ASTN2,COL2A1,CASZ1,CITED1,VAV2,CLDN11,FBLN5,OLFM1,ARRB1,PTPN5,SCN1B,RXRG,SOX11,TUBB3,RUNX1,RASIP1,TMEM59L,CAMK2D,SNCA
GO:BP	anatomical structure development	GO:0048856	1.4e-09	8.85344	6166	122	64	27350	DPYSL3,COL13A1,MMP17,STX3,LRTM2,NTNG2,MAMLD1,SHANK2,CCK,PTX3,TRF,LBH,CEBPB,CEBPD,NOL3,CDH13,RBP1,CXCL12,BAIAP2,MDGA1,SFRP5,TNFRSF12A,VGF,GLDN,NLGN2,SOX4,GDNF,SPHK1,FOS,CRLF1,NAB2,SMYD2,TRIB1,LPAR3,EGR1,FJX1,POU3F1,FGFRL1,ASTN2,FOSL2,COL2A1,ADAMTS5,CASZ1,CITED1,SOSTDC1,VAV2,CLDN11,FBLN5,SPRED3,OLFM1,OLFM2,ARRB1,PTPN5,SCN1B,RXRG,SOX11,TUBB3,RUNX1,RASIP1,TMEM59L,CAMK2D,S1PR3,SPRY4,SNCA
GO:BP	developmental process	GO:0032502	2.79e-09	8.55425	6790	122	67	27350	DPYSL3,COL13A1,MMP17,STX3,LRTM2,B4GALNT1,NTNG2,MAMLD1,SHANK2,CCK,PTX3,TRF,LBH,CEBPB,CEBPD,NOL3,CDH13,RBP1,CXCL12,BAIAP2,MDGA1,SFRP5,TNFRSF12A,VGF,GLDN,NLGN2,SOX4,GDNF,DLK1,DLK2,SPHK1,FOS,CRLF1,NAB2,SMYD2,TRIB1,LPAR3,EGR1,FJX1,POU3F1,FGFRL1,ASTN2,FOSL2,COL2A1,ADAMTS5,CASZ1,CITED1,SOSTDC1,VAV2,CLDN11,FBLN5,SPRED3,OLFM1,OLFM2,ARRB1,PTPN5,SCN1B,RXRG,SOX11,TUBB3,RUNX1,RASIP1,TMEM59L,CAMK2D,S1PR3,SPRY4…
GO:BP	regulation of cellular process	GO:0050794	6.02e-09	8.22025	12348	122	93	27350	DPYSL3,BTBD11,CHST2,STX3,LRTM2,ATP10A,FBXO2,NTNG2,GRIK3,MAMLD1,SHANK2,CCK,PTX3,TRF,TRH,LBH,CEBPB,CEBPD,NOL3,FGFR4,CDH13,RBP1,FGFBP3,NPTX2,CXCL12,BAIAP2,MDGA1,SFRP5,TNFRSF12A,PLVAP,LRRFIP1,VGF,GLDN,COL16A1,NLGN2,SOX4,GDNF,RGS19,RGS20,DLK1,DLK2,SPHK1,FOS,SLC7A1,CRLF1,NAB2,SMYD2,TRIB1,LPAR3,EGR1,GDA,POU3F1,SYT6,ADD3,FGFRL1,ASTN2,STARD10,FOSL2,COL2A1,RAB3B,CASZ1,CITED1,SOSTDC1,VAV2,FBLN5,SCUBE1,SPRED…
GO:BP	regulation of cell communication	GO:0010646	6.98e-09	8.15587	3502	122	46	27350	STX3,NTNG2,GRIK3,SHANK2,TRH,LBH,NOL3,FGFR4,CDH13,FGFBP3,NPTX2,CXCL12,BAIAP2,SFRP5,TNFRSF12A,VGF,NLGN2,SOX4,GDNF,RGS19,RGS20,DLK1,DLK2,SPHK1,SLC7A1,SMYD2,TRIB1,LPAR3,EGR1,FGFRL1,STARD10,COL2A1,SOSTDC1,SCUBE1,SPRED3,GPR27,ARRB1,PTPN5,SOX11,IFNGR2,CACNB3,RUNX1,RASIP1,CAMK2D,SPRY4,SNCA
GO:BP	regulation of biological process	GO:0050789	7.57e-09	8.12103	13379	122	97	27350	DPYSL3,BTBD11,FXYD7,CHST2,STX3,LRTM2,ATP10A,FBXO2,NTNG2,GRIK3,MAMLD1,SHANK2,CCK,PTX3,TRF,TRH,LBH,CEBPB,CEBPD,NOL3,FGFR4,CDH13,RBP1,FGFBP3,NPTX2,CXCL12,BAIAP2,MDGA1,SFRP5,TNFRSF12A,PLVAP,LRRFIP1,VGF,GLDN,COL16A1,NLGN2,SOX4,GDNF,RGS19,RGS20,DLK1,DLK2,PANX1,SPHK1,FOS,SLC7A1,CRLF1,NAB2,SMYD2,TRIB1,LPAR3,EGR1,GDA,POU3F1,CACNA1H,SYT6,ADD3,FGFRL1,ASTN2,STARD10,FOSL2,COL2A1,RAB3B,ADAMTS5,CASZ1,CITED1,SOS…
GO:BP	regulation of signaling	GO:0023051	7.65e-09	8.11635	3511	122	46	27350	STX3,NTNG2,GRIK3,SHANK2,TRH,LBH,NOL3,FGFR4,CDH13,FGFBP3,NPTX2,CXCL12,BAIAP2,SFRP5,TNFRSF12A,VGF,NLGN2,SOX4,GDNF,RGS19,RGS20,DLK1,DLK2,SPHK1,SLC7A1,SMYD2,TRIB1,LPAR3,EGR1,FGFRL1,STARD10,COL2A1,SOSTDC1,SCUBE1,SPRED3,GPR27,ARRB1,PTPN5,SOX11,IFNGR2,CACNB3,RUNX1,RASIP1,CAMK2D,SPRY4,SNCA
GO:BP	response to stimulus	GO:0050896	1.99e-08	7.70172	10488	122	84	27350	DPYSL3,BTBD11,CHST2,STX3,LRTM2,FBXO2,GRIK3,SHANK2,CCK,PTX3,TRF,TRH,LBH,CEBPB,NOL3,FGFR4,CDH13,RBP1,FGFBP3,NPTX2,CXCL12,BAIAP2,SFRP5,TNFRSF12A,PLVAP,VGF,GLDN,COL16A1,NLGN2,SOX4,GDNF,RGS19,RGS20,DLK1,DLK2,PANX1,SPHK1,FOS,SLC7A1,CRLF1,SMYD2,CPNE8,TRIB1,LPAR3,EGR1,CACNA1H,SYT6,ADD3,FGFRL1,STARD10,FOSL2,COL2A1,ADAMTS5,PPL,CITED1,SOSTDC1,VAV2,FBLN5,SCUBE1,SPRED3,KCNMB4,HRK,GPR27,OLFM1,OLFM2,ARRB1,PTPN5…
GO:BP	biological regulation	GO:0065007	2.26e-08	7.64626	14096	122	99	27350	DPYSL3,BTBD11,FXYD7,CHST2,STX3,LRTM2,ATP10A,FBXO2,NTNG2,GRIK3,MAMLD1,SHANK2,CCK,PTX3,TRF,TRH,LBH,CEBPB,CEBPD,NOL3,FGFR4,CDH13,RBP1,FGFBP3,NPTX2,CXCL12,BAIAP2,MDGA1,SFRP5,TNFRSF12A,PLVAP,LRRFIP1,VGF,GLDN,COL16A1,NLGN2,SOX4,ANKRD9,GDNF,RGS19,RGS20,DLK1,DLK2,PANX1,SPHK1,FOS,SLC7A1,CRLF1,NAB2,SMYD2,TRIB1,LPAR3,EGR1,GDA,POU3F1,CACNA1H,SYT6,ADD3,FGFRL1,ASTN2,STARD10,FOSL2,COL2A1,RAB3B,ADAMTS5,CASZ1,CIT…
GO:BP	regulation of signal transduction	GO:0009966	2.79e-08	7.55398	2941	122	41	27350	SHANK2,LBH,NOL3,FGFR4,CDH13,FGFBP3,NPTX2,CXCL12,BAIAP2,SFRP5,TNFRSF12A,NLGN2,SOX4,GDNF,RGS19,RGS20,DLK1,DLK2,SPHK1,SLC7A1,SMYD2,TRIB1,LPAR3,EGR1,FGFRL1,STARD10,COL2A1,SOSTDC1,SCUBE1,SPRED3,GPR27,ARRB1,PTPN5,SOX11,IFNGR2,CACNB3,RUNX1,RASIP1,CAMK2D,SPRY4,SNCA
GO:BP	positive regulation of biological process	GO:0048518	7.61e-08	7.11854	6714	122	64	27350	DPYSL3,CHST2,STX3,LRTM2,ATP10A,SHANK2,CCK,PTX3,TRF,TRH,LBH,CEBPB,CEBPD,FGFR4,CDH13,FGFBP3,CXCL12,BAIAP2,TNFRSF12A,PLVAP,COL16A1,NLGN2,SOX4,GDNF,PANX1,SPHK1,FOS,SLC7A1,CRLF1,NAB2,TRIB1,LPAR3,EGR1,GDA,POU3F1,CACNA1H,ADD3,STARD10,FOSL2,RAB3B,CASZ1,CITED1,VAV2,FBLN5,SCUBE1,HRK,GPR27,OLFM1,OLFM2,ARRB1,PTPN5,SCN1B,RXRG,IL17B,MCHR1,SOX11,IFNGR2,AHR,CACNB3,RUNX1,RASIP1,CADPS2,CAMK2D,SNCA
GO:BP	regulation of multicellular organismal process	GO:0051239	1.09e-07	6.96307	2933	122	40	27350	LRTM2,CCK,TRF,TRH,LBH,CEBPB,NOL3,RBP1,FGFBP3,NPTX2,CXCL12,BAIAP2,MDGA1,TNFRSF12A,NLGN2,SOX4,GDNF,PANX1,SPHK1,FOS,TRIB1,LPAR3,EGR1,ADD3,ADAMTS5,CASZ1,CITED1,SOSTDC1,FBLN5,OLFM1,ARRB1,SCN1B,RXRG,IL17B,MCHR1,SOX11,CACNB3,RUNX1,CAMK2D,S1PR3
GO:BP	positive regulation of cellular process	GO:0048522	3.12e-07	6.50594	6028	122	59	27350	DPYSL3,CHST2,STX3,LRTM2,ATP10A,SHANK2,CCK,PTX3,TRF,TRH,LBH,CEBPB,CEBPD,FGFR4,CDH13,FGFBP3,CXCL12,BAIAP2,TNFRSF12A,PLVAP,COL16A1,NLGN2,SOX4,GDNF,SPHK1,FOS,SLC7A1,CRLF1,NAB2,TRIB1,LPAR3,EGR1,GDA,POU3F1,ADD3,STARD10,FOSL2,CASZ1,CITED1,VAV2,FBLN5,SCUBE1,HRK,GPR27,OLFM1,OLFM2,ARRB1,PTPN5,SCN1B,RXRG,SOX11,IFNGR2,AHR,CACNB3,RUNX1,RASIP1,CADPS2,CAMK2D,SNCA
GO:BP	signal transduction	GO:0007165	3.14e-07	6.50363	6926	122	64	27350	BTBD11,GRIK3,SHANK2,CCK,TRF,TRH,LBH,CEBPB,NOL3,FGFR4,CDH13,FGFBP3,NPTX2,CXCL12,BAIAP2,SFRP5,TNFRSF12A,PLVAP,VGF,GLDN,NLGN2,SOX4,GDNF,RGS19,RGS20,DLK1,DLK2,SPHK1,FOS,SLC7A1,CRLF1,SMYD2,TRIB1,LPAR3,EGR1,FGFRL1,STARD10,COL2A1,CITED1,SOSTDC1,VAV2,SCUBE1,SPRED3,HRK,GPR27,OLFM1,OLFM2,ARRB1,PTPN5,RXRG,IL17B,MCHR1,SOX11,IFNGR2,AHR,TUBB3,CACNB3,RUNX1,SERP2,RASIP1,CAMK2D,S1PR3,SPRY4,SNCA
GO:BP	regulation of biological quality	GO:0065008	7.12e-07	6.14781	4003	122	46	27350	STX3,LRTM2,ATP10A,NTNG2,GRIK3,SHANK2,CCK,TRF,TRH,CEBPB,NOL3,RBP1,FGFBP3,NPTX2,CXCL12,BAIAP2,MDGA1,TNFRSF12A,VGF,NLGN2,SOX4,ANKRD9,GDNF,SPHK1,LPAR3,EGR1,CACNA1H,SYT6,ADD3,COL2A1,RAB3B,ADAMTS5,VAV2,KCNMB4,GPR27,OLFM1,ARRB1,PTPN5,SCN1B,MCHR1,SOX11,CACNB3,RASIP1,CADPS2,CAMK2D,SNCA
GO:BP	cell-cell signaling	GO:0007267	7.41e-07	6.13045	1705	122	29	27350	STX3,NTNG2,GRIK3,SHANK2,TRH,FGFBP3,NPTX2,CXCL12,BAIAP2,SFRP5,VGF,NLGN2,SOX4,GDNF,PANX1,SPHK1,EGR1,FJX1,SYT6,RAB3B,SOSTDC1,GPR27,ARRB1,PTPN5,SCN1B,SOX11,CACNB3,CADPS2,SNCA
GO:BP	regulation of response to stimulus	GO:0048583	7.61e-07	6.11865	4011	122	46	27350	STX3,SHANK2,CCK,LBH,CEBPB,NOL3,FGFR4,CDH13,FGFBP3,NPTX2,CXCL12,BAIAP2,SFRP5,TNFRSF12A,NLGN2,SOX4,GDNF,RGS19,RGS20,DLK1,DLK2,SPHK1,SLC7A1,SMYD2,TRIB1,LPAR3,EGR1,FGFRL1,STARD10,COL2A1,SOSTDC1,FBLN5,SCUBE1,SPRED3,GPR27,ARRB1,PTPN5,SOX11,IFNGR2,AHR,CACNB3,RUNX1,RASIP1,CAMK2D,SPRY4,SNCA
GO:BP	cell differentiation	GO:0030154	8.42e-07	6.07487	4652	122	50	27350	DPYSL3,COL13A1,STX3,LRTM2,NTNG2,CCK,PTX3,TRF,LBH,CEBPB,CEBPD,NOL3,RBP1,CXCL12,BAIAP2,MDGA1,SFRP5,TNFRSF12A,GLDN,NLGN2,SOX4,GDNF,DLK1,DLK2,SPHK1,FOS,NAB2,TRIB1,LPAR3,EGR1,POU3F1,ASTN2,FOSL2,COL2A1,ADAMTS5,CASZ1,CITED1,SOSTDC1,OLFM1,OLFM2,PTPN5,SCN1B,RXRG,SOX11,TUBB3,RUNX1,RASIP1,CAMK2D,S1PR3,SPRY4
GO:BP	cellular developmental process	GO:0048869	1.07649e-06	5.96799	4684	122	50	27350	DPYSL3,COL13A1,STX3,LRTM2,NTNG2,CCK,PTX3,TRF,LBH,CEBPB,CEBPD,NOL3,RBP1,CXCL12,BAIAP2,MDGA1,SFRP5,TNFRSF12A,GLDN,NLGN2,SOX4,GDNF,DLK1,DLK2,SPHK1,FOS,NAB2,TRIB1,LPAR3,EGR1,POU3F1,ASTN2,FOSL2,COL2A1,ADAMTS5,CASZ1,CITED1,SOSTDC1,OLFM1,OLFM2,PTPN5,SCN1B,RXRG,SOX11,TUBB3,RUNX1,RASIP1,CAMK2D,S1PR3,SPRY4
GO:BP	multicellular organismal process	GO:0032501	1.14425e-06	5.94148	8878	122	73	27350	DPYSL3,COL13A1,MMP17,STX3,LRTM2,B4GALNT1,NTNG2,MAMLD1,SHANK2,CCK,PTX3,TRF,TRH,LBH,CEBPB,CEBPD,NOL3,CDH13,RBP1,FGFBP3,NPTX2,CXCL12,BAIAP2,MDGA1,SFRP5,TNFRSF12A,VGF,GLDN,NLGN2,SOX4,GDNF,PANX1,SPHK1,FOS,CRLF1,NAB2,SMYD2,TRIB1,LPAR3,EGR1,FJX1,POU3F1,ADD3,FGFRL1,ASTN2,COL2A1,ADAMTS5,CASZ1,CITED1,SOSTDC1,VAV2,CLDN11,FBLN5,SPRED3,KCNMB4,OLFM1,OLFM2,ARRB1,PTPN5,SCN1B,RXRG,IL17B,MCHR1,SOX11,TUBB3,CACNB3,R…
GO:BP	animal organ development	GO:0048513	2.04559e-06	5.68918	3824	122	44	27350	COL13A1,MMP17,NTNG2,MAMLD1,SHANK2,PTX3,TRF,LBH,CEBPB,CEBPD,RBP1,CXCL12,BAIAP2,MDGA1,VGF,NLGN2,SOX4,GDNF,SPHK1,FOS,CRLF1,NAB2,SMYD2,TRIB1,EGR1,FJX1,POU3F1,FGFRL1,FOSL2,COL2A1,ADAMTS5,CASZ1,CITED1,SOSTDC1,FBLN5,OLFM1,ARRB1,RXRG,SOX11,TUBB3,RUNX1,TMEM59L,CAMK2D,SPRY4
GO:BP	cellular response to stimulus	GO:0051716	3.28573e-06	5.48337	8864	122	72	27350	DPYSL3,BTBD11,FBXO2,GRIK3,SHANK2,CCK,TRF,TRH,LBH,CEBPB,NOL3,FGFR4,CDH13,FGFBP3,NPTX2,CXCL12,BAIAP2,SFRP5,TNFRSF12A,PLVAP,VGF,GLDN,COL16A1,NLGN2,SOX4,GDNF,RGS19,RGS20,DLK1,DLK2,SPHK1,FOS,SLC7A1,CRLF1,SMYD2,CPNE8,TRIB1,LPAR3,EGR1,CACNA1H,SYT6,FGFRL1,STARD10,COL2A1,CITED1,SOSTDC1,VAV2,FBLN5,SCUBE1,SPRED3,HRK,GPR27,OLFM1,OLFM2,ARRB1,PTPN5,RXRG,IL17B,MCHR1,SOX11,IFNGR2,AHR,TUBB3,CACNB3,RUNX1,SERP2,RAS…
GO:BP	cell surface receptor signaling pathway	GO:0007166	9.44982e-06	5.02458	2829	122	36	27350	BTBD11,GRIK3,TRF,NOL3,FGFR4,CDH13,FGFBP3,CXCL12,BAIAP2,SFRP5,TNFRSF12A,PLVAP,NLGN2,SOX4,GDNF,DLK1,DLK2,SPHK1,FOS,CRLF1,TRIB1,EGR1,FGFRL1,COL2A1,CITED1,SOSTDC1,SCUBE1,ARRB1,MCHR1,SOX11,IFNGR2,TUBB3,CACNB3,S1PR3,SPRY4,SNCA
GO:BP	regulation of cell population proliferation	GO:0042127	9.69889e-06	5.01328	1785	122	28	27350	STX3,FBXO2,SHANK2,CCK,TRF,LBH,CEBPB,FGFR4,CDH13,CXCL12,SFRP5,NLGN2,SOX4,GDNF,SPHK1,SLC7A1,CRLF1,SMYD2,TRIB1,EGR1,FGFRL1,FOSL2,FBLN5,ARRB1,SOX11,AHR,RASIP1,CAMK2D
GO:BP	regulation of ion transport	GO:0043269	1.47689e-05	4.83065	745	122	18	27350	FXYD7,CCK,TRF,TRH,CEBPB,NOL3,CXCL12,NLGN2,GDNF,LPAR3,SYT6,RAB3B,SCN1B,MCHR1,IFNGR2,CACNB3,CAMK2D,SNCA
GO:BP	positive regulation of transport	GO:0051050	1.66298e-05	4.77911	1040	122	21	27350	CCK,PTX3,TRF,TRH,CEBPB,CXCL12,NLGN2,SOX4,SPHK1,LPAR3,RAB3B,GPR27,ARRB1,PTPN5,SCN1B,MCHR1,SOX11,IFNGR2,CACNB3,CADPS2,SNCA
GO:BP	nervous system development	GO:0007399	2.30912e-05	4.63655	2508	122	33	27350	DPYSL3,STX3,LRTM2,NTNG2,SHANK2,CCK,TRF,CEBPB,CXCL12,BAIAP2,MDGA1,TNFRSF12A,GLDN,NLGN2,SOX4,GDNF,SPHK1,FOS,NAB2,LPAR3,POU3F1,ASTN2,COL2A1,CASZ1,CITED1,CLDN11,OLFM1,PTPN5,SCN1B,RXRG,SOX11,TUBB3,SNCA
GO:BP	positive regulation of cell population proliferation	GO:0008284	2.47236e-05	4.60689	1064	122	21	27350	STX3,SHANK2,CCK,TRF,LBH,FGFR4,CDH13,CXCL12,NLGN2,SOX4,GDNF,SPHK1,SLC7A1,CRLF1,EGR1,FOSL2,FBLN5,ARRB1,SOX11,RASIP1,CAMK2D
GO:BP	response to chemical	GO:0042221	4.88175e-05	4.31142	5922	122	54	27350	DPYSL3,STX3,LRTM2,FBXO2,SHANK2,CCK,TRF,TRH,LBH,CEBPB,NOL3,FGFR4,CDH13,RBP1,FGFBP3,CXCL12,BAIAP2,SFRP5,PLVAP,VGF,COL16A1,SOX4,GDNF,RGS19,PANX1,SPHK1,FOS,CRLF1,CPNE8,TRIB1,EGR1,CACNA1H,SYT6,ADD3,FGFRL1,FOSL2,COL2A1,CITED1,SOSTDC1,FBLN5,KCNMB4,GPR27,ARRB1,PTPN5,SCN1B,RXRG,IL17B,SOX11,IFNGR2,AHR,TUBB3,SERP2,SPRY4,SNCA
GO:BP	neurogenesis	GO:0022008	8.24388e-05	4.08387	1844	122	27	27350	DPYSL3,STX3,LRTM2,NTNG2,CCK,TRF,CEBPB,CXCL12,BAIAP2,MDGA1,TNFRSF12A,GLDN,NLGN2,SOX4,GDNF,SPHK1,NAB2,LPAR3,POU3F1,ASTN2,CASZ1,OLFM1,PTPN5,SCN1B,RXRG,SOX11,TUBB3
GO:BP	cell population proliferation	GO:0008283	0.000112778	3.94778	2131	122	29	27350	STX3,FBXO2,SHANK2,CCK,TRF,LBH,CEBPB,NOL3,FGFR4,CDH13,CXCL12,SFRP5,NLGN2,SOX4,GDNF,SPHK1,SLC7A1,CRLF1,SMYD2,TRIB1,EGR1,FGFRL1,FOSL2,FBLN5,ARRB1,SOX11,AHR,RASIP1,CAMK2D
GO:BP	regulation of transport	GO:0051049	0.000150776	3.82167	1899	122	27	27350	FXYD7,CCK,PTX3,TRF,TRH,CEBPB,NOL3,CDH13,CXCL12,NLGN2,SOX4,GDNF,SPHK1,LPAR3,SYT6,RAB3B,GPR27,ARRB1,PTPN5,SCN1B,MCHR1,SOX11,IFNGR2,CACNB3,CADPS2,CAMK2D,SNCA
GO:BP	response to organic substance	GO:0010033	0.000203312	3.69184	3796	122	40	27350	DPYSL3,FBXO2,TRH,LBH,CEBPB,NOL3,FGFR4,CDH13,RBP1,FGFBP3,CXCL12,BAIAP2,SFRP5,PLVAP,VGF,COL16A1,SOX4,GDNF,RGS19,PANX1,SPHK1,FOS,CRLF1,TRIB1,EGR1,CACNA1H,FGFRL1,FOSL2,COL2A1,CITED1,SOSTDC1,GPR27,ARRB1,RXRG,SOX11,IFNGR2,AHR,SERP2,SPRY4,SNCA
GO:BP	cellular response to chemical stimulus	GO:0070887	0.000231663	3.63514	3503	122	38	27350	DPYSL3,TRF,TRH,LBH,CEBPB,NOL3,FGFR4,FGFBP3,CXCL12,BAIAP2,SFRP5,PLVAP,COL16A1,SOX4,GDNF,SPHK1,FOS,CRLF1,CPNE8,TRIB1,EGR1,CACNA1H,SYT6,FGFRL1,COL2A1,CITED1,SOSTDC1,FBLN5,GPR27,ARRB1,RXRG,IL17B,SOX11,IFNGR2,AHR,SERP2,SPRY4,SNCA
GO:BP	negative regulation of cellular process	GO:0048523	0.000329266	3.48245	5016	122	47	27350	DPYSL3,FBXO2,GRIK3,SHANK2,PTX3,TRH,LBH,CEBPB,CEBPD,NOL3,CDH13,CXCL12,MDGA1,SFRP5,LRRFIP1,SOX4,GDNF,RGS19,RGS20,DLK1,DLK2,SPHK1,CRLF1,NAB2,SMYD2,TRIB1,EGR1,POU3F1,ADD3,FGFRL1,ASTN2,COL2A1,CASZ1,CITED1,SOSTDC1,FBLN5,SPRED3,ARRB1,PTPN5,SOX11,CACNB3,RASIP1,CAMK2D,S1PR3,SPRY4,SNCA,POU6F1
GO:BP	negative regulation of signal transduction	GO:0009968	0.000366358	3.43609	1247	122	21	27350	SHANK2,LBH,NOL3,CXCL12,SFRP5,GDNF,RGS19,RGS20,DLK1,DLK2,TRIB1,EGR1,FGFRL1,COL2A1,SOSTDC1,SPRED3,ARRB1,PTPN5,RASIP1,SPRY4,SNCA
GO:BP	regulation of localization	GO:0032879	0.000372406	3.42898	2253	122	29	27350	FXYD7,STX3,CCK,PTX3,TRF,TRH,CEBPB,NOL3,CDH13,CXCL12,NLGN2,SOX4,GDNF,SPHK1,LPAR3,SYT6,ASTN2,RAB3B,GPR27,ARRB1,PTPN5,SCN1B,MCHR1,SOX11,IFNGR2,CACNB3,CADPS2,CAMK2D,SNCA
GO:BP	generation of neurons	GO:0048699	0.000376754	3.42394	1605	122	24	27350	DPYSL3,STX3,LRTM2,NTNG2,CCK,CEBPB,CXCL12,BAIAP2,MDGA1,TNFRSF12A,GLDN,NLGN2,SOX4,GDNF,SPHK1,LPAR3,ASTN2,CASZ1,OLFM1,PTPN5,SCN1B,RXRG,SOX11,TUBB3
GO:BP	ion transport	GO:0006811	0.000417503	3.37934	1614	122	24	27350	FXYD7,GRIK3,CCK,TRF,TRH,CEBPB,NOL3,CXCL12,NLGN2,GDNF,PANX1,SLC7A1,LPAR3,CACNA1H,SYT6,STARD10,RAB3B,KCNMB4,SCN1B,MCHR1,IFNGR2,CACNB3,CAMK2D,SNCA
GO:BP	positive regulation of cellular component organization	GO:0051130	0.000492031	3.30801	1156	122	20	27350	DPYSL3,LRTM2,ATP10A,CCK,TRF,CXCL12,BAIAP2,TNFRSF12A,COL16A1,NLGN2,SPHK1,LPAR3,GDA,ADD3,HRK,ARRB1,PTPN5,SCN1B,RASIP1,SNCA
GO:BP	negative regulation of cell communication	GO:0010648	0.000504113	3.29747	1388	122	22	27350	GRIK3,SHANK2,LBH,NOL3,CXCL12,SFRP5,GDNF,RGS19,RGS20,DLK1,DLK2,TRIB1,EGR1,FGFRL1,COL2A1,SOSTDC1,SPRED3,ARRB1,PTPN5,RASIP1,SPRY4,SNCA
GO:BP	negative regulation of response to stimulus	GO:0048585	0.000505828	3.296	1631	122	24	27350	SHANK2,CCK,LBH,NOL3,CXCL12,SFRP5,GDNF,RGS19,RGS20,DLK1,DLK2,TRIB1,EGR1,FGFRL1,COL2A1,SOSTDC1,SPRED3,ARRB1,PTPN5,AHR,CACNB3,RASIP1,SPRY4,SNCA
GO:BP	negative regulation of signaling	GO:0023057	0.000529557	3.27609	1392	122	22	27350	GRIK3,SHANK2,LBH,NOL3,CXCL12,SFRP5,GDNF,RGS19,RGS20,DLK1,DLK2,TRIB1,EGR1,FGFRL1,COL2A1,SOSTDC1,SPRED3,ARRB1,PTPN5,RASIP1,SPRY4,SNCA
GO:BP	behavior	GO:0007610	0.000550696	3.25909	745	122	16	27350	MMP17,SHANK2,CCK,TRH,CEBPB,FGFBP3,NPTX2,CXCL12,VGF,NLGN2,FOS,EGR1,OLFM2,PTPN5,MCHR1,SNCA
GO:BP	regulation of developmental process	GO:0050793	0.000578559	3.23765	2724	122	32	27350	LRTM2,NTNG2,TRF,LBH,CEBPB,CEBPD,RBP1,CXCL12,BAIAP2,MDGA1,SFRP5,TNFRSF12A,NLGN2,SOX4,GDNF,DLK2,SPHK1,FOS,NAB2,TRIB1,LPAR3,CASZ1,CITED1,SOSTDC1,FBLN5,OLFM1,OLFM2,RXRG,SOX11,RUNX1,S1PR3,SPRY4
GO:BP	positive regulation of ion transport	GO:0043270	0.000631208	3.19983	326	122	11	27350	CCK,TRH,CEBPB,CXCL12,LPAR3,RAB3B,SCN1B,MCHR1,IFNGR2,CACNB3,SNCA
GO:BP	positive regulation of multicellular organismal process	GO:0051240	0.000689851	3.16124	1659	122	24	27350	LRTM2,CCK,TRF,LBH,CEBPB,FGFBP3,CXCL12,BAIAP2,TNFRSF12A,NLGN2,SOX4,GDNF,PANX1,SPHK1,FOS,TRIB1,LPAR3,EGR1,ADD3,OLFM1,IL17B,SOX11,RUNX1,CAMK2D
GO:BP	anterograde trans-synaptic signaling	GO:0098916	0.000728792	3.1374	861	122	17	27350	STX3,NTNG2,GRIK3,SHANK2,NPTX2,BAIAP2,VGF,NLGN2,GDNF,SPHK1,EGR1,SYT6,RAB3B,PTPN5,CACNB3,CADPS2,SNCA
GO:BP	chemical synaptic transmission	GO:0007268	0.000728792	3.1374	861	122	17	27350	STX3,NTNG2,GRIK3,SHANK2,NPTX2,BAIAP2,VGF,NLGN2,GDNF,SPHK1,EGR1,SYT6,RAB3B,PTPN5,CACNB3,CADPS2,SNCA
GO:BP	trans-synaptic signaling	GO:0099537	0.000829218	3.08133	869	122	17	27350	STX3,NTNG2,GRIK3,SHANK2,NPTX2,BAIAP2,VGF,NLGN2,GDNF,SPHK1,EGR1,SYT6,RAB3B,PTPN5,CACNB3,CADPS2,SNCA
GO:BP	anatomical structure morphogenesis	GO:0009653	0.00102483	2.98935	2794	122	32	27350	COL13A1,LRTM2,NTNG2,CCK,CEBPB,CDH13,CXCL12,BAIAP2,SFRP5,TNFRSF12A,SOX4,GDNF,SPHK1,NAB2,LPAR3,FJX1,FGFRL1,ASTN2,COL2A1,ADAMTS5,CASZ1,CITED1,SOSTDC1,VAV2,FBLN5,OLFM1,SCN1B,SOX11,TUBB3,RASIP1,TMEM59L,SPRY4
GO:BP	synaptic signaling	GO:0099536	0.00136978	2.86335	901	122	17	27350	STX3,NTNG2,GRIK3,SHANK2,NPTX2,BAIAP2,VGF,NLGN2,GDNF,SPHK1,EGR1,SYT6,RAB3B,PTPN5,CACNB3,CADPS2,SNCA
GO:BP	cellular response to organic substance	GO:0071310	0.00138556	2.85838	2832	122	32	27350	DPYSL3,TRH,LBH,CEBPB,NOL3,FGFR4,FGFBP3,CXCL12,BAIAP2,SFRP5,PLVAP,COL16A1,SOX4,GDNF,SPHK1,FOS,CRLF1,TRIB1,EGR1,CACNA1H,FGFRL1,COL2A1,CITED1,SOSTDC1,GPR27,ARRB1,RXRG,SOX11,IFNGR2,AHR,SERP2,SPRY4
GO:BP	positive regulation of secretion by cell	GO:1903532	0.00150791	2.82163	356	122	11	27350	CCK,TRH,CXCL12,NLGN2,SOX4,SPHK1,GPR27,ARRB1,SOX11,CADPS2,SNCA
GO:BP	regulation of amine transport	GO:0051952	0.00181607	2.74087	112	122	7	27350	CCK,TRH,CXCL12,GDNF,SYT6,RAB3B,SNCA
GO:BP	negative regulation of biological process	GO:0048519	0.00204639	2.68901	6042	122	51	27350	DPYSL3,FBXO2,GRIK3,SHANK2,CCK,PTX3,TRH,LBH,CEBPB,CEBPD,NOL3,CDH13,CXCL12,MDGA1,SFRP5,LRRFIP1,SOX4,GDNF,RGS19,RGS20,DLK1,DLK2,SPHK1,CRLF1,NAB2,SMYD2,TRIB1,EGR1,POU3F1,ADD3,FGFRL1,ASTN2,COL2A1,ADAMTS5,CASZ1,CITED1,SOSTDC1,FBLN5,SPRED3,OLFM1,ARRB1,PTPN5,SOX11,AHR,CACNB3,RASIP1,CAMK2D,S1PR3,SPRY4,SNCA,POU6F1
GO:BP	transport	GO:0006810	0.00208145	2.68163	4640	122	43	27350	FXYD7,STX3,ARL4C,ATP10A,GRIK3,CCK,PTX3,TRF,TRH,CEBPB,NOL3,CDH13,RBP1,CXCL12,VGF,NLGN2,SOX4,GDNF,PANX1,SPHK1,SLC7A1,LPAR3,CACNA1H,SYT6,ASTN2,STARD10,RAB3B,CITED1,FBLN5,KCNMB4,GPR27,OLFM2,ARRB1,PTPN5,SCN1B,MCHR1,SOX11,IFNGR2,CACNB3,SERP2,CADPS2,CAMK2D,SNCA
GO:BP	cell development	GO:0048468	0.00211961	2.67374	2449	122	29	27350	DPYSL3,STX3,LRTM2,NTNG2,CCK,PTX3,TRF,CEBPB,CXCL12,BAIAP2,TNFRSF12A,GLDN,NLGN2,SOX4,GDNF,SPHK1,TRIB1,LPAR3,POU3F1,FOSL2,CASZ1,OLFM1,PTPN5,SCN1B,SOX11,TUBB3,CAMK2D,S1PR3,SPRY4
GO:BP	regulation of catecholamine uptake involved in synaptic transmission	GO:0051940	0.00215081	2.6674	5	122	3	27350	GDNF,RAB3B,SNCA
GO:BP	regulation of dopamine uptake involved in synaptic transmission	GO:0051584	0.00215081	2.6674	5	122	3	27350	GDNF,RAB3B,SNCA
GO:BP	regulation of multicellular organismal development	GO:2000026	0.00246403	2.60835	1525	122	22	27350	LRTM2,TRF,CEBPB,RBP1,CXCL12,BAIAP2,MDGA1,TNFRSF12A,NLGN2,SOX4,GDNF,SPHK1,FOS,TRIB1,LPAR3,CASZ1,CITED1,FBLN5,RXRG,SOX11,RUNX1,S1PR3
GO:BP	neuron differentiation	GO:0030182	0.0025734	2.58949	1529	122	22	27350	DPYSL3,STX3,LRTM2,NTNG2,CCK,CEBPB,CXCL12,BAIAP2,TNFRSF12A,GLDN,NLGN2,SOX4,GDNF,SPHK1,LPAR3,CASZ1,OLFM1,PTPN5,SCN1B,RXRG,SOX11,TUBB3
GO:BP	amine transport	GO:0015837	0.00289565	2.53825	120	122	7	27350	CCK,TRH,CXCL12,GDNF,SYT6,RAB3B,SNCA
GO:BP	secretion	GO:0046903	0.00325467	2.48749	1071	122	18	27350	STX3,CCK,TRH,CXCL12,VGF,NLGN2,SOX4,SPHK1,SYT6,STARD10,RAB3B,FBLN5,GPR27,OLFM2,ARRB1,SOX11,CADPS2,SNCA
GO:BP	signal release	GO:0023061	0.00464651	2.33287	575	122	13	27350	STX3,TRH,CXCL12,VGF,NLGN2,SOX4,SPHK1,SYT6,GPR27,ARRB1,SOX11,CADPS2,SNCA
GO:BP	establishment of localization	GO:0051234	0.00508909	2.29336	4794	122	43	27350	FXYD7,STX3,ARL4C,ATP10A,GRIK3,CCK,PTX3,TRF,TRH,CEBPB,NOL3,CDH13,RBP1,CXCL12,VGF,NLGN2,SOX4,GDNF,PANX1,SPHK1,SLC7A1,LPAR3,CACNA1H,SYT6,ASTN2,STARD10,RAB3B,CITED1,FBLN5,KCNMB4,GPR27,OLFM2,ARRB1,PTPN5,SCN1B,MCHR1,SOX11,IFNGR2,CACNB3,SERP2,CADPS2,CAMK2D,SNCA
GO:BP	positive regulation of secretion	GO:0051047	0.00581125	2.23573	409	122	11	27350	CCK,TRH,CXCL12,NLGN2,SOX4,SPHK1,GPR27,ARRB1,SOX11,CADPS2,SNCA
GO:BP	regulation of cellular component organization	GO:0051128	0.0070487	2.15189	2453	122	28	27350	DPYSL3,LRTM2,ATP10A,NTNG2,SHANK2,CCK,TRF,NOL3,FGFR4,CDH13,CXCL12,BAIAP2,MDGA1,TNFRSF12A,COL16A1,NLGN2,SPHK1,LPAR3,GDA,ADD3,FBLN5,HRK,OLFM1,ARRB1,PTPN5,SCN1B,RASIP1,SNCA
GO:BP	secretion by cell	GO:0032940	0.00723572	2.14052	907	122	16	27350	STX3,CCK,TRH,CXCL12,VGF,NLGN2,SOX4,SPHK1,SYT6,RAB3B,GPR27,OLFM2,ARRB1,SOX11,CADPS2,SNCA
GO:BP	regulation of cell differentiation	GO:0045595	0.00765804	2.11588	1766	122	23	27350	TRF,LBH,CEBPB,CEBPD,RBP1,CXCL12,BAIAP2,TNFRSF12A,SOX4,GDNF,DLK2,FOS,TRIB1,LPAR3,CASZ1,CITED1,SOSTDC1,OLFM1,OLFM2,SOX11,RUNX1,S1PR3,SPRY4
GO:BP	cellular response to growth factor stimulus	GO:0071363	0.00926515	2.03315	712	122	14	27350	FGFR4,FGFBP3,BAIAP2,SFRP5,GDNF,SPHK1,FOS,EGR1,FGFRL1,COL2A1,CITED1,SOSTDC1,SOX11,SPRY4
GO:BP	localization	GO:0051179	0.00961776	2.01693	5438	122	46	27350	FXYD7,STX3,ARL4C,ATP10A,B4GALNT1,GRIK3,CCK,PTX3,TRF,TRH,CEBPB,NOL3,CDH13,RBP1,NPTX2,CXCL12,BAIAP2,VGF,NLGN2,SOX4,GDNF,PANX1,SPHK1,SLC7A1,LPAR3,CACNA1H,SYT6,ASTN2,STARD10,RAB3B,CITED1,FBLN5,KCNMB4,GPR27,OLFM2,ARRB1,PTPN5,SCN1B,MCHR1,SOX11,IFNGR2,CACNB3,SERP2,CADPS2,CAMK2D,SNCA
GO:BP	response to endogenous stimulus	GO:0009719	0.0110116	1.95815	1805	122	23	27350	TRH,LBH,CEBPB,FGFR4,CDH13,FGFBP3,CXCL12,BAIAP2,SFRP5,VGF,COL16A1,GDNF,FOS,EGR1,CACNA1H,FGFRL1,COL2A1,CITED1,SOSTDC1,RXRG,SOX11,AHR,SPRY4
GO:BP	dopamine transport	GO:0015872	0.0118322	1.92693	55	122	5	27350	CXCL12,GDNF,SYT6,RAB3B,SNCA
GO:BP	response to growth factor	GO:0070848	0.0146143	1.83522	741	122	14	27350	FGFR4,FGFBP3,BAIAP2,SFRP5,GDNF,SPHK1,FOS,EGR1,FGFRL1,COL2A1,CITED1,SOSTDC1,SOX11,SPRY4
GO:BP	export from cell	GO:0140352	0.0160553	1.79438	966	122	16	27350	STX3,CCK,TRH,CXCL12,VGF,NLGN2,SOX4,SPHK1,SYT6,RAB3B,GPR27,OLFM2,ARRB1,SOX11,CADPS2,SNCA
GO:BP	modulation of chemical synaptic transmission	GO:0050804	0.0175607	1.75546	650	122	13	27350	STX3,NTNG2,GRIK3,SHANK2,NPTX2,BAIAP2,VGF,NLGN2,SPHK1,EGR1,PTPN5,CACNB3,SNCA
GO:BP	catecholamine uptake involved in synaptic transmission	GO:0051934	0.0178323	1.74879	9	122	3	27350	GDNF,RAB3B,SNCA
GO:BP	dopamine uptake involved in synaptic transmission	GO:0051583	0.0178323	1.74879	9	122	3	27350	GDNF,RAB3B,SNCA
GO:BP	regulation of trans-synaptic signaling	GO:0099177	0.0178517	1.74832	651	122	13	27350	STX3,NTNG2,GRIK3,SHANK2,NPTX2,BAIAP2,VGF,NLGN2,SPHK1,EGR1,PTPN5,CACNB3,SNCA
GO:BP	cation transport	GO:0006812	0.0188175	1.72544	1215	122	18	27350	TRF,NOL3,CXCL12,NLGN2,GDNF,PANX1,SLC7A1,LPAR3,CACNA1H,SYT6,RAB3B,KCNMB4,SCN1B,MCHR1,IFNGR2,CACNB3,CAMK2D,SNCA
GO:BP	extracellular matrix organization	GO:0030198	0.0210439	1.67687	300	122	9	27350	COL13A1,MMP17,NTNG2,PTX3,FGFR4,COL16A1,COL2A1,ADAMTS5,FBLN5
GO:BP	regulation of neuron death	GO:1901214	0.0211243	1.67522	381	122	10	27350	CEBPB,GDNF,FOS,CRLF1,EGR1,CITED1,HRK,ARRB1,PTPN5,SNCA
GO:BP	external encapsulating structure organization	GO:0045229	0.0216121	1.6653	301	122	9	27350	COL13A1,MMP17,NTNG2,PTX3,FGFR4,COL16A1,COL2A1,ADAMTS5,FBLN5
GO:BP	extracellular structure organization	GO:0043062	0.0221933	1.65378	302	122	9	27350	COL13A1,MMP17,NTNG2,PTX3,FGFR4,COL16A1,COL2A1,ADAMTS5,FBLN5
GO:BP	regulation of secretion by cell	GO:1903530	0.0242526	1.61524	670	122	13	27350	CCK,TRH,CXCL12,NLGN2,SOX4,SPHK1,SYT6,RAB3B,GPR27,ARRB1,SOX11,CADPS2,SNCA
GO:BP	limb bud formation	GO:0060174	0.0253917	1.59531	10	122	3	27350	SOX4,COL2A1,SOX11
GO:BP	cellular response to endogenous stimulus	GO:0071495	0.0266678	1.57401	1501	122	20	27350	TRH,LBH,CEBPB,FGFR4,FGFBP3,BAIAP2,SFRP5,COL16A1,GDNF,FOS,EGR1,CACNA1H,FGFRL1,COL2A1,CITED1,SOSTDC1,RXRG,SOX11,AHR,SPRY4
GO:BP	MAPK cascade	GO:0000165	0.0309207	1.50975	792	122	14	27350	TRF,LBH,FGFR4,FGFBP3,CXCL12,PLVAP,SPHK1,TRIB1,LPAR3,SPRED3,ARRB1,PTPN5,CAMK2D,SPRY4
GO:BP	tissue development	GO:0009888	0.0314719	1.50208	2066	122	24	27350	NTNG2,LBH,CEBPB,CXCL12,SOX4,GDNF,FOS,CRLF1,NAB2,EGR1,POU3F1,ASTN2,FOSL2,COL2A1,CITED1,SOSTDC1,OLFM1,RXRG,SOX11,TUBB3,RASIP1,TMEM59L,CAMK2D,S1PR3
GO:BP	intracellular signal transduction	GO:0035556	0.0371814	1.42967	2527	122	27	27350	SHANK2,TRF,LBH,CEBPB,NOL3,FGFR4,CDH13,FGFBP3,CXCL12,BAIAP2,SFRP5,PLVAP,SOX4,SPHK1,SLC7A1,SMYD2,TRIB1,LPAR3,VAV2,SPRED3,ARRB1,PTPN5,SOX11,AHR,RASIP1,CAMK2D,SPRY4
GO:CC	cell junction	GO:0030054	2.94e-08	7.53233	2141	125	34	27145	DPYSL3,COL13A1,STX3,FBXO2,NTNG2,GRIK3,SHANK2,CCK,FGFR4,CDH13,NPTX2,BAIAP2,MDGA1,VGF,NLGN2,PANX1,SPHK1,SYT6,ADD3,SNTB1,FGFRL1,STARD10,RAB3B,CLDN11,OLFM1,OLFM2,ARRB1,PTPN5,SCN1B,CACNB3,RASIP1,CADPS2,CAMK2D,SNCA
GO:CC	membrane	GO:0016020	1.18e-07	6.92674	10323	125	82	27145	COL13A1,BTBD11,FXYD7,MMP17,CHST2,STX3,ARL4C,LRTM2,ATP10A,FBXO2,B4GALNT1,NTNG2,GRIK3,SHANK2,CCK,FAM171A2,ST3GAL3,TRF,TRH,NOL3,FGFR4,CDH13,HPCAL1,NPTX2,CXCL12,BAIAP2,MDGA1,TNFRSF12A,PLVAP,LRRFIP1,VGF,GLDN,TMEM158,CHPF,RNF182,NLGN2,RGS19,RGS20,DLK1,DLK2,PANX1,SPHK1,FOS,SLC7A1,CRLF1,CPNE8,LPAR3,CACNA1H,SYT6,ADD3,SNTB1,FGFRL1,ASTN2,STARD10,RAB3B,VAV2,CLDN11,SCUBE1,SPRED3,KCNMB4,HRK,GPR27,OLFM1,OLFM2,A…
GO:CC	synapse	GO:0045202	3.37e-07	6.4726	1516	125	27	27145	DPYSL3,COL13A1,STX3,FBXO2,NTNG2,GRIK3,SHANK2,CCK,CDH13,NPTX2,BAIAP2,MDGA1,VGF,NLGN2,SPHK1,SYT6,ADD3,SNTB1,RAB3B,OLFM1,OLFM2,ARRB1,PTPN5,CACNB3,CADPS2,CAMK2D,SNCA
GO:CC	synaptic membrane	GO:0097060	7.03916e-06	5.15248	450	125	14	27145	COL13A1,STX3,NTNG2,GRIK3,SHANK2,NPTX2,BAIAP2,NLGN2,SYT6,OLFM1,OLFM2,ARRB1,PTPN5,CADPS2
GO:CC	cell periphery	GO:0071944	2.09257e-05	4.67932	6980	125	60	27145	COL13A1,MMP17,STX3,ARL4C,ATP10A,B4GALNT1,NTNG2,GRIK3,SHANK2,PTX3,TRF,TRH,FGFR4,CDH13,NPTX2,CXCL12,BAIAP2,MDGA1,TNFRSF12A,PLVAP,LRRFIP1,GLDN,COL16A1,NLGN2,PANX1,SPHK1,SLC7A1,CRLF1,CPNE8,LPAR3,CACNA1H,SYT6,ADD3,SNTB1,FGFRL1,ASTN2,COL2A1,RAB3B,ADAMTS5,VAV2,CLDN11,FBLN5,SCUBE1,KCNMB4,GPR27,OLFM1,OLFM2,ARRB1,PTPN5,SCN1B,MCHR1,SOX11,IFNGR2,TUBB3,CACNB3,CADPS2,CAMK2D,S1PR3,SPRY4,SNCA
GO:CC	neuron projection	GO:0043005	8.1193e-05	4.09048	1598	125	24	27145	DPYSL3,STX3,FBXO2,NTNG2,GRIK3,SHANK2,CCK,CDH13,BAIAP2,VGF,GLDN,NLGN2,SPHK1,FOS,LPAR3,CLDN11,OLFM1,ARRB1,PTPN5,SCN1B,MCHR1,TUBB3,CAMK2D,SNCA
GO:CC	plasma membrane region	GO:0098590	8.16066e-05	4.08827	1362	125	22	27145	COL13A1,STX3,NTNG2,GRIK3,SHANK2,TRF,CDH13,NPTX2,BAIAP2,PLVAP,NLGN2,SPHK1,SLC7A1,SYT6,OLFM1,OLFM2,ARRB1,PTPN5,MCHR1,CACNB3,CADPS2,SPRY4
GO:CC	axon	GO:0030424	0.000208581	3.68073	783	125	16	27145	DPYSL3,STX3,NTNG2,GRIK3,SHANK2,CCK,GLDN,SPHK1,LPAR3,CLDN11,OLFM1,PTPN5,SCN1B,TUBB3,CAMK2D,SNCA
GO:CC	plasma membrane bounded cell projection	GO:0120025	0.000586936	3.23141	2461	125	29	27145	DPYSL3,STX3,ARL4C,FBXO2,NTNG2,GRIK3,SHANK2,CCK,CDH13,BAIAP2,TNFRSF12A,VGF,GLDN,NLGN2,PANX1,SPHK1,FOS,LPAR3,STARD10,CLDN11,OLFM1,ARRB1,PTPN5,SCN1B,MCHR1,TUBB3,CAMK2D,SPRY4,SNCA
GO:CC	cellular anatomical entity	GO:0110165	0.00125098	2.90275	22747	125	121	27145	DPYSL3,COL13A1,BTBD11,FXYD7,MMP17,CHST2,STX3,ARL4C,LRTM2,ATP10A,FBXO2,B4GALNT1,NTNG2,GRIK3,MAMLD1,SHANK2,CCK,PTX3,FAM171A2,ST3GAL3,TRF,TRH,LBH,C1QL2,CEBPB,CEBPD,NOL3,FGFR4,CDH13,HPCAL1,RBP1,FGFBP3,NPTX2,CXCL12,BAIAP2,MDGA1,SFRP5,TNFRSF12A,PLVAP,LRRFIP1,VGF,GLDN,TMEM158,COL16A1,CHPF,RNF182,NLGN2,SOX4,ANKRD9,GDNF,RGS19,RGS20,DLK1,DLK2,PANX1,SPHK1,FOS,SLC7A1,CRLF1,NAB2,SMYD2,CPNE8,TRIB1,LPAR3,EGR1,I…
GO:CC	cell projection	GO:0042995	0.00126532	2.8978	2558	125	29	27145	DPYSL3,STX3,ARL4C,FBXO2,NTNG2,GRIK3,SHANK2,CCK,CDH13,BAIAP2,TNFRSF12A,VGF,GLDN,NLGN2,PANX1,SPHK1,FOS,LPAR3,STARD10,CLDN11,OLFM1,ARRB1,PTPN5,SCN1B,MCHR1,TUBB3,CAMK2D,SPRY4,SNCA
GO:CC	plasma membrane	GO:0005886	0.00129385	2.88812	6504	125	53	27145	COL13A1,MMP17,STX3,ARL4C,ATP10A,B4GALNT1,NTNG2,GRIK3,SHANK2,TRF,TRH,FGFR4,CDH13,NPTX2,CXCL12,BAIAP2,MDGA1,TNFRSF12A,PLVAP,LRRFIP1,GLDN,NLGN2,PANX1,SPHK1,SLC7A1,CRLF1,CPNE8,LPAR3,CACNA1H,SYT6,ADD3,SNTB1,FGFRL1,RAB3B,VAV2,CLDN11,SCUBE1,KCNMB4,GPR27,OLFM1,OLFM2,ARRB1,PTPN5,SCN1B,MCHR1,SOX11,IFNGR2,CACNB3,CADPS2,CAMK2D,S1PR3,SPRY4,SNCA
GO:CC	extracellular region	GO:0005576	0.00213035	2.67155	2774	125	30	27145	DPYSL3,COL13A1,MMP17,CCK,PTX3,TRF,TRH,C1QL2,CDH13,FGFBP3,NPTX2,CXCL12,SFRP5,VGF,GLDN,COL16A1,GDNF,DLK1,CRLF1,FJX1,COL2A1,ADAMTS5,SOSTDC1,FBLN5,SCUBE1,OLFM1,OLFM2,IL17B,TUBB3,SNCA
GO:CC	presynapse	GO:0098793	0.00237127	2.62502	633	125	13	27145	STX3,NTNG2,GRIK3,SHANK2,CCK,BAIAP2,NLGN2,SPHK1,SYT6,RAB3B,PTPN5,CADPS2,SNCA
GO:CC	extracellular space	GO:0005615	0.00353518	2.45159	1984	125	24	27145	DPYSL3,COL13A1,CCK,PTX3,TRF,C1QL2,CDH13,CXCL12,VGF,GLDN,COL16A1,GDNF,DLK1,CRLF1,FJX1,COL2A1,ADAMTS5,SOSTDC1,FBLN5,SCUBE1,OLFM1,OLFM2,IL17B,SNCA
GO:CC	transport vesicle	GO:0030133	0.00549548	2.25999	401	125	10	27145	DPYSL3,STX3,FGFR4,VGF,SPHK1,SYT6,FGFRL1,RAB3B,PTPN5,SNCA
GO:CC	cell body	GO:0044297	0.00720361	2.14245	810	125	14	27145	DPYSL3,GRIK3,SHANK2,CCK,RBP1,BAIAP2,VGF,ASTN2,OLFM1,PTPN5,SCN1B,TUBB3,CAMK2D,SNCA
GO:CC	cell-cell junction	GO:0005911	0.0108384	1.96504	528	125	11	27145	COL13A1,STX3,FGFR4,PANX1,ADD3,FGFRL1,STARD10,CLDN11,SCN1B,RASIP1,CAMK2D
GO:CC	somatodendritic compartment	GO:0036477	0.0127094	1.89588	1086	125	16	27145	STX3,FBXO2,GRIK3,SHANK2,CCK,BAIAP2,VGF,NLGN2,ASTN2,OLFM1,ARRB1,PTPN5,SCN1B,TUBB3,CAMK2D,SNCA
GO:CC	collagen trimer	GO:0005581	0.0147719	1.83056	85	125	5	27145	COL13A1,C1QL2,GLDN,COL16A1,COL2A1
GO:CC	cation channel complex	GO:0034703	0.0248173	1.60525	222	125	7	27145	GRIK3,CACNA1H,KCNMB4,OLFM1,OLFM2,SCN1B,CACNB3
GO:CC	glutamatergic synapse	GO:0098978	0.0253704	1.59567	481	125	10	27145	STX3,NTNG2,GRIK3,SHANK2,NPTX2,BAIAP2,SYT6,OLFM1,OLFM2,CADPS2
GO:CC	cytoplasm	GO:0005737	0.032192	1.49225	11483	125	74	27145	DPYSL3,CHST2,STX3,ARL4C,ATP10A,FBXO2,B4GALNT1,GRIK3,MAMLD1,SHANK2,ST3GAL3,TRF,TRH,LBH,CEBPB,NOL3,FGFR4,CDH13,RBP1,CXCL12,BAIAP2,MDGA1,LRRFIP1,VGF,CHPF,RNF182,NLGN2,SOX4,ANKRD9,GDNF,RGS19,RGS20,PANX1,SPHK1,FOS,SMYD2,TRIB1,LPAR3,EGR1,GDA,SYT6,ADD3,SNTB1,FGFRL1,ASTN2,STARD10,COL2A1,RAB3B,CASZ1,PPL,CITED1,VAV2,CLDN11,HRK,OLFM1,OLFM2,ARRB1,PTPN5,ST8SIA5,RXRG,CHST15,RPRM,AHR,TUBB3,CACNB3,INPP4A,SERP2,R…
GO:CC	intrinsic component of membrane	GO:0031224	0.0334007	1.47624	7065	125	52	27145	COL13A1,BTBD11,FXYD7,MMP17,CHST2,STX3,LRTM2,ATP10A,B4GALNT1,NTNG2,GRIK3,CCK,FAM171A2,ST3GAL3,FGFR4,CDH13,MDGA1,TNFRSF12A,PLVAP,GLDN,TMEM158,CHPF,RNF182,NLGN2,DLK1,DLK2,PANX1,SLC7A1,LPAR3,CACNA1H,SYT6,FGFRL1,ASTN2,RAB3B,CLDN11,KCNMB4,HRK,GPR27,OLFM1,OLFM2,PTPN5,SCN1B,ST8SIA5,MCHR1,CHST15,IFNGR2,RPRM,CACNB3,INPP4A,SERP2,TMEM59L,S1PR3
GO:CC	endomembrane system	GO:0012505	0.0419648	1.37711	4239	125	36	27145	DPYSL3,CHST2,STX3,ATP10A,FBXO2,B4GALNT1,MAMLD1,ST3GAL3,TRF,TRH,NOL3,FGFR4,BAIAP2,MDGA1,VGF,CHPF,GDNF,RGS20,PANX1,SPHK1,FOS,SYT6,FGFRL1,ASTN2,RAB3B,OLFM1,ARRB1,PTPN5,ST8SIA5,CHST15,INPP4A,SERP2,RASIP1,TMEM59L,CAMK2D,SNCA
GO:CC	neuronal cell body	GO:0043025	0.0427904	1.36865	725	125	12	27145	GRIK3,SHANK2,CCK,BAIAP2,VGF,ASTN2,OLFM1,PTPN5,SCN1B,TUBB3,CAMK2D,SNCA
GO:CC	extrinsic component of synaptic membrane	GO:0099243	0.0435747	1.36077	22	125	3	27145	NPTX2,OLFM1,OLFM2
KEGG	Th17 cell differentiation	KEGG:04659	0.0450739	1.34608	104	58	5	8875	FOS,RXRG,IFNGR2,AHR,RUNX1

## Sheet: Table S6c
Supplementary Table S6c. Low level operon enrichment for 278 OL genes that are downregulated on dpi 2
(Top 10 operon overlaps are shown)
Name of the CHIPSeq dataset	Transcription Factor	-log(p)	gene #	Z-score*
DMRT1_23473982_CHIP-SEQ_TESTES_MOUSE	DMRT1	6.83863	44	2.86495
FOXO3_22982991_CHIP-SEQ_MACROPHAGES_MOUSE	FOXO3	12.6737	55	2.57436
E2F1_18555785_CHIP-SEQ_MESC_MOUSE	E2F1	8.4828	75	1.99671
TAL1_20887958_CHIP-SEQ_HPC-7_MOUSE	TAL1	6.86646	44	1.96861
JARID1A_20064375_CHIP-SEQ_MESC_MOUSE	JARID1A	8.87615	50	1.88067
KDM5B_21448134_CHIP-SEQ_MESC_MOUSE	KDM5B	8.28567	69	1.62324
CREM_20920259_CHIP-SEQ_GC1-SPG_MOUSE	CREM	14.4306	109	1.57953
ASH2L_23239880_CHIP-SEQ_MESC_MOUSE	ASH2L	6.37572	59	1.3106
MYCN_18555785_CHIP-SEQ_MESC_MOUSE	MYCN	6.21753	45	1.13517
MYC_19030024_CHIP-CHIP_MESC_MOUSE	MYC	6.5817	66	0.967686
MYC_18358816_CHIP-CHIP_MESC_MOUSE	MYC	6.05502	59	0.942529
* z-score reflects deviation from an average number of overlapping genes in set of 10 randomly selected lists of OL expressed genes
